# Supplementary material for: A novel candidate gene CLN8 regulates fat deposition in avian
Source: J Anim Sci Biotechnol. 2023 May 1;14:70. doi: 10.1186/s40104-023-00864-x (PMC10150489; doi:10.1186/s40104-023-00864-x)
Supplement: Supplementary file 1 — Additional file 1: Table S1. The primers designed in this study. [file 40104_2023_864_MOESM1_ESM.xlsx]

## Sheet: Sheet1
Table S1: The primers design in this study
The primers of chCLN8 cds
Primer	Sequence (5'-3')
chCLN8-cds-F	ttcaggtgtcgtgaAGCTAGgccaccatgaatcctgcaaatagcaa
chCLN8-cds-R	ttgctcaccatGGTGGCGGCGTCCTTATCGTCGTCATCCTTGTAATCcatcctcttcttttgagatgt
The primers of different length fragments of the upstream area of CLN8
Primer	Sequence (5'-3')
muCLN8-F1--2867	gtaccgagctcttacgcgtgGTTTTCCACCACCACCGAC
muCLN8-F2--2377	gtaccgagctcttacgcgtgGGCCATTCCCTCTAGTCCTG
muCLN8-F3--1884	gtaccgagctcttacgcgtgTGAGGAGCTTGTTTCAGTGTG
muCLN8-F4--1207	gtaccgagctcttacgcgtgCTATGGGGAGAGCAGGTCC
muCLN8-F5--669	gtaccgagctcttacgcgtgTGACTTCTCCCGTGTGTTATCT
muCLN8-F6--359	gtaccgagctcttacgcgtgCCAGGCCAGTTGTTAATCTTAAA
muCLN8-F7--143	gtaccgagctcttacgcgtgAGAGTTCGTGGTTCCTGGTT
muCLN8-R-+142	gcttacttagatcgcagatcAGGAAGACAACGAGTGGGAC
The primers for qPCR of different genes
Primer	Sequence (5'-3')	PCR Product length, bp
chCLN8-qpcr-F	ACAGCAAAAGTGGAGCTGGT	233
chCLN8-qpcr-R	AAATGCAGGTTGCGGGAGTA	233
chGAPDH-qpcr-F	TGATGCCCCCATGTTTGTGA	80
chGAPDH-qpcr-R	TGGCATGGACAGTGGTCATA	80
chPPARG-qpcr-F	TCCAGGATTGCCAAAGTGCAA	178
chPPARG-qpcr-R	CCTTCACATGCATGCACTCC	178
chFABP4-qpcr-F	CTATATGAAAGAGCTGGGTGTGG	236
chFABP4-qpcr-R	ACTTCTGCACCTGCTTCAGTG	236
chFASN-qpcr-F	TGCTGAAGCCCAACACTTCT	221
chFASN-qpcr-R	TGGGAATGTCACACCTTGCT	221
chCCND1-qpcr-F	GACCCGACGAGTTACTGCAAA	218
chCCND1-qpcr-R	AGCTGCGATCATGGAAGGTG	218
chPCNA-qpcr-F	GTGTTTGAAGCACCAAATCAGGA	163
chPCNA-qpcr-R	CACCAATGTGGCTGAGGTCT	163
chBCL2-qpcr-F	CAACGGAGGATGGGATGCCT	131
chBCL2-qpcr-R	AAGCGCCAAGAGTGATGCAA	131
chCEBPA-qpcr-F	GGAGCAAGCCAACTTCTACG	181
chCEBPA-qpcr-R	GTCGATGGAGTGCTCGTTCT	181
