# Supplementary material for: A novel candidate gene CLN8 regulates fat deposition in avian
Source: J Anim Sci Biotechnol. 2023 May 1;14:70. doi: 10.1186/s40104-023-00864-x (PMC10150489; doi:10.1186/s40104-023-00864-x)
Supplement: Supplementary file 4 — Additional file 4: Table S3. Information for all genome-level significant SNP related to the fat trait. [file 40104_2023_864_MOESM4_ESM.xlsx]

## Sheet: Sheet1
Table S3: Information for all genome-level significant SNP related to fat trait
Trait	SNP	REF	ALT	AF	Consequence	Candidate Gene	Pvalue	Description	Biological Process (GO)	Cellular Component (GO)	Molecular Function (GO)	KEGG Pathway
AFP	11:7362452	G	A	0.153	synonymous_variant	NLGN3	1.64286e-09	neuroligin 3	GO:0060024 rhythmic synaptic transmission;GO:2000969 positive regulation of AMPA receptor activity;GO:0097105 presynaptic membrane assembly	GO:0098983 symmetric, GABA-ergic, inhibitory synapse;GO:0032280 symmetric synapse;GO:0098985 asymmetric, glutamatergic, excitatory synapse	GO:0042043 neurexin family protein binding;GO:0097110 scaffold protein binding;GO:0060090 molecular adaptor activity	(hsa04514)Cell adhesion molecules
	2:40692021	G	A	0.351	intron_variant	PLAG1	2.35029e-08	PLAG1 zinc finger	GO:0060736 prostate gland growth;GO:0060252 positive regulation of glial cell proliferation;GO:0060251 regulation of glial cell proliferation	GO:0016607 nuclear speck;GO:0005813 centrosome;GO:0005815 microtubule organizing center	GO:0001228 DNA-binding transcription activator activity, RNA polymerase II-specific;GO:0001216 DNA-binding transcription activator activity;GO:0000978 RNA polymerase II cis-regulatory region sequence-specific DNA binding	NA
	25:3523692	T	G	0.163	missense_variant	KCNH6	5.27205e-09	potassium voltage-gated channel subfamily H member 6	GO:0086011 membrane repolarization during action potential;GO:0060307 regulation of ventricular cardiac muscle cell membrane repolarization;GO:0086009 membrane repolarization	GO:0005886 plasma membrane;GO:0071944 cell periphery;GO:0016020 membrane	GO:0005242 inward rectifier potassium channel activity;GO:0005249 voltage-gated potassium channel activity;GO:0099094 ligand-gated monoatomic cation channel activity	NA
	29:1299411	G	C	0.331	intron_variant	ENSAPLG00020002184	5.95371e-09	NA	NA	NA	NA	NA
	29:1299411	G	C	0.331	intron_variant	ENSAPLG00020002197	5.95371e-09	NA	NA	NA	NA	NA
AFW	1:191510749	G	A	0.176	intron_variant	MSANTD4	4.91295e-08	Myb/SANT DNA binding domain containing 4 with coiled-coils	0	GO:0005634 nucleus;GO:0043231 intracellular membrane-bounded organelle;GO:0043229 intracellular organelle	GO:0005515 protein binding;GO:0005488 binding;GO:0003674 molecular_function	NA
	1:74788684	A	G	0.158	intron_variant	MPPED1	4.42486e-10	metallophosphoesterase domain containing 1	GO:0008150 biological_process	GO:0005575 cellular_component	GO:0016787 hydrolase activity;GO:0003824 catalytic activity;GO:0003674 molecular_function	NA
	11:7362452	G	A	0.153	synonymous_variant	NLGN3	6.47632e-12	neuroligin 3	GO:0060024 rhythmic synaptic transmission;GO:2000969 positive regulation of AMPA receptor activity;GO:0097105 presynaptic membrane assembly	GO:0098983 symmetric, GABA-ergic, inhibitory synapse;GO:0032280 symmetric synapse;GO:0098985 asymmetric, glutamatergic, excitatory synapse	GO:0042043 neurexin family protein binding;GO:0097110 scaffold protein binding;GO:0060090 molecular adaptor activity	(hsa04514)Cell adhesion molecules
	12:15487591	T	G	0.153	synonymous_variant	SV2B	2.14266e-09	synaptic vesicle glycoprotein 2B	GO:0099509 regulation of presynaptic cytosolic calcium ion concentration;GO:2000300 regulation of synaptic vesicle exocytosis;GO:0051480 regulation of cytosolic calcium ion concentration	GO:0030672 synaptic vesicle membrane;GO:0099501 exocytic vesicle membrane;GO:0001669 acrosomal vesicle	GO:0022857 transmembrane transporter activity;GO:0005215 transporter activity;GO:0005515 protein binding	(hsa04512)ECM-receptor interaction
	15:12177356	G	T	0.141	missense_variant	ENSAPLG00020018459	1.79474e-08	NA	NA	NA	NA	NA
	15:12177356	G	T	0.141	missense_variant	ENSAPLG00020018460	1.79474e-08	NA	NA	NA	NA	NA
	20:12082249	G	A	0.33	upstream_gene_variant	ENSAPLG00020009068	1.73744e-08	NA	NA	NA	NA	NA
	25:3523692	T	G	0.163	missense_variant	KCNH6	6.97083e-11	potassium voltage-gated channel subfamily H member 6	GO:0086011 membrane repolarization during action potential;GO:0060307 regulation of ventricular cardiac muscle cell membrane repolarization;GO:0086009 membrane repolarization	GO:0005886 plasma membrane;GO:0071944 cell periphery;GO:0016020 membrane	GO:0005242 inward rectifier potassium channel activity;GO:0005249 voltage-gated potassium channel activity;GO:0099094 ligand-gated monoatomic cation channel activity	NA
	29:1299411	G	C	0.331	intron_variant	ENSAPLG00020002184	8.30373e-13	NA	NA	NA	NA	NA
	29:1299411	G	C	0.331	intron_variant	ENSAPLG00020002197	8.30373e-13	NA	NA	NA	NA	NA
	3:13997432	T	C	0.145	intron_variant	NBAS	3.65973e-08	NBAS subunit of NRZ tethering complex	GO:2000623 negative regulation of nuclear-transcribed mRNA catabolic process, nonsense-mediated decay;GO:2000622 regulation of nuclear-transcribed mRNA catabolic process, nonsense-mediated decay;GO:0006890 retrograde vesicle-mediated transport, Golgi to endoplasmic reticulum	GO:0070939 Dsl1/NZR complex;GO:0099023 vesicle tethering complex;GO:0140534 endoplasmic reticulum protein-containing complex	GO:0000149 SNARE binding;GO:0005515 protein binding;GO:0005488 binding	NA
	3:22493651	G	C	0.169	upstream_gene_variant	CLN8	2.91498e-08	CLN8 transmembrane ER and ERGIC protein	GO:0097473 retinal rod cell apoptotic process;GO:0051935 glutamate reuptake;GO:0021523 somatic motor neuron differentiation	GO:0033116 endoplasmic reticulum-Golgi intermediate compartment membrane;GO:0005793 endoplasmic reticulum-Golgi intermediate compartment;GO:0098793 presynapse	GO:0097001 ceramide binding;GO:0046625 sphingolipid binding;GO:0033218 amide binding	NA
	4:20814991	C	G	0.136	intron_variant	STOX2	1.87577e-08	storkhead box 2	GO:0001893 maternal placenta development;GO:0060135 maternal process involved in female pregnancy;GO:0001890 placenta development	GO:0005634 nucleus;GO:0005737 cytoplasm;GO:0043231 intracellular membrane-bounded organelle	GO:0000977 RNA polymerase II transcription regulatory region sequence-specific DNA binding;GO:0000976 transcription cis-regulatory region binding;GO:0001067 transcription regulatory region nucleic acid binding	NA
	7:8624415	T	C	0.146	intron_variant	TRUB1	5.99208e-08	TruB pseudouridine synthase family member 1	GO:2000633 positive regulation of pre-miRNA processing;GO:1903800 positive regulation of miRNA maturation;GO:2000631 regulation of pre-miRNA processing	GO:0005739 mitochondrion;GO:0005829 cytosol;GO:0005634 nucleus	GO:0070883 pre-miRNA binding;GO:0009982 pseudouridine synthase activity;GO:0016866 intramolecular transferase activity	NA
BW42	4:60738017	C	A	0.104	intron_variant	FAM184B	5.08933e-08	family with sequence similarity 184 member B	NA	NA	NA	NA
	4:59568986	G	A	0.085	intron_variant	KCNIP4	4.28038e-08	potassium voltage-gated channel interacting protein 4	GO:1901379 regulation of potassium ion transmembrane transport;GO:0043266 regulation of potassium ion transport;GO:0071805 potassium ion transmembrane transport	GO:0008076 voltage-gated potassium channel complex;GO:0034705 potassium channel complex;GO:0005777 peroxisome	GO:0015459 potassium channel regulator activity;GO:0005267 potassium channel activity;GO:0099106 ion channel regulator activity	NA
	4:59653948	T	C	0.067	intron_variant	PACRGL	7.96018e-09	parkin coregulated like	NA	NA	GO:0005515 protein binding;GO:0005488 binding;GO:0003674 molecular_function	NA
	4:59723324	T	C	0.085	intron_variant	SLIT2	1.29159e-08	slit guidance ligand 2	GO:0021972 corticospinal neuron axon guidance through spinal cord;GO:0050924 positive regulation of negative chemotaxis;GO:0050929 induction of negative chemotaxis	GO:0070062 extracellular exosome;GO:1903561 extracellular vesicle;GO:0043230 extracellular organelle	GO:0043237 laminin-1 binding;GO:0048495 Roundabout binding;GO:0005095 GTPase inhibitor activity	(hsa04360)Axon guidance
SFP	1:106626566	C	T	0.129	intron_variant	NCAM2	5.71843e-08	neural cell adhesion molecule 2	GO:0007158 neuron cell-cell adhesion;GO:0007413 axonal fasciculation;GO:0106030 neuron projection fasciculation	GO:0030424 axon;GO:0016604 nuclear body;GO:0043005 neuron projection	GO:0042802 identical protein binding;GO:0005515 protein binding;GO:0005488 binding	(hsa03265)Virion - Lyssavirus; (hsa04514)Cell adhesion molecules; (hsa05020)Prion disease
	1:129197087	G	A	0.159	upstream_gene_variant	GLRA2	2.84017e-08	glycine receptor alpha 2	GO:0071361 cellular response to ethanol;GO:0071294 cellular response to zinc ion;GO:0010043 response to zinc ion	GO:0098690 glycinergic synapse;GO:0034707 chloride channel complex;GO:0045211 postsynaptic membrane	GO:0022852 glycine-gated chloride ion channel activity;GO:0016933 extracellularly glycine-gated ion channel activity;GO:0016934 extracellularly glycine-gated chloride channel activity	(hsa04080)Neuroactive ligand-receptor interaction
	1:191510749	G	A	0.176	intron_variant	MSANTD4	8.20908e-09	Myb/SANT DNA binding domain containing 4 with coiled-coils	NA	GO:0005634 nucleus;GO:0043231 intracellular membrane-bounded organelle;GO:0043229 intracellular organelle	GO:0005515 protein binding;GO:0005488 binding;GO:0003674 molecular_function	NA
	1:2242574	C	T	0.143	upstream_gene_variant	TMEM209	6.06343e-09	transmembrane protein 209	NA	GO:0016020 membrane;GO:0110165 cellular anatomical entity;GO:0005575 cellular_component	NA	NA
	1:28551824	A	G	0.166	intron_variant	FOXP2	9.21226e-09	forkhead box P2	GO:0021757 caudate nucleus development;GO:0021758 putamen development;GO:0021756 striatum development	GO:0000785 chromatin;GO:0005694 chromosome;GO:0043232 intracellular non-membrane-bounded organelle	GO:0001227 DNA-binding transcription repressor activity, RNA polymerase II-specific;GO:0001217 DNA-binding transcription repressor activity;GO:0042803 protein homodimerization activity	NA
	1:74788684	A	G	0.158	intron_variant	MPPED1	5.17826e-13	metallophosphoesterase domain containing 1	GO:0008150 biological_process	GO:0005575 cellular_component	GO:0016787 hydrolase activity;GO:0003824 catalytic activity;GO:0003674 molecular_function	NA
	11:7362452	G	A	0.153	synonymous_variant	NLGN3	4.42989e-13	neuroligin 3	GO:0060024 rhythmic synaptic transmission;GO:2000969 positive regulation of AMPA receptor activity;GO:0097105 presynaptic membrane assembly	GO:0098983 symmetric, GABA-ergic, inhibitory synapse;GO:0032280 symmetric synapse;GO:0098985 asymmetric, glutamatergic, excitatory synapse	GO:0042043 neurexin family protein binding;GO:0097110 scaffold protein binding;GO:0060090 molecular adaptor activity	(hsa04514)Cell adhesion molecules
	12:15487570	T	C	0.155	synonymous_variant	SV2B	3.38452e-10	synaptic vesicle glycoprotein 2B	GO:0099509 regulation of presynaptic cytosolic calcium ion concentration;GO:2000300 regulation of synaptic vesicle exocytosis;GO:0051480 regulation of cytosolic calcium ion concentration	GO:0030672 synaptic vesicle membrane;GO:0099501 exocytic vesicle membrane;GO:0001669 acrosomal vesicle	GO:0022857 transmembrane transporter activity;GO:0005215 transporter activity;GO:0005515 protein binding	(hsa04512)ECM-receptor interaction
	13:8056675	C	A	0.154	downstream_gene_variant	ENSAPLG00020016609	2.48802e-08	NA	NA	NA	NA	NA
	13:8056675	C	A	0.154	downstream_gene_variant	OSGIN1	2.48802e-08	oxidative stress induced growth inhibitor 1	GO:0030308 negative regulation of cell growth;GO:0045926 negative regulation of growth;GO:0001558 regulation of cell growth	GO:0005575 cellular_component	GO:0008083 growth factor activity;GO:0048018 receptor ligand activity;GO:0030546 signaling receptor activator activity	NA
	15:12177346	G	C	0.144	missense_variant	ENSAPLG00020018459	6.72989e-08	NA	NA	NA	NA	NA
	15:12177346	G	C	0.144	missense_variant	ENSAPLG00020018460	6.72989e-08	NA	NA	NA	NA	NA
	15:12455273	G	A	0.139	synonymous_variant	ENSAPLG00020018471	1.47382e-10	NA	NA	NA	NA	NA
	15:12455273	G	A	0.139	synonymous_variant	ENSAPLG00020018472	1.47382e-10	NA	NA	NA	NA	NA
	16:3278910	T	C	0.148	downstream_gene_variant	ENSAPLG00020010765	1.60225e-09	NA	NA	NA	NA	NA
	16:3278910	T	C	0.148	downstream_gene_variant	TRPC4AP	1.60225e-09	transient receptor potential cation channel subfamily C member 4 associated protein	GO:0048820 hair follicle maturation;GO:0140627 ubiquitin-dependent protein catabolic process via the C-end degron rule pathway;GO:0001942 hair follicle development	GO:0031464 Cul4A-RING E3 ubiquitin ligase complex;GO:0080008 Cul4-RING E3 ubiquitin ligase complex;GO:0031461 cullin-RING ubiquitin ligase complex	GO:1990756 ubiquitin ligase-substrate adaptor activity;GO:0140767 enzyme-substrate adaptor activity;GO:0005262 calcium channel activity	NA
	17:13034228	G	C	0.157	downstream_gene_variant	ENSAPLG00020009064	7.67793e-08	NA	NA	NA	NA	NA
	17:13034228	G	C	0.157	downstream_gene_variant	ENSAPLG00020009067	7.67793e-08	NA	NA	NA	NA	NA
	17:13034237	A	G	0.157	downstream_gene_variant	ENSAPLG00020009064	3.53584e-08	NA	NA	NA	NA	NA
	17:13034237	A	G	0.157	downstream_gene_variant	ENSAPLG00020009067	3.53584e-08	NA	NA	NA	NA	NA
	17:13034237	A	G	0.157	downstream_gene_variant	CUX2	3.53584e-08	cut like homeobox 2	GO:0007614 short-term memory;GO:0061003 positive regulation of dendritic spine morphogenesis;GO:2000463 positive regulation of excitatory postsynaptic potential	GO:0000785 chromatin;GO:0005694 chromosome;GO:0070062 extracellular exosome	GO:0001227 DNA-binding transcription repressor activity, RNA polymerase II-specific;GO:0001217 DNA-binding transcription repressor activity;GO:0000978 RNA polymerase II cis-regulatory region sequence-specific DNA binding	NA
	17:13034237	A	G	0.157	downstream_gene_variant	PHETA1	3.53584e-08	PH domain containing endocytic trafficking adaptor 1	GO:0001881 receptor recycling;GO:0043112 receptor metabolic process;GO:0042147 retrograde transport, endosome to Golgi	GO:0055037 recycling endosome;GO:0030136 clathrin-coated vesicle;GO:0005802 trans-Golgi network	GO:0042803 protein homodimerization activity;GO:0046983 protein dimerization activity;GO:0042802 identical protein binding	NA
	2:111504035	A	T	0.186	intron_variant	CDKAL1	2.45326e-09	CDK5 regulatory subunit associated protein 1 like 1	GO:1990145 maintenance of translational fidelity;GO:0035600 tRNA methylthiolation;GO:0006400 tRNA modification	GO:0005791 rough endoplasmic reticulum;GO:0005789 endoplasmic reticulum membrane;GO:0098827 endoplasmic reticulum subcompartment	GO:0035598 N6-threonylcarbomyladenosine methylthiotransferase activity;GO:0061712 tRNA (N(6)-L-threonylcarbamoyladenosine(37)-C(2))-methylthiotransferase;GO:0035596 methylthiotransferase activity	NA
	2:54362420	T	C	0.164	intron_variant	NDC80	7.95272e-08	NDC80 kinetochore complex component	GO:0008315 G2/MI transition of meiotic cell cycle;GO:0044771 meiotic cell cycle phase transition;GO:0007057 spindle assembly involved in female meiosis I	GO:0031262 Ndc80 complex;GO:0000940 outer kinetochore;GO:0000776 kinetochore	GO:0140483 kinetochore adaptor activity;GO:0030332 cyclin binding;GO:0030674 protein-macromolecule adaptor activity	NA
	20:12082249	G	A	0.33	upstream_gene_variant	ENSAPLG00020009068	4.31521e-08	NA	NA	NA	NA	NA
	20:7930200	G	C	0.156	synonymous_variant	ATP2A3	5.93593e-09	ATPase sarcoplasmic/endoplasmic reticulum Ca2+ transporting 3	GO:1903515 calcium ion transport from cytosol to endoplasmic reticulum;GO:0046967 cytosol to endoplasmic reticulum transport;GO:1900121 negative regulation of receptor binding	GO:0031095 platelet dense tubular network membrane;GO:0031094 platelet dense tubular network;GO:0033017 sarcoplasmic reticulum membrane	GO:0030899 calcium-dependent ATPase activity;GO:0005388 P-type calcium transporter activity;GO:0015662 P-type ion transporter activity	(hsa05412)Arrhythmogenic right ventricular cardiomyopathy; (hsa04260)Cardiac muscle contraction; (hsa05410)Hypertrophic cardiomyopathy
	22:14396039	A	C	0.331	intron_variant	ENSAPLG00020014552	1.37107e-09	NA	NA	NA	NA	NA
	25:3523715	C	G	0.164	synonymous_variant	KCNH6	1.19535e-12	potassium voltage-gated channel subfamily H member 6	GO:0086011 membrane repolarization during action potential;GO:0060307 regulation of ventricular cardiac muscle cell membrane repolarization;GO:0086009 membrane repolarization	GO:0005886 plasma membrane;GO:0071944 cell periphery;GO:0016020 membrane	GO:0005242 inward rectifier potassium channel activity;GO:0005249 voltage-gated potassium channel activity;GO:0099094 ligand-gated monoatomic cation channel activity	NA
	27:1920301	C	T	0.134	downstream_gene_variant	ANXA4	2.05794e-08	annexin A4	GO:0032717 negative regulation of interleukin-8 production;GO:0032088 negative regulation of NF-kappaB transcription factor activity;GO:0032677 regulation of interleukin-8 production	GO:0031965 nuclear membrane;GO:0062023 collagen-containing extracellular matrix;GO:0005635 nuclear envelope	GO:0004859 phospholipase inhibitor activity;GO:0055102 lipase inhibitor activity;GO:0051059 NF-kappaB binding	NA
	29:1298929	G	T	0.331	intron_variant	ENSAPLG00020002184	8.73302e-09	NA	NA	NA	NA	NA
	29:1298929	G	T	0.331	intron_variant	ENSAPLG00020002197	8.73302e-09	NA	NA	NA	NA	NA
	29:1299411	G	C	0.331	intron_variant	ENSAPLG00020002184	1.55422e-20	NA	NA	NA	NA	NA
	29:1299411	G	C	0.331	intron_variant	ENSAPLG00020002197	1.55422e-20	NA	NA	NA	NA	NA
	3:22493651	G	C	0.169	upstream_gene_variant	CLN8	1.37484e-12	CLN8 transmembrane ER and ERGIC protein	GO:0097473 retinal rod cell apoptotic process;GO:0051935 glutamate reuptake;GO:0021523 somatic motor neuron differentiation	GO:0033116 endoplasmic reticulum-Golgi intermediate compartment membrane;GO:0005793 endoplasmic reticulum-Golgi intermediate compartment;GO:0098793 presynapse	GO:0097001 ceramide binding;GO:0046625 sphingolipid binding;GO:0033218 amide binding	NA
	5:27657714	T	G	0.489	intron_variant	MOB2	3.28775e-08	MOB kinase activator 2	GO:0001934 positive regulation of protein phosphorylation;GO:0042327 positive regulation of phosphorylation;GO:0010562 positive regulation of phosphorus metabolic process	GO:0048471 perinuclear region of cytoplasm;GO:0005730 nucleolus;GO:0005654 nucleoplasm	GO:0030295 protein kinase activator activity;GO:0019209 kinase activator activity;GO:0019887 protein kinase regulator activity	NA
SFW	1:74788684	A	G	0.158	intron_variant	MPPED1	7.3853e-11	metallophosphoesterase domain containing 1	GO:0008150 biological_process	GO:0005575 cellular_component	GO:0016787 hydrolase activity;GO:0003824 catalytic activity;GO:0003674 molecular_function	NA
	11:7362452	G	A	0.153	synonymous_variant	NLGN3	2.89281e-09	neuroligin 3	GO:0060024 rhythmic synaptic transmission;GO:2000969 positive regulation of AMPA receptor activity;GO:0097105 presynaptic membrane assembly	GO:0098983 symmetric, GABA-ergic, inhibitory synapse;GO:0032280 symmetric synapse;GO:0098985 asymmetric, glutamatergic, excitatory synapse	GO:0042043 neurexin family protein binding;GO:0097110 scaffold protein binding;GO:0060090 molecular adaptor activity	(hsa04514)Cell adhesion molecules
	12:15487591	T	G	0.153	synonymous_variant	SV2B	1.99796e-08	synaptic vesicle glycoprotein 2B	GO:0099509 regulation of presynaptic cytosolic calcium ion concentration;GO:2000300 regulation of synaptic vesicle exocytosis;GO:0051480 regulation of cytosolic calcium ion concentration	GO:0030672 synaptic vesicle membrane;GO:0099501 exocytic vesicle membrane;GO:0001669 acrosomal vesicle	GO:0022857 transmembrane transporter activity;GO:0005215 transporter activity;GO:0005515 protein binding	(hsa04512)ECM-receptor interaction
	15:12455273	G	A	0.139	synonymous_variant	ENSAPLG00020018471	3.03221e-09	NA	NA	NA	NA	NA
	15:12455273	G	A	0.139	synonymous_variant	ENSAPLG00020018472	3.03221e-09	NA	NA	NA	NA	NA
	2:54362420	T	C	0.164	intron_variant	NDC80	6.80205e-08	NDC80 kinetochore complex component	GO:0008315 G2/MI transition of meiotic cell cycle;GO:0044771 meiotic cell cycle phase transition;GO:0007057 spindle assembly involved in female meiosis I	GO:0031262 Ndc80 complex;GO:0000940 outer kinetochore;GO:0000776 kinetochore	GO:0140483 kinetochore adaptor activity;GO:0030332 cyclin binding;GO:0030674 protein-macromolecule adaptor activity	NA
	25:3523715	C	G	0.164	synonymous_variant	KCNH6	7.16304e-10	potassium voltage-gated channel subfamily H member 6	GO:0086011 membrane repolarization during action potential;GO:0060307 regulation of ventricular cardiac muscle cell membrane repolarization;GO:0086009 membrane repolarization	GO:0005886 plasma membrane;GO:0071944 cell periphery;GO:0016020 membrane	GO:0005242 inward rectifier potassium channel activity;GO:0005249 voltage-gated potassium channel activity;GO:0099094 ligand-gated monoatomic cation channel activity	NA
	29:1299411	G	C	0.331	intron_variant	ENSAPLG00020002184	3.05579e-16	NA	NA	NA	NA	NA
	29:1299411	G	C	0.331	intron_variant	ENSAPLG00020002197	3.05579e-16	NA	NA	NA	NA	NA
	3:22493594	A	T	0.161	upstream_gene_variant	CLN8	2.57268e-09	CLN8 transmembrane ER and ERGIC protein	GO:0097473 retinal rod cell apoptotic process;GO:0051935 glutamate reuptake;GO:0021523 somatic motor neuron differentiation	GO:0033116 endoplasmic reticulum-Golgi intermediate compartment membrane;GO:0005793 endoplasmic reticulum-Golgi intermediate compartment;GO:0098793 presynapse	GO:0097001 ceramide binding;GO:0046625 sphingolipid binding;GO:0033218 amide binding	NA
