# Supplementary material for: A novel candidate gene CLN8 regulates fat deposition in avian
Source: J Anim Sci Biotechnol. 2023 May 1;14:70. doi: 10.1186/s40104-023-00864-x (PMC10150489; doi:10.1186/s40104-023-00864-x)
Supplement: Supplementary file 5 — Additional file 5: Table S4. Information for chromosome-level significant SNP related to the fat trait. [file 40104_2023_864_MOESM5_ESM.xlsx]

## Sheet: Sheet1
Table S4: Information for chromosome-level significant SNP related to fat trait
Trait	snp	REF	ALT	Consequence	gene_pos	geneid	gene_name	gene_description	pvalue
AFP	25:3523715	C	G	synonymous_variant	Chr25:3518788-3546391	ENSAPLG00020009872	KCNH6	potassium voltage-gated channel subfamily H member 6 [Source:HGNC Symbol;Acc:HGNC:18862]	9.41736e-08
AFP	11:7362442	C	T	missense_variant	Chr11:7348655-7364806	ENSAPLG00020013657	NLGN3	neuroligin 3 [Source:HGNC Symbol;Acc:HGNC:14289]	1.1605e-07
AFP	13:11724264	G	A	upstream_gene_variant	Chr13:11582012-11722195	ENSAPLG00020008948	0	0	1.41139e-07
AFP	13:11724264	G	A	upstream_gene_variant	Chr13:11727343-11747210	ENSAPLG00020008996	LSM14A	Anas platyrhynchos LSM14A mRNA processing body assembly factor (LSM14A), mRNA. [Source:RefSeq mRNA;Acc:NM_001310414]	1.41139e-07
AFP	13:11601126	G	A	intron_variant	Chr13:11582012-11722195	ENSAPLG00020008948	0	0	1.43878e-07
AFP	25:3523709	T	C	synonymous_variant	Chr25:3518788-3546391	ENSAPLG00020009872	KCNH6	potassium voltage-gated channel subfamily H member 6 [Source:HGNC Symbol;Acc:HGNC:18862]	1.49501e-07
AFP	25:3523675	T	C	missense_variant	Chr25:3518788-3546391	ENSAPLG00020009872	KCNH6	potassium voltage-gated channel subfamily H member 6 [Source:HGNC Symbol;Acc:HGNC:18862]	1.64868e-07
AFP	13:11717299	G	A	intron_variant	Chr13:11582012-11722195	ENSAPLG00020008948	0	0	1.84603e-07
AFP	2:40691953	G	A	intron_variant	Chr2:40649677-40695323	ENSAPLG00020014891	PLAG1	PLAG1 zinc finger [Source:NCBI gene;Acc:101804614]	2.0841e-07
AFP	11:7362473	G	C	synonymous_variant	Chr11:7348655-7364806	ENSAPLG00020013657	NLGN3	neuroligin 3 [Source:HGNC Symbol;Acc:HGNC:14289]	2.24402e-07
AFP	11:7362506	C	G	synonymous_variant	Chr11:7348655-7364806	ENSAPLG00020013657	NLGN3	neuroligin 3 [Source:HGNC Symbol;Acc:HGNC:14289]	3.00802e-07
AFP	3:13997432	T	C	intron_variant	Chr3:13897911-14076822	ENSAPLG00020001566	NBAS	NBAS subunit of NRZ tethering complex [Source:NCBI gene;Acc:101795944]	3.24264e-07
AFP	11:7362444	T	C	synonymous_variant	Chr11:7348655-7364806	ENSAPLG00020013657	NLGN3	neuroligin 3 [Source:HGNC Symbol;Acc:HGNC:14289]	3.47137e-07
AFP	13:11725260	A	G	upstream_gene_variant	Chr13:11582012-11722195	ENSAPLG00020008948	0	0	3.56323e-07
AFP	13:11725260	A	G	upstream_gene_variant	Chr13:11727343-11747210	ENSAPLG00020008996	LSM14A	Anas platyrhynchos LSM14A mRNA processing body assembly factor (LSM14A), mRNA. [Source:RefSeq mRNA;Acc:NM_001310414]	3.56323e-07
AFP	13:11327812	C	T	intron_variant	Chr13:11326573-11503946	ENSAPLG00020008924	CHST8	carbohydrate sulfotransferase 8 [Source:HGNC Symbol;Acc:HGNC:15993]	5.28653e-07
AFP	3:13997438	C	G	intron_variant	Chr3:13897911-14076822	ENSAPLG00020001566	NBAS	NBAS subunit of NRZ tethering complex [Source:NCBI gene;Acc:101795944]	5.35091e-07
AFP	15:12622131	C	T	3_prime_UTR_variant	Chr15:12619281-12622525	ENSAPLG00020018491	NME3	NME/NM23 nucleoside diphosphate kinase 3 [Source:HGNC Symbol;Acc:HGNC:7851]	5.37271e-07
AFP	20:12082249	G	A	upstream_gene_variant	Chr20:12057552-12079740	ENSAPLG00020009068	0	0	5.42832e-07
AFP	11:7362512	G	A	synonymous_variant	Chr11:7348655-7364806	ENSAPLG00020013657	NLGN3	neuroligin 3 [Source:HGNC Symbol;Acc:HGNC:14289]	6.00359e-07
AFP	11:7362515	C	G	synonymous_variant	Chr11:7348655-7364806	ENSAPLG00020013657	NLGN3	neuroligin 3 [Source:HGNC Symbol;Acc:HGNC:14289]	6.17088e-07
AFP	11:7362516	T	C	synonymous_variant	Chr11:7348655-7364806	ENSAPLG00020013657	NLGN3	neuroligin 3 [Source:HGNC Symbol;Acc:HGNC:14289]	6.17088e-07
AFP	2:131243498	C	T	intron_variant	Chr2:131224290-131258115	ENSAPLG00020001785	ANKMY2	ankyrin repeat and MYND domain containing 2 [Source:HGNC Symbol;Acc:HGNC:25370]	7.17985e-07
AFP	21:2321230	G	A	downstream_gene_variant	Chr21:2325521-2329252	ENSAPLG00020016534	#N/A	guanylin-like [Source:NCBI gene;Acc:101803958]	7.23689e-07
AFP	2:40691826	T	C	intron_variant	Chr2:40649677-40695323	ENSAPLG00020014891	PLAG1	PLAG1 zinc finger [Source:NCBI gene;Acc:101804614]	7.55322e-07
AFP	13:11717585	T	C	intron_variant	Chr13:11582012-11722195	ENSAPLG00020008948	0	0	8.29001e-07
AFP	13:11716610	G	C	intron_variant	Chr13:11582012-11722195	ENSAPLG00020008948	0	0	8.35237e-07
AFP	8:9809155	T	C	intron_variant	Chr8:9750819-9818687	ENSAPLG00020014851	TEDC1	tubulin epsilon and delta complex 1 [Source:HGNC Symbol;Acc:HGNC:20127]	8.46129e-07
AFP	13:11432115	C	G	intron_variant	Chr13:11326573-11503946	ENSAPLG00020008924	CHST8	carbohydrate sulfotransferase 8 [Source:HGNC Symbol;Acc:HGNC:15993]	8.7042e-07
AFP	8:9809152	T	C	intron_variant	Chr8:9750819-9818687	ENSAPLG00020014851	TEDC1	tubulin epsilon and delta complex 1 [Source:HGNC Symbol;Acc:HGNC:20127]	9.51298e-07
AFP	1:74788684	A	G	intron_variant	Chr1:74783415-74839291	ENSAPLG00020006436	MPPED1	metallophosphoesterase domain containing 1 [Source:NCBI gene;Acc:101798476]	9.5188e-07
AFP	1:74788656	C	T	intron_variant	Chr1:74783415-74839291	ENSAPLG00020006436	MPPED1	metallophosphoesterase domain containing 1 [Source:NCBI gene;Acc:101798476]	9.552e-07
AFP	1:74788654	T	C	intron_variant	Chr1:74783415-74839291	ENSAPLG00020006436	MPPED1	metallophosphoesterase domain containing 1 [Source:NCBI gene;Acc:101798476]	9.59988e-07
AFP	1:74788661	C	T	intron_variant	Chr1:74783415-74839291	ENSAPLG00020006436	MPPED1	metallophosphoesterase domain containing 1 [Source:NCBI gene;Acc:101798476]	9.59988e-07
AFP	11:7362519	G	C	missense_variant	Chr11:7348655-7364806	ENSAPLG00020013657	NLGN3	neuroligin 3 [Source:HGNC Symbol;Acc:HGNC:14289]	9.82816e-07
AFP	13:11726714	G	A	upstream_gene_variant	Chr13:11582012-11722195	ENSAPLG00020008948	0	0	1.08075e-06
AFP	13:11726714	G	A	upstream_gene_variant	Chr13:11727343-11747210	ENSAPLG00020008996	LSM14A	Anas platyrhynchos LSM14A mRNA processing body assembly factor (LSM14A), mRNA. [Source:RefSeq mRNA;Acc:NM_001310414]	1.08075e-06
AFP	25:3523724	G	C	synonymous_variant	Chr25:3518788-3546391	ENSAPLG00020009872	KCNH6	potassium voltage-gated channel subfamily H member 6 [Source:HGNC Symbol;Acc:HGNC:18862]	1.0839e-06
AFP	15:12177356	G	T	missense_variant	Chr15:12175374-12179370	ENSAPLG00020018459	0	0	1.17923e-06
AFP	15:12177356	G	T	missense_variant	Chr15:12179548-12180597	ENSAPLG00020018460	0	0	1.17923e-06
AFP	2:40690579	C	T	intron_variant	Chr2:40649677-40695323	ENSAPLG00020014891	PLAG1	PLAG1 zinc finger [Source:NCBI gene;Acc:101804614]	1.23866e-06
AFP	4:20814991	C	G	intron_variant	Chr4:20757903-20888882	ENSAPLG00020008039	STOX2	storkhead box 2 [Source:HGNC Symbol;Acc:HGNC:25450]	1.29994e-06
AFP	13:11383999	G	C	intron_variant	Chr13:11326573-11503946	ENSAPLG00020008924	CHST8	carbohydrate sulfotransferase 8 [Source:HGNC Symbol;Acc:HGNC:15993]	1.32425e-06
AFP	13:11414580	G	A	intron_variant	Chr13:11326573-11503946	ENSAPLG00020008924	CHST8	carbohydrate sulfotransferase 8 [Source:HGNC Symbol;Acc:HGNC:15993]	1.36419e-06
AFP	2:40690904	G	A	intron_variant	Chr2:40649677-40695323	ENSAPLG00020014891	PLAG1	PLAG1 zinc finger [Source:NCBI gene;Acc:101804614]	1.37318e-06
AFP	13:11802262	A	C	intron_variant	Chr13:11751668-11802933	ENSAPLG00020005119	GARRE1	KIAA0355 [Source:HGNC Symbol;Acc:HGNC:29016]	1.47607e-06
AFP	13:11384161	G	A	intron_variant	Chr13:11326573-11503946	ENSAPLG00020008924	CHST8	carbohydrate sulfotransferase 8 [Source:HGNC Symbol;Acc:HGNC:15993]	1.57826e-06
AFP	13:11716348	A	C	intron_variant	Chr13:11582012-11722195	ENSAPLG00020008948	0	0	1.71668e-06
AFW	3:13997438	C	G	intron_variant	Chr3:13897911-14076822	ENSAPLG00020001566	NBAS	NBAS subunit of NRZ tethering complex [Source:NCBI gene;Acc:101795944]	1.10235e-07
AFW	11:7362555	T	G	missense_variant	Chr11:7348655-7364806	ENSAPLG00020013657	NLGN3	neuroligin 3 [Source:HGNC Symbol;Acc:HGNC:14289]	1.11712e-07
AFW	11:7362597	A	G	missense_variant	Chr11:7348655-7364806	ENSAPLG00020013657	NLGN3	neuroligin 3 [Source:HGNC Symbol;Acc:HGNC:14289]	1.23652e-07
AFW	11:7362570	G	A	missense_variant	Chr11:7348655-7364806	ENSAPLG00020013657	NLGN3	neuroligin 3 [Source:HGNC Symbol;Acc:HGNC:14289]	1.42077e-07
AFW	11:7362416	G	C	synonymous_variant	Chr11:7348655-7364806	ENSAPLG00020013657	NLGN3	neuroligin 3 [Source:HGNC Symbol;Acc:HGNC:14289]	1.55036e-07
AFW	7:8624410	G	C	intron_variant	Chr7:8602439-8633965	ENSAPLG00020006906	TRUB1	TruB pseudouridine synthase family member 1 [Source:HGNC Symbol;Acc:HGNC:16060]	1.65151e-07
AFW	15:12622131	C	T	3_prime_UTR_variant	Chr15:12619281-12622525	ENSAPLG00020018491	NME3	NME/NM23 nucleoside diphosphate kinase 3 [Source:HGNC Symbol;Acc:HGNC:7851]	1.73753e-07
AFW	8:9809155	T	C	intron_variant	Chr8:9750819-9818687	ENSAPLG00020014851	TEDC1	tubulin epsilon and delta complex 1 [Source:HGNC Symbol;Acc:HGNC:20127]	2.01761e-07
AFW	8:9809152	T	C	intron_variant	Chr8:9750819-9818687	ENSAPLG00020014851	TEDC1	tubulin epsilon and delta complex 1 [Source:HGNC Symbol;Acc:HGNC:20127]	2.6577e-07
AFW	11:7362563	G	C	synonymous_variant	Chr11:7348655-7364806	ENSAPLG00020013657	NLGN3	neuroligin 3 [Source:HGNC Symbol;Acc:HGNC:14289]	3.05748e-07
AFW	11:7362407	A	C	synonymous_variant	Chr11:7348655-7364806	ENSAPLG00020013657	NLGN3	neuroligin 3 [Source:HGNC Symbol;Acc:HGNC:14289]	3.62398e-07
AFW	11:7362548	A	G	synonymous_variant	Chr11:7348655-7364806	ENSAPLG00020013657	NLGN3	neuroligin 3 [Source:HGNC Symbol;Acc:HGNC:14289]	4.02089e-07
AFW	11:7362562	T	C	missense_variant	Chr11:7348655-7364806	ENSAPLG00020013657	NLGN3	neuroligin 3 [Source:HGNC Symbol;Acc:HGNC:14289]	4.60546e-07
AFW	5:54803465	G	T	upstream_gene_variant	Chr5:54807678-54839606	ENSAPLG00020006237	SLC6A5	solute carrier family 6 member 5 [Source:NCBI gene;Acc:101791423]	6.56884e-07
AFW	11:7362550	A	C	missense_variant	Chr11:7348655-7364806	ENSAPLG00020013657	NLGN3	neuroligin 3 [Source:HGNC Symbol;Acc:HGNC:14289]	6.65812e-07
AFW	2:46699096	C	T	intron_variant	Chr2:46694726-46788411	ENSAPLG00020011899	MAPRE2	microtubule associated protein RP/EB family member 2 [Source:NCBI gene;Acc:101802834]	7.80663e-07
AFW	2:111503958	G	A	intron_variant	Chr2:111489686-111909888	ENSAPLG00020016826	CDKAL1	CDK5 regulatory subunit associated protein 1 like 1 [Source:NCBI gene;Acc:101792757]	8.81582e-07
AFW	11:7362551	G	C	missense_variant	Chr11:7348655-7364806	ENSAPLG00020013657	NLGN3	neuroligin 3 [Source:HGNC Symbol;Acc:HGNC:14289]	9.15649e-07
AFW	13:11724264	G	A	upstream_gene_variant	Chr13:11582012-11722195	ENSAPLG00020008948	0	0	9.20375e-07
AFW	13:11724264	G	A	upstream_gene_variant	Chr13:11727343-11747210	ENSAPLG00020008996	LSM14A	Anas platyrhynchos LSM14A mRNA processing body assembly factor (LSM14A), mRNA. [Source:RefSeq mRNA;Acc:NM_001310414]	9.20375e-07
AFW	8:9807639	C	T	intron_variant	Chr8:9750819-9818687	ENSAPLG00020014851	TEDC1	tubulin epsilon and delta complex 1 [Source:HGNC Symbol;Acc:HGNC:20127]	9.29837e-07
AFW	13:11601126	G	A	intron_variant	Chr13:11582012-11722195	ENSAPLG00020008948	0	0	1.00363e-06
AFW	2:46699077	C	A	intron_variant	Chr2:46694726-46788411	ENSAPLG00020011899	MAPRE2	microtubule associated protein RP/EB family member 2 [Source:NCBI gene;Acc:101802834]	1.04428e-06
AFW	11:7362749	C	G	synonymous_variant	Chr11:7348655-7364806	ENSAPLG00020013657	NLGN3	neuroligin 3 [Source:HGNC Symbol;Acc:HGNC:14289]	1.20005e-06
AFW	8:9809157	C	T	intron_variant	Chr8:9750819-9818687	ENSAPLG00020014851	TEDC1	tubulin epsilon and delta complex 1 [Source:HGNC Symbol;Acc:HGNC:20127]	1.23103e-06
AFW	16:3278980	T	C	downstream_gene_variant	Chr16:3241172-3274543	ENSAPLG00020010752	TRPC4AP	transient receptor potential cation channel subfamily C member 4 associated protein [Source:HGNC Symbol;Acc:HGNC:16181]	1.29886e-06
AFW	16:3278980	T	C	downstream_gene_variant	Chr16:3277553-3304632	ENSAPLG00020010765	0	0	1.29886e-06
AFW	8:9828085	G	T	upstream_gene_variant	Chr8:9822969-9824892	ENSAPLG00020014852	0	0	1.49154e-06
AFW	8:9828080	G	A	upstream_gene_variant	Chr8:9822969-9824892	ENSAPLG00020014852	0	0	1.61118e-06
AFW	20:7930182	C	T	synonymous_variant	Chr20:7906791-7952585	ENSAPLG00020006912	ATP2A3	ATPase sarcoplasmic/endoplasmic reticulum Ca2+ transporting 3 [Source:HGNC Symbol;Acc:HGNC:813]	1.63983e-06
BW42	4:59603893	C	G	intron_variant	Chr4:59437291-59645398	ENSAPLG00020015898	KCNIP4	potassium voltage-gated channel interacting protein 4 [Source:NCBI gene;Acc:101799178]	9.17482e-08
BW42	4:59694928	C	T	intron_variant	Chr4:59684726-59939409	ENSAPLG00020015903	SLIT2	slit guidance ligand 2 [Source:HGNC Symbol;Acc:HGNC:11086]	1.07877e-07
BW42	4:59543877	A	G	intron_variant	Chr4:59437291-59645398	ENSAPLG00020015898	KCNIP4	potassium voltage-gated channel interacting protein 4 [Source:NCBI gene;Acc:101799178]	1.26952e-07
BW42	1:83169683	A	G	intron_variant	Chr1:83161305-83171409	ENSAPLG00020003095	P3H3	prolyl 3-hydroxylase 3 [Source:HGNC Symbol;Acc:HGNC:19318]	1.30213e-07
BW42	1:83169683	A	G	intron_variant	Chr1:83171353-83177201	ENSAPLG00020003155	GPR162	G protein-coupled receptor 162 [Source:NCBI gene;Acc:101794542]	1.30213e-07
BW42	4:59681348	C	T	downstream_gene_variant	Chr4:59684726-59939409	ENSAPLG00020015903	SLIT2	slit guidance ligand 2 [Source:HGNC Symbol;Acc:HGNC:11086]	1.30684e-07
BW42	4:59589698	T	C	intron_variant	Chr4:59437291-59645398	ENSAPLG00020015898	KCNIP4	potassium voltage-gated channel interacting protein 4 [Source:NCBI gene;Acc:101799178]	1.42187e-07
BW42	4:59690182	C	T	intron_variant	Chr4:59684726-59939409	ENSAPLG00020015903	SLIT2	slit guidance ligand 2 [Source:HGNC Symbol;Acc:HGNC:11086]	1.67811e-07
BW42	4:59775344	T	C	intron_variant	Chr4:59684726-59939409	ENSAPLG00020015903	SLIT2	slit guidance ligand 2 [Source:HGNC Symbol;Acc:HGNC:11086]	1.68973e-07
BW42	4:59606780	G	A	intron_variant	Chr4:59437291-59645398	ENSAPLG00020015898	KCNIP4	potassium voltage-gated channel interacting protein 4 [Source:NCBI gene;Acc:101799178]	1.99819e-07
BW42	4:59605341	C	T	intron_variant	Chr4:59437291-59645398	ENSAPLG00020015898	KCNIP4	potassium voltage-gated channel interacting protein 4 [Source:NCBI gene;Acc:101799178]	2.08984e-07
BW42	4:59581461	G	A	intron_variant	Chr4:59437291-59645398	ENSAPLG00020015898	KCNIP4	potassium voltage-gated channel interacting protein 4 [Source:NCBI gene;Acc:101799178]	2.1001e-07
BW42	4:59705170	A	G	intron_variant	Chr4:59684726-59939409	ENSAPLG00020015903	SLIT2	slit guidance ligand 2 [Source:HGNC Symbol;Acc:HGNC:11086]	2.25351e-07
BW42	4:59639666	C	A	intron_variant	Chr4:59437291-59645398	ENSAPLG00020015898	KCNIP4	potassium voltage-gated channel interacting protein 4 [Source:NCBI gene;Acc:101799178]	2.50075e-07
BW42	4:59639666	C	A	intron_variant	Chr4:59631211-59660224	ENSAPLG00020015899	PACRGL	parkin coregulated like [Source:HGNC Symbol;Acc:HGNC:28442]	2.50075e-07
BW42	4:59707042	C	T	intron_variant	Chr4:59684726-59939409	ENSAPLG00020015903	SLIT2	slit guidance ligand 2 [Source:HGNC Symbol;Acc:HGNC:11086]	2.65054e-07
BW42	4:59619451	G	A	intron_variant	Chr4:59437291-59645398	ENSAPLG00020015898	KCNIP4	potassium voltage-gated channel interacting protein 4 [Source:NCBI gene;Acc:101799178]	2.6631e-07
BW42	4:59724667	G	A	intron_variant	Chr4:59684726-59939409	ENSAPLG00020015903	SLIT2	slit guidance ligand 2 [Source:HGNC Symbol;Acc:HGNC:11086]	2.89536e-07
BW42	4:59724768	T	C	intron_variant	Chr4:59684726-59939409	ENSAPLG00020015903	SLIT2	slit guidance ligand 2 [Source:HGNC Symbol;Acc:HGNC:11086]	2.93918e-07
BW42	4:60739995	C	T	missense_variant	Chr4:60712461-60751986	ENSAPLG00020015918	FAM184B	family with sequence similarity 184 member B [Source:HGNC Symbol;Acc:HGNC:29235]	3.18501e-07
BW42	4:59621695	G	A	intron_variant	Chr4:59437291-59645398	ENSAPLG00020015898	KCNIP4	potassium voltage-gated channel interacting protein 4 [Source:NCBI gene;Acc:101799178]	3.33173e-07
BW42	4:59644096	T	C	intron_variant	Chr4:59437291-59645398	ENSAPLG00020015898	KCNIP4	potassium voltage-gated channel interacting protein 4 [Source:NCBI gene;Acc:101799178]	3.6296e-07
BW42	4:59644096	T	C	intron_variant	Chr4:59631211-59660224	ENSAPLG00020015899	PACRGL	parkin coregulated like [Source:HGNC Symbol;Acc:HGNC:28442]	3.6296e-07
BW42	4:59650237	T	G	downstream_gene_variant	Chr4:59437291-59645398	ENSAPLG00020015898	KCNIP4	potassium voltage-gated channel interacting protein 4 [Source:NCBI gene;Acc:101799178]	4.15032e-07
BW42	4:59650237	T	G	downstream_gene_variant	Chr4:59631211-59660224	ENSAPLG00020015899	PACRGL	parkin coregulated like [Source:HGNC Symbol;Acc:HGNC:28442]	4.15032e-07
BW42	4:59705410	C	A	intron_variant	Chr4:59684726-59939409	ENSAPLG00020015903	SLIT2	slit guidance ligand 2 [Source:HGNC Symbol;Acc:HGNC:11086]	4.17252e-07
BW42	4:59597736	C	T	intron_variant	Chr4:59437291-59645398	ENSAPLG00020015898	KCNIP4	potassium voltage-gated channel interacting protein 4 [Source:NCBI gene;Acc:101799178]	4.22269e-07
BW42	4:58104029	G	A	upstream_gene_variant	Chr4:58084830-58102659	ENSAPLG00020015802	ANAPC4	anaphase promoting complex subunit 4 [Source:HGNC Symbol;Acc:HGNC:19990]	4.99631e-07
BW42	4:58104029	G	A	upstream_gene_variant	Chr4:58104628-58113725	ENSAPLG00020015882	ZCCHC4	zinc finger CCHC-type containing 4 [Source:HGNC Symbol;Acc:HGNC:22917]	4.99631e-07
BW42	3:55802478	T	G	intron_variant	Chr3:55558384-56131718	ENSAPLG00020004981	NKAIN2	sodium/potassium transporting ATPase interacting 2 [Source:HGNC Symbol;Acc:HGNC:16443]	5.04044e-07
BW42	4:58225108	A	C	upstream_gene_variant	Chr4:58229660-58268663	ENSAPLG00020015890	CCDC149	coiled-coil domain containing 149 [Source:HGNC Symbol;Acc:HGNC:25405]	5.55343e-07
BW42	1:83161987	T	G	intron_variant	Chr1:83161305-83171409	ENSAPLG00020003095	P3H3	prolyl 3-hydroxylase 3 [Source:HGNC Symbol;Acc:HGNC:19318]	6.07057e-07
BW42	4:59707414	C	A	intron_variant	Chr4:59684726-59939409	ENSAPLG00020015903	SLIT2	slit guidance ligand 2 [Source:HGNC Symbol;Acc:HGNC:11086]	6.26485e-07
BW42	4:59571687	G	A	intron_variant	Chr4:59437291-59645398	ENSAPLG00020015898	KCNIP4	potassium voltage-gated channel interacting protein 4 [Source:NCBI gene;Acc:101799178]	6.32043e-07
BW42	4:59579739	G	A	intron_variant	Chr4:59437291-59645398	ENSAPLG00020015898	KCNIP4	potassium voltage-gated channel interacting protein 4 [Source:NCBI gene;Acc:101799178]	6.6081e-07
BW42	4:57977345	T	G	intron_variant	Chr4:57968409-58006363	ENSAPLG00020015784	SEL1L3	SEL1L family member 3 [Source:HGNC Symbol;Acc:HGNC:29108]	6.61161e-07
BW42	4:59829823	G	A	intron_variant	Chr4:59684726-59939409	ENSAPLG00020015903	SLIT2	slit guidance ligand 2 [Source:HGNC Symbol;Acc:HGNC:11086]	7.376e-07
BW42	5:29754997	C	T	upstream_gene_variant	Chr5:29750268-29752393	ENSAPLG00020001347	0	0	7.43904e-07
BW42	5:29754997	C	T	upstream_gene_variant	Chr5:29752602-29755684	ENSAPLG00020001358	0	0	7.43904e-07
BW42	5:29754997	C	T	upstream_gene_variant	Chr5:29755781-29763807	ENSAPLG00020001372	CLCF1	cardiotrophin like cytokine factor 1 [Source:HGNC Symbol;Acc:HGNC:17412]	7.43904e-07
BW42	4:59655056	T	C	intron_variant	Chr4:59631211-59660224	ENSAPLG00020015899	PACRGL	parkin coregulated like [Source:HGNC Symbol;Acc:HGNC:28442]	7.58589e-07
BW42	4:59763808	T	A	intron_variant	Chr4:59684726-59939409	ENSAPLG00020015903	SLIT2	slit guidance ligand 2 [Source:HGNC Symbol;Acc:HGNC:11086]	7.69187e-07
BW42	3:55778310	C	A	intron_variant	Chr3:55558384-56131718	ENSAPLG00020004981	NKAIN2	sodium/potassium transporting ATPase interacting 2 [Source:HGNC Symbol;Acc:HGNC:16443]	7.78734e-07
BW42	4:59856509	C	T	intron_variant	Chr4:59684726-59939409	ENSAPLG00020015903	SLIT2	slit guidance ligand 2 [Source:HGNC Symbol;Acc:HGNC:11086]	8.04537e-07
BW42	5:25041674	T	A	downstream_gene_variant	Chr5:25043376-25201056	ENSAPLG00020000241	MIPOL1	mirror-image polydactyly 1 [Source:NCBI gene;Acc:101792184]	8.12272e-07
BW42	4:59776959	G	A	intron_variant	Chr4:59684726-59939409	ENSAPLG00020015903	SLIT2	slit guidance ligand 2 [Source:HGNC Symbol;Acc:HGNC:11086]	8.34943e-07
BW42	1:66582479	T	C	intron_variant	Chr1:66574080-66588882	ENSAPLG00020013883	BPGM	bisphosphoglycerate mutase [Source:NCBI gene;Acc:101803151]	8.5412e-07
BW42	4:59533251	C	T	intron_variant	Chr4:59437291-59645398	ENSAPLG00020015898	KCNIP4	potassium voltage-gated channel interacting protein 4 [Source:NCBI gene;Acc:101799178]	8.66855e-07
BW42	4:59543767	T	C	intron_variant	Chr4:59437291-59645398	ENSAPLG00020015898	KCNIP4	potassium voltage-gated channel interacting protein 4 [Source:NCBI gene;Acc:101799178]	8.84866e-07
BW42	5:29754999	T	G	upstream_gene_variant	Chr5:29750268-29752393	ENSAPLG00020001347	0	0	9.47696e-07
BW42	5:29754999	T	G	upstream_gene_variant	Chr5:29752602-29755684	ENSAPLG00020001358	0	0	9.47696e-07
BW42	5:29754999	T	G	upstream_gene_variant	Chr5:29755781-29763807	ENSAPLG00020001372	CLCF1	cardiotrophin like cytokine factor 1 [Source:HGNC Symbol;Acc:HGNC:17412]	9.47696e-07
BW42	4:59717776	A	T	intron_variant	Chr4:59684726-59939409	ENSAPLG00020015903	SLIT2	slit guidance ligand 2 [Source:HGNC Symbol;Acc:HGNC:11086]	9.63304e-07
BW42	1:66582456	G	A	intron_variant	Chr1:66574080-66588882	ENSAPLG00020013883	BPGM	bisphosphoglycerate mutase [Source:NCBI gene;Acc:101803151]	9.73095e-07
BW42	5:29754962	A	G	upstream_gene_variant	Chr5:29750268-29752393	ENSAPLG00020001347	0	0	9.90943e-07
BW42	5:29754962	A	G	upstream_gene_variant	Chr5:29752602-29755684	ENSAPLG00020001358	0	0	9.90943e-07
BW42	5:29754962	A	G	upstream_gene_variant	Chr5:29755781-29763807	ENSAPLG00020001372	CLCF1	cardiotrophin like cytokine factor 1 [Source:HGNC Symbol;Acc:HGNC:17412]	9.90943e-07
BW42	4:59729035	G	A	intron_variant	Chr4:59684726-59939409	ENSAPLG00020015903	SLIT2	slit guidance ligand 2 [Source:HGNC Symbol;Acc:HGNC:11086]	9.91981e-07
BW42	4:60741011	C	T	intron_variant	Chr4:60712461-60751986	ENSAPLG00020015918	FAM184B	family with sequence similarity 184 member B [Source:HGNC Symbol;Acc:HGNC:29235]	1.03349e-06
BW42	4:60733568	G	A	intron_variant	Chr4:60712461-60751986	ENSAPLG00020015918	FAM184B	family with sequence similarity 184 member B [Source:HGNC Symbol;Acc:HGNC:29235]	1.12187e-06
BW42	3:55774132	C	G	intron_variant	Chr3:55558384-56131718	ENSAPLG00020004981	NKAIN2	sodium/potassium transporting ATPase interacting 2 [Source:HGNC Symbol;Acc:HGNC:16443]	1.17974e-06
BW42	4:59643019	C	T	intron_variant	Chr4:59437291-59645398	ENSAPLG00020015898	KCNIP4	potassium voltage-gated channel interacting protein 4 [Source:NCBI gene;Acc:101799178]	1.18603e-06
BW42	4:59643019	C	T	intron_variant	Chr4:59631211-59660224	ENSAPLG00020015899	PACRGL	parkin coregulated like [Source:HGNC Symbol;Acc:HGNC:28442]	1.18603e-06
BW42	3:55948241	G	A	intron_variant	Chr3:55558384-56131718	ENSAPLG00020004981	NKAIN2	sodium/potassium transporting ATPase interacting 2 [Source:HGNC Symbol;Acc:HGNC:16443]	1.18777e-06
BW42	4:58196870	A	G	downstream_gene_variant	Chr4:58179276-58194900	ENSAPLG00020015889	LGI2	leucine rich repeat LGI family member 2 [Source:HGNC Symbol;Acc:HGNC:18710]	1.20966e-06
BW42	4:60786920	G	A	downstream_gene_variant	Chr4:60775865-60784175	ENSAPLG00020015928	QDPR	quinoid dihydropteridine reductase [Source:HGNC Symbol;Acc:HGNC:9752]	1.21745e-06
BW42	4:59706807	G	T	intron_variant	Chr4:59684726-59939409	ENSAPLG00020015903	SLIT2	slit guidance ligand 2 [Source:HGNC Symbol;Acc:HGNC:11086]	1.28026e-06
BW42	4:59658673	C	T	intron_variant	Chr4:59631211-59660224	ENSAPLG00020015899	PACRGL	parkin coregulated like [Source:HGNC Symbol;Acc:HGNC:28442]	1.28473e-06
BW42	4:59643127	A	C	intron_variant	Chr4:59437291-59645398	ENSAPLG00020015898	KCNIP4	potassium voltage-gated channel interacting protein 4 [Source:NCBI gene;Acc:101799178]	1.31642e-06
BW42	4:59643127	A	C	intron_variant	Chr4:59631211-59660224	ENSAPLG00020015899	PACRGL	parkin coregulated like [Source:HGNC Symbol;Acc:HGNC:28442]	1.31642e-06
BW42	4:60737412	A	G	intron_variant	Chr4:60712461-60751986	ENSAPLG00020015918	FAM184B	family with sequence similarity 184 member B [Source:HGNC Symbol;Acc:HGNC:29235]	1.33592e-06
BW42	4:59511281	G	A	intron_variant	Chr4:59437291-59645398	ENSAPLG00020015898	KCNIP4	potassium voltage-gated channel interacting protein 4 [Source:NCBI gene;Acc:101799178]	1.38433e-06
BW42	4:69614992	C	T	intron_variant	Chr4:69526483-69679246	ENSAPLG00020006841	JAKMIP1	janus kinase and microtubule interacting protein 1 [Source:NCBI gene;Acc:101805270]	1.40554e-06
BW42	1:83172947	A	G	upstream_gene_variant	Chr1:83161305-83171409	ENSAPLG00020003095	P3H3	prolyl 3-hydroxylase 3 [Source:HGNC Symbol;Acc:HGNC:19318]	1.41502e-06
BW42	1:83172947	A	G	upstream_gene_variant	Chr1:83171353-83177201	ENSAPLG00020003155	GPR162	G protein-coupled receptor 162 [Source:NCBI gene;Acc:101794542]	1.41502e-06
BW42	4:58126565	C	T	intron_variant	Chr4:58116593-58130555	ENSAPLG00020015884	PI4K2B	phosphatidylinositol 4-kinase type 2 beta [Source:HGNC Symbol;Acc:HGNC:18215]	1.42248e-06
BW42	4:59580008	C	G	intron_variant	Chr4:59437291-59645398	ENSAPLG00020015898	KCNIP4	potassium voltage-gated channel interacting protein 4 [Source:NCBI gene;Acc:101799178]	1.4598e-06
BW42	4:59690138	C	T	intron_variant	Chr4:59684726-59939409	ENSAPLG00020015903	SLIT2	slit guidance ligand 2 [Source:HGNC Symbol;Acc:HGNC:11086]	1.61564e-06
BW42	5:25165138	C	T	intron_variant	Chr5:25043376-25201056	ENSAPLG00020000241	MIPOL1	mirror-image polydactyly 1 [Source:NCBI gene;Acc:101792184]	1.61904e-06
BW42	1:66369617	A	G	intron_variant	Chr1:66289006-66446206	ENSAPLG00020013852	MICAL3	microtubule associated monooxygenase, calponin and LIM domain containing 3 [Source:HGNC Symbol;Acc:HGNC:24694]	1.63462e-06
BW42	4:59826542	C	T	intron_variant	Chr4:59684726-59939409	ENSAPLG00020015903	SLIT2	slit guidance ligand 2 [Source:HGNC Symbol;Acc:HGNC:11086]	1.70609e-06
BW42	4:59659717	G	T	5_prime_UTR_variant	Chr4:59631211-59660224	ENSAPLG00020015899	PACRGL	parkin coregulated like [Source:HGNC Symbol;Acc:HGNC:28442]	1.71282e-06
SFW	2:54362406	G	C	intron_variant	Chr2:54360457-54375422	ENSAPLG00020016955	NDC80	NDC80 kinetochore complex component [Source:NCBI gene;Acc:101796476]	9.81749e-08
SFW	2:54362415	G	C	intron_variant	Chr2:54360457-54375422	ENSAPLG00020016955	NDC80	NDC80 kinetochore complex component [Source:NCBI gene;Acc:101796476]	9.81749e-08
SFW	2:54362404	G	A	intron_variant	Chr2:54360457-54375422	ENSAPLG00020016955	NDC80	NDC80 kinetochore complex component [Source:NCBI gene;Acc:101796476]	1.24975e-07
SFW	16:3278950	A	G	downstream_gene_variant	Chr16:3241172-3274543	ENSAPLG00020010752	TRPC4AP	transient receptor potential cation channel subfamily C member 4 associated protein [Source:HGNC Symbol;Acc:HGNC:16181]	1.30813e-07
SFW	16:3278950	A	G	downstream_gene_variant	Chr16:3277553-3304632	ENSAPLG00020010765	0	0	1.30813e-07
SFW	19:9094958	G	C	synonymous_variant	Chr19:9075703-9097576	ENSAPLG00020014023	NOTCH1	notch receptor 1 [Source:HGNC Symbol;Acc:HGNC:7881]	1.31042e-07
SFW	11:7362497	C	G	synonymous_variant	Chr11:7348655-7364806	ENSAPLG00020013657	NLGN3	neuroligin 3 [Source:HGNC Symbol;Acc:HGNC:14289]	1.41128e-07
SFW	11:7362495	C	G	missense_variant	Chr11:7348655-7364806	ENSAPLG00020013657	NLGN3	neuroligin 3 [Source:HGNC Symbol;Acc:HGNC:14289]	1.45722e-07
SFW	11:7362496	C	G	missense_variant	Chr11:7348655-7364806	ENSAPLG00020013657	NLGN3	neuroligin 3 [Source:HGNC Symbol;Acc:HGNC:14289]	1.45722e-07
SFW	16:3278980	T	C	downstream_gene_variant	Chr16:3241172-3274543	ENSAPLG00020010752	TRPC4AP	transient receptor potential cation channel subfamily C member 4 associated protein [Source:HGNC Symbol;Acc:HGNC:16181]	1.56162e-07
SFW	16:3278980	T	C	downstream_gene_variant	Chr16:3277553-3304632	ENSAPLG00020010765	0	0	1.56162e-07
SFW	25:3523675	T	C	missense_variant	Chr25:3518788-3546391	ENSAPLG00020009872	KCNH6	potassium voltage-gated channel subfamily H member 6 [Source:HGNC Symbol;Acc:HGNC:18862]	2.40621e-07
SFW	11:7362506	C	G	synonymous_variant	Chr11:7348655-7364806	ENSAPLG00020013657	NLGN3	neuroligin 3 [Source:HGNC Symbol;Acc:HGNC:14289]	2.84124e-07
SFW	16:3278910	T	C	downstream_gene_variant	Chr16:3241172-3274543	ENSAPLG00020010752	TRPC4AP	transient receptor potential cation channel subfamily C member 4 associated protein [Source:HGNC Symbol;Acc:HGNC:16181]	3.88845e-07
SFW	16:3278910	T	C	downstream_gene_variant	Chr16:3277553-3304632	ENSAPLG00020010765	0	0	3.88845e-07
SFW	16:3278953	T	C	downstream_gene_variant	Chr16:3241172-3274543	ENSAPLG00020010752	TRPC4AP	transient receptor potential cation channel subfamily C member 4 associated protein [Source:HGNC Symbol;Acc:HGNC:16181]	3.89624e-07
SFW	16:3278953	T	C	downstream_gene_variant	Chr16:3277553-3304632	ENSAPLG00020010765	0	0	3.89624e-07
SFW	1:106626566	C	T	intron_variant	Chr1:106566295-106849182	ENSAPLG00020000869	NCAM2	neural cell adhesion molecule 2 [Source:NCBI gene;Acc:101789841]	3.95464e-07
SFW	11:7362519	G	C	missense_variant	Chr11:7348655-7364806	ENSAPLG00020013657	NLGN3	neuroligin 3 [Source:HGNC Symbol;Acc:HGNC:14289]	4.03922e-07
SFW	15:12177356	G	T	missense_variant	Chr15:12175374-12179370	ENSAPLG00020018459	0	0	4.19731e-07
SFW	15:12177356	G	T	missense_variant	Chr15:12179548-12180597	ENSAPLG00020018460	0	0	4.19731e-07
SFW	17:13034237	A	G	downstream_gene_variant	Chr17:13007401-13029303	ENSAPLG00020009007	CUX2	cut like homeobox 2 [Source:HGNC Symbol;Acc:HGNC:19347]	5.09617e-07
SFW	17:13034237	A	G	downstream_gene_variant	Chr17:13033802-13034578	ENSAPLG00020009059	PHETA1	PH domain containing endocytic trafficking adaptor 1 [Source:HGNC Symbol;Acc:HGNC:26509]	5.09617e-07
SFW	17:13034237	A	G	downstream_gene_variant	Chr17:13034899-13036326	ENSAPLG00020009064	0	0	5.09617e-07
SFW	17:13034237	A	G	downstream_gene_variant	Chr17:13035216-13036607	ENSAPLG00020009067	0	0	5.09617e-07
SFW	5:27657714	T	G	intron_variant	Chr5:27555381-27667029	ENSAPLG00020001131	MOB2	MOB kinase activator 2 [Source:NCBI gene;Acc:101791593]	5.57676e-07
SFW	16:3278912	G	C	downstream_gene_variant	Chr16:3241172-3274543	ENSAPLG00020010752	TRPC4AP	transient receptor potential cation channel subfamily C member 4 associated protein [Source:HGNC Symbol;Acc:HGNC:16181]	6.09868e-07
SFW	16:3278912	G	C	downstream_gene_variant	Chr16:3277553-3304632	ENSAPLG00020010765	0	0	6.09868e-07
SFW	15:12177346	G	C	missense_variant	Chr15:12175374-12179370	ENSAPLG00020018459	0	0	6.4283e-07
SFW	15:12177346	G	C	missense_variant	Chr15:12179548-12180597	ENSAPLG00020018460	0	0	6.4283e-07
SFW	15:12177347	C	T	missense_variant	Chr15:12175374-12179370	ENSAPLG00020018459	0	0	7.41627e-07
SFW	15:12177347	C	T	missense_variant	Chr15:12179548-12180597	ENSAPLG00020018460	0	0	7.41627e-07
SFW	1:2242575	A	G	upstream_gene_variant	Chr1:2228514-2241625	ENSAPLG00020015076	TMEM209	transmembrane protein 209 [Source:HGNC Symbol;Acc:HGNC:21898]	7.68595e-07
SFW	5:27657719	C	A	intron_variant	Chr5:27555381-27667029	ENSAPLG00020001131	MOB2	MOB kinase activator 2 [Source:NCBI gene;Acc:101791593]	8.0471e-07
SFW	5:27657695	C	A	intron_variant	Chr5:27555381-27667029	ENSAPLG00020001131	MOB2	MOB kinase activator 2 [Source:NCBI gene;Acc:101791593]	8.42726e-07
SFW	5:27657700	G	C	intron_variant	Chr5:27555381-27667029	ENSAPLG00020001131	MOB2	MOB kinase activator 2 [Source:NCBI gene;Acc:101791593]	8.42726e-07
SFW	5:27657702	C	G	intron_variant	Chr5:27555381-27667029	ENSAPLG00020001131	MOB2	MOB kinase activator 2 [Source:NCBI gene;Acc:101791593]	8.42726e-07
SFW	5:27657705	C	G	intron_variant	Chr5:27555381-27667029	ENSAPLG00020001131	MOB2	MOB kinase activator 2 [Source:NCBI gene;Acc:101791593]	8.42726e-07
SFW	5:27657707	G	C	intron_variant	Chr5:27555381-27667029	ENSAPLG00020001131	MOB2	MOB kinase activator 2 [Source:NCBI gene;Acc:101791593]	8.42726e-07
SFW	5:27657712	T	G	intron_variant	Chr5:27555381-27667029	ENSAPLG00020001131	MOB2	MOB kinase activator 2 [Source:NCBI gene;Acc:101791593]	8.42726e-07
SFW	5:27657713	C	G	intron_variant	Chr5:27555381-27667029	ENSAPLG00020001131	MOB2	MOB kinase activator 2 [Source:NCBI gene;Acc:101791593]	8.42726e-07
SFW	1:2242574	C	T	upstream_gene_variant	Chr1:2228514-2241625	ENSAPLG00020015076	TMEM209	transmembrane protein 209 [Source:HGNC Symbol;Acc:HGNC:21898]	9.31684e-07
SFW	5:27657690	C	G	intron_variant	Chr5:27555381-27667029	ENSAPLG00020001131	MOB2	MOB kinase activator 2 [Source:NCBI gene;Acc:101791593]	9.79988e-07
SFW	11:7362512	G	A	synonymous_variant	Chr11:7348655-7364806	ENSAPLG00020013657	NLGN3	neuroligin 3 [Source:HGNC Symbol;Acc:HGNC:14289]	9.95031e-07
SFW	17:13034228	G	C	downstream_gene_variant	Chr17:13007401-13029303	ENSAPLG00020009007	CUX2	cut like homeobox 2 [Source:HGNC Symbol;Acc:HGNC:19347]	1.00554e-06
SFW	17:13034228	G	C	downstream_gene_variant	Chr17:13033802-13034578	ENSAPLG00020009059	PHETA1	PH domain containing endocytic trafficking adaptor 1 [Source:HGNC Symbol;Acc:HGNC:26509]	1.00554e-06
SFW	17:13034228	G	C	downstream_gene_variant	Chr17:13034899-13036326	ENSAPLG00020009064	0	0	1.00554e-06
SFW	17:13034228	G	C	downstream_gene_variant	Chr17:13035216-13036607	ENSAPLG00020009067	0	0	1.00554e-06
SFW	13:7184713	G	A	downstream_gene_variant	Chr13:7146160-7181361	ENSAPLG00020016366	MMP2	matrix metallopeptidase 2 [Source:NCBI gene;Acc:101802059]	1.09759e-06
SFW	13:7184717	A	T	downstream_gene_variant	Chr13:7146160-7181361	ENSAPLG00020016366	MMP2	matrix metallopeptidase 2 [Source:NCBI gene;Acc:101802059]	1.09759e-06
SFW	19:9094991	G	A	synonymous_variant	Chr19:9075703-9097576	ENSAPLG00020014023	NOTCH1	notch receptor 1 [Source:HGNC Symbol;Acc:HGNC:7881]	1.34086e-06
SFW	11:7362515	C	G	synonymous_variant	Chr11:7348655-7364806	ENSAPLG00020013657	NLGN3	neuroligin 3 [Source:HGNC Symbol;Acc:HGNC:14289]	1.389e-06
SFW	11:7362516	T	C	synonymous_variant	Chr11:7348655-7364806	ENSAPLG00020013657	NLGN3	neuroligin 3 [Source:HGNC Symbol;Acc:HGNC:14289]	1.389e-06
SFW	11:7362416	G	C	synonymous_variant	Chr11:7348655-7364806	ENSAPLG00020013657	NLGN3	neuroligin 3 [Source:HGNC Symbol;Acc:HGNC:14289]	1.43404e-06
SFW	14:639406	T	A	upstream_gene_variant	Chr14:639993-644790	ENSAPLG00020013588	GRXCR2	glutaredoxin and cysteine rich domain containing 2 [Source:HGNC Symbol;Acc:HGNC:33862]	1.44623e-06
SFW	5:27657693	C	A	intron_variant	Chr5:27555381-27667029	ENSAPLG00020001131	MOB2	MOB kinase activator 2 [Source:NCBI gene;Acc:101791593]	1.51027e-06
SFW	5:27657694	C	G	intron_variant	Chr5:27555381-27667029	ENSAPLG00020001131	MOB2	MOB kinase activator 2 [Source:NCBI gene;Acc:101791593]	1.51027e-06
SFW	1:151428475	A	G	upstream_gene_variant	Chr1:151429888-151656710	ENSAPLG00020006803	NALCN	sodium leak channel, non-selective [Source:HGNC Symbol;Acc:HGNC:19082]	1.51581e-06
SFP	11:7362722	T	C	synonymous_variant	Chr11:7348655-7364806	ENSAPLG00020013657	NLGN3	neuroligin 3 [Source:HGNC Symbol;Acc:HGNC:14289]	9.27629e-08
SFP	3:105125346	G	A	intron_variant	Chr3:104961102-105289802	ENSAPLG00020018041	NRXN1	neurexin 1 [Source:HGNC Symbol;Acc:HGNC:8008]	1.02456e-07
SFP	15:12177347	C	T	missense_variant	Chr15:12175374-12179370	ENSAPLG00020018459	0	0	1.11644e-07
SFP	15:12177347	C	T	missense_variant	Chr15:12179548-12180597	ENSAPLG00020018460	0	0	1.11644e-07
SFP	19:9094958	G	C	synonymous_variant	Chr19:9075703-9097576	ENSAPLG00020014023	NOTCH1	notch receptor 1 [Source:HGNC Symbol;Acc:HGNC:7881]	1.43514e-07
SFP	3:105125349	A	G	intron_variant	Chr3:104961102-105289802	ENSAPLG00020018041	NRXN1	neurexin 1 [Source:HGNC Symbol;Acc:HGNC:8008]	1.4845e-07
SFP	15:12177356	G	T	missense_variant	Chr15:12175374-12179370	ENSAPLG00020018459	0	0	1.58068e-07
SFP	15:12177356	G	T	missense_variant	Chr15:12179548-12180597	ENSAPLG00020018460	0	0	1.58068e-07
SFP	20:7930248	A	G	synonymous_variant	Chr20:7906791-7952585	ENSAPLG00020006912	ATP2A3	ATPase sarcoplasmic/endoplasmic reticulum Ca2+ transporting 3 [Source:HGNC Symbol;Acc:HGNC:813]	1.58354e-07
SFP	16:3278980	T	C	downstream_gene_variant	Chr16:3241172-3274543	ENSAPLG00020010752	TRPC4AP	transient receptor potential cation channel subfamily C member 4 associated protein [Source:HGNC Symbol;Acc:HGNC:16181]	1.72609e-07
SFP	16:3278980	T	C	downstream_gene_variant	Chr16:3277553-3304632	ENSAPLG00020010765	0	0	1.72609e-07
SFP	3:13997438	C	G	intron_variant	Chr3:13897911-14076822	ENSAPLG00020001566	NBAS	NBAS subunit of NRZ tethering complex [Source:NCBI gene;Acc:101795944]	1.80961e-07
SFP	11:7362404	T	C	synonymous_variant	Chr11:7348655-7364806	ENSAPLG00020013657	NLGN3	neuroligin 3 [Source:HGNC Symbol;Acc:HGNC:14289]	1.81092e-07
SFP	3:72573176	T	C	intron_variant	Chr3:72157524-72924375	ENSAPLG00020017731	PRKN	parkin RBR E3 ubiquitin protein ligase [Source:HGNC Symbol;Acc:HGNC:8607]	1.9085e-07
SFP	14:1246649	T	C	intron_variant	Chr14:1173402-1292836	ENSAPLG00020013606	ARHGAP26	Rho GTPase activating protein 26 [Source:NCBI gene;Acc:101794498]	2.02493e-07
SFP	2:48099727	A	C	intron_variant	Chr2:47966680-48305517	ENSAPLG00020013795	SNTG1	syntrophin gamma 1 [Source:NCBI gene;Acc:101804426]	2.16079e-07
SFP	2:111504004	G	A	intron_variant	Chr2:111489686-111909888	ENSAPLG00020016826	CDKAL1	CDK5 regulatory subunit associated protein 1 like 1 [Source:NCBI gene;Acc:101792757]	2.16174e-07
SFP	2:48099722	C	T	intron_variant	Chr2:47966680-48305517	ENSAPLG00020013795	SNTG1	syntrophin gamma 1 [Source:NCBI gene;Acc:101804426]	2.58846e-07
SFP	3:72573191	G	T	intron_variant	Chr3:72157524-72924375	ENSAPLG00020017731	PRKN	parkin RBR E3 ubiquitin protein ligase [Source:HGNC Symbol;Acc:HGNC:8607]	2.68106e-07
SFP	3:13997432	T	C	intron_variant	Chr3:13897911-14076822	ENSAPLG00020001566	NBAS	NBAS subunit of NRZ tethering complex [Source:NCBI gene;Acc:101795944]	2.75052e-07
SFP	3:72573170	T	A	intron_variant	Chr3:72157524-72924375	ENSAPLG00020017731	PRKN	parkin RBR E3 ubiquitin protein ligase [Source:HGNC Symbol;Acc:HGNC:8607]	2.75683e-07
SFP	3:72573175	A	C	intron_variant	Chr3:72157524-72924375	ENSAPLG00020017731	PRKN	parkin RBR E3 ubiquitin protein ligase [Source:HGNC Symbol;Acc:HGNC:8607]	2.75683e-07
SFP	2:54362406	G	C	intron_variant	Chr2:54360457-54375422	ENSAPLG00020016955	NDC80	NDC80 kinetochore complex component [Source:NCBI gene;Acc:101796476]	3.98953e-07
SFP	2:54362415	G	C	intron_variant	Chr2:54360457-54375422	ENSAPLG00020016955	NDC80	NDC80 kinetochore complex component [Source:NCBI gene;Acc:101796476]	3.98953e-07
SFP	13:7184713	G	A	downstream_gene_variant	Chr13:7146160-7181361	ENSAPLG00020016366	MMP2	matrix metallopeptidase 2 [Source:NCBI gene;Acc:101802059]	4.93801e-07
SFP	13:7184717	A	T	downstream_gene_variant	Chr13:7146160-7181361	ENSAPLG00020016366	MMP2	matrix metallopeptidase 2 [Source:NCBI gene;Acc:101802059]	4.93801e-07
SFP	19:9094971	T	G	missense_variant	Chr19:9075703-9097576	ENSAPLG00020014023	NOTCH1	notch receptor 1 [Source:HGNC Symbol;Acc:HGNC:7881]	4.96206e-07
SFP	4:20814991	C	G	intron_variant	Chr4:20757903-20888882	ENSAPLG00020008039	STOX2	storkhead box 2 [Source:HGNC Symbol;Acc:HGNC:25450]	4.96627e-07
SFP	2:54362404	G	A	intron_variant	Chr2:54360457-54375422	ENSAPLG00020016955	NDC80	NDC80 kinetochore complex component [Source:NCBI gene;Acc:101796476]	5.11293e-07
SFP	1:200774206	T	C	intron_variant	Chr1:200049984-200829031	ENSAPLG00020000431	DLG2	discs large MAGUK scaffold protein 2 [Source:HGNC Symbol;Acc:HGNC:2901]	5.11301e-07
SFP	12:17221357	T	A	missense_variant	Chr12:17213690-17225083	ENSAPLG00020014265	NR2F2	nuclear receptor subfamily 2 group F member 2 [Source:NCBI gene;Acc:101796589]	5.91554e-07
SFP	19:9094991	G	A	synonymous_variant	Chr19:9075703-9097576	ENSAPLG00020014023	NOTCH1	notch receptor 1 [Source:HGNC Symbol;Acc:HGNC:7881]	6.00841e-07
SFP	1:163545046	C	T	intron_variant	Chr1:163539131-163731623	ENSAPLG00020012288	MYCBP2	MYC binding protein 2 [Source:HGNC Symbol;Acc:HGNC:23386]	6.24654e-07
SFP	11:7362555	T	G	missense_variant	Chr11:7348655-7364806	ENSAPLG00020013657	NLGN3	neuroligin 3 [Source:HGNC Symbol;Acc:HGNC:14289]	6.97891e-07
SFP	12:17221358	T	C	synonymous_variant	Chr12:17213690-17225083	ENSAPLG00020014265	NR2F2	nuclear receptor subfamily 2 group F member 2 [Source:NCBI gene;Acc:101796589]	7.25219e-07
SFP	24:4127009	A	G	intron_variant	Chr24:4125631-4140957	ENSAPLG00020005682	WDTC1	WD and tetratricopeptide repeats 1 [Source:HGNC Symbol;Acc:HGNC:29175]	9.63589e-07
SFP	9:8336016	G	C	synonymous_variant	Chr9:8335294-8358719	ENSAPLG00020016879	SOX2	SRY-box transcription factor 2 [Source:NCBI gene;Acc:110353632]	9.89084e-07
SFP	4:61300140	A	T	intron_variant	Chr4:61267043-61304482	ENSAPLG00020015943	TAPT1	transmembrane anterior posterior transformation 1 [Source:HGNC Symbol;Acc:HGNC:26887]	1.04269e-06
SFP	1:106626604	T	C	intron_variant	Chr1:106566295-106849182	ENSAPLG00020000869	NCAM2	neural cell adhesion molecule 2 [Source:NCBI gene;Acc:101789841]	1.0498e-06
SFP	1:106626605	G	A	intron_variant	Chr1:106566295-106849182	ENSAPLG00020000869	NCAM2	neural cell adhesion molecule 2 [Source:NCBI gene;Acc:101789841]	1.0498e-06
SFP	1:106626618	C	G	intron_variant	Chr1:106566295-106849182	ENSAPLG00020000869	NCAM2	neural cell adhesion molecule 2 [Source:NCBI gene;Acc:101789841]	1.05839e-06
SFP	8:1896602	T	G	intron_variant	Chr8:1890148-1897354	ENSAPLG00020011264	RPL5	ribosomal protein L5 [Source:NCBI gene;Acc:101801030]	1.07728e-06
SFP	8:1896605	A	T	intron_variant	Chr8:1890148-1897354	ENSAPLG00020011264	RPL5	ribosomal protein L5 [Source:NCBI gene;Acc:101801030]	1.07728e-06
SFP	8:1896602	T	G	intron_variant	Chr8:1894302-1894398	ENSAPLG00020011269	SNORD21	Small nucleolar RNA SNORD21 [Source:RFAM;Acc:RF00068]	1.07728e-06
SFP	8:1896605	A	T	intron_variant	Chr8:1894302-1894398	ENSAPLG00020011269	SNORD21	Small nucleolar RNA SNORD21 [Source:RFAM;Acc:RF00068]	1.07728e-06
SFP	8:1896602	T	G	intron_variant	Chr8:1900120-1903874	ENSAPLG00020011272	DIPK1A	divergent protein kinase domain 1A [Source:HGNC Symbol;Acc:HGNC:32213]	1.07728e-06
SFP	8:1896605	A	T	intron_variant	Chr8:1900120-1903874	ENSAPLG00020011272	DIPK1A	divergent protein kinase domain 1A [Source:HGNC Symbol;Acc:HGNC:32213]	1.07728e-06
SFP	19:9094977	T	G	missense_variant	Chr19:9075703-9097576	ENSAPLG00020014023	NOTCH1	notch receptor 1 [Source:HGNC Symbol;Acc:HGNC:7881]	1.09158e-06
SFP	6:35497112	C	T	intron_variant	Chr6:35232155-35534454	ENSAPLG00020011791	GTDC1	glycosyltransferase like domain containing 1 [Source:HGNC Symbol;Acc:HGNC:20887]	1.14984e-06
SFP	20:7930266	G	C	synonymous_variant	Chr20:7906791-7952585	ENSAPLG00020006912	ATP2A3	ATPase sarcoplasmic/endoplasmic reticulum Ca2+ transporting 3 [Source:HGNC Symbol;Acc:HGNC:813]	1.17523e-06
SFP	12:17221364	T	C	synonymous_variant	Chr12:17213690-17225083	ENSAPLG00020014265	NR2F2	nuclear receptor subfamily 2 group F member 2 [Source:NCBI gene;Acc:101796589]	1.18918e-06
SFP	16:3278921	A	G	downstream_gene_variant	Chr16:3241172-3274543	ENSAPLG00020010752	TRPC4AP	transient receptor potential cation channel subfamily C member 4 associated protein [Source:HGNC Symbol;Acc:HGNC:16181]	1.19263e-06
SFP	16:3278921	A	G	downstream_gene_variant	Chr16:3277553-3304632	ENSAPLG00020010765	0	0	1.19263e-06
SFP	2:66806033	T	C	synonymous_variant	Chr2:66783688-66817702	ENSAPLG00020009328	ELP2	elongator acetyltransferase complex subunit 2 [Source:HGNC Symbol;Acc:HGNC:18248]	1.30316e-06
SFP	31:1364654	T	C	upstream_gene_variant	Chr31:1368589-1382884	ENSAPLG00020003577	PDE1B	phosphodiesterase 1B [Source:HGNC Symbol;Acc:HGNC:8775]	1.32636e-06
SFP	31:1497992	G	A	synonymous_variant	Chr31:1496800-1565405	ENSAPLG00020003813	HDAC7	histone deacetylase 7 [Source:HGNC Symbol;Acc:HGNC:14067]	1.36017e-06
SFP	2:162085583	G	C	synonymous_variant	Chr2:162084391-162088565	ENSAPLG00020011833	AGAP3	ArfGAP with GTPase domain, ankyrin repeat and PH domain 3 [Source:HGNC Symbol;Acc:HGNC:16923]	1.3618e-06
SFP	4:61293826	T	G	intron_variant	Chr4:61267043-61304482	ENSAPLG00020015943	TAPT1	transmembrane anterior posterior transformation 1 [Source:HGNC Symbol;Acc:HGNC:26887]	1.41696e-06
SFP	2:46699096	C	T	intron_variant	Chr2:46694726-46788411	ENSAPLG00020011899	MAPRE2	microtubule associated protein RP/EB family member 2 [Source:NCBI gene;Acc:101802834]	1.54489e-06
SFP	9:1674289	C	T	intron_variant	Chr9:1652730-1679213	ENSAPLG00020015213	LEKR1	leucine, glutamate and lysine rich 1 [Source:HGNC Symbol;Acc:HGNC:33765]	1.58627e-06
SFP	20:7930176	G	C	synonymous_variant	Chr20:7906791-7952585	ENSAPLG00020006912	ATP2A3	ATPase sarcoplasmic/endoplasmic reticulum Ca2+ transporting 3 [Source:HGNC Symbol;Acc:HGNC:813]	1.60473e-06
SFP	2:46699077	C	A	intron_variant	Chr2:46694726-46788411	ENSAPLG00020011899	MAPRE2	microtubule associated protein RP/EB family member 2 [Source:NCBI gene;Acc:101802834]	1.70327e-06
SFP	2:162085559	G	C	synonymous_variant	Chr2:162084391-162088565	ENSAPLG00020011833	AGAP3	ArfGAP with GTPase domain, ankyrin repeat and PH domain 3 [Source:HGNC Symbol;Acc:HGNC:16923]	1.70844e-06
