# Supplementary material for: A novel candidate gene CLN8 regulates fat deposition in avian
Source: J Anim Sci Biotechnol. 2023 May 1;14:70. doi: 10.1186/s40104-023-00864-x (PMC10150489; doi:10.1186/s40104-023-00864-x)
Supplement: Supplementary file 7 — Additional file 7: Table S5. All SNPs information of the upstream 2K region of CLN8 gene. [file 40104_2023_864_MOESM7_ESM.xlsx]

## Sheet: Sheet1
Table S5: All SNPs information of the upstream 2K region of CLN8 gene
CHR	SNP	Position	Allele1	Allele0	AF	p_wald
3	3:22492569	22492569	C	T	0.075	0.0678988
3	3:22492774	22492774	C	T	0.193	0.635218
3	3:22492826	22492826	C	A	0.028	0.857587
3	3:22493095	22493095	C	G	0.015	0.699099
3	3:22493110	22493110	G	T	0.023	0.977781
3	3:22493193	22493193	T	C	0.025	0.607912
3	3:22493216	22493216	C	T	0.022	0.580395
3	3:22493278	22493278	C	G	0.294	0.646571
3	3:22493313	22493313	C	A	0.183	0.593818
3	3:22493367	22493367	C	T	0.018	0.611907
3	3:22493413	22493413	A	G	0.021	0.642486
3	3:22493439	22493439	C	T	0.022	0.78089
3	3:22493546	22493546	G	T	0.023	0.893977
3	3:22493594	22493594	T	A	0.162	2.57268e-09
3	3:22493619	22493619	C	T	0.168	7.83102e-09
3	3:22493641	22493641	A	C	0.17	3.39003e-09
3	3:22493648	22493648	A	C	0.17	3.89003e-09
3	3:22493651	22493651	C	G	0.17	2.72896e-09
3	3:22493682	22493682	T	C	0.046	0.204627
3	3:22493722	22493722	C	A	0.187	0.846253
3	3:22493740	22493740	C	A	0.182	0.782442
3	3:22493874	22493874	A	G	0.185	0.997002
3	3:22493937	22493937	A	G	0.048	0.134409
3	3:22493978	22493978	A	G	0.186	0.478839
3	3:22494031	22494031	T	C	0.015	0.758109
3	3:22494141	22494141	G	A	0.059	0.392128
3	3:22494436	22494436	T	C	0.225	0.915908
3	3:22494438	22494438	A	G	0.226	0.930478
3	3:22494485	22494485	G	T	0.193	0.712845
3	3:22494489	22494489	C	G	0.193	0.842263
3	3:22494505	22494505	G	C	0.233	0.655306
3	3:22494515	22494515	T	C	0.192	0.895758
3	3:22494565	22494565	A	G	0.025	0.564912
3	3:22494598	22494598	G	A	0.299	0.322518
3	3:22494704	22494704	T	C	0.19	0.589364
3	3:22494720	22494720	C	G	0.274	0.985443
3	3:22494725	22494725	A	C	0.024	0.295537
3	3:22494960	22494960	A	T	0.011	0.477699
3	3:22494998	22494998	T	C	0.301	0.802786
3	3:22495002	22495002	G	A	0.05	0.410776
3	3:22495008	22495008	T	G	0.02	0.398604
3	3:22495011	22495011	C	T	0.259	0.820987
3	3:22495062	22495062	C	T	0.091	0.268222
3	3:22495075	22495075	T	G	0.077	0.343054
3	3:22495076	22495076	T	C	0.196	0.458691
3	3:22495132	22495132	T	C	0.039	0.678982
3	3:22495141	22495141	T	G	0.039	0.701499
3	3:22495157	22495157	G	C	0.298	0.605672
3	3:22495248	22495248	T	C	0.279	0.575581
3	3:22495303	22495303	A	G	0.028	0.91424
3	3:22495305	22495305	G	A	0.028	0.91424
3	3:22495505	22495505	A	C	0.085	0.451208
3	3:22495507	22495507	T	C	0.085	0.451208
3	3:22495518	22495518	C	T	0.084	0.463905
3	3:22495526	22495526	T	C	0.083	0.515904
3	3:22495542	22495542	G	A	0.084	0.347515
3	3:22495574	22495574	T	C	0.3	0.832258
3	3:22495600	22495600	A	G	0.307	0.602683
3	3:22495615	22495615	G	A	0.307	0.652068
3	3:22495654	22495654	T	C	0.307	0.425479
3	3:22496102	22496102	C	T	0.311	0.247082
3	3:22496140	22496140	C	T	0.309	0.62093
3	3:22496202	22496202	G	A	0.046	0.356019
3	3:22496621	22496621	C	T	0.188	0.796754
