# Supplementary material for: A novel candidate gene CLN8 regulates fat deposition in avian
Source: J Anim Sci Biotechnol. 2023 May 1;14:70. doi: 10.1186/s40104-023-00864-x (PMC10150489; doi:10.1186/s40104-023-00864-x)
Supplement: Supplementary file 10 — Additional file 10: Table S6. Statistics relating to the mRNA-seq data. [file 40104_2023_864_MOESM10_ESM.xlsx]

## Sheet: Sheet1
Table S6: Statistics relating to the mRNA-seq data
Experimental treatment	Sample Name	Library	Raw Reads	Clean Reads	Raw Base(G)	Clean Base(G)	Effective Rate(%)	Error Rate(%)	Q20(%)	Q30(%)	GC Content(%)	Mapped Reads
CLN8-OE	C-D3-1	FRAS220066350-1r	41996702	39645406	6.3	5.95	94.4	0.03	96.65	91.46	52.5	38852497
CLN8-OE	C-D3-6	FRAS220066355-1r	45877346	43694806	6.88	6.55	95.24	0.03	96.77	91.71	51.63	42820909
CLN8-OE	C-D0-2	FRAS220066345-2r	45299598	44387466	6.79	6.66	97.99	0.03	96.79	91.73	53.65	43499716
CLN8-OE	C-D0-3	FRAS220066346-1r	50671176	47764430	7.6	7.16	94.26	0.03	96.77	91.84	53.77	46809141
CLN8-OE	C-D0-1	FRAS220066344-1r	48971600	46803692	7.35	7.02	95.57	0.03	97	92.27	54.52	45867618
CLN8-OE	C-D0-4	FRAS220066347-1r	45327576	43053220	6.8	6.46	94.98	0.03	96.8	91.85	53.31	42192155
CLN8-OE	C-D3-2	FRAS220066351-1r	50621432	48376444	7.59	7.26	95.57	0.03	96.79	91.74	52	47408915
CLN8-OE	C-D3-3	FRAS220066352-1r	45437676	43267926	6.82	6.49	95.22	0.03	96.49	91.28	51.83	42402567
CLN8-OE	C-D3-4	FRAS220066353-1r	48238340	46113948	7.24	6.92	95.6	0.03	96.8	91.78	52.27	45191669
CLN8-OE	C-D3-5	FRAS220066354-1r	43594558	41454260	6.54	6.22	95.09	0.03	96.66	91.56	52.22	40625174
CLN8-OE	C-D0-6	FRAS220066349-1r	46205636	42237414	6.93	6.34	91.41	0.03	96.87	92.12	54.4	41392665
CLN8-OE	C-D0-5	FRAS220066348-1r	50744372	45822448	7.61	6.87	90.3	0.03	96.76	91.95	54.71	44905999
ICP1-NC	GFP-0-1	FRAS202321579-1a	29710878	28656767	8.91	8.6	96.45	0.03	97.48	93.64	49.66	27797063
ICP1-NC	GFP-0-2	FRAS202321580-1a	21950181	21307729	6.59	6.39	97.07	0.03	97.52	93.93	50.12	20668497
ICP1-NC	GFP-0-3	FRAS202321581-1a	22750112	21801401	6.83	6.54	95.83	0.02	98.15	95.11	50.07	21147358
ICP1-NC	GFP-0-4	FRAS202321582-1a	21446569	20641122	6.43	6.19	96.24	0.02	98.18	95.22	50.8	20021888
ICP1-NC	GFP-3-1	FRAS202321583-1a	22185005	21308809	6.66	6.39	96.05	0.03	97.54	93.92	50.99	20669544
ICP1-NC	GFP-3-2	FRAS202321584-1a	22908812	22022142	6.87	6.61	96.13	0.03	97.69	94.21	50.95	21361477
ICP1-NC	GFP-3-3	FRAS202321585-1a	21629005	20832842	6.49	6.25	96.32	0.03	97.5	93.73	50.78	20207856
ICP1-NC	GFP-3-4	FRAS202321586-1a	22829232	21875641	6.85	6.56	95.82	0.02	98.1	95.06	51.23	21219371
