# Supplementary material for: A novel candidate gene CLN8 regulates fat deposition in avian
Source: J Anim Sci Biotechnol. 2023 May 1;14:70. doi: 10.1186/s40104-023-00864-x (PMC10150489; doi:10.1186/s40104-023-00864-x)
Supplement: Supplementary file 12 — Additional file 12: Table S7. The list of gene expression profiles related to CLN8 over-expression and control cells. [file 40104_2023_864_MOESM12_ESM.xlsx]

## Sheet: The TPM of CLN8-NC group
Name	Gene_Name	Length	EffectiveLength	GFP0_1	GFP0_2	GFP0_3	GFP0_4	GFP3_1	GFP3_2	GFP3_3	GFP3_4
NM_001001127.2	EDNRB	2219	1960	0	0	0	0	0	0	0	0
NM_001001129.2	CYP26A1	1996	1737	0	0	0	0	0	0	0	0
NM_001001131.2	GHRL	840	581.052	1.88685	0.438812	0	0.448123	0	0	0.114205	0.340081
NM_001001189.2	CFDP1	1498	1239	59.4378	64.6258	70.683	69.2644	69.9574	57.8385	55.8098	72.7344
NM_001001192.2	ST3GAL5	3684	3425	18.3307	19.9553	22.0577	15.1146	11.9066	9.4113	12.9755	11.3922
NM_001001193.1	AvBD6	502	243.609	0	0	0	0	0	0	0	0
NM_001001194.1	AvBD7	514	255.551	0	0	0	0	0	0	0	0
NM_001001195.3	KRT5	2546	2287	0.087272	0.118974	0.163296	0.112852	0	0.058567	0	0
NM_001001201.3	HSD11B1L	1211	951.999	4.70931	8.45276	4.44444	8.26699	7.13749	9.65772	8.11751	7.09831
NM_001001203.2	EREG	888	629.034	0	0	0	0	0	0	0	0.106445
NM_001001291.2	ADCYAP1	754	495.114	0	0	0	0	0	0	0	0
NM_001001292.2	EGF	6716	6457	0	0	0	0	0	0	0	0
NM_001001293.2	GHR	3874	3615	2.23007	1.77624	1.85955	1.46306	0.711219	1.07536	0.959032	0.992513
NM_001001294.2	IGFBP1	1654	1395	0	0	0	0	0	0	0	0
NM_001001296.6	IFI6	497	238.634	1.48769	0.407394	0	1.11049	0.865879	1.10348	1.13794	0.570178
NM_001001298.2	PAH	6207	5948	0	0	0	0	0.011236	0	0	0
NM_001001299.3	BVES	1624	1365	0	0	0.205197	0	0	0	0	0.048807
NM_001001300.2	TOP1MT	2264	2005	20.1228	23.7427	18.4704	19.5595	17.7074	15.7093	13.1045	18.9624
NM_001001301.2	TPH2	2312	2053	0	0	0	0	0	0	0.031974	0
NM_001001302.2	MYH7	6861	6602	0.381094	0.543106	0.45254	0.273118	0.263172	0.253961	0.128877	0.181021
NM_001001304.3	POLH	2257	1998	38.3344	42.9008	38.3646	33.3849	34.0997	34.1788	32.3648	34.4306
NM_001001305.4	SRSF2	2882	2623	217.623	214.219	189.653	193.978	126.084	126.373	115.117	129.865
NM_001001310.5	LOC408038	839	580.052	0	0	0	0	0	0	0	0
NM_001001311.3	KRT14	1592	1333	24.9335	17.5597	16.1437	19.9847	6.29335	4.18881	4.3377	6.43954
NM_001001312.2	KRT13	1725	1466	3.09881	2.79628	2.35641	1.88105	1.09816	1.09506	0.852204	0.636028
NM_001001313.3	KRT6A	2001	1742	0.03828	0.138296	0.357009	0.049433	0	0	0	0
NM_001001314.3	KRT75	1855	1596	1.84005	1.48255	1.46248	1.24141	0.084026	0	0.288255	0.041717
NM_001001315.3	TMSB4X	684	425.216	5527.01	5359.79	5336.79	4742.97	3211.07	3448.26	3394.11	3147.88
NM_001001316.2	CTDSPL	5383	5124	11.6027	6.84294	5.40667	6.13832	3.30628	6.06726	6.12789	4.7315
NM_001001328.3	VKORC1L1	2491	2232	11.0307	10.7704	9.16079	8.98152	9.54103	9.21104	10.2604	10.1016
NM_001001337.2	TEAD4	1899	1640	1.60231	1.23598	2.29218	1.33087	2.32061	1.89535	2.39785	1.18535
NM_001001340.2	TEAD4	1393	1134	1.11118	1.06392	0	0	0	0	0	0.847069
NM_001001341.1	TEAD4	1510	1251	5.75263	5.98079	2.35394	7.87684	6.03511	11.8501	8.0061	5.42725
NM_001001460.2	PPARG	4472	4213	0.550845	0.338536	0.509705	0.367065	0.174586	0.254593	0.186562	0.378417
NM_001001461.2	MSTN	2322	2063	0	0	0.13577	0	0	0	0	0
NM_001001462.2	SDC2	2991	2732	174.657	173.009	162.705	173.993	128.514	173.301	176.626	148.651
NM_001001463.3	ARNTL	2728	2469	13.3441	8.53208	14.996	10.8016	0	13.4035	6.95952	10.9948
NM_001001464.1	PPARA	2100	1841	0.045182	0	0	0	0.103177	0.048541	0	0
NM_001001465.2	BMPR2	10499	10240	7.89219	7.46007	5.93018	5.08976	1.46188	3.16955	3.95606	3.22561
NM_001001466.3	RTN1	3207	2948	0	0	0	0	0	0	0	0
NM_001001467.2	TOB1	2227	1968	22.4085	21.9885	21.419	20.8812	13.4666	16.7927	16.0616	14.7564
NM_001001468.2	IFRD1	2205	1946	130.426	116.185	98.8648	112.042	91.1723	94.6918	94.694	101.293
NM_001001469.2	GART	5034	4775	0	0	0	0	0	0	0	0
NM_001001470.2	LYG2	1254	994.999	0.472587	0.276264	0	0.086801	0	0	0.132545	0
NM_001001472.3	NFKBIA	1731	1472	95.6724	91.9584	85.817	86.3749	51.9036	62.6648	56.9529	55.0175
NM_001001473.3	AMY2A	1681	1422	0	0	0	0	0	0	0	0
NM_001001527.3	HSPB2	655	396.255	0	0	0	0	0	0	0	0
NM_001001528.3	AMY1A	2968	2709	1.54067	1.20987	0.819876	0.451196	0.604735	0.671093	0.736435	0.679801
NM_001001529.2	P3H1	2624	2365	128.738	144.121	131.636	141.419	91.6139	128.175	120.564	104.123
NM_001001530.2	P3H2	3324	3065	0	0	0	0	0	0	0	0
NM_001001531.1	FUS	1642	1383	625.258	673.213	665.398	638.919	567.322	543.128	478.9	680.912
NM_001001604.2	ST8SIA2	3316	3057	0	0	0	0	0	0	0	0
NM_001001605.3	CATH1	778	519.097	0.131476	0.897515	0.539579	0.334896	0	0	0	0.129248
NM_001001606.2	LEAP2	548	289.453	0	0	0	0	0	0.228133	0	0.233978
NM_001001608.2	AvBD5	604	345.334	0	0	0	0	0	0	0	0
NM_001001609.3	AvBD10	643	384.269	0	0	0	0	0	0	0	0
NM_001001610.2	AvBD4	672	397.254	0	0	0	0	0	0	0	0
NM_001001611.3	AvBD9	660	401.248	0	0	0	0	0	0	0	0
NM_001001613.2	CD74	1415	1156	0.884018	1.31596	0.674281	0.441248	0.678169	0.90381	0.447957	0.107557
NM_001001614.2	TGFA	1115	855.999	25.2602	26.9463	27.595	28.5858	32.4633	31.0262	34.715	39.0813
NM_001001615.2	CDH2	3782	3523	74.4776	81.5251	59.418	87.3188	56.8253	77.3784	82.6597	58.1914
NM_001001616.2	CYP2C23a	2889	2630	0	0.034451	0	0	0	0	0	0
NM_001001733.3	CACNB4	1934	1675	0	0.729353	1.03947	0	0.687834	0.550829	0.314912	0
NM_001001741.2	CCK	691	432.207	0	0.4343	0	0	0	0.15356	0.463093	0
NM_001001742.1	CCKBR	1408	1149	3.67476	4.61402	3.90036	2.25293	3.50758	3.02441	2.52217	2.95946
NM_001001743.2	FGF13	2205	1946	0	0.093343	0.191911	0	0	0	0	0
NM_001001744.2	IRX4	2168	1909	0	0	0	0	0	0	0	0
NM_001001745.2	VSIG1	4640	4381	0.030265	0.020626	0	0	0.015262	0	0	0
NM_001001746.2	ST8SIA3	6100	5841	0	0	0	0	0	0	0	0
NM_001001747.3	ST8SIA5	7728	7469	0	0	0	0	0	0	0	0
NM_001001748.3	CYB5A	1502	1243	98.2359	105.252	99.4489	99.9869	72.3777	97.7199	97.0162	76.5687
NM_001001749.1	LAMP2	1686	1427	3.25947	3.59063	2.94276	3.24846	0.784093	1.95508	2.01645	2.04284
NM_001001750.4	B2M	1749	1490	327.619	318.989	313.869	330.452	352.084	432.31	417.698	364.165
NM_001001751.3	CYP3A5	2116	1857	0.035888	0	0	0	0	0	0	0
NM_001001752.3	CYP2C18	1929	1670	0	0	0	0	0.020072	0	0	0
NM_001001753.2	CYP7A1	1867	1608	0.041504	0	0.116125	0	0.083396	0	0	0
NM_001001754.2	LOC414835	9061	8802	0	0	0	0	0	0	0	0
NM_001001756.2	CYP11A1	1793	1534	0.130585	0.296764	0.182591	0.056166	0.131157	0.043612	0.214266	0
NM_001001757.2	CYP2C23b	2161	1902	0.035031	0	0	0	0	0	0.069048	0
NM_001001758.3	CDH6	9563	9304	0.014222	0.009691	0.02007	0	0.01436	0	0	0.007134
NM_001001759.2	CDHR1	3035	2776	0.023935	0	0.033633	0	0	0	0	0
NM_001001760.2	CDH13	2844	2571	2.3346	1.76731	1.67457	0	0	0	0	0
NM_001001761.4	CYP19A1	3939	3680	0	0	0	0	0	0	0	0
NM_001001763.3	SLC5A7	5893	5634	0	0	0	0	0	0	0	0
NM_001001764.2	PDLIM3	2811	2552	27.3903	30.9657	20.2362	25.4272	4.43296	11.6281	10.978	5.70568
NM_001001765.2	UBA5	3528	3269	15.3552	14.9267	9.63446	15.6625	6.04927	8.02269	5.26084	5.5915
NM_001001766.2	LIMS1	2995	2736	0	0.888741	0.458032	0.261716	0	0.338642	0	0.708037
NM_001001767.3	RNF114	2555	2296	18.8907	18.2887	15.7768	15.6242	13.3856	13.2992	12.5449	13.4971
NM_001001772.2	SLC24A2	9228	8969	1.15039	0.707214	0	0	0	0	0	0
NM_001001773.2	SLC24A1	2256	1997	0	0	0.046753	0	0.033547	0	0	0
NM_001001774.2	GRIA1	5584	5325	0	0.016957	0.070133	0	0	0	0	0.024942
NM_001001775.4	GRIA2	7797	7538	0	0.023934	0.294248	0	0	0	0	0
NM_001001776.2	GSTA2	1390	1131	0	0	0	0	0	0	0	0
NM_001001777.2	GSTA3	945	686.016	0.197366	0.134666	0.272194	0.378871	0	0	0	0.097527
NM_001001778.3	CMTM3	2381	2122	102.075	90.6248	88.085	92.4575	61.8966	76.9944	80.8812	66.9611
NM_001001779.2	AvBD11	1323	1064	0	0	0	0	0	0	0	0
NM_001001780.2	AvBD13	931	672.024	0	0	0	0	0.100398	0.198284	0	0
NM_001001781.1	AvBD8	790	531.092	0	0	0	0	0	0	0	0
NM_001001782.2	MPL	1948	1689	0.151586	0.064408	0	0.151774	0.286037	0	0.315942	0
NM_001001783.2	RPS13	547	288.455	2226.8	2218.7	2558.63	2305.95	3178.9	2652.38	2838.15	2894.66
NM_001001784.2	THPO	1336	1077	0.189598	0.885826	0.495531	0.320601	0.426346	0	0.413796	0.32682
NM_001001785.2	XYLT2	4145	3886	27.8316	31.7493	27.0973	30.2034	19.1369	21.94	19.4667	20.7193
NM_001001858.2	STMN1	905	646.03	0	0	0	0	0	0	0	0
NM_001001879.2	CYP4V2	2377	2118	0.125721	0.085698	0.088163	0.203144	0.031624	0.158073	0	0.062813
NM_001001897.3	TCP11X2	4180	3921	12.4673	12.4451	10.5647	8.04925	4.33688	5.36343	8.38833	5.63485
NM_001001899.2	GGNBP2	2663	2404	6.35508	7.39493	4.88005	4.90321	4.82193	5.80759	3.78119	4.83785
NM_001001901.3	CYP17A1	1645	1386	0.241166	0.263091	0.269451	0.248771	0.096823	0	0	0.144192
NM_001002242.2	CSNK2A1	2593	2334	97.2359	90.84	87.2563	89.9681	68.1768	81.5652	70.9164	84.378
NM_001002856.2	IFI27L2	527	268.506	2.2548	0.448914	1.79605	3.69011	3.06704	1.47389	1.007	0.757974
NM_001003718.2	TENM2	9836	9577	0	0	0	0	0	0	0	0
NM_001003797.2	GATA2	4220	3961	0	0	0	0	1.87189	0	0	0
NM_001004368.2	KDR	5417	5158	0.012846	0.052523	0.072404	0.016651	0	0	0	0.038626
NM_001004369.2	CCNB1	1500	1241	279.926	242.704	218.779	260.154	398.546	415.361	381.151	405
NM_001004370.2	RHCG	1666	1407	0	0	0	0	0	0	0	0
NM_001004371.2	CDH11	5226	4967	0.110694	0.436403	0	0	0	0.242981	0	0.076107
NM_001004372.1	GCSH	910	651.03	54.4584	47.1789	60.6627	58.8523	52.7704	44.6094	44.6735	45.342
NM_001004373.2	PNAT3	1976	1717	4.35337	3.85429	0	3.36136	1.63968	1.75193	2.73249	0.344785
NM_001004374.3	HBZ	628	369.296	0	0.256033	0	0	0	0	0.362646	0
NM_001004375.3	HBAD	519	260.529	0	0	0.358366	0	0	0	0	0
NM_001004376.4	HBA1	567	308.406	0	0.309685	0.302733	0.568991	0	0	0.654615	0
NM_001004378.3	RACK1	1119	859.999	995.797	1081.62	1169.88	1191.34	1286.01	1370.01	1428.69	1323.91
NM_001004379.2	RPL7A	889	630.034	3027.82	2926.41	3114.94	3070.04	4141.16	3987.15	4166.12	3921.42
NM_001004380.2	CAPZA2	2883	2624	74.8728	72.4096	69.9524	73.708	56.7061	69.4239	67.1307	60.3777
NM_001004381.4	CNTN1	4992	4733	0.952213	1.29784	1.06522	1.16152	0.310752	0.679952	0.885479	0.477119
NM_001004382.3	EPYC	1680	1421	0	0	0	0	0	0	0.046282	0
NM_001004383.1	LARGE1	2380	2121	0.889947	1.86072	1.36035	0.860165	0.664191	0.824732	0.722464	0.704918
NM_001004384.3	IGF1	736	477.138	0	0	0	0	0	0	0	0
NM_001004385.3	SOX5	7752	7493	0	0	1.14419	1.39372	0	0	0	0
NM_001004386.2	ZYX	2805	2546	103.213	103.234	88.6505	97.286	56.9034	70.3347	62.0192	70.4604
NM_001004387.2	EPHB6	4113	3854	4.85444	4.31644	4.26567	3.51808	2.94364	2.78698	2.88971	2.44977
NM_001004388.4	CD47	3399	3140	44.6714	48.1341	28.8631	45.6967	38.1467	32.1789	40.8315	36.3032
NM_001004389.3	CCT8	1851	1592	164.84	150.325	152.958	167.03	175.889	169.758	157.579	163.022
NM_001004390.3	HBBR	542	283.471	0	0	0	0	0	0	0	0
NM_001004391.2	CDH4	7420	7161	0	0	0	0	0	0	0	0
NM_001004392.3	COL20A1	4916	4657	0	0	0	0	0	0	0	0
NM_001004393.2	STMN3	4255	3996	0	0	0.603239	0	0	0	0.180322	0
NM_001004395.2	CNTN2	4038	3779	0	0	0	0	0	0	0	0
NM_001004396.2	RNF113B	3235	2976	32.4988	28.9571	32.1289	28.6741	30.0892	27.9175	24.7836	31.2261
NM_001004397.1	SF3A2	1127	867.999	121.952	110.341	122.366	124.166	117.754	115.251	103.795	112.794
NM_001004398.2	AMPH	3193	2934	0	0	0	0	0	0	0	0
NM_001004399.2	LY86	1223	953.999	0	0	0	0.090559	0	0	0	0
NM_001004400.3	TUBB2B	1633	1374	117.489	106.21	124.067	116.684	196.205	227.026	189.928	198.042
NM_001004401.2	PPAT	4167	3908	3.18641	2.23739	4.43546	4.48885	3.21151	2.41834	2.20745	2.88112
NM_001004402.2	WDR1	3247	2988	194.546	195.204	177.374	190.688	109.549	138.476	141.66	133.209
NM_001004403.2	SLBP	1809	1550	24.2937	22.9646	19.2151	23.5673	30.2427	30.9045	27.7775	29.3841
NM_001004404.2	LARGE2	2370	2111	5.29276	5.96391	4.8989	6.11971	3.30718	3.76636	4.22625	4.07793
NM_001004405.3	CAPN3	3586	3327	0	0	0	0	0	0	0	0
NM_001004406.2	CFL2	2843	2584	249.428	254.963	254.273	273.688	144.579	179.028	192.004	155.064
NM_001004407.2	GYPC	5539	5280	25.4675	20.6778	18.4608	20.3815	20.6607	24.0909	21.4408	20.7385
NM_001004408.3	VTG1	5954	5695	0.011631	0	0.016394	0	0	0	0	0
NM_001004409.3	TRPC1	2576	2317	0	0	0	0	0.443191	0.09241	0	0
NM_001004410.2	PIK3CA	7634	7375	0.4604	0.496816	0.419746	0.774754	0.235135	0.179545	0	0.061683
NM_001004411.1	SERPINI1	1950	1679	16.3127	18.1119	20.174	21.6511	19.6618	33.8648	26.1807	18.5955
NM_001004412.2	MME	3736	3477	0	0	0	0	0	0	0	0
NM_001004413.3	NCSTN	2760	2501	32.5129	31.8916	28.1476	29.713	24.4382	29.5161	26.1738	25.6863
NM_001004414.3	IL10	658	399.251	0	0.23592	0.23385	0	0	0	0	0
NM_001004429.4	TACC3	2850	2591	69.9377	56.2251	41.9522	51.9956	52.3529	79.5506	54.4864	55.5988
NM_001004493.5	NFASC	8362	8103	0	0	0	0	0	0	0	0
NM_001004709.5	NFASC	7978	7719	0	0	0	0	0	0	0	0
NM_001004765.3	AQP4	5453	5194	0	0	0.053926	0	0	0	0	0
NM_001004766.2	FUT8	9347	9088	0	0	0	0	0	0	0	0
NM_001004767.2	SIRT1	3988	3729	4.64476	5.14673	4.11655	4.79358	2.62506	3.43496	3.38265	2.9522
NM_001004769.2	BTC	1151	891.999	0	0.126347	0.134439	0.133014	0.309058	0.220597	0	0.091383
NM_001005345.3	PDLIM7	2177	1918	28.3539	30.1849	21.623	9.0686	17.1403	16.8838	13.2953	15.7326
NM_001005347.3	EVC	3811	3552	8.58064	7.95794	7.96439	6.4672	6.6285	5.25434	4.35492	7.23938
NM_001005427.2	MEOX2	2247	1988	0	0	0	0	0	0.067353	0	0
NM_001005431.1	FKBP5	1437	1178	0	0	0	0	0	0	0	0
NM_001005571.1	CYP8B1	1646	1387	0	0	0	0	0	0	0	0
NM_001005616.1	PROX1	3322	3063	0.045119	0	0	0	0	0	0	0
NM_001005618.2	PLOD1	3947	3688	96.2596	98.7418	91.1876	102.197	58.7218	75.023	75.1581	69.1194
NM_001005791.2	AVEN	1403	1144	13.9649	13.8236	14.527	14.5576	13.9159	15.1879	15.4299	14.2795
NM_001005796.3	SSRP1	2694	2435	32.6914	30.4004	21.949	34.8567	37.8462	48.9705	29.8875	37.2198
NM_001005798.2	SNTB1	4033	3774	0.035155	0.047917	0.024739	0	0	0	0	0
NM_001005800.1	CSNK1G1	3054	2779	9.84052	7.9934	9.49492	8.11414	10.7631	9.25106	8.22646	9.27823
NM_001005802.2	SEC11A	1011	751.999	293.311	267.599	264.238	299.002	409.557	411.567	392.341	413.293
NM_001005805.2	WDR61	1193	933.999	98.893	81.42	80.1698	79.4655	98.3794	108.574	102.292	102.059
NM_001005808.3	IDH3A	2769	2510	43.2173	46.5367	41.931	46.2878	36.0581	40.4162	41.0914	41.3897
NM_001005811.2	FAM214A	4844	4585	3.61538	3.28201	3.20793	4.17327	0	1.17944	2.87149	3.13086
NM_001005813.2	TMOD3	4114	3855	27.4399	25.5868	26.5076	26.3554	17.9261	23.7412	23.2797	21.9906
NM_001005816.2	GABPB1	2274	2015	1.51803	1.49329	0.761167	2.06229	0.974036	0.490248	0.331543	0.987477
NM_001005820.2	TMC3	4104	3845	2.02856	5.0038	5.71087	3.08269	2.43143	1.83809	1.90637	2.49711
NM_001005821.2	MRPS11	829	570.062	131.213	141.652	141.021	145.874	158.823	145.935	154.753	156.135
NM_001005822.1	LRRC28	1341	1066	0.795469	0.882626	0.773922	0.266676	1.70765	0.252563	0.379309	0.527232
NM_001005823.2	SNRPA1	929	670.025	284.232	268.862	286.632	252.206	309.454	298.705	293.85	306.014
NM_001005825.2	VWA9	2213	1954	22.333	24.3941	20.0925	21.3034	17.1119	19.4499	23.0201	18.6031
NM_001005827.2	RAB11A	2337	2078	87.1493	88.3668	80.6496	95.458	71.367	93.0564	94.2255	80.6542
NM_001005830.2	MAP2K1	2257	1998	72.0347	66.8104	63.832	65.0468	57.6376	69.5303	73.537	65.7645
NM_001005831.2	PRMT7	2212	1953	15.2297	16.9311	18.0398	17.7341	20.7449	18.0507	17.4699	17.7757
NM_001005833.2	CFAP20	1164	904.999	129.555	134.698	126.171	146.591	112.932	139.714	131.406	117.377
NM_001005834.3	CIAPIN1	2046	1787	93.0493	89.5758	81.8947	109.74	93.8647	100.968	97.0236	85.6745
NM_001005835.2	E2F4	3196	2937	41.7706	40.0454	39.2914	38.4637	31.2393	32.3495	29.3526	30.7333
NM_001005836.3	AARS1	3100	2841	145.624	120.578	125.994	147.509	138.875	144.091	137.803	153.596
NM_001005837.2	HSDL1	1788	1529	23.2336	21.7577	17.8914	24.6813	21.8875	26.5197	24.941	24.5752
NM_001005838.2	AKTIP	1819	1560	10.9827	10.8536	8.01872	11.0026	7.56562	7.31149	6.72084	6.27139
NM_001005839.2	BRD7	2170	1911	46.6225	41.4744	35.1711	43.3592	26.051	29.2864	31.0961	30.4212
NM_001005840.2	ITFG1	3883	3624	11.3264	10.8804	9.68106	10.8843	10.4831	12.4926	12.6559	9.59373
NM_001005841.2	DNAJA2	1937	1678	90.8443	84.2887	79.6216	87.8186	71.273	77.2095	82.2285	76.644
NM_001005842.2	VPS35	3175	2916	30.0685	31.4588	27.7597	30.1622	19.5289	22.3571	22.3927	20.4467
NM_001005843.2	UQCRFS1	1051	791.999	139.714	125.879	129.439	138.63	126.384	133.566	134.685	121.947
NM_001005848.3	HES4	1457	1198	2.47041	4.85448	4.35103	6.9208	3.19545	0.298759	1.73415	3.37908
NM_001006128.2	GPI	2028	1769	295.169	294.438	306.536	322.04	275.444	290.097	294.544	290.452
NM_001006129.3	NAE1	1802	1543	18.2084	16.7606	15.1203	14.2387	14.5164	13.057	15.8053	15.8582
NM_001006130.2	USP10	3410	3151	42.7114	40.9656	36.297	38.3159	34.1	38.0033	37.983	37.2053
NM_001006131.3	DHODH	1778	1519	79.353	66.7197	68.5331	75.8382	78.9021	80.1102	83.4848	90.046
NM_001006132.2	AP1G1	3670	3411	51.9909	50.6817	48.7255	46.3775	32.9983	37.1626	34.3651	36.9305
NM_001006133.2	PRKCD	2641	2382	0	0	0	0	0	0	0	0
NM_001006134.2	USP4	5092	4833	28.6019	26.7604	26.3822	26.2817	21.3937	21.6714	20.2031	23.6924
NM_001006135.2	WDR82	4654	4395	33.4567	30.3459	32.7786	32.0761	27.3228	27.4417	28.9113	28.0508
NM_001006136.3	ACAD9	2106	1847	97.4973	89.4217	81.2663	90.0955	79.866	91.0123	89.3693	84.6222
NM_001006137.2	HMCES	1271	1012	55.6006	63.0759	66.2433	75.2573	87.9901	93.4275	88.3224	85.1121
NM_001006138.2	RUVBL1	1860	1601	90.6283	90.0363	83.8009	101.1	89.6678	96.1771	92.5319	98.0478
NM_001006139.2	MCM2	3646	3387	48.0884	43.6716	43.7742	48.6706	34.5829	37.5225	36.8928	39.7485
NM_001006141.2	SUCLG2	3108	2849	14.6435	10.9344	11.2732	12.4942	7.3991	8.67774	6.71978	7.37303
NM_001006142.2	PPP4R2	3354	3095	37.904	35.1033	31.1597	33.6823	25.1259	26.5404	26.3652	27.511
NM_001006143.2	EDEM1	5004	4745	21.9648	22.1297	19.2742	21.5867	11.2417	15.5332	14.4281	12.4157
NM_001006145.2	IK	1985	1726	89.3295	93.3	82.0052	93.2997	80.1176	88.0559	81.5717	94.9441
NM_001006146.2	SLU7	2669	2410	0.306919	0	0	0	0	0	0	0
NM_001006147.2	HSPA9	2783	2524	98.2767	80.9066	73.354	91.5954	67.7606	79.3693	81.9233	82.5813
NM_001006148.2	BRD8	3194	2935	2.64565	1.07555	1.64443	2.30659	0.954782	1.22842	0.480363	1.364
NM_001006149.2	TIMD4	1676	1417	0	0	0	0	0	0	0	0
NM_001006150.2	G3BP1	2394	2135	60.9469	64.8956	68.9789	76.0915	58.4915	71.0825	65.4681	60.8368
NM_001006151.2	RBM22	2398	2139	60.9315	57.6131	50.9818	62.5555	49.97	57.9453	51.7443	55.2291
NM_001006152.2	PPP2CA	1807	1548	84.0725	89.5924	98.1552	98.8112	72.1307	85.9926	83.7414	75.772
NM_001006153.2	SKP1	1834	1575	201.431	190.574	187.123	201.268	140.284	172.522	172.645	158.971
NM_001006154.3	C5orf15	2271	2012	45.1154	44.0888	37.962	47.4392	31.4976	50.3466	50.9798	37.3978
NM_001006155.1	P4HA2	2224	1949	167.157	162.188	129.001	144.202	47.1773	55.2294	59.7104	60.4784
NM_001006156.2	GNPDA1	2143	1884	30.2406	27.6311	29.788	31.3	26.9592	27.3943	28.3024	25.0416
NM_001006158.2	CCZ1	1844	1585	42.9131	40.1251	38.0221	43.4146	28.2169	35.3151	33.2638	27.0246
NM_001006159.3	GET4	2265	2006	3.78489	4.1058	6.91062	0.796888	3.93648	3.53422	3.00194	1.39476
NM_001006160.3	NUDT1	1054	794.999	91.9914	90.311	95.6152	96.528	95.0628	93.6321	90.8604	103.477
NM_001006161.4	CARD11	5039	4780	1.17852	1.39841	1.05475	1.16538	0.797202	1.27641	1.26034	1.04211
NM_001006162.2	WIPI2	2085	1826	29.0246	29.5257	24.3015	25.082	23.8576	20.3021	21.5059	24.2992
NM_001006163.2	COPS3	2238	1979	19.2038	18.5213	19.9873	22.1958	11.9985	11.3114	13.0227	14.9723
NM_001006164.2	PEMT	2399	2140	59.6552	66.0091	64.8582	71.0274	46.0961	50.5276	50.7472	47.7304
NM_001006165.2	PRPSAP2	1927	1668	25.3933	23.1646	15.979	26.5132	18.1244	21.6849	20.364	15.5525
NM_001006166.2	TBL3	3678	3419	37.8862	36.9024	32.0315	34.9344	41.4242	35.0567	31.3466	37.7733
NM_001006167.3	LCMT1	1904	1645	34.355	33.0719	27.073	29.7927	28.8685	32.9488	29.9628	30.9187
NM_001006169.2	NDE1	3897	3638	23.1403	21.6021	20.1204	21.0642	24.254	24.472	25.0558	25.8152
NM_001006170.1	FOPNL	976	717.005	58.3466	56.5318	56.2734	55.7508	77.6086	80.6559	73.9415	76.2404
NM_001006171.2	ARL6IP1	1588	1329	74.2578	68.3573	66.9501	81.092	98.2713	117.784	126.837	104.731
NM_001006172.3	METTL9	1629	1370	55.3845	58.3357	54.4456	56.2494	35.4336	44.4902	44.232	38.4251
NM_001006174.1	RMI2	1537	1262	10.4127	8.39138	11.0123	11.2802	13.12	12.5314	15.3042	11.719
NM_001006175.2	TRAP1	2879	2620	70.1715	67.6024	56.4108	71.4575	60.4974	72.947	70.8885	72.7011
NM_001006176.2	CORO7	3248	2973	33.8004	41.7806	36.5545	35.6553	34.1209	33.4234	27.1935	35.8378
NM_001006177.2	APMAP	1901	1642	35.0392	39.4063	36.2035	45.9141	29.0378	37.7342	37.8871	32.8978
NM_001006178.2	SNX5	1758	1499	28.4713	24.5451	23.1746	22.4184	17.6742	20.5728	19.4737	15.9936
NM_001006179.2	SEC23B	2707	2448	76.4869	77.1906	71.7837	80.0402	58.3468	66.1526	64.7378	59.5484
NM_001006180.1	UBE2L3	1082	798.999	248.536	258.116	254.504	240.603	209.987	231.663	234.644	216.731
NM_001006181.1	TOP3B	2761	2486	29.64	7.91738	0	8.30522	0	23.5777	18.04	10.0396
NM_001006182.2	SEPTIN2L	1995	1720	483.21	425.119	408.036	440.982	259.963	340.972	342.725	308.32
NM_001006183.2	RANBP1	2387	2128	132.58	126.213	126.657	131.148	124.052	116.435	122.449	128.797
NM_001006184.2	AACS	4253	3994	76.7333	78.1506	67.6275	74.6913	41.705	64.5827	62.6197	43.4624
NM_001006185.1	DDX55	1896	1622	29.1285	31.5826	30.6227	26.8182	24.2646	21.9464	19.8932	25.1651
NM_001006186.2	TMED2	1994	1735	264.475	243.812	230.836	267.908	155.436	246.419	255.227	197.445
NM_001006187.1	ANAPC5	2419	2144	39.89	36.5416	28.6727	34.6831	44.2785	41.088	38.1173	43.1442
NM_001006188.2	RNF34	2713	2454	34.2355	34.9584	33.3283	39.364	22.7269	24.0472	33.0277	28.7593
NM_001006189.2	PSMD9	1395	1136	119.25	130.053	119.089	127.69	126.295	132.338	131.955	132.031
NM_001006190.1	PPP1CC	2274	1999	92.895	85.5765	85.8452	90.8045	77.0461	76.0265	79.4627	77.5133
NM_001006191.4	TRAFD1	2912	2653	32.2258	30.6148	26.9665	32.2514	21.0309	28.5699	24.0019	25.0916
NM_001006192.2	XBP1	1667	1408	220.642	209.408	210.734	241.07	204.662	253.973	241.216	228.51
NM_001006193.2	ACADS	2396	2137	44.9425	43.1389	37.1751	39.9525	34.3905	36.5856	32.2591	34.8527
NM_001006194.1	COQ5	1439	1164	10.8721	9.51116	8.9347	8.49404	7.53341	8.32501	10.2637	10.9343
NM_001006195.3	THOC5	2255	1996	140.777	141.237	127.609	155.046	100.19	138.46	117.112	130.069
NM_001006196.3	TRIM39.2	1911	1652	0.040387	0.220269	0.056516	0	0.040583	0.040506	0	0
NM_001006197.2	PMPCA	3105	2846	46.5884	44.9377	39.8992	47.035	35.7102	41.5739	39.9151	37.585
NM_001006198.2	WDR5B	2278	2019	69.9901	64.0897	63.2784	69.0649	53.9116	53.5793	56.4126	58.1954
NM_001006199.2	FUBP3	2927	2668	23.4878	24.8941	22.4477	23.7734	12.6832	22.2464	23.2596	20.4755
NM_001006200.2	SH3GLB2	2584	2325	10.9652	7.66053	10.3899	7.7283	1.42596	3.09791	4.34305	1.55762
NM_001006201.3	CDK9	2515	2256	27.3523	23.7867	28.5352	29.5158	28.6517	29.7417	27.1329	33.6112
NM_001006202.2	NELFB	2082	1823	66.0339	68.9442	68.9865	70.1338	63.6701	67.5217	69.1359	73.1201
NM_001006203.2	EDF1	1025	765.999	439.063	408.858	401.25	429.7	420.013	433.631	435.189	417.568
NM_001006204.2	SRP68	3749	3490	58.0084	56.9686	51.8723	55.8751	46.4142	52.868	45.8692	48.3409
NM_001006205.2	ACOX1	3765	3506	10.4475	9.34281	14.8747	13.2525	3.66337	9.01389	6.26525	7.85456
NM_001006206.2	GPS1	1977	1718	26.2084	26.7295	26.5747	26.1658	20.0222	22.087	20.4069	22.2957
NM_001006207.3	UTP6	1928	1669	71.6186	62.4574	54.7099	55.6289	57.2388	54.4482	47.4	58.5918
NM_001006208.2	RHOT1	2973	2714	20.5852	17.2586	18.4084	24.5229	16.4118	20.3053	18.425	16.2761
NM_001006209.2	KPNA2	2073	1814	426.279	380.563	370.816	392.824	521.172	605.97	556.667	557.03
NM_001006210.2	NOL11	2361	2102	37.5306	32.9881	33.4017	36.1082	36.5492	36.8239	36.3462	36.2668
NM_001006211.3	SBDS	3014	2755	27.1575	26.039	21.9602	28.4648	19.6771	23.8072	23.4912	22.3439
NM_001006212.2	RCC1L	2533	2274	10.2111	9.45311	7.51352	9.49613	7.18515	8.36392	8.13693	7.10692
NM_001006214.3	PRKRIP1	2080	1821	22.7425	20.9334	21.1607	23.5598	18.1617	20.2928	19.7345	20.1384
NM_001006215.3	LIG3	3405	3146	21.5747	23.9576	17.902	18.2874	16.3609	17.0202	15.598	17.4254
NM_001006216.2	CCT6A	1913	1654	149.694	142.505	140.997	155.337	165.66	152.239	143.206	164.951
NM_001006217.3	PHKG1	1297	1038	2.49615	1.53919	1.4661	1.19389	3.52938	0	0.433283	1.46642
NM_001006218.1	CHCHD2	779	503.104	221.962	216.392	221.49	231.787	256.936	264.454	283.83	251.406
NM_001006219.2	YWHAE	1760	1501	395.297	402.809	417.757	436.904	358.438	411.904	417.106	380.492
NM_001006220.3	MYO1C	4793	4534	69.9527	55.6948	63.032	51.6335	42.2442	19.9147	37.4751	45.5515
NM_001006221.2	RPA1	2837	2578	39.9158	36.8729	38.3889	44.1019	31.6517	39.3922	37.55	34.0943
NM_001006222.2	GOSR1	2768	2509	6.28599	9.42699	7.31884	9.17815	6.57383	6.45434	6.89209	6.57443
NM_001006223.2	ALDH3A2	2720	2461	30.7576	29.1742	27.7112	33.8466	24.7751	14.6182	27.4292	22.5526
NM_001006224.2	TRIM37	3760	3501	8.09688	7.69921	6.43644	6.96216	6.2285	5.239	4.50002	6.12754
NM_001006225.2	PSMC2	1466	1207	202.473	196.824	214.577	217.193	212.728	200.304	196.812	217.31
NM_001006226.2	PHTF2	4499	4240	20.2359	24.2816	18.3237	15.6052	8.98386	12.8382	7.35804	12.789
NM_001006227.2	MAPK11	2570	2295	2.08742	2.80583	2.48159	2.47407	0	0	1.45806	1.21709
NM_001006229.2	TFEC	1447	1188	0	0.153802	0.07859	0	0.056529	0.05626	0	0
NM_001006230.2	THAP5	1821	1562	25.601	24.4179	25.1643	26.7498	20.2638	25.8707	24.6172	20.8025
NM_001006231.2	RPAP3	2506	2247	20.7724	22.3644	18.1269	24.3505	15.3299	24.8055	20.6632	22.3093
NM_001006232.1	POC1B	3377	3102	3.24446	2.36598	2.77878	2.90426	1.89963	2.33008	2.16467	1.9057
NM_001006233.2	METAP2	2038	1779	120.777	114.423	99.2747	114.893	73.2909	87.8969	92.5455	90.6472
NM_001006235.2	TMPO	3038	2779	78.4697	80.87	72.3689	72.229	51.3639	68.3979	70.842	63.7024
NM_001006236.3	SLC25A3	4140	3881	48.201	41.5563	40.0165	50.4655	32.0355	39.1482	39.9291	37.6714
NM_001006237.2	RANGAP1	2625	2366	7.76364	7.72567	17.6243	13.5423	17.3235	11.7823	7.81066	15.0649
NM_001006238.2	L3MBTL2	2891	2632	6.31079	6.00864	6.46253	6.75909	7.51726	8.4181	8.20496	8.73692
NM_001006239.4	RPS19BP1	955	696.016	70.1032	69.7901	59.4247	75.7951	67.9277	75.258	78.2689	69.587
NM_001006240.3	TAB1	1995	1736	15.7497	17.7028	16.5109	16.9647	19.0352	19.2766	18.164	18.0969
NM_001006241.2	RPL3	1309	1050	1038.73	1160.86	1226.37	1288.79	1445.96	1633.9	1631.05	1482.73
NM_001006242.2	DNAL4	1463	1204	54.2116	50.5851	43.0456	58.2105	47.194	64.7277	67.0484	61.2022
NM_001006243.2	MCM5	2562	2303	97.6378	99.4098	94.3783	118.379	102.2	107.849	100.455	112.205
NM_001006244.2	TMEM263	2981	2722	50.1609	44.7455	44.7284	48.2172	22.9614	38.901	41.8217	28.1224
NM_001006245.2	WASHC1	2105	1846	18.4839	17.3378	15.6598	16.8217	15.032	17.5291	16.9772	15.711
NM_001006246.4	ATP6V1E1	1937	1678	0	0.108373	0.432264	0	0.080385	0.080454	0.078698	0
NM_001006247.3	STRAP	2021	1762	66.942	58.0956	54.4716	58.9366	46.4835	54.0514	55.6598	53.5625
NM_001006248.2	DERA	1510	1251	18.887	19.3895	21.8082	20.2496	17.9464	19.0345	21.1799	15.9081
NM_001006249.2	PHC1	5290	5031	5.94052	6.19324	4.48263	6.30182	4.474	4.06216	4.45177	4.90131
NM_001006250.2	FKBP4	2479	2220	106.656	91.9082	88.1773	97.0633	87.12	89.3325	87.3845	94.7176
NM_001006251.2	ING4	1592	1333	19.0509	20.8977	14.8473	18.5888	10.7438	11.9626	10.9563	13.3165
NM_001006252.2	TAF13	862	603.044	73.898	67.3447	69.0342	68.6233	60.6032	64.6892	65.5474	63.87
NM_001006253.2	PCNP	2102	1843	77.4965	74.7817	67.2209	71.4362	54.757	59.8185	64.7557	58.1626
NM_001006254.2	NFKBIZ	3569	3310	0	0	0	0	0	0	0	0
NM_001006255.3	HJURP	2931	2672	24.7713	23.658	19.253	22.48	21.8959	28.2808	21.0972	20.2976
NM_001006256.3	SAMSN1	2255	1996	0	0	0	0.086241	0	0.100626	0	0.121367
NM_001006257.2	JAM2	1441	1182	0.056678	0.077297	0	0	0.056818	0	0	0
NM_001006258.2	C21orf59	1236	976.999	28.8867	19.8303	24.7387	24.5785	20.0286	26.9297	23.154	24.2486
NM_001006259.3	PDK3	6436	6177	9.68666	9.15503	9.34101	10.1202	6.05878	7.90375	7.78917	6.50335
NM_001006260.3	EIF2S3	1811	1552	158.994	158.251	162.426	167.811	152.354	166.996	166.745	169.206
NM_001006261.2	AP1S2	2552	2293	26.9059	21.1802	28.0098	23.3127	23.9148	23.6313	24.2341	22.5073
NM_001006262.2	ASB9	2571	2312	5.22549	3.81235	4.71963	5.02708	2.41235	2.13679	3.99321	2.55018
NM_001006263.2	TRAPPC2	1790	1531	37.9302	36.4554	34.2724	34.4691	28.8948	33.1895	31.0869	31.7044
NM_001006264.2	PRPS2	2973	2714	0	0	0	0	0	0	0	0
NM_001006265.3	CDC16	2259	2000	17.9646	17.9031	14.0605	17.4724	14.7671	16.3172	13.1545	12.7587
NM_001006266.3	PCID2	2124	1865	28.1216	26.5024	25.4313	27.5117	18.8273	20.4584	22.2891	21.6581
NM_001006267.2	ARGLU1	1796	1537	129.864	129.01	100.176	101.516	84.8915	83.5712	64.2068	73.7374
NM_001006268.2	UBAC2	1915	1656	21.6224	25.1811	22.7642	21.9575	19.2214	22.1754	24.1895	21.8429
NM_001006269.2	ELF1	3241	2982	7.42921	6.67238	4.03592	9.67974	8.00069	8.18239	13.3454	14.0408
NM_001006270.1	GPALPP1	1873	1599	21.9135	21.7977	20.7283	23.0036	19.6485	21.6334	18.6601	19.5698
NM_001006271.2	SUCLA2	2306	2031	24.9515	22.1716	22.5252	19.662	13.9518	19.2518	20.1363	17.7537
NM_001006272.3	CAB39L	2870	2611	0	0.19565	0	0	0	0.966931	0	0
NM_001006273.2	SPRYD7	1809	1550	18.7803	18.5009	17.9501	20.6214	15.2728	16.6608	17.4298	16.0238
NM_001006274.2	CKAP2	2752	2493	70.1444	59.7718	54.3785	61.5145	72.5571	105.123	92.2979	81.881
NM_001006275.1	SUPT20H	2593	2319	0	0	0	0	0	0.069941	0	0
NM_001006276.2	RFC3	2978	2719	11.5556	9.01428	9.90441	11.1639	9.94455	10.2992	10.3461	9.07083
NM_001006277.2	EEF1AKMT1	2234	1975	5.3409	5.08963	4.7199	5.25365	4.05929	4.32888	5.01955	2.99459
NM_001006278.2	MMP7	1055	795.999	0	0	0	0	0	0	0	0
NM_001006279.3	TMEM123	2550	2291	22.7959	24.7031	23.4736	24.243	17.0985	24.6429	24.0854	22.2072
NM_001006280.2	MED17	3094	2835	11.6434	12.7024	10.6364	10.584	8.32867	10.6109	10.0832	10.5263
NM_001006281.2	NDUFA9	1532	1273	52.2565	50.1855	45.9123	53.6526	52.3112	52.6759	50.1137	48.2145
NM_001006284.3	POLD3	2479	2220	14.1597	12.4302	12.4907	15.2789	6.12168	14.1475	16.4939	12.4626
NM_001006285.2	UQCC1	1962	1703	22.5986	20.0253	19.1335	20.4235	18.7758	19.1373	17.2793	17.8625
NM_001006286.2	CHMP4B	1628	1369	149.96	146.72	144.475	142.647	122.589	134.95	136.754	138.033
NM_001006287.2	IFT52	1540	1281	0	0.131561	0	0	0	0	0	0
NM_001006288.2	RPN2	2303	2044	329.321	300.425	287.502	343.98	242.091	305.205	314.68	277.303
NM_001006289.2	YWHAB	2709	2450	182.23	167.964	158.397	179.93	134.674	155.94	165.474	157.721
NM_001006290.3	ADA	2672	2413	20.7223	25.887	22.7898	21.8471	7.96311	11.7691	10.9832	10.1413
NM_001006291.2	SERINC3	2267	2008	98.5378	103.955	92.6208	109.385	66.424	107.495	106.254	82.9298
NM_001006292.2	SLC17A9	2835	2576	0.438693	0.386958	0.398685	0.534176	0.363797	0.364062	0.305521	0.36134
NM_001006293.2	DDX27	2528	2269	69.7055	68.4548	60.2818	72.6681	61.2162	64.9924	59.9357	73.7763
NM_001006294.2	NELFCD	2707	2448	30.9416	32.367	27.0938	30.4143	26.706	32.9322	30.2458	30.0356
NM_001006295.2	STX16	3122	2863	12.0454	13.8346	14.5098	21.8076	7.13291	12.8015	7.23159	9.82163
NM_001006296.2	VAPB	1846	1587	64.2135	56.0891	64.2522	60.4378	57.676	60.7026	60.2069	64.2877
NM_001006297.3	RTFDC1	1950	1691	61.0098	51.8246	51.3558	55.1172	45.7487	55.0923	56.8008	47.1415
NM_001006298.2	ICMT	2134	1875	45.6206	39.4476	39.7818	45.9352	43.6294	43.0051	40.3976	45.4589
NM_001006299.3	WRAP73	1952	1693	27.483	31.9551	28.0597	23.7133	27.1782	38.983	34.6479	30.9422
NM_001006300.2	RER1	1667	1408	12.9905	14.615	10.7401	12.3648	14.2892	13.7311	13.4729	16.3537
NM_001006301.2	MIB2	4984	4725	9.97589	10.335	8.9607	10.3057	5.48537	6.4572	6.35527	6.56283
NM_001006303.2	PGD	1666	1407	267.166	229.121	240.413	280.462	150.427	184.298	182.121	160.209
NM_001006304.2	PQLC2	1639	1380	15.4192	17.6254	16.3361	17.7122	19.3365	22.1245	21.3543	21.2405
NM_001006305.3	NFU1	971	712.009	116.305	114.216	113.791	118.72	133.294	145.239	147.583	136.651
NM_001006306.3	CHMP7	3010	2751	73.4048	69.4882	67.543	72.234	45.0112	53.0156	52.8096	62.1954
NM_001006307.2	ZNF593	669	410.235	466.652	430.42	433.556	456.766	510.312	535.362	514.668	543.617
NM_001006308.1	SNRNP40	1616	1341	104.832	104.803	114.182	127.359	139.751	136.032	133.005	134.246
NM_001006309.4	HNRNPR	2667	2408	35.6299	27.7281	24.7548	45.6861	19.864	27.2602	24.9228	19.548
NM_001006310.2	ZDHHC18	1100	840.999	0	0.302902	1.71695	1.0069	0.271762	0.431124	0	0.834208
NM_001006311.2	NUDC	2157	1898	111.455	97.1859	93.7459	110.233	91.7537	105.229	103.281	110.583
NM_001006312.2	ADPRHL2	2779	2520	17.8366	18.5254	17.5201	20.9825	15.678	14.4839	17.3304	16.8208
NM_001006313.3	TMEM39B	1701	1442	0	0	0	0	0	0	0	0
NM_001006315.2	PNRC2	2703	2444	162.432	146.268	143.844	145.428	161.982	189.188	190.231	166.439
NM_001006316.3	EI24	2303	2044	157.664	144.471	163.557	173.783	144.894	138.202	150.007	156.113
NM_001006317.4	APLP2	3760	3501	0	0	0	0	0	0	0	0
NM_001006318.2	RBM7	1309	1050	49.5419	45.8221	40.929	47.3109	34.5829	32.9291	34.8842	37.7951
NM_001006320.2	TRAPPC4	1085	825.999	137.434	134.947	115.293	140.101	131.979	180.278	165.471	148.903
NM_001006321.2	SDHD	1008	748.999	206.502	200.646	209.592	219.531	171.591	215.608	217.698	196.912
NM_001006322.3	EIF2D	2463	2204	12.5005	11.9375	11.6494	11.2821	8.41682	10.057	9.05142	8.08769
NM_001006323.2	SLC16A1	4037	3778	89.6726	76.7252	81.7838	107.492	66.4497	80.6492	82.7052	85.324
NM_001006324.3	SIKE1	2095	1836	31.1937	29.0039	30.1554	34.3253	24.2362	29.2665	33.6149	26.6408
NM_001006325.2	NFYA	3640	3381	9.23156	12.067	4.72328	9.74291	15.0355	13.9534	6.61686	8.69334
NM_001006327.3	MED20	1388	1129	64.5838	61.9026	66.5915	64.4502	62.9093	69.0395	65.5571	65.0002
NM_001006328.3	CD79B	1592	1333	0	0.079293	0	0	0	0	0	0
NM_001006329.1	METTL2B	1480	1205	21.6764	21.1482	17.8207	23.1229	16.3836	15.1988	15.1895	14.6041
NM_001006330.2	LIMD2	1114	854.999	0	0.429945	0.545993	0	0	0	0	0.07812
NM_001006331.1	CDC27	4010	3729	10.1039	10.722	8.13647	7.75337	2.70214	5.53684	6.31359	4.88598
NM_001006332.1	BECN1	1860	1586	18.7026	22.8569	15.3986	17.2811	10.222	11.9568	12.4413	10.6911
NM_001006333.2	NKIRAS2	1659	1400	34.0867	35.3399	34.379	37.0617	36.6118	38.5793	39.3323	45.7065
NM_001006334.2	NT5C3B	1870	1611	5.12597	4.63167	5.44715	5.99032	2.50071	4.43614	2.17281	2.99575
NM_001006335.3	SMARCE1	2614	2355	90.0565	73.0458	77.9037	74.6001	56.9044	56.7003	59.1442	69.7378
NM_001006336.2	MVP	2878	2619	36.8906	48.365	51.6412	51.3361	30.357	43.0864	36.387	32.0142
NM_001006337.4	LSM7	1302	1043	58.5358	49.6025	55.7233	54.3573	51.6365	61.3287	62.656	57.993
NM_001006338.3	RNF126	1681	1422	72.599	65.8044	67.6256	74.2081	69.2717	78.6731	73.2584	77.9905
NM_001006339.2	COPE	1246	986.999	201.758	195.646	195.338	205.035	147.076	183.225	183.331	163.074
NM_001006340.2	PEX11G	1637	1378	10.7375	12.5693	10.6708	11.4477	9.64143	13.1947	8.92631	14.0198
NM_001006341.3	CHERP	3432	3173	39.0706	37.1779	33.8768	37.3347	28.7512	29.9243	27.9563	31.044
NM_001006342.2	MYDGF	1317	1058	92.1601	80.1958	73.2446	82.823	70.9244	90.6705	92.9578	77.9266
NM_001006343.2	TNFAIP8L1	1554	1295	34.2175	34.4533	42.1643	43.4118	40.2938	49.2949	51.288	46.5952
NM_001006344.2	CPA6	2609	2350	0	0	0	0	0	0	0	0
NM_001006345.3	RPL7	825	566.064	2119.51	1957.67	2079.02	1939	2419.94	2373.63	2609.57	2282.08
NM_001006346.2	FABP5	1305	1046	0	0	0.089259	0	0	0	0	0
NM_001006347.2	OTUD6A	3074	2815	57.8706	47.8403	48.0256	52.109	31.4525	34.3203	38.7575	35.0434
NM_001006348.2	MTERF3	1430	1171	61.5091	52.9854	52.4629	68.3	56.1501	68.3743	69.2012	63.4802
NM_001006349.2	EIF3E	1480	1221	166.665	159.681	162.842	176.046	157.827	182.549	186.177	170.049
NM_001006350.3	DERL1	3411	3152	45.9206	41.402	41.3506	43.9615	31.733	43.7104	44.0222	38.1844
NM_001006351.3	SSPO	16003	15744	0.079785	0.045781	0.077092	0.027252	0.025451	0.012785	0.037385	0.046365
NM_001006352.2	ARF1	2093	1834	399.281	340.996	350.892	374.375	256.48	348.19	345.453	294.522
NM_001006353.2	CCDC12	1270	1011	76.4649	78.7198	70.7289	77.9117	75.999	72.3483	69.446	90.2506
NM_001006354.2	GTPBP4	1969	1710	114.281	99.7124	100.463	100.828	126.774	105.98	100.375	123.3
NM_001006355.2	RAB18	2255	1996	75.9781	74.9248	73.5318	75.418	50.3787	66.0779	68.643	54.6977
NM_001006356.2	ACBD5	3526	3267	14.2377	13.9744	13.2607	14.444	10.2642	10.8632	10.9273	11.7703
NM_001006357.3	APBB1IP	2900	2641	1.0133	0.690992	0.596425	0.829988	0.693895	0.542228	0.550435	0.66063
NM_001006358.3	BZW2	1796	1537	247.185	224.754	191.704	219.321	200.309	239.047	245.366	191.055
NM_001006359.1	IGF2BP3	4552	4293	1.27574	1.81197	0.690185	0.887607	0.58385	0.325335	0.165526	0.685957
NM_001006360.2	TRA2A	2004	1745	157.014	167.59	152.007	128.07	116.151	141.965	134.336	128.566
NM_001006361.2	DFNA5	2961	2702	0	0	0	0	0	0	0	0
NM_001006362.3	HIBADH	1919	1660	26.0908	25.021	22.3145	27.4078	17.9319	26.9003	26.6118	17.915
NM_001006363.2	RAB5A	2372	2097	51.3395	51.5069	51.4573	47.6567	35.4726	43.9769	48.1259	41.1778
NM_001006364.3	CNOT10	2594	2335	28.8266	30.049	26.1723	28.4158	22.8903	22.7634	20.9648	25.3401
NM_001006366.2	MRPL3	1532	1273	101.005	88.5416	95.1984	100.87	89.8572	93.4302	90.9917	79.7292
NM_001006368.2	TGM4	2423	2164	0.246055	0.461239	0.172578	0.15905	0.123797	0.030944	0.212289	0.061475
NM_001006369.2	KIAA1143	1931	1672	67.5094	62.4148	66.9524	67.9943	65.9566	71.0802	78.8313	66.7675
NM_001006370.2	PDIA4	2376	2117	78.0456	65.7127	62.728	67.9203	48.5489	66.5703	69.7712	55.5804
NM_001006371.5	SLC12A7	4303	4044	0	0	0	0	0	0	0	0
NM_001006372.2	DTNBP1	1754	1495	10.1221	10.2602	10.458	11.8733	6.81948	7.68225	9.10869	6.394
NM_001006373.2	BLOC1S5	2522	2263	20.3457	20.522	18.1944	19.313	14.2332	18.9736	20.7895	15.5174
NM_001006374.2	TXNDC5	2864	2605	39.1964	35.9267	36.6411	46.5372	33.0916	45.0288	43.9379	34.678
NM_001006375.2	SSR1	1638	1379	207.309	187.036	191.479	232.373	187.776	221.207	224.187	194.177
NM_001006376.3	EXOC2	4469	4210	13.9416	14.873	11.4433	10.8037	9.27111	9.1143	9.84939	9.09778
NM_001006377.2	SERPINB6	2197	1938	12.489	10.8868	10.2972	10.2566	10.4329	13.0135	12.258	11.5753
NM_001006378.3	VPS4B	3541	3282	17.5326	18.7712	17.5806	18.6454	11.5478	14.352	14.159	14.0295
NM_001006379.3	DROSHA	7089	6830	0	0	0	0	0	0	0	0
NM_001006381.2	GALNT1	3990	3716	1.32885	1.68455	4.49967	8.13289	12.4469	0	6.16298	3.63466
NM_001006382.2	FH	1646	1387	46.6288	52.6295	46.386	51.6765	39.9602	44.0223	43.7792	42.1533
NM_001006383.2	FAM206A	714	455.168	23.192	26.0279	16.7518	19.0757	25.5628	20.6394	21.5417	24.593
NM_001006384.2	EXOC3	2889	2630	28.6106	30.2624	26.5157	27.8325	19.0821	21.6736	19.5434	20.9289
NM_001006385.2	CNDP2	2085	1826	21.9303	18.1382	17.2852	25.6845	15.1102	18.9487	18.7061	16.2383
NM_001006386.4	LPIN2	2786	2527	0	0	0.099988	0	0	0	0	0
NM_001006387.2	TCEA1	2116	1857	61.331	53.0417	58.0699	50.9088	54.8396	61.9333	57.1485	57.3711
NM_001006388.2	MRPL15	1185	925.999	97.9131	94.526	86.4079	100.228	78.8221	88.2428	84.6538	90.259
NM_001006389.2	TGS1	5468	5209	10.3281	10.1588	8.56755	9.49718	7.19907	7.19569	6.57368	7.21602
NM_001006390.2	LYN	2979	2720	3.59002	4.0567	0	3.3557	0	0	0	0
NM_001006391.2	YTHDF3	6487	6228	19.1952	18.3334	17.8694	17.9332	6.54452	10.633	8.97256	11.2708
NM_001006392.3	CEPT1	2154	1895	1.90662	0.371697	0	2.05313	0	0.238792	0.272088	0
NM_001006393.3	PSME4	5821	5562	0	0	0	0	0	0	0	0
NM_001006394.2	KIZ	1877	1618	7.92606	9.85988	6.3253	8.32328	5.44975	6.01497	7.25795	8.6935
NM_001006395.3	MDH1	1580	1321	0	0	0	0	0	0	0	0
NM_001006396.2	WDR43	3049	2790	59.1305	53.6719	47.6194	52.2108	45.8876	44.8329	43.0541	49.9635
NM_001006397.2	IARS2	3243	2984	34.3729	38.6337	22.5495	41.7954	24.4276	29.5585	22.8213	25.6602
NM_001006398.2	EPRS	5067	4808	91.3991	93.1247	77.5554	84.581	62.0275	71.649	66.9622	62.1243
NM_001006399.2	INTS7	3241	2982	16.9046	16.5765	13.4004	15.5106	12.6781	12.4707	9.98053	12.8385
NM_001006400.2	MCFD2	1810	1551	8.77124	0	0	1.65258	3.96003	2.20229	0	1.67292
NM_001006401.1	RASGRP3	2754	2479	0	0	0	0.183689	0.436049	0.686474	0.65943	0.332508
NM_001006402.2	SLC30A6	2138	1879	20.5337	19.4856	17.2419	17.6848	15.7266	15.8888	15.0977	15.8325
NM_001006403.3	TSNAX	2443	2184	22.2253	21.4412	17.6507	16.4596	15.2116	16.3991	15.6587	17.97
NM_001006404.2	EXOC8	4905	4646	8.58832	8.0695	8.0182	8.07975	5.71283	7.63381	6.32873	7.09083
NM_001006405.2	TCP1	1828	1569	273.426	247.08	245.045	261.908	303.933	295.678	282.686	304.598
NM_001006406.2	EIF3M	1326	1067	534.977	481.017	514.945	490.833	424.628	434.144	474.872	417.022
NM_001006407.2	CDC40	2620	2361	48.1363	48.3986	42.3918	47.657	27.5082	33.3602	33.4836	30.3361
NM_001006408.2	SNX3	2848	2589	67.1594	59.9188	56.9875	62.2411	30.8316	40.5962	40.9866	34.0197
NM_001006409.2	ATG5	1828	1569	6.94034	10.906	5.73806	8.07235	3.25619	6.71969	7.94047	6.21128
NM_001006410.2	PREP	3414	3155	5.09332	6.96691	5.16084	7.39978	4.03038	4.33383	5.37782	3.3176
NM_001006411.2	LOC421792	853	594.047	47.5929	37.1649	41.6493	43.6744	39.5809	36.4161	39.9775	35.1078
NM_001006412.2	HMGN2P46	876	617.037	92.2312	105.475	85.3092	80.7153	78.4987	75.4529	84.9932	76.5249
NM_001006413.2	LMBRD1	3437	3178	6.58926	7.14771	5.34688	6.59975	6.37877	7.10214	6.84717	5.76019
NM_001006414.2	FBXO9	2743	2484	37.7784	35.2192	33.7567	37.8601	24.8028	33.4688	32.7876	29.7001
NM_001006415.2	YWHAQ	2936	2677	385.448	323.151	328.796	365.557	157.216	228.631	248.242	198.071
NM_001006416.2	TAF1B	2289	2030	4.74005	6.03761	4.32329	5.85065	3.83661	5.70583	4.42533	5.18477
NM_001006417.2	KLF11	2924	2665	28.9584	28.8748	27.2023	31.3825	21.9095	25.9116	22.1037	26.5636
NM_001006418.3	FAM49A	3252	2993	14.4531	11.7782	8.91882	12.8578	8.73205	11.0449	10.677	3.9398
NM_001006419.2	WDCP	2852	2593	4.57447	5.06714	4.07511	4.11265	2.21736	4.41766	3.28804	4.12811
NM_001006420.2	NRBP1	2779	2520	23.7794	23.7169	23.3039	30.8272	19.9969	23.0779	16.758	27.0211
NM_001006421.2	MCM3	3423	3164	39.1145	36.7557	34.4954	41.051	34.0026	37.8898	35.4233	37.4722
NM_001006422.3	ENPP4	1788	1529	6.15342	4.7805	8.12133	9.016	7.25242	13.7386	7.40214	4.1868
NM_001006423.1	LOC422090	901	626.034	11.6085	10.5692	12.6177	10.7003	14.2851	14.3967	14.3969	16.0855
NM_001006424.2	SLC9A3R1	1810	1551	1.16064	1.79387	1.60082	1.84525	0.876846	1.41363	2.07196	1.82284
NM_001006425.3	HN1	1466	1207	309.344	292.001	310.967	318.282	372.568	383.533	387.245	384.13
NM_001006426.3	NUP85	2127	1868	114.167	114.249	98.7223	116.639	113.281	123.335	106.844	121.934
NM_001006427.3	ENOX2	3229	2970	9.75701	7.79783	10.8362	6.88764	7.7751	6.01377	7.84861	8.38854
NM_001006428.2	CHMP1B	1376	1117	47.1221	44.9455	45.0525	43.885	32.1175	46.8993	51.3657	42.6853
NM_001006430.2	LOC422214	1222	962.999	102.111	76.5452	91.8136	98.7666	96.0232	102.69	98.7711	96.6112
NM_001006431.2	PLS3	3367	3108	31.5755	42.2981	24.6426	36.5244	13.7234	16.0944	13.3903	15.3586
NM_001006432.2	ARHGEF6	4261	4002	0	0	0	0	0	0	0	0
NM_001006433.3	CSTF2	1660	1401	13.0889	17.0339	13.3491	12.8155	11.8609	13.5814	10.0605	12.4606
NM_001006434.3	APOOL	4436	4177	13.3542	12.4374	9.29273	11.0308	8.3789	6.96253	4.82915	5.50439
NM_001006435.2	MAGT1	2702	2443	88.6452	82.8499	78.0014	84.536	58.1909	80.7715	83.7487	66.9505
NM_001006436.2	NXT2	3568	3309	20.317	21.9612	19.1631	18.0763	16.8895	15.7996	11.21	12.8102
NM_001006437.2	NKAPL	1920	1661	41.5793	42.6097	34.9881	39.1993	24.9033	32.4289	32.6849	32.9844
NM_001006438.2	MSMO1	1814	1555	487.02	403.713	387.663	473.353	271.758	472.802	517.787	322.328
NM_001006440.2	ABCE1	2452	2193	103.696	100.616	100.62	101.989	84.0116	87.4544	87.828	84.5594
NM_001006441.2	PGRMC2	1726	1467	64.9845	62.7355	61.7977	71.6074	64.1529	72.4074	69.9672	72.2306
NM_001006442.2	OSTC	1141	881.999	185.405	179.309	195.413	217.482	178.62	201.585	222.896	177.318
NM_001006443.2	SLC25A4	1655	1396	19.9701	17.6298	21.2679	21.3638	15.7166	20.4565	20.8253	19.9939
NM_001006444.2	DCTD	1831	1572	61.3383	59.382	53.5649	61.6079	68.0089	82.3556	76.9749	66.0633
NM_001006445.2	AGA	5482	5223	11.3786	10.5637	8.78337	9.3237	6.88539	7.84399	8.22325	6.62448
NM_001006446.2	FBXO8	3825	3566	1.49398	1.24426	0	1.2114	1.07577	1.74317	2.20112	1.67217
NM_001006447.2	COPS4	1724	1465	89.5174	74.9299	73.2898	87.0584	72.2996	77.2544	79.7582	79.1943
NM_001006448.2	POLR2B	3788	3529	49.0206	45.1349	38.6532	45.5393	36.7009	40.3006	36.5788	38.1654
NM_001006449.2	SRP72	2116	1857	151.806	150.507	121.949	147.705	103.239	135.136	124.212	118.954
NM_001006450.2	ERI1	2133	1874	31.8098	31.1167	29.3361	31.1042	26.0018	29.9184	31.1541	30.6255
NM_001006451.2	DCK	2100	1841	30.0121	24.9757	23.0242	24.2241	28.1738	35.3405	31.9631	28.6045
NM_001006452.2	RPL7L1	1473	1214	152.38	117.96	123.686	141.042	117.481	122.234	121.621	126.768
NM_001006453.2	ASAH1	1996	1737	119.206	112.855	99.2615	118.734	87.9435	105.146	112.854	97.9428
NM_001006454.2	CNOT7	2607	2348	34.8098	0	8.77496	19.2292	34.664	34.8822	28.0365	25.7586
NM_001006456.2	RFC1	5656	5397	5.40871	4.52948	5.70733	4.70012	3.18491	8.97093	3.29343	5.37131
NM_001006457.2	PPARGC1A	6225	5966	0	0.060518	0	0	0	0.022481	0.010972	0.01113
NM_001006458.2	GRPEL1	1960	1701	55.8773	56.7256	65.262	66.6785	65.4973	56.5742	53.6492	62.4168
NM_001006459.2	GRK4	6246	5987	11.7422	12.2094	10.3573	9.38043	6.09429	7.44532	7.30647	7.55251
NM_001006460.2	MXD4	3453	3194	28.8249	27.006	23.6561	20.9337	7.96282	14.0756	16.4141	10.8099
NM_001006461.4	LETM1	6985	6726	18.918	17.6609	15.9078	17.1632	12.8669	12.7133	11.9589	13.3019
NM_001006462.1	IMMT	2612	2337	58.1233	51.782	43.2231	53.6951	39.9013	41.763	38.0503	43.1464
NM_001006464.3	TMEM258	497	238.634	675.766	725.649	679.961	757.517	990.71	872.007	899.026	966.763
NM_001006465.2	NADSYN1	2597	2338	13.8323	13.1163	12.8187	12.6172	12.3816	15.8539	12.3293	13.7125
NM_001006466.2	RRAS	2245	1986	190.594	210.103	197.211	246.56	119.88	191.111	172.357	173.283
NM_001006467.2	COPB1	3315	3056	111.219	104.23	90.318	106.264	65.2361	95.7644	88.7103	76.301
NM_001006468.2	NUCB2	5247	4988	69.9207	63.637	55.0285	65.7183	42.9842	61.4917	62.1773	50.4239
NM_001006469.3	NAP1L4	2860	2601	33.5843	38.3234	26.7331	37.9185	33.1697	37.1222	32.9996	37.0749
NM_001006470.2	TSSC4	2228	1969	27.9719	34.4734	36.4783	32.8412	26.5852	29.1169	27.539	20.6988
NM_001006471.2	TOLLIP	4198	3939	59.5165	58.8678	57.428	57.8842	40.623	55.0845	53.0199	49.9914
NM_001006472.2	CD151	3168	2909	77.63	80.9452	68.9972	82.7986	57.0942	72.9137	74.6712	70.2775
NM_001006473.2	RNH1	2209	1950	370.629	381.485	388.84	403.181	360.715	405.311	393.837	365.737
NM_001006474.2	API5	3733	3474	60.2252	51.7082	52.3251	58.6809	37.2605	44.4073	47.4303	42.288
NM_001006475.2	ERH	781	522.097	872.911	780.657	775.393	753.127	853.356	851.993	862.764	840.916
NM_001006476.3	SRSF5A	2239	1980	307.118	312.445	280.02	242.07	185.255	196.792	173.446	195.282
NM_001006477.2	EIF2S1	2130	1871	155.428	137.182	136.18	146.962	141.538	137.384	135.55	139.774
NM_001006478.3	SRP14	1195	935.999	118.258	117.508	121.294	124.253	108.372	123.183	118.28	109.899
NM_001006479.3	ARHGAP11B	3930	3655	51.1167	52.1126	44.1663	47.5169	56.3022	62.7343	57.5066	53.499
NM_001006480.3	ZNF410	1987	1728	35.6643	33.1035	35.7037	32.9996	27.7476	33.8807	33.0035	32.496
NM_001006481.2	EIF2B2	1382	1123	111.34	102.015	109.531	118.868	114.485	107.528	108.675	113.113
NM_001006482.2	TMED10	2848	2589	405.069	381.747	396.75	455.522	356.066	436.357	449.301	425.72
NM_001006483.3	SPTLC2	2344	2085	22.5329	21.5889	16.8818	23.1134	17.996	21.3356	20.7488	19.9105
NM_001006484.4	TTC7B	3472	3213	1.85963	1.52091	1.56916	1.60517	1.08275	1.02198	0.693557	1.26171
NM_001006485.2	VRK1	3268	3009	2.11381	0	1.44144	2.38746	1.53947	1.20906	1.78612	1.01549
NM_001006486.2	SETD3	3975	3716	31.909	30.1988	25.963	28.8424	22.4325	23.452	25.238	22.6802
NM_001006487.3	EVL	1926	1667	0	0	0	0	0	0	0	0
NM_001006488.2	EIF5	2196	1937	162.159	141.716	128.556	136.564	47.6251	71.8552	67.0082	99.5157
NM_001006489.2	XRCC3	1968	1709	17.7456	22.791	22.8702	21.6853	16.224	16.6215	16.1676	17.9224
NM_001006490.3	NUDT14	2020	1761	0	0	0.053018	0	0	0	0	0
NM_001006491.2	PSMA3	963	704.012	551.128	499.883	458.714	488.878	543.57	536.159	526.402	513.247
NM_001006492.2	ACTR10	2035	1776	93.3914	89.9298	83.9018	95.5111	73.588	84.3022	80.258	76.0877
NM_001006493.2	POLE2	1754	1495	58.531	57.536	52.8712	49.6069	47.2296	51.4685	51.9697	54.6064
NM_001006494.2	PSMC6	1558	1299	185.37	189.657	178.32	184.271	177.751	200.223	186.118	183.594
NM_001006495.2	NCOA4	3449	3190	16.8285	14.9181	10.7117	19.2907	7.61199	13.3554	14.2555	10.3403
NM_001006496.2	TUBGCP2	2893	2634	26.2429	28.8944	23.0883	25.0744	21.9557	23.3474	17.0051	20.1897
NM_001006497.1	DNA2	3285	3010	2.2264	1.8452	1.64034	1.95115	2.00398	2.70998	2.3629	1.8419
NM_001006498.1	SUPV3L1	2741	2467	18.6248	17.1225	17.1818	17.2931	17.2048	15.7205	15.7939	17.3848
NM_001006499.2	TSPAN15	1948	1689	0.355442	0.215393	0.055278	0.254951	0.07938	0.118863	0.1167	0.078823
NM_001006500.2	POLR3A	6753	6494	6.75996	7.35102	5.37703	6.55818	5.04229	3.81075	3.89038	4.1101
NM_001006501.2	ADK	2120	1861	13.5897	13.0793	11.2379	11.378	15.601	15.8181	14.2258	15.0793
NM_001006502.2	NDUFB8	732	473.14	260.192	273.109	284.155	298.188	281.653	321.939	314.014	283.778
NM_001006503.2	CUTC	2428	2169	0	0	0	0	0	0	0	0
NM_001006504.2	NHLRC2	9687	9428	5.76116	0.434494	0	0	0	0.32651	0	0.340124
NM_001006506.2	BUB3	1447	1188	93.2443	115.508	86.0092	107.813	119.344	128.82	126.048	121.993
NM_001006507.2	PPP2R2D	3335	3076	19.7366	15.2711	11.1628	12.9617	6.25678	8.08769	6.25782	5.26479
NM_001006508.2	PMS1	3071	2812	0	0	0	0	0.276664	0	0	0
NM_001006509.2	ASNSD1	2312	2053	15.8143	14.1939	9.03352	13.73	11.5178	11.21	13.9725	10.272
NM_001006510.2	ZC3H15	3142	2883	81.6133	79.3387	71.5699	71.1562	54.4774	62.3763	66.0771	66.9086
NM_001006511.3	ACADL	1770	1511	136.34	122.512	122.69	126.08	99.4219	105.724	104.423	104.859
NM_001006512.2	UBE2F	1132	872.999	53.2176	53.2771	48.3677	46.0205	36.8912	51.3526	46.3668	42.4608
NM_001006513.2	SLC19A1	2173	1914	45.6085	48.6396	48.9872	56.4661	36.4699	57.1028	55.4281	53.302
NM_001006514.2	LSS	3126	2851	97.8202	101.453	88.7473	94.9673	58.3826	70.4778	60.3558	62.1354
NM_001006515.2	GTF3C3	3339	3080	7.63688	7.30849	4.47183	5.81714	6.11558	4.19748	3.29279	3.00589
NM_001006516.2	BZW1	2501	2242	134.743	121.3	119.725	139.915	118.638	148.154	144.307	128.569
NM_001006517.2	ORC2	3101	2842	3.25272	3.72818	3.44944	3.75145	2.5431	2.68752	1.99689	2.61961
NM_001006518.2	NDUFS1	4940	4681	27.5179	30.5037	27.676	37.9684	17.2565	19.3238	18.2263	27.3365
NM_001006519.4	DYNC1I2	2612	2353	0	0	0	0	0	0	0	0
NM_001006520.1	BCS1L	1840	1581	2.20427	1.72877	2.52183	2.46761	1.90999	2.69882	1.93424	1.86879
NM_001006521.3	CNOT9	2436	2177	44.259	41.5956	45.5541	43.8211	39.0186	45.2844	43.3384	50.4591
NM_001006522.2	PECR	1675	1416	1.17296	0.772339	0.959126	0.645403	0.189523	0.283399	0.109189	0.611539
NM_001006523.3	ERCC3	3033	2774	22.1307	20.0129	18.4433	20.1469	13.2916	16.2049	15.8128	15.3127
NM_001006524.3	BIN1	6547	6288	0	1.61604	0	0	1.84419	0	1.60696	0
NM_001006525.2	EAF2	1705	1446	20.5133	18.9052	18.0014	16.5609	16.0145	17.6713	16.888	13.8515
NM_001006526.2	SEC22A	1380	1121	33.1738	32.7916	32.3987	39.0314	25.7096	32.1288	34.5624	29.2342
NM_001006527.3	MCM6	4300	4041	28.7715	26.5071	23.8895	31.1916	24.5574	27.1056	26.86	27.3717
NM_001006528.3	DARS	2089	1830	71.9708	70.2669	66.5798	71.0877	60.0313	72.8238	70.9517	70.3303
NM_001006529.2	PKP4	4500	4241	2.65029	1.01407	3.58828	3.38109	1.01316	0.784005	1.94961	0
NM_001006531.2	STX10	2824	2565	9.64979	11.8294	10.8886	12.3829	6.66119	5.53755	5.48665	7.16223
NM_001006532.2	RALGPS2	3649	3390	0	0	0	0	0	0	0	0
NM_001006533.3	ZNF326	2358	2099	28.2596	19.5854	16.8591	28.9918	22.0466	15.9149	20.108	23.1523
NM_001006534.2	SH3GLB1	1560	1301	41.5693	38.7815	31.7914	40.5618	22.9584	31.4521	34.0401	29.092
NM_001006535.2	FUBP1	6678	6419	0.835198	0.730471	0.291255	0.252977	0.739567	0	0.21648	1.69864
NM_001006536.2	CDC20	1666	1407	106.315	102.039	98.2024	113.821	178.583	172.683	170.832	192.404
NM_001006538.2	DPH2	1904	1645	10.0591	9.34641	11.1243	11.8333	13.1642	10.088	9.38735	13.3954
NM_001006539.3	AKR1A1	1913	1654	49.0359	44.3927	41.3426	46.9325	31.1376	37.8781	37.877	36.6807
NM_001006540.2	RNF11	2831	2572	39.2799	36.05	37.7751	38.1477	28.9311	33.6759	35.9038	33.2434
NM_001006541.2	TMEM59	1960	1701	36.3498	31.9104	31.5488	40.5253	25.2188	34.7136	38.9641	32.6838
NM_001006542.2	HOOK1	5731	5472	7.40898	5.97295	5.44286	5.11107	3.87215	4.25224	3.18245	3.59218
NM_001006543.1	FARSB	1911	1636	19.0372	17.2166	15.9227	16.6937	20.402	18.6262	13.8499	17.144
NM_001006544.2	CFAP410	1689	1430	46.2673	45.2468	45.1063	49.2401	45.4479	50.0949	49.2689	49.5692
NM_001006545.1	TBCCD1	2292	2018	5.53883	5.4762	3.86991	4.56839	5.29269	4.85985	4.19664	5.1187
NM_001006546.4	CCDC61	1568	1309	41.2436	45.441	37.5171	41.1031	46.1474	45.614	43.0298	44.7446
NM_001006547.3	BDH1A	2454	2195	0	0	0	0	0	14.2006	13.0024	0
NM_001006548.2	ACAP2	3223	2964	31.0835	25.7905	28.1376	30.4091	21.2395	28.9159	28.2831	25.163
NM_001006549.2	LSG1	2351	2092	38.3798	39.9587	35.4804	39.3254	36.7246	35.0747	32.5674	42.2279
NM_001006550.2	RFC4	1274	998.999	22.3321	22.068	19.2258	28.4883	23.0386	25.7899	24.1937	22.348
NM_001006551.1	MCCC1	3673	3400	11.7893	13.0298	11.323	9.98371	6.79491	7.36074	6.90659	7.28084
NM_001006552.1	TTC14	2861	2587	28.511	25.2423	22.0569	22.9603	13.1228	10.775	9.18589	11.8299
NM_001006553.2	NDUFB5	680	421.222	397.636	382.078	426.458	406.976	394.708	395.688	442.31	381.939
NM_001006554.1	PDCD10	1284	1009	45.3229	47.5731	40.1101	44.1948	31.5745	45.2223	40.0865	34.9389
NM_001006556.1	GMPS	2659	2384	9.65582	8.61685	8.18128	11.936	5.02488	6.01908	5.44625	7.83959
NM_001006557.4	SELENOT	1528	1243	122.622	130.08	124.463	135.676	138.772	153.68	152.668	140.213
NM_001006558.2	GYG1	1790	1531	37.6643	37.9677	33.1895	37.1256	19.9211	29.0928	25.6715	24.9121
NM_001006559.2	LAMTOR3	1205	945.999	77.3577	70.5216	63.6347	72.352	56.6138	67.1794	71.2409	61.1955
NM_001006560.2	HP1BP3	2735	2476	150.14	135.414	116.419	137.514	78.5103	128.481	111.567	102.183
NM_001006561.2	SSR2	872	613.038	313.18	313.942	302.339	338.87	401.718	366.025	385.435	377.363
NM_001006562.2	ABCF2	2863	2604	2.93356	3.90094	8.88078	6.10474	2.86433	3.03924	3.97739	1.55044
NM_001006563.2	RHNO1	1130	854.999	10.0757	9.8851	8.15893	8.29958	16.6746	18.2558	16.9598	14.2779
NM_001006564.3	ANP32E	3732	3473	80.8058	63.8123	66.667	76.4501	33.3359	57.9282	53.4975	49.4533
NM_001006565.2	ANKRA2	1847	1588	0	0	0	0	0	0	0	0
NM_001006566.2	QDPR	1473	1214	66.5814	53.7139	55.5267	60.396	42.0364	54.3446	45.7164	43.9803
NM_001006567.2	OAT	2202	1943	64.7658	63.9506	66.2155	66.673	39.103	54.783	52.9922	40.8187
NM_001006568.2	DDX19	3318	3059	98.5707	83.7873	75.4671	84.0836	62.4053	67.3475	64.4256	59.9634
NM_001006569.4	CENPL	1963	1704	12.3296	13.3955	12.1637	13.5943	14.0477	14.8453	14.3422	11.6409
NM_001006570.2	GOLGA7	1778	1519	73.2662	75.3233	66.0258	76.6241	55.2776	65.4769	76.556	63.3731
NM_001006571.3	ACAA2	1769	1510	79.9197	77.4346	77.7834	85.6049	64.7603	77.9296	77.0361	64.6089
NM_001006572.3	GLYR1	4922	4663	32.1051	34.4372	25.7854	30.1028	20.408	23.4424	24.7306	23.1185
NM_001006573.2	REXO5	2510	2251	36.6726	41.1002	29.2957	31.3566	24.9946	23.9751	22.5339	25.8606
NM_001006574.2	FAM172A	2838	2579	11.4184	9.57353	9.88567	11.5066	3.31986	4.85297	5.19019	4.25509
NM_001006575.3	PHAX	3607	3348	10.4478	9.24196	9.42571	10.3971	7.69262	7.82666	8.90619	6.98657
NM_001006576.2	DEPDC1B	4660	4401	5.42287	5.11217	5.17632	4.6265	7.05652	7.09272	6.62222	7.18424
NM_001006577.3	TRAPPC13	1511	1240	14.4122	11.5697	13.567	11.2974	7.97597	11.7552	10.0154	11.7887
NM_001006578.3	OXCT1	5748	5489	17.3477	29.9118	25.3869	20.2944	3.13657	9.05602	7.37168	5.89953
NM_001006579.2	NSA2	1037	777.999	242.229	208.335	213.851	239.359	209.248	234.026	240.965	226.973
NM_001006581.3	RIOK2	1862	1603	13.0317	14.4194	9.61022	13.112	10.7082	11.4785	12.0536	12.0448
NM_001006582.2	TMEM175	3145	2886	4.2352	3.38861	4.20562	3.99204	3.31579	3.76098	4.06635	3.68512
NM_001006583.2	MRPL50	636	377.285	57.5272	48.3159	49.9879	63.683	73.0604	61.8278	62.2636	59.1233
NM_001006584.3	DHFR	1441	1182	9.22366	8.65729	9.00813	11.5322	12.3477	12.1028	14.4845	11.4493
NM_001006586.2	AP3S1	1818	1559	50.6864	47.1272	40.6997	41.9719	31.3204	44.3504	47.133	38.0457
NM_001006587.3	FANCC	3219	2960	1.99011	2.47043	0	0.633025	0	0	3.79357	2.12465
NM_001006589.3	BMP15	2164	1905	0.104927	0.143056	0.04901	0.090376	0.211036	0.105421	0.172346	0.279433
NM_001006590.1	WNT10A	1167	907.999	0	0	0	0	0	0	0	0
NM_001006685.1	HSPA2	2323	2064	253.043	264.703	230.11	271.165	114.724	166.459	145.595	125.377
NM_001007078.2	CSF2	799	540.084	0	0	0	0	0	0	0	0
NM_001007079.2	IL4	1071	811.999	0	0	0	0	0	0	0	0
NM_001007080.2	BMPER	4010	3751	12.1024	12.6853	12.8436	13.4245	21.022	24.1256	21.2983	24.8483
NM_001007081.2	ESRRG	4909	4650	0.481793	3.29272	5.05098	4.06029	0	3.21727	1.44795	2.63267
NM_001007082.2	TRPM8	5203	4944	0	0.091342	0	0.069493	0.040564	0.054247	0	0
NM_001007083.2	IL3	1099	839.999	0	0	0	0.10295	0	0	0	0
NM_001007084.2	IL5	1630	1371	0	0	0	0	0	0	0	0
NM_001007085.3	IL13	1705	1446	0	0	0	0.1192	0	0	0	0
NM_001007086.2	CAV2	2491	2232	155.013	164.451	150.63	158.198	108.252	140.746	149.906	132.732
NM_001007087.2	BLM	4413	4154	17.9263	17.2319	14.2947	15.0156	17.4334	18.4455	15.7681	18.0386
NM_001007473.1	DAD1	597	338.344	650.49	652.475	634.952	646.949	587.959	614.161	612.564	576.298
NM_001007477.4	OCM3	764	505.104	0	0	0	0	0	0	0	0
NM_001007479.2	RPL4	1399	1140	2066.34	2014.59	2181.62	2115.51	2529.39	2574.4	2628.1	2537.73
NM_001007482.2	LAT2	1701	1442	0.556057	0	0	0	0	0	0	0
NM_001007488.5	TLR1A	3420	3161	2.61913	2.04934	2.44349	2.71718	1.74943	2.10728	1.72602	1.91968
NM_001007490.2	AIFM1	1952	1693	60.3228	59.6825	52.2799	63.3517	69.1738	70.888	67.7196	70.2615
NM_001007594.3	WNT6	1210	950.999	0	0.408869	0	0	0	0.280834	0	0
NM_001007822.2	BIRC2	4461	4202	10.0486	10.3668	8.82099	9.48756	5.29906	6.62076	6.34416	5.32754
NM_001007823.2	RPSAP58	1024	764.999	3612.72	3690.28	4204.96	4207.94	4790	4855.83	5100.12	4540.79
NM_001007824.3	ACTG1	1575	1316	158.19	144.708	170.478	164.057	137.344	152.628	167.921	149.263
NM_001007825.1	BLOC1S6	2490	2215	38.822	39.9256	34.4434	34.522	25.2533	27.1485	22.806	23.3697
NM_001007826.2	ABHD17C	2797	2538	1.05783	1.03554	0.678119	0.839357	0.124565	0.46851	0.562989	0.381782
NM_001007827.2	MINAR1	3536	3277	0	0.027612	0	0	0	0	0	0.020279
NM_001007828.2	HACD3	3058	2799	27.6537	27.4391	22.9493	29.6751	22.9057	26.8565	27.9751	24.3431
NM_001007829.2	SNAPC5	2220	1961	13.8591	14.8195	12.7121	13.2118	12.9484	14.0654	15.2336	12.35
NM_001007830.2	SLC25A46	2969	2710	3.81115	6.98627	4.63866	7.45678	2.82238	2.54808	2.16452	2.08993
NM_001007831.2	PHKB	4405	4146	0.194077	1.0014	0	1.98039	0.235189	0.371628	0	0.534326
NM_001007832.2	PAIP2B	1579	1320	87.0368	71.7269	79.3989	80.531	59.3451	70.8786	74.1488	66.0293
NM_001007833.3	NUBP2	1663	1404	33.8012	31.6154	34.7791	34.809	34.0249	34.2975	33.8696	38.905
NM_001007834.2	SYNGR3	5598	5339	2.35756	2.08021	1.48642	2.23598	1.16433	1.28105	1.25079	1.03239
NM_001007836.2	TANGO2	3042	2783	3.78097	4.2618	3.0377	4.76831	1.51699	2.91929	1.90611	1.85408
NM_001007837.3	VPS29	2144	1885	38.4905	30.3754	33.1284	36.6117	28.1707	36.3539	35.3351	29.3277
NM_001007838.2	SNRPD3	1591	1332	332.563	328.59	328.88	327.711	359.379	353.59	349.77	359.628
NM_001007839.1	YWHAH	1875	1587	140.94	150.31	135.752	153.726	144.348	171.969	165.205	145.759
NM_001007840.3	RNF5	2602	2343	35.2009	34.4135	33.1802	35.0414	28.452	32.1679	30.4199	30.2444
NM_001007841.1	C12orf49	3003	2727	16.9032	17.8364	17.8044	17.414	15.0726	17.434	15.8847	15.767
NM_001007842.2	FBXW2	2937	2678	26.4503	22.2783	22.5003	22.8254	18.4617	19.2288	24.3489	18.4632
NM_001007843.2	URM1	2376	2117	76.149	76.9017	88.9974	80.6796	99.1086	98.5024	98.0618	96.1391
NM_001007844.2	WDR45B	2600	2341	59.9309	51.1346	49.2597	53.6522	34.9107	36.9177	43.0677	35.9181
NM_001007845.2	PRKAR1A	3578	3319	92.4926	96.4407	89.2752	106.866	53.9451	80.3374	80.4561	71.4859
NM_001007847.2	YPEL2	4963	4704	19.1393	19.4586	17.3432	15.1868	7.32375	9.76769	7.18046	7.22846
NM_001007848.2	CBLL1	2206	1932	8.57847	7.20847	10.9277	3.52627	3.10645	5.23383	1.83541	11.612
NM_001007849.2	TSPAN12	2490	2231	0	0	0	0	0	0	0	0
NM_001007850.2	YAF2	8962	8703	5.88786	5.62113	5.24037	5.3953	3.86108	4.37178	4.54528	5.14365
NM_001007851.2	RASSF3	3400	3141	26.0321	34.2327	30.5568	21.7445	13.6611	17.7889	14.095	17.2243
NM_001007852.1	RAP1B	4771	4496	24.3837	22.4812	23.9506	23.4419	21.061	29.435	25.4805	24.4634
NM_001007853.2	DDX47	2618	2359	18.8069	15.9904	16.8207	17.1026	16.3487	16.2115	15.6019	14.6871
NM_001007854.2	ADIPOR2	3899	3640	63.9908	61.7544	58.5538	66.4872	46.1759	68.3356	65.9505	60.6607
NM_001007855.2	FGFR1OP2	3104	2845	16.8311	15.3695	13.0256	13.1847	10.6813	12.5757	10.931	10.6839
NM_001007858.1	GABPA	4253	3978	11.2525	9.06585	8.7345	10.1662	6.03277	7.60908	7.5567	7.30026
NM_001007869.2	SDC4	2706	2447	84.6633	80.9981	79.5684	91.7834	69.5376	97.9592	91.4063	82.8346
NM_001007871.2	GID8	3470	3211	17.7287	16.0594	16.1532	18.4943	13.2859	14.252	14.5344	13.026
NM_001007873.2	SPATA2	4233	3974	3.69026	4.27069	3.5033	3.76206	2.20443	2.935	2.77687	2.2744
NM_001007875.2	SSU72	1586	1327	83.8124	85.2388	77.6861	80.3388	74.0962	82.0606	84.7413	79.7809
NM_001007877.2	TMEM230	2225	1966	3.20884	2.88893	3.75092	3.81611	3.385	4.20306	4.38602	3.41496
NM_001007881.2	GUCA1B	905	646.03	0	0	0	0	0	0	0	0
NM_001007884.2	CCDC43	3071	2812	24.1938	26.0232	24.0052	23.7585	23.7277	20.7761	20.3788	23.1902
NM_001007886.2	AP1M1	3389	3130	37.9083	37.0705	33.7664	34.6044	25.5225	32.4774	29.7313	29.0895
NM_001007888.1	TCEB1	2871	2596	40.0217	34.4862	34.8499	34.6189	32.7208	33.0555	35.2928	33.8318
NM_001007892.4	CDK6	14829	14570	8.41964	11.9341	13.3247	5.6515	4.28513	4.35705	3.33794	3.5158
NM_001007894.2	CMTM7	3309	3050	1.91974	1.21881	2.08157	2.33942	1.66726	1.2303	1.48295	1.63289
NM_001007900.2	YPEL5	2383	2124	42.9021	38.9517	40.695	38.1569	30.9591	42.2201	38.9929	25.0492
NM_001007905.3	PSMB1	845	586.051	394.136	439.904	447.984	464.462	512.435	486.177	461.234	469.09
NM_001007913.2	KCTD2	4118	3859	43.7103	38.1414	41.5169	40.6343	33.4124	40.8365	42.7462	38.1162
NM_001007917.3	MPP1	2655	2396	53.4911	57.8959	49.9869	62.2832	38.0311	38.9141	40.1388	41.5669
NM_001007923.2	FABP2	465	206.856	0	0.475535	0	0	0	0	0	0
NM_001007925.2	RNF141	3399	3140	25.3436	24.3555	30.2699	25.1424	17.1727	22.8839	25.2033	31.3333
NM_001007930.1	CHP1	2576	2302	114.124	115.248	113.644	118.842	63.2984	81.3731	83.9956	71.9648
NM_001007933.2	SLC39A9	5747	5488	35.1844	33.5076	32.7652	37.5193	22.7099	28.0533	28.58	26.7247
NM_001007935.2	BRMS1L	2479	2220	59.6806	60.1118	52.2318	56.3904	42.6848	56.8916	52.7628	52.1302
NM_001007937.2	LIN52	3344	3085	8.66702	8.63732	5.2059	7.4766	6.65744	7.45617	6.82022	7.57818
NM_001007942.2	RSFR	1778	1519	12.9668	9.4276	11.5067	11.8097	3.48458	3.80445	3.20844	4.2279
NM_001007944.2	KIF1BP	2354	2095	26.0263	26.2979	23.1184	24.0194	18.0002	19.7216	21.7744	18.7339
NM_001007946.3	SGPL1	4640	4381	29.8504	27.1398	25.6271	25.8001	17.1602	17.7837	20.91	19.4709
NM_001007948.2	ACTR1A	3349	3090	69.2391	62.0417	66.4431	71.1083	58.7012	65.4257	65.23	63.1277
NM_001007953.2	GCLM	3090	2831	39.4732	30.8419	31.8305	36.0404	28.3951	38.8979	40.925	35.9683
NM_001007956.2	TMED5	3411	3152	54.3978	56.4392	45.657	55.0039	48.8752	56.7593	58.3472	54.9259
NM_001007958.2	LEPROT	3592	3333	55.2038	51.0608	46.8925	55.3919	27.5871	42.667	43.2965	36.2866
NM_001007960.2	SLC25A36	5083	4824	18.3678	17.7508	15.5027	13.6572	9.60376	11.3969	9.43403	10.1745
NM_001007963.2	KPNA4	3589	3330	54.4323	51.1883	46.8226	49.3764	40.5392	44.5368	45.9183	42.6653
NM_001007965.2	ENSA	1899	1640	61.6389	63.9068	55.4496	67.3308	52.3686	66.1796	63.7892	64.6245
NM_001007967.2	RPL30	545	286.46	1559.73	1700.85	1796.8	1653.55	2075.75	2074.32	2242.1	1913.13
NM_001007970.1	ARL2BP	2890	2616	6.22062	5.79986	6.66497	5.25631	3.53701	5.79735	6.2852	3.5836
NM_001007972.2	FAM46C	5898	5639	0.646574	0.560285	0.496709	0.578762	0.462259	0.332968	0.267013	0.317951
NM_001007975.3	NANS	2688	2429	17.166	13.8467	13.9144	15.2272	10.6392	12.5742	13.9083	11.2514
NM_001007977.4	ALDOB	1560	1301	0.051426	0	0	0.066278	0	0.051392	0	0.051218
NM_001007979.2	SMU1	3550	3291	24.9103	21.5084	25.3342	24.3154	19.5958	24.0897	23.5081	20.4147
NM_001007982.2	SKP2	2826	2567	44.1017	40.8618	41.049	39.8766	35.7789	38.8903	41.7288	40.172
NM_001007985.2	HMX3	1487	1228	0.360135	1.15118	1.5206	2.22589	0.993341	2.14589	1.86413	1.74139
NM_001007988.3	BMI1	3282	3023	21.5397	18.6071	15.7616	18.5503	14.032	15.9004	14.4243	16.9645
NM_001008437.3	DNAJC3	5092	4833	21.9342	21.2866	19.7267	18.7689	16.0104	19.2398	20.6077	19.329
NM_001008440.2	LCP1	3313	3054	0	0	0	0	0	0	0	0
NM_001008442.1	SLC25A15	2956	2681	0.143124	0.038421	0.079306	0	0.069933	0.049976	0.034566	0.091853
NM_001008444.2	GATA3	4606	4347	0	1.92191	0.38114	0	0	0	0	0.221406
NM_001008446.2	ACTR5	4223	3964	4.76181	5.2506	4.32755	5.67	4.02887	4.85142	4.10475	4.66331
NM_001008448.2	OSBPL2	5107	4848	28.6106	31.9629	25.0301	27.0327	15.0841	20.3284	17.2183	18.3982
NM_001008450.2	LZIC	3412	3153	26.5362	24.8469	27.6074	24.9325	16.6856	19.8547	21.6452	20.1256
NM_001008451.2	TRAPPC3	2098	1839	132.055	129.836	123.838	128.083	125.179	141.676	136.208	133.912
NM_001008453.2	CCND3	2590	2331	19.0528	12.2062	9.93542	12.924	7.96987	12.5184	8.12585	13.9533
NM_001008454.2	PEX2	2952	2693	12.4646	11.7472	10.6025	11.4044	4.47924	8.07925	12.571	6.82909
NM_001008455.2	ATP6V0D2	1684	1425	0	0	0	0	0.32956	0	0.092303	0
NM_001008456.2	LGALSL	2761	2502	8.24046	7.83857	7.9837	8.73149	2.94554	3.34809	3.89224	3.4408
NM_001008457.2	B3GNT2	2666	2407	0	0.951299	0.354702	0	0	0.246411	0	0
NM_001008458.2	BRE	4529	4270	35.0043	37.2502	35.6699	41.9904	34.0809	38.0961	39.6515	31.7273
NM_001008459.2	BTBD9	8870	8611	17.9201	17.9816	15.2229	17.0967	10.4266	11.0459	10.4705	11.1239
NM_001008460.3	DESI2	4366	4107	21.367	20.7232	20.3277	22.0471	13.9035	18.8771	18.7047	16.4466
NM_001008461.2	PTP4A1	2678	2419	123.22	116.735	120.324	126.054	80.2384	100.322	96.9458	87.6611
NM_001008462.2	PAQR8	5291	5032	0	0	0	0	0	0	0	0
NM_001008463.2	PGS1	3218	2959	35.6694	37.0917	32.6886	31.1135	26.7728	31.8575	28.2471	29.4021
NM_001008464.2	GPR174	2808	2549	0.104323	0.142213	0.073256	0.101222	0.052523	0	0.025731	0.052168
NM_001008465.2	COMMD5	3234	2975	31.7013	29.184	26.8326	28.5019	21.57	26.1937	28.2717	23.28
NM_001008466.2	RAB33B	3508	3249	33.2429	34.0063	34.0527	36.9059	19.0259	25.3083	27.1718	21.937
NM_001008467.2	ANAPC10	2473	2214	16.0022	13.2823	14.4397	16.6354	16.7589	13.9974	15.305	18.9863
NM_001008468.2	TMEM184C	3870	3611	16.7024	14.902	14.686	16.0116	9.66884	12.8072	13.6994	11.2978
NM_001008469.2	TMEM41B	3427	3168	79.9824	72.761	67.8427	77.7652	57.675	68.894	73.2182	60.3497
NM_001008470.2	CD82	2925	2652	47.8308	41.0443	41.296	46.5648	26.2231	41.8292	43.3497	34.3389
NM_001008471.2	SLC39A13	3900	3641	24.9074	23.5886	26.5914	25.3693	13.3441	20.468	20.1603	18.0504
NM_001008472.2	GLRX5	2285	2026	103.703	94.7776	99.4478	98.2562	81.9343	107.401	117.132	88.1672
NM_001008473.2	GSKIP	2289	2030	14.1395	13.5355	13.1874	10.6821	9.80841	12.8069	13.5774	11.715
NM_001008474.3	SPATS2L	2906	2647	64.3323	65.8494	49.8523	49.5544	25.1002	27.7822	22.4324	22.3924
NM_001008475.2	PPIL3	925	666.026	20.2655	20.4318	21.4753	22.0256	28.8	28.1877	23.0191	24.2159
NM_001008476.2	ARHGAP15	2570	2311	0	0	0	0	0	0	0	0
NM_001008477.2	MMADHC	3551	3292	7.28553	13.7702	11.6911	15.3263	5.44434	6.92901	14.2542	4.0686
NM_001008478.2	DR1	2932	2673	17.3544	16.3025	16.207	16.8256	10.4166	13.5588	13.3951	11.7393
NM_001008479.2	SUB1	3773	3514	124.673	106.748	99.8578	106.778	81.7091	86.4125	90.736	84.4666
NM_001008480.3	GCM2	3576	3317	0	0	0	0	0	0	0	0
NM_001008674.2	DNAAF4	1573	1314	0.05091	0	0.213162	0	0.051079	0	0	0.050709
NM_001008675.1	MRPL51	1430	1155	61.2712	73.9888	78.7336	76.6479	124.333	109.704	97.5273	109.101
NM_001008676.3	IFNGR2	2214	1955	69.8847	62.8529	59.2663	65.9761	36.8744	55.3036	56.0511	46.4552
NM_001008677.4	CHAF1B	6440	6181	0	0	0	0	0	0	0	0.116687
NM_001008678.2	RAB9A	2258	1999	11.7446	7.59003	8.72111	10.687	0	5.39879	0	9.9052
NM_001008679.2	P2RY8	4502	4243	4.48426	0.68492	2.37753	0	0.555304	0.521615	1.05178	0
NM_001008680.2	RP2	3691	3432	14.8319	14.5565	13.1427	14.9002	8.73735	12.3611	12.6401	10.7457
NM_001008681.3	ABHD13	5366	5107	6.77946	7.04987	6.36105	6.5472	4.65982	5.258	5.73908	6.13076
NM_001008682.2	ADAM17	4262	4003	17.814	18.3932	16.9354	18.0124	9.47732	12.2752	13.435	12.9588
NM_001008683.2	DCLRE1A	4045	3786	18.1032	16.431	14.2444	15.3283	10.1016	13.0223	10.9344	10.6603
NM_001008729.2	AZIN1	2441	2182	63.4856	56.1236	53.0499	56.4139	45.4788	52.163	55.341	52.4051
NM_001008746.2	GNAL	6326	6067	0	0	0	0	0	0	0	0
NM_001008754.4	OR51M1	3824	3565	0	0	0	0	0	0	0	0
NM_001008786.3	GBE	1395	1136	0.177021	0.160954	0	0.075962	0.177398	0	0	0
NM_001008788.2	SLC30A7	6412	6141	8.32525	9.87983	8.12058	8.25981	5.05559	6.97487	6.35255	5.26053
NM_001008789.2	CYGB	3938	3679	0.018033	0.04916	0	0	0	0	0.017809	0
NM_001009878.2	OR52R1	4279	4020	0.015839	0	0	0.021373	0	0	0	0
NM_001009928.2	NOCT	2581	2322	17.4581	7.60016	10.2968	8.31152	12.2689	14.2355	15.8817	7.52778
NM_001010842.3	HSPB9	845	586.051	9.39692	8.23434	10.8332	5.33106	8.30228	8.29034	10.1895	9.94678
NM_001010843.1	LGALS8	948	689.016	2.84693	3.4017	4.09201	2.97834	2.52172	1.41031	3.14651	1.16531
NM_001011688.3	TLR7	3483	3208	3.10209	3.63453	4.23797	3.48603	1.79371	1.83888	1.64007	0
NM_001011689.2	CBFA2T2	3392	3133	1.05384	0.768213	0.454227	0.180256	0.558363	0.354692	0.378978	0.509976
NM_001011690.4	CL2	577	318.381	0	0	0	0	0	0	0	0
NM_001011691.4	TLR3	5864	5605	0.141817	0.096643	0.216546	0.061287	0.011925	0.047855	0.070079	0.04739
NM_001011692.2	APOD	1369	1110	0.906157	0.576748	1.00935	0.544269	0.907903	0.842747	1.30574	1.08141
NM_001012290.2	RP1-27O5.3	1125	865.999	25.8189	28.3266	24.3654	23.461	19.586	17.8009	16.8501	19.5115
NM_001012291.2	PNRC1	1718	1459	116.978	126.855	128.362	116.925	75.9106	83.6495	86.1383	75.5456
NM_001012292.2	CLP1	1632	1373	41.5373	43.096	46.1724	55.1876	51.7657	46.4178	49.1289	44.5908
NM_001012293.3	HOXD4	1296	1037	0	0	0	0	0	0	0	0
NM_001012294.2	POMGNT2	2356	2097	5.30184	5.19383	4.31873	6.15555	3.44967	3.60813	3.5682	3.36254
NM_001012295.2	PRLHR	1106	846.999	0.079548	0.108523	0.627945	0	0	0.078524	0	0
NM_001012318.2	BIRC5	851	592.047	257.175	259.359	274.527	308.781	463.056	454.779	443.064	457.032
NM_001012319.1	BIRC5	968	709.009	92.3371	94.2509	105.03	91.7644	171.178	179.998	165.28	183.907
NM_001012403.2	MBD2	1036	776.999	141.479	141.466	155.111	140.296	122.811	110.832	115.385	120.955
NM_001012404.2	EPGN	2274	2015	2.24742	1.97369	1.72269	1.96478	0.964129	0.86004	0	1.65084
NM_001012405.3	EDARADD	3415	3140	1.03555	1.18176	1.4867	0.985543	0.550663	0.970147	1.21071	0.867783
NM_001012521.2	CELF1	4539	4280	0	0	0	0	0	0	0	0
NM_001012522.3	ABCC1	6134	5875	74.9383	77.5605	67.7312	69.742	52.3395	61.3411	60.331	57.7135
NM_001012523.2	TAOK3	4519	4260	0	19.965	17.6108	20.3418	13.5837	13.6487	7.5615	10.1719
NM_001012524.4	CLK3	1763	1504	31.0349	35.8816	30.052	30.2213	28.586	36.6596	31.6681	33.7698
NM_001012525.1	FGF7	681	422.221	0	0	0	0	0	0.157152	0	0
NM_001012526.3	NUP93	2644	2385	60.481	57.8523	57.6866	62.3393	69.7083	66.9946	62.928	70.3231
NM_001012527.3	SPG7	2998	2739	44.7603	43.1906	40.2229	44.8218	16.9294	27.8109	22.7936	26.0199
NM_001012528.3	TRAF7	2821	2562	79.7167	81.3741	71.7762	81.2396	47.5985	61.2918	59.0727	55.7589
NM_001012529.2	PDPK1	6286	6027	23.9228	19.0839	17.3464	15.5376	5.83149	8.04838	10.0517	15.062
NM_001012531.2	NEK6	2968	2709	142.508	140.077	131.558	150.048	66.453	111.03	108.994	98.7826
NM_001012532.2	EHMT1	5479	5220	35.6302	34.1443	33.1932	29.9178	25.0132	22.921	19.9372	24.4594
NM_001012533.3	CCT2	1987	1728	174.367	159.498	165.425	179.8	201.722	184.814	174.676	192.592
NM_001012534.2	TOB2	3989	3730	18.9551	24.5829	25.0057	30.0438	11.3294	11.7213	12.948	9.35168
NM_001012535.3	EIF3L	1947	1688	132.62	137.246	131.758	152.041	115.132	145.535	146.04	135.696
NM_001012536.4	RHOG2	4540	4281	30.9839	30.6849	27.7879	30.9958	21.7387	24.0168	20.1604	22.1787
NM_001012537.3	FBXO7	3058	2799	31.3719	34.2342	30.2877	32.4706	20.632	27.4549	29.2348	26.3856
NM_001012538.2	SLC37A3	4034	3775	30.8512	25.0095	28.8481	23.8919	11.5971	21.6686	23.9047	21.5202
NM_001012539.2	ARFGAP3	2644	2385	21.7365	7.02554	13.4307	17.9872	9.49971	12.0659	17.611	9.93652
NM_001012540.2	TTLL12	2318	2059	47.4011	41.0456	40.4021	45.1406	27.9783	34.8921	35.8651	32.0538
NM_001012541.2	NUP50	5433	5174	21.7866	22.3337	20.0138	21.6186	14.5139	16.2422	17.4295	16.3275
NM_001012542.2	POGLUT1	3331	3072	13.4452	13.2004	12.0657	13.8239	10.999	13.7419	14.4243	13.8896
NM_001012543.2	PSMG1	2422	2163	18.1858	13.7178	15.7119	15.5941	13.4691	15.3863	16.1415	14.73
NM_001012544.3	PDHA2	1567	1308	77.0631	77.2866	61.1543	75.2211	66.1112	80.7886	80.9088	70.4803
NM_001012545.2	GPM6B	2757	2498	0	0	0	0	0	0	0	0
NM_001012546.2	PLEKHB1	2465	2206	25.8395	27.5999	20.8397	24.6527	17.4782	19.5032	21.2955	23.9646
NM_001012548.2	C6orf89	5191	4932	6.80588	6.29541	6.30771	5.66417	3.89403	4.59511	3.65651	4.35762
NM_001012549.2	NRAS	4882	4623	12.3447	10.6307	11.7135	12.5423	8.99518	9.06397	8.66924	9.09447
NM_001012550.2	PSME3	2526	2252	64.4009	65.776	59.576	58.1518	50.6403	46.78	50.1453	53.6911
NM_001012551.2	RAB11B	2402	2143	140.329	124.923	129.961	131.864	99.9485	118.76	122.624	118.011
NM_001012552.2	GATAD2A	2542	2283	8.81116	9.44645	6.7632	10.0481	3.22959	3.91806	4.22094	3.06592
NM_001012554.3	WWP1	5193	4934	1.2954	3.36063	0.891934	1.88104	0	0	0.098994	0.157374
NM_001012555.4	MAL2	2398	2139	0.031119	0	0.087298	0	0	0	0.030683	0
NM_001012556.2	DNAJB6	2602	2343	75.4643	72.3834	67.3927	70.9512	36.09	56.4669	53.8092	46.4032
NM_001012557.2	C1GALT1	5066	4807	26.7109	25.4183	21.3991	25.1793	19.5763	17.3044	18.5732	13.0148
NM_001012558.2	TMEM106B	5969	5710	19.0096	15.7132	13.8311	18.4206	7.23978	12.3639	12.3818	9.62913
NM_001012559.3	SEPTIN7	2562	2303	59.357	51.3109	45.5827	45.0784	41.0232	53.8596	50.3441	44.8633
NM_001012560.2	DEK	2958	2699	21.9501	27.3692	21.1644	21.3187	19.1392	21.8608	16.2688	16.1084
NM_001012561.2	MYLIP	2755	2496	14.7575	14.1986	11.4836	12.0262	7.18796	8.6681	9.03997	7.5389
NM_001012562.2	ANKH	2599	2340	21.928	20.8753	18.8801	26.5188	12.442	16.4419	16.4436	13.4888
NM_001012563.3	CCT5	1834	1575	233.757	201.61	195.503	217.093	257.291	230.804	217.13	245.913
NM_001012564.2	EPCAM	1532	1273	0.315432	0.430162	0.146685	0	0.158199	0	0	0.05235
NM_001012565.2	DEGS1	2684	2425	56.4102	52.3758	46.5476	57.9314	43.9248	52.1472	54.1028	48.8369
NM_001012566.1	YIPF3	1529	1254	126.936	135.181	128.358	145.322	145.074	147.133	150.8	162.152
NM_001012567.2	TTC27	2789	2530	18.477	16.5856	14.3553	18.935	19.9768	20.0161	18.6916	20.8929
NM_001012568.2	CSTF3	2819	2560	47.6769	43.7182	39.8259	44.5136	25.8346	32.2896	30.5226	30.1532
NM_001012569.2	AMD1	3368	3109	28.5213	36.3667	32.8143	31.0285	16.3935	18.3266	17.9943	17.1959
NM_001012570.2	LRRC59	1619	1360	0	0	0	0	0	0	0	0
NM_001012571.2	ITM2A	1767	1508	303.899	330.61	310.617	336.398	240.779	328.982	343.979	267.744
NM_001012572.3	RAP2C	3373	3114	119.613	114.587	110.593	112.669	79.4731	91.7874	96.8584	93.7411
NM_001012573.7	MBNL3	9605	9346	5.56695	5.05254	5.68427	8.10969	1.94669	3.32983	1.6483	3.84739
NM_001012574.2	SH3BGRL	3177	2918	116.653	111.845	103.747	110.792	75.2769	92.5477	96.9214	83.2643
NM_001012575.2	TMLHE	4103	3844	7.71567	7.05456	6.7393	7.43249	1.71413	4.99739	5.58263	5.93239
NM_001012576.2	HSPA4L	7624	7365	34.9163	31.097	29.2761	32.6013	22.0831	24.6697	24.1921	24.5384
NM_001012577.2	TBCK	5249	4990	8.79089	7.46223	2.3285	6.12335	5.48474	4.05187	2.19143	3.19013
NM_001012578.2	ACSL1	3644	3385	12.8512	10.0322	7.73635	9.61128	5.23715	10.136	5.09372	9.5162
NM_001012579.2	GPM6A	3582	3323	0	0	1.09576	0	0	0	0	0
NM_001012580.2	PDS5A	5478	5219	28.2197	28.1912	23.0743	26.2608	16.5796	18.6911	15.0389	18.0764
NM_001012581.2	UGDH	6035	5776	3.55348	3.19512	2.70312	3.33701	1.499	2.22105	2.34785	2.1004
NM_001012582.2	RELL1	3626	3367	52.1992	50.5424	43.5351	52.6872	42.8003	55.3935	54.9063	47.6822
NM_001012583.3	CARS	3203	2944	49.2513	42.6322	38.8808	43.4834	37.799	42.2412	39.1251	41.3843
NM_001012586.3	ZC3H14	2553	2294	28.8352	27.0147	26.2211	28.542	19.2179	24.5788	16.0473	26.2642
NM_001012587.3	RPS6KA5	14961	14702	0.80111	0.832945	0.822315	0.622126	0.455078	0.174279	0.254632	0.249732
NM_001012588.2	ITPK1	7563	7304	11.7399	9.79103	8.4896	12.5508	5.71213	4.51245	5.1104	5.28553
NM_001012589.2	EXOC5	4330	4071	36.2282	35.4138	33.6549	33.1713	27.0701	23.6457	26.0341	27.3982
NM_001012590.2	KLHDC2	2122	1863	124.131	132.803	114.377	124.136	119.36	128.794	128.31	123.855
NM_001012592.1	HNRNPH3	2497	2222	40.2953	39.6967	36.7394	35.6299	36.2745	31.9295	33.7841	39.3967
NM_001012593.3	FAM21C	4360	4101	0	0	0	0	0	1.34834	0	0
NM_001012594.3	GORASP2	2150	1891	63.5566	56.1437	54.8653	59.2142	38.6708	51.2704	54.9455	40.2699
NM_001012595.4	SCYL3	3086	2827	9.22334	10.9678	8.81753	9.41709	6.20046	5.49763	9.23993	9.39599
NM_001012596.3	FAM129A	5585	5326	0.012439	0	0	0	0.01255	0.01259	0	0.012469
NM_001012597.2	ABCD3	4918	4659	9.75944	10.0441	7.11408	8.59195	5.79731	6.82106	6.21265	6.2014
NM_001012599.3	RNF220	3502	3243	15.7889	14.669	15.0734	16.2746	11.5893	13.84	12.7878	11.823
NM_001012600.3	PSMD1	3236	2961	126.332	118.698	110.959	136.056	90.8238	106.42	107.246	104.923
NM_001012601.2	FXR1	2836	2560	95.9147	96.7011	74.1698	79.3818	60.7733	72.4749	68.9553	70.1243
NM_001012602.2	SEC62	2342	2083	74.7592	70.5904	60.1973	68.2091	56.2091	67.5026	68.1857	60.2623
NM_001012603.3	GINS1	1004	744.999	91.5057	90.4042	82.7555	79.4908	84.6524	82.4233	71.7169	77.6805
NM_001012604.2	MAEA	2332	2073	46.5936	50.6649	49.8486	50.5891	35.9568	43.5436	43.1867	38.6815
NM_001012605.2	ARL6IP5	2148	1889	131.151	127.446	122.625	125.505	95.2063	133.987	137.312	106.91
NM_001012606.2	UTP15	2084	1825	50.7731	48.4515	49.0308	56.3755	45.7906	45.1487	45.3799	49.9937
NM_001012607.3	SNX2	2026	1767	43.6876	37.5265	36.5889	41.2589	29.9523	35.3425	36.6861	32.8004
NM_001012608.2	F2RL1	3350	3091	202.644	219.287	171.107	196.208	116.243	141.454	148.888	135.138
NM_001012609.1	LOC427517	1608	1349	0	0	0	0	0	0	0	0
NM_001012611.2	EDAR	4055	3796	0	0	0	0	0	0	0	0
NM_001012612.1	FOXL2	1130	870.999	0	0.105471	0	0	0	0	0	0
NM_001012622.2	GABPB1	2975	2716	2.99313	3.6322	0	1.51907	0	0.857278	1.50294	3.39625
NM_001012653.3	SURF1	1338	1079	48.1845	48.7596	51.3117	59.6806	40.7917	50.0915	50.6278	49.6364
NM_001012690.2	TIPIN	1447	1188	44.8701	39.9836	38.3818	43.6848	36.2528	43.1292	37.9825	40.165
NM_001012691.2	CSNK2A2	2722	2463	102.217	101.351	99.9706	110.624	72.8743	83.4692	91.0394	88.3507
NM_001012694.3	TMEM131	6448	6189	10.4324	9.88695	9.29273	9.14326	6.65172	7.48752	7.27636	7.31682
NM_001012695.2	HES5	1185	925.999	0.072636	0	0	0	0	0	0	0
NM_001012696.2	PIK3CD	6778	6519	0	0	0	0	0	0	0	0
NM_001012697.1	MAGI3	6904	6629	1.49778	1.79912	1.7614	1.39414	1.07103	0.969292	1.20338	1.35128
NM_001012698.2	TMEM18	1140	880.999	26.7463	26.5835	25.0103	25.4133	18.5623	20.2267	21.431	21.6784
NM_001012699.2	MTMR8	6885	6626	8.34364	7.30224	6.62261	7.28265	4.02404	4.13976	4.22764	3.79769
NM_001012730.3	EXOSC10	2921	2662	38.8203	37.2954	33.2516	35.803	31.5406	29.2736	25.3947	30.9527
NM_001012767.2	FGF8	2096	1837	0	0	0.050825	0	0	0	0	0
NM_001012768.4	MYEF2	8738	8479	5.26964	5.47927	4.48891	5.39723	4.06795	5.03929	4.28524	4.44527
NM_001012769.2	SPPL2A	4482	4223	0	18.115	9.09826	1.68297	6.42139	12.6443	14.2283	7.85976
NM_001012770.2	ASB7	5083	4824	4.64501	4.31676	4.52889	3.51711	2.45564	2.55087	2.91844	3.23545
NM_001012771.3	EIF3J	1725	1466	66.3165	61.8467	50.9099	67.2602	51.752	49.7312	54.4706	53.501
NM_001012772.2	CTDSPL2	3685	3426	16.7061	8.80133	7.03357	11.5337	11.1409	3.65093	7.73516	8.19324
NM_001012774.2	FHOD1	4038	3779	80.5757	98.0579	86.4694	82.4578	84.2218	70.6135	58.5782	87.5968
NM_001012775.2	COG4	2989	2730	51.4568	52.7979	38.8221	42.09	34.9027	33.8276	30.4434	33.2062
NM_001012776.2	WDR59	4125	3866	36.4412	39.5123	34.213	34.0131	32.9725	31.8859	26.3336	30.3952
NM_001012777.3	BBS2	2514	2255	38.5354	37.2084	31.0112	34.3758	29.2531	34.8655	30.6988	30.231
NM_001012778.2	LSM14A	2932	2673	11.404	9.49341	21.2687	20.1754	0	14.3181	17.2232	7.54819
NM_001012779.2	ADAT1	2858	2599	3.30029	4.13272	4.2443	3.99682	2.3418	3.88945	2.45774	3.69144
NM_001012780.3	RBM10	3319	3060	169.306	178.909	142.397	137.332	100.146	101.628	79.1472	99.0417
NM_001012781.2	DENND6A	3520	3261	19.1967	17.9374	17.0106	16.052	13.8311	12.3142	14.0009	13.7977
NM_001012782.2	QARS	2544	2285	64.1138	75.1389	66.765	68.0721	76.9556	75.2068	62.4837	83.8818
NM_001012783.2	KIF20A	4393	4134	39.3559	35.5602	30.9231	36.0588	46.5891	53.7621	52.826	49.2993
NM_001012784.3	MFAP3	4576	4317	13.5015	16.1077	12.3799	17.3099	13.121	17.2327	15.297	13.7155
NM_001012785.3	TCOF1	4038	3779	14.8447	13.458	12.051	13.7448	12.5521	11.241	10.9884	13.5961
NM_001012786.2	FBXL18	6919	6660	8.98024	10.6466	10.2177	8.28932	4.70053	5.43537	3.48186	5.02668
NM_001012787.3	MAP2K3	3588	3329	2.24876	2.52238	1.76886	3.64905	0	1.79991	0.965236	1.46696
NM_001012788.1	EPN2	2099	1824	0.319478	0.900172	0.644879	0.502341	0.042544	0.18646	0.430257	0.383413
NM_001012789.3	HAGH	1932	1673	25.8798	26.7405	23.2723	26.4724	15.3957	22.458	25.6298	17.7324
NM_001012790.2	TASP1	2925	2666	0	0	0	2.63408	0	1.40586	0.349767	0
NM_001012792.3	IFT140	4980	4721	10.1492	5.12417	8.35286	11.5595	7.22107	8.2519	6.69133	9.58507
NM_001012793.1	GNB1L	2681	2406	2.23606	2.0924	1.52041	1.66031	1.13094	2.0002	1.37583	1.60329
NM_001012794.2	TPST2	1849	1590	0	0	0	0	0	0	0	0
NM_001012795.2	ZBTB34	6465	6206	12.8046	11.9251	9.59824	10.6089	7.99032	8.79617	7.28804	7.62843
NM_001012796.2	RAB14	2784	2525	162.779	165.125	144.946	149.022	107.24	136.065	135.903	118.97
NM_001012797.2	PSMD5	3091	2832	24.0128	24.783	23.4071	23.2563	12.5994	18.7267	22.9895	18.7408
NM_001012798.3	EXOSC2	1598	1339	68.7715	66.6392	69.0162	68.1124	68.2323	68.5145	63.2721	72.3957
NM_001012799.2	ODF2	3860	3591	16.1327	15.265	19.8683	19.7895	10.2552	15.9969	10.1568	12.9562
NM_001012800.2	DDR1	4662	4403	10.9037	18.6813	13.4404	17.8569	3.24575	6.30692	5.38861	9.79524
NM_001012802.2	EXOC7	2294	2035	0.448306	0.455626	0	0.125752	0.312516	0.091888	0.088716	0
NM_001012803.2	SCPEP1	2746	2487	0.07361	0	0.104351	0	0	0.370943	0	0
NM_001012804.2	PRKCA	4542	4283	13.2242	11.5465	9.31927	9.5829	7.31721	9.23415	8.79641	8.03552
NM_001012805.2	NCBP3	3823	3564	8.34789	7.65318	7.03665	6.13032	4.51236	5.16268	4.71172	4.95087
NM_001012806.2	VPS53	4356	4097	17.5003	19.1803	15.1743	15.5771	12.4448	12.9834	11.0613	12.3433
NM_001012807.3	TADA2A	2574	2315	0	0	4.42995	0	1.06242	1.00713	0	0
NM_001012808.2	CNOT2	2680	2421	24.9867	25.704	24.1711	24.0235	20.921	21.0704	21.3956	20.1075
NM_001012809.3	TBC1D15	3158	2899	25.182	24.9251	23.0272	23.548	19.2282	24.7553	22.8636	21.0484
NM_001012810.2	UBE2N	4241	3982	50.5821	50.873	53.0833	52.2176	44.3357	44.7952	44.5533	43.3807
NM_001012811.2	CNOT4	3589	3330	1.68355	0	0	0	0	0	0	0
NM_001012812.3	FAM234B	3957	3698	10.0938	9.43216	8.19105	9.38164	5.33176	5.82966	5.33239	6.11355
NM_001012813.2	ATF7IP	8912	8653	0	0	0	0	0	0	0.057602	0
NM_001012814.2	POLDIP3	3113	2854	34.6721	30.3839	33.2708	33.0444	29.8002	31.7634	31.1384	29.9467
NM_001012815.2	CYTH4	2371	2112	0	1.4747	0	0.733403	0	0	0	0
NM_001012818.3	PEX5	2948	2689	12.1594	12.4316	11.7357	10.9689	7.04404	8.12185	8.19393	8.30695
NM_001012819.2	ZDHHC23	5543	5284	0.062691	0.017089	0	0.065015	0.01265	0.02538	0.049562	0
NM_001012820.2	CLDND1	2086	1827	24.4636	26.8328	29.1265	30.8888	18.2249	20.5648	27.6386	17.154
NM_001012821.3	ZFP92	2086	1827	7.90143	8.68798	7.15582	6.28176	7.73089	2.02461	3.65495	5.84927
NM_001012822.2	SCAF4	3882	3623	2.38836	2.98038	2.5255	1.31614	0.651637	1.12077	2.04043	0.797196
NM_001012823.2	ACOT9	3618	3359	6.04237	11.3637	7.8539	8.63255	10.6815	12.3853	8.59343	11.4248
NM_001012824.2	MGAT4A	7479	7220	0.963312	1.62439	1.03451	1.29615	0.777399	0.923354	0	0.901133
NM_001012825.2	RASA3	4454	4195	6.88616	8.18662	7.51667	7.11704	5.79215	6.7117	6.386	6.61308
NM_001012826.3	FNDC3A	5968	5709	3.47336	5.0448	3.4205	4.07569	2.43683	0.382053	1.71233	0.394785
NM_001012827.3	PDS5B	7507	7248	7.39738	6.4437	3.63127	7.07834	4.08616	4.54095	4.67165	5.04376
NM_001012829.2	UBL3	2181	1922	38.7652	38.4939	39.6057	39.4385	29.0545	37.8888	36.1407	29.1473
NM_001012831.2	STAU1	8559	8300	0	0	0	0	0	0	0	0
NM_001012832.3	DIDO1	9165	8906	10.2084	9.62898	7.94638	8.35654	6.54866	5.89747	5.59798	6.87221
NM_001012833.2	YTHDF1	3522	3263	34.6686	37.1082	33.1807	35.2825	19.3615	18.7262	24.0504	21.914
NM_001012834.2	KIF3B	4795	4536	7.40589	6.63439	5.44078	7.06494	5.27214	5.26626	4.31144	4.46957
NM_001012835.3	GNB1	3077	2818	110.68	119.492	105.684	117.479	77.0463	99.5657	103.084	93.3282
NM_001012836.2	INTS11	2151	1892	87.5713	90.224	78.2152	90.908	56.7631	72.708	69.4489	59.5425
NM_001012837.2	NECAP2	1977	1718	32.7995	31.0866	32.7599	31.7408	23.0636	31.1833	29.4802	27.0801
NM_001012838.2	EMC1	3541	3282	87.7195	87.686	76.2962	87.0579	85.9574	97.4333	91.6165	95.4761
NM_001012839.2	KCTD9	3320	3061	58.5101	54.0276	44.5178	52.4896	44.518	47.5906	46.9039	47.2252
NM_001012840.3	PUM1	5040	4781	0	0	0	0	0	6.95981	0	3.3691
NM_001012841.3	KPNA6	2968	2709	83.9636	83.4179	66.1695	71.0914	63.1138	71.9427	67.764	61.256
NM_001012842.2	BSDC1	3152	2893	26.6122	27.5749	24.7531	27.7293	18.3892	21.4229	19.3985	22.9762
NM_001012843.2	MOV10	3383	3124	3.71606	4.33431	3.53377	4.18456	2.01324	2.95844	2.95955	2.80349
NM_001012844.4	STRADA	2618	2359	3.05039	11.6279	4.21581	13.7599	11.1144	6.27952	14.7375	7.30179
NM_001012847.2	ELL	3881	3622	31.123	35.4309	32.4018	28.5189	19.9806	21.9282	21.0022	24.9482
NM_001012848.2	TMEM70	2145	1886	19.4687	18.8511	24.9996	24.3816	12.0162	18.563	17.7501	13.58
NM_001012851.2	DHX30	5039	4780	8.61868	11.8029	10.0026	13.8408	7.80187	9.62478	5.64684	5.0849
NM_001012854.3	VPS50	4019	3760	0	0	0	0	0	0	0	0
NM_001012855.5	GLCCI1	5147	4888	3.8361	4.61333	3.79558	3.38405	0	0	4.34078	1.41938
NM_001012856.4	PHF14	2987	2728	14.318	12.0565	11.0607	13.995	6.53406	8.26482	7.85771	8.18592
NM_001012857.2	KLHL7	2902	2643	40.8361	46.7735	38.5498	40.7642	23.9437	27.1359	28.7561	25.6139
NM_001012858.2	ITGA9	8178	7919	26.229	28.4064	22.8843	21.9309	16.6127	19.5302	15.8507	16.1205
NM_001012859.1	VPS41	2828	2554	13.0485	10.9622	7.94943	9.46114	6.49363	5.34694	6.85752	4.90551
NM_001012860.3	PSMA2	1036	776.999	441.224	394.343	363.467	368.401	289.349	325.042	323.122	300.558
NM_001012861.2	RBFA	2304	2045	2.34491	1.66726	3.10455	2.18402	0.915765	1.2448	0.633244	1.95186
NM_001012862.2	JARID2	5924	5665	2.48766	0.842466	2.01124	0	0	0.291905	0	0
NM_001012863.4	RBM24	2829	2570	0.456245	0.55905	0.598227	0.517103	0.161608	0.454834	0.229678	0.170679
NM_001012865.3	FAM65B	4541	4282	0.030968	0.042209	0	0.020063	0	0.04298	0.030592	0
NM_001012866.2	KLHL14	4712	4453	0	0	0	0	0	0	0	0
NM_001012868.3	ARL8A	2004	1745	43.7166	44.1828	43.8734	44.7088	38.2189	46.3377	45.2123	44.4742
NM_001012870.2	BUB1	4495	4236	38.8076	37.5274	37.1828	36.4257	49.5067	49.0281	48.3091	48.0172
NM_001012871.2	ABHD12	3145	2886	20.1633	18.8087	16.9842	14.764	6.2702	9.03153	12.522	16.3988
NM_001012872.2	PELI3	3403	3128	0.404909	0.242213	0.086342	0.220794	0.116686	0.123714	0.044404	0.417263
NM_001012873.2	PPP1R21	3583	3324	22.6899	24.9729	18.7115	21.067	14.6759	19.1849	17.6273	18.013
NM_001012874.3	BPNT1	1566	1307	14.0284	6.76653	10.4621	13.2676	11.3188	14.4907	14.8305	10.5801
NM_001012875.2	SCCPDH	2728	2469	37.1269	35.2834	33.1591	40.6188	30.3602	42.2949	40.2454	35.7864
NM_001012878.3	NCOA7	5231	4972	8.79502	6.40792	5.22436	6.72593	4.20244	5.24464	2.64682	1.82128
NM_001012879.2	TMEM30A	5217	4958	15.3436	15.1198	13.4078	16.3885	11.7978	17.1613	15.4385	12.4979
NM_001012880.2	PRIM2	3913	3654	7.79406	6.79453	7.15439	6.39513	6.22346	7.17212	5.15553	6.7824
NM_001012882.2	NCOA1	6337	6078	1.08764	3.23874	1.75014	0	1.48108	0	0	0.987736
NM_001012883.2	SLC25A14	2165	1906	16.9881	20.2053	18.173	19.8719	21.5913	23.2856	20.6354	20.9109
NM_001012884.3	WDR44	3808	3549	18.3233	18.9536	14.0314	19.13	11.8668	16.4672	15.8533	14.9632
NM_001012886.2	TMEM164	3531	3272	3.05874	2.70998	2.83128	3.64943	1.4956	2.41034	1.20181	1.24212
NM_001012887.3	NKRF	6525	6266	13.777	11.2657	9.99514	10.3292	9.91534	8.91412	7.842	10.2627
NM_001012888.2	GTF2E2	2259	2000	1.47422	1.01585	1.2369	1.15573	0.639211	1.1377	0.918408	0.190639
NM_001012889.2	RNF4	3282	3023	39.9148	42.3528	33.5012	33.8913	25.6916	31.4626	29.1586	32.0777
NM_001012890.2	CTBP1	2639	2380	26.7157	0	19.3737	6.78463	34.1788	10.8744	34.5655	35.6181
NM_001012891.2	KDM3A	4865	4606	9.73234	10.0073	1.22243	15.9878	0	5.86716	1.99823	2.66443
NM_001012892.2	SUCLG1	3441	3182	37.4942	36.8068	38.232	41.7637	29.1204	34.0324	37.1212	33.8137
NM_001012893.2	MAVS	4690	4431	3.96654	4.04171	7.10291	4.61094	0	0	1.41312	0
NM_001012894.1	SMYD5	2616	2341	30.7109	29.0135	23.1318	27.5972	28.0299	28.0944	24.0178	29.4301
NM_001012895.4	SBF2	8142	7883	12.9808	14.298	10.0762	10.4495	8.42782	7.49872	8.67268	8.54754
NM_001012896.2	AP2A2	5505	5246	25.3678	22.3145	18.0826	22.9525	18.1756	22.4325	13.7393	17.7326
NM_001012897.2	LRP5	5154	4895	9.43952	11.0769	8.5574	10.362	6.84062	7.40964	7.60303	7.97632
NM_001012898.1	CPT1A	2656	2397	0.454282	0.144287	0.300831	0.445455	0.256873	0.536841	0.246231	0.193951
NM_001012899.2	SLC1A2	3925	3666	0	0	0.050935	0	0	0	0.017872	0
NM_001012900.2	G2E3	6624	6365	26.6615	24.5447	14.1915	23.6008	24.9535	24.5908	21.59	23.0917
NM_001012902.3	ARID4A	5716	5457	4.40749	3.99635	2.54017	3.48288	1.72854	3.49112	3.23267	3.30462
NM_001012903.4	ANXA11	2186	1927	70.2058	69.2218	65.8344	66.1781	31.9008	43.5164	45.8981	36.5254
NM_001012904.2	CHUK	2758	2499	26.5177	31.1591	29.373	25.191	17.1009	20.7089	18.1231	18.8401
NM_001012905.2	EXOC6	3511	3252	0	0	0	0	0	0	0	0
NM_001012906.2	44625	3203	2944	13.6503	11.568	9.60928	10.9293	9.61214	9.32788	11.4424	7.63774
NM_001012908.2	RRP12	4168	3909	33.3415	32.0545	30.5245	31.1253	34.8589	29.9231	25.8119	38.0528
NM_001012909.2	ARHGAP19	4172	3913	20.9648	14.4266	15.0279	22.4949	8.96368	9.35271	13.3186	11.7733
NM_001012910.3	NEURL1	4245	3986	0.133108	0.113393	0	0	0.083885	0	0.016434	0
NM_001012911.2	MXI1	2629	2370	10.7537	14.2059	11.111	13.0808	12.9686	12.583	8.02547	13.0481
NM_001012912.1	MCMBP	3342	3067	3.16008	3.32108	2.05953	3.67719	2.05029	3.00422	2.04871	2.84761
NM_001012913.2	SLC40A1	4855	4596	3.08887	3.30236	2.53929	2.39239	1.09101	1.37122	1.1399	1.21395
NM_001012914.2	STAT1	4338	4079	14.2806	13.8493	11.0519	13.1633	8.37271	8.40648	9.04187	10.588
NM_001012915.2	ANKRD44	5980	5721	2.2984	2.66665	1.96663	1.55552	1.35798	1.18735	1.30137	1.52025
NM_001012916.3	HSPD1	2064	1805	238.476	199.899	187.25	236.304	156.98	210.29	211.297	191.062
NM_001012917.2	WIPF1	6307	6048	12.1545	10.718	10.7752	7.4471	4.5612	4.79774	2.7278	0.313721
NM_001012919.3	DNPEP	1497	1238	53.5207	63.3406	49.3719	62.8877	63.9983	71.3337	57.4393	74.0303
NM_001012920.5	HACD2	4371	4112	8.94198	8.57246	7.1068	8.19052	7.56182	6.45575	6.62668	7.12445
NM_001012923.3	RABGAP1L	5773	5514	3.42009	3.28243	2.4315	2.46742	1.30312	1.19422	1.23973	1.47699
NM_001012926.3	SELENOF	1825	1566	99.4538	106.545	101.235	110.466	126.355	121.826	126.295	116.705
NM_001012927.2	MYSM1	5406	5147	17.2819	18.4296	15.4428	11.5143	11.2131	8.03233	8.0352	8.84461
NM_001012928.3	DEPDC1	2179	1920	13.1756	10.7724	7.9621	10.0552	12.3375	12.4334	15.0529	13.926
NM_001012929.2	RASA2	4862	4603	8.65011	13.3461	8.08747	5.62105	7.03661	4.3155	3.76896	5.51275
NM_001012930.1	BCL6	2634	2359	2.1276	2.12216	2.12257	1.5232	0.99824	0.940297	0.849048	1.04308
NM_001012931.3	MFN1	3815	3556	21.1743	23.9905	16.2069	16.5875	12.5724	23.0979	19.7334	17.603
NM_001012933.5	DAPP1	2435	2176	0	0.041698	0.085813	0	0	0	0	0.061135
NM_001012934.1	PSMD2	2933	2659	174.489	180.107	175.599	201.194	186.209	206.17	194.322	204.261
NM_001012935.2	RNF166	3914	3655	14.5418	12.229	15.7171	16.7985	15.75	15.8773	15.9411	14.864
NM_001012936.3	ASB8	2082	1823	28.0881	28.8756	28.5451	32.1812	28.7837	28.9251	29.1819	31.139
NM_001012938.2	ZC3HAV1	3816	3557	0	1.92642	0	0.707732	0	0	0.235116	0.968485
NM_001012939.2	ANKRD52	8785	8526	18.4128	18.6266	15.2651	17.5117	11.2054	9.36218	7.62815	8.76093
NM_001012940.2	NAT10	3541	3282	24.9907	21.973	20.2262	24.5346	26.0705	19.8677	17.9719	27.5981
NM_001012941.2	APCDD1	5967	5708	0.072843	0.126524	0.065427	0.105315	0	0.070942	0	0.05806
NM_001012942.2	XPO7	4719	4460	66.6566	70.5796	71.117	63.2017	58.6953	47.6939	39.4028	61.4306
NM_001012943.2	STX7	2283	2024	48.7844	46.821	25.0348	34.9547	21.642	27.0915	41.3842	27.1461
NM_001012944.2	SKIV2L2	3263	3004	24.043	25.6548	21.3481	23.1492	22.7874	23.8396	21.4442	23.2154
NM_001012945.2	DNAJA1	2364	2105	42.0516	42.351	40.1386	41.3303	44.2714	49.5951	45.4617	43.2127
NM_001012947.3	XPO4	4015	3756	6.78218	6.40366	4.87207	5.10184	4.48718	3.92602	3.21041	3.75003
NM_001012948.2	VCPIP1	8318	8059	14.9781	15.6123	12.5349	13.0824	9.6003	10.9697	9.15866	9.01979
NM_001012949.3	SLC25A13	3094	2835	9.96727	12.6415	9.89061	3.03811	8.78339	8.69387	9.42081	8.3867
NM_001012950.3	PAPD7	4429	4170	2.84201	5.25089	2.73914	3.05407	4.58192	2.26858	4.28714	4.1624
NM_001012951.3	SNAP91	3878	3619	0.762304	0	0.912908	0.337009	0	0.217929	0	0
NM_001012952.2	CHN1	2383	2124	23.6134	14.3432	10.6242	17.5392	10.9823	14.8111	9.88605	4.05487
NM_001012953.2	MTA1	3769	3510	10.4351	17.3124	8.89698	13.08	7.51724	5.97257	6.03477	9.21576
NM_001012954.3	PAN2	4148	3889	7.71579	4.26167	5.18054	4.57631	3.44506	2.13797	1.58967	4.45833
NM_001012955.2	FOXM1	3743	3484	3.89872	1.76289	0.283898	1.41827	2.78521	1.71998	2.21716	1.1314
NM_001012996.2	KDELR3	1706	1447	97.8471	96.2744	92.7841	107.443	58.0435	88.4146	87.8004	62.6462
NM_001012997.2	CEL	1777	1518	0	0	0	0	0	0	0	0
NM_001013394.2	PPM1M	2484	2225	13.6975	14.8002	11.9171	15.9316	10.2333	14.9585	12.7997	11.2096
NM_001013395.2	ASS1	1498	1239	136.653	139.568	134.283	146.892	64.9721	85.7326	89.2029	80.8516
NM_001013396.2	MYH1A	6013	5754	0.011511	0	0.256823	0	0	0.023689	0.011534	0
NM_001013611.2	CLDN1	2578	2305	0	0	0	0	0	0	0	0
NM_001014968.1	SMAD5	1424	1165	0	0	0	0	0	0	0	0
NM_001014970.2	VIPR2	6530	6271	0	0	0	0	0	0	0	0
NM_001017412.2	CD1C	1561	1302	0.154157	0.140149	0	0.331132	0.206208	0.256765	0.151622	0.358252
NM_001017413.1	PTX3	1665	1406	20.8683	20.6144	18.3941	18.4524	0.620353	1.42704	0.935576	1.0423
NM_001017414.2	SIRT2	1314	1040	110.568	117.617	118.847	128.757	114.963	125.177	102.148	117.975
NM_001018012.2	ALAS1	2103	1844	17.4573	15.7197	15.7464	18.6493	12.901	13.213	14.6021	14.3631
NM_001024456.2	NSF	3727	3468	21.2904	20.8092	20.5092	20.2034	14.978	17.5855	17.6786	16.9483
NM_001024575.1	RBP3	3729	3470	0	0	0	0	0	0	0	0
NM_001024577.2	LINGO1	2575	2316	0.497885	1.1252	0.737524	1.49926	0	2.49438	0.950969	0.559192
NM_001024578.2	TNFSF15	4997	4738	0	0	0	0	0	0	0	0
NM_001024579.2	WISP1	1278	1019	28.5311	25.767	24.7429	27.1232	24.7972	27.2796	29.2482	27.2729
NM_001024580.2	VIT	4927	4668	0	0	0	0	0	0	0	0
NM_001024582.2	CD1B	1655	1396	0	0	0.06688	0	0	0	0	0
NM_001024583.2	SSTR3	2405	2146	0	0	0.043506	0	0	0	0.030582	0
NM_001024584.1	HCRTR2	1869	1610	0	0	0	0	0	0	0	0
NM_001024585.2	PRLHR2	1116	856.999	0	0	0	0	0	0	0	0
NM_001024590.2	IL1RL1	1354	1095	30.1654	29.1872	33.4268	36.4449	103.139	130.088	129.151	112.209
NM_001024591.2	IL1RL1	2796	2537	0.623761	0.666118	0.483616	0.28842	1.49892	1.51783	2.40002	1.99293
NM_001024691.1	PYGO1	1808	1549	0.129306	0.117543	0.301371	0	0.303056	0.086381	0.169743	0.171948
NM_001024694.2	RLBP1	1602	1343	0.298783	0	0.139039	0	0.19988	0	0.244938	0.04961
NM_001024734.3	SELENOS	1342	1063	135.465	145.246	118.836	149.837	124.02	151.52	152.032	150.535
NM_001024826.1	SMAD9	1454	1195	0	0	0	0	0	0	0	0
NM_001024827.2	FOXP1	7254	6995	0	0.946185	0	0	0	0	0	0
NM_001024828.4	DNMT3B	4109	3838	0	0	0	0	0	0	0	0
NM_001024829.1	TIRAP	1001	741.999	33.6113	41.8112	31.7068	35.1761	27.0985	30.3277	28.4253	29.2528
NM_001024830.3	CATH2	511	252.562	0	0	0	0	0	0	0	0
NM_001024831.4	TRDMT1	1876	1617	23.1369	20.2241	21.3229	20.6223	17.2071	20.5744	16.0447	14.1426
NM_001024832.3	DNMT3A	7605	7346	13.3845	11.6272	11.2187	10.4728	6.08779	6.14834	5.31297	7.6986
NM_001024833.3	SCT	824	565.064	0	0	0	0	0	0	0	0
NM_001024834.2	SSTR5	2122	1863	0	0	0	0	0	0	0	0
NM_001024835.2	IL21	3597	3338	0	0	0	0	0	0	0	0
NM_001024836.2	IFNW1	1193	918.999	0.146399	0	0	0	0	0	0	0
NM_001025304.1	BCL2L1	1184	924.999	0	0	0.666696	0	0	0	0	0
NM_001025354.4	POLE3	2157	1898	51.0741	45.5174	45.6986	51.7049	48.471	48.9893	49.3351	52.307
NM_001025355.1	HOXB5	1453	1194	0.738335	1.90443	0.190491	0.292909	1.2067	1.42792	1.74507	0.820454
NM_001025440.2	CHMP1A	2491	2232	26.3843	26.5992	27.8588	30.4909	26.9129	27.6631	26.6065	28.0738
NM_001025441.2	SELENOK	657	382.274	183.208	188.148	169.743	174.111	196.503	190.544	188.493	180.833
NM_001025578.2	MAD2L2	1171	911.999	14.8285	3.45412	4.77636	6.68084	3.01673	1.82479	2.03672	3.17629
NM_001025609.2	DNAJC18	1761	1502	57.4502	60.0261	49.1067	46.6972	34.9648	36.6099	36.1115	40.524
NM_001025611.2	STK32A	2403	2144	0	0	0	0	0	0	0	0
NM_001029849.2	RHOC	1059	799.999	54.9555	62.3131	64.4654	72.5355	50.9901	65.7426	63.7258	57.8311
NM_001029980.2	PRR5	2067	1808	1.2551	1.65389	2.56634	4.12965	0	0.842359	1.06471	0.648842
NM_001030008.1	AP1S3	977	718.005	0.760174	1.02811	1.69043	0	0.375611	0.18567	1.01395	0.465735
NM_001030053.2	MRPL48	1075	815.999	39.1447	34.3089	37.1488	38.4615	34.0287	37.7263	30.2533	32.1127
NM_001030335.2	LHX3	2466	2207	0	0	0	0	0.030344	0.060685	0	0
NM_001030336.2	IRX2	2870	2611	1.69627	1.38398	1.06154	1.59291	0.969779	0.23865	0.655548	0.442607
NM_001030337.1	FZD1	2328	2069	18.7654	23.5379	17.5487	21.2492	7.71365	14.0561	12.9942	10.1734
NM_001030338.2	IRX1	1815	1556	0.4005	0.585039	0.300015	0.221472	0.603373	0.214984	0.211219	0.128379
NM_001030339.3	CD81	3652	3393	437.952	465.039	445.054	508.782	343.497	460.893	449.168	381.702
NM_001030340.2	PPP3CB	3234	2975	13.9339	16.0156	8.04013	18.8243	8.47901	9.38241	11.3284	9.04184
NM_001030341.3	FLNB	9585	9326	146.306	137.615	117.081	130.158	20.0666	66.4012	33.7509	40.4266
NM_001030342.5	IGF2	5722	5463	1.0671	1.71882	1.0596	0.707427	0.550581	0.405058	0.203725	0.48623
NM_001030343.2	CHST10	3272	3013	9.82799	10.7936	11.0266	9.85901	4.31528	8.83489	9.42369	7.90579
NM_001030345.3	SSTR2	6636	6377	0.010384	0	0	0	0	0	0	0
NM_001030346.3	HOXA4	1772	1513	12.4031	15.3475	12.8971	11.048	5.58542	7.47231	6.03975	8.01052
NM_001030347.2	CRTAM	3088	2829	0	0	0	0	0	0	0	0
NM_001030348.2	AVR2	578	319.38	0	0	0	0.823498	0.213891	0.828188	0.42098	0.634884
NM_001030357.3	PCSK7	3209	2950	25.703	26.8064	27.2817	27.9268	22.1391	23.7439	20.1364	26.1348
NM_001030360.3	LOC395551	647	388.265	5.15593	5.83005	7.93539	6.07235	8.75958	8.19523	9.12939	6.41903
NM_001030363.2	MYF5	1066	806.999	0	0.798161	0.115694	0	0.083455	0	0	0
NM_001030365.1	ERBB4	4211	3952	0	0	0.023625	0	0	0	0	0
NM_001030367.1	TBX6	2174	1915	0	0	0	0	0	0	0	0
NM_001030370.5	HGF	6303	6044	0	0	0	0	0.715179	0	1.18799	1.0158
NM_001030372.2	TEC	3308	3049	0	0	0	0	0	0	0	0
NM_001030375.3	MATN1	2869	2610	0	0	0	0	0	0	0	0
NM_001030378.2	KCNA3	2059	1800	0	0.050494	0	0	0	0	0	0
NM_001030380.3	ZPBP1	4270	4011	0	0	0	0	0	0.016712	0	0
NM_001030383.2	TRH	2401	2142	0	0	0	0	0	0	0	0
NM_001030385.2	EDC3	6008	5749	12.486	13.4889	10.1701	11.4333	8.87529	9.7568	9.55481	7.63465
NM_001030387.3	ARIH1	3344	3085	62.0556	62.3189	55.807	59.2666	48.8851	52.5557	49.9693	52.5446
NM_001030390.2	HEXA	2749	2490	32.0053	30.6048	28.8857	32.5124	16.8778	23.8093	22.8408	23.3021
NM_001030392.2	OR6B1	972	713.008	0	0	0	0	0	0	0	0
NM_001030394.2	HMG20A	4068	3809	5.06446	2.52245	1.9585	6.66905	4.12002	1.80613	2.05945	5.62951
NM_001030536.2	ACO1	3423	3164	8.07985	8.75271	7.34147	9.42732	5.99306	6.73863	7.57718	6.79373
NM_001030537.2	TBX4	3754	3495	0	0	0	0	0	0	0	0
NM_001030538.3	JAK2	7651	7392	10.3243	12.9336	11.8877	9.91168	6.21827	9.26374	10.1985	6.20452
NM_001030539.2	CRABP1	746	487.128	5.1952	4.60153	4.7916	3.21471	2.36447	5.72913	6.55846	4.27286
NM_001030540.2	ACLY	4127	3868	19.9082	16.2922	16.5337	19.5682	8.68216	11.7072	15.2181	13.7278
NM_001030541.2	POSTN	3799	3540	0.499271	0	0	0.268528	0.33949	0	0	0
NM_001030542.3	NPAS2	3503	3244	3.81416	2.8598	4.92225	5.79654	1.2125	1.42285	0	0.892848
NM_001030544.4	NRG4	1906	1647	3.37665	4.4581	3.50935	2.69523	0	1.6554	2.10295	1.9161
NM_001030545.2	FBXO22	3413	3154	37.5341	39.1111	36.6769	37.8836	28.0006	27.3439	28.2067	31.5227
NM_001030546.2	LACTB	4538	4279	6.7386	5.491	5.10571	5.78245	4.47691	4.74707	4.45007	4.79686
NM_001030547.2	ADAL	2699	2440	0.991862	0.815529	1.1752	1.92999	0.724855	0.560806	0.689013	0.357546
NM_001030548.6	PRTG	9260	9001	1.22232	3.21703	2.20416	2.19095	0.76762	0.672848	1.07834	1.64517
NM_001030549.2	MAPK4	4425	4166	0.129353	0	0.194273	0	0	0	0	0
NM_001030550.2	ITGB1BP3	1061	801.999	1737.47	1642.42	1891	1868.78	2262.81	2128.73	2315.11	2214.75
NM_001030551.3	MESDC2	2611	2352	39.7062	35.3923	32.0346	42.3537	29.8627	37.0755	40.6972	34.8339
NM_001030552.2	CLPX	3776	3459	48.0173	42.9953	34.8202	44.4509	21.83	28.9191	30.1167	28.1589
NM_001030553.2	FEM1B	3340	3081	45.1681	40.7188	40.2055	43.7497	32.2492	35.4943	32.3595	34.4713
NM_001030554.2	KIF23	3387	3128	0	0	0	0	0	0.540834	0	0
NM_001030555.1	FAM96A	3942	3668	9.42365	9.66448	9.8761	9.55901	9.59123	10.2512	8.30598	7.49914
NM_001030556.3	CASC4	2963	2704	0	0	0	0	0	0	0	0
NM_001030557.2	GALK2	3671	3412	8.20196	9.04118	6.57386	6.59928	0.263291	4.4784	4.34055	3.84111
NM_001030558.3	TLR21	3725	3466	5.35938	4.95466	4.72776	2.82681	3.17658	3.09011	2.6123	2.11637
NM_001030559.3	KATNB1	3231	2972	12.1056	12.2251	12.0319	12.2941	10.9258	10.9856	10.1236	11.035
NM_001030560.2	GFOD2	2534	2275	11.4758	15.9359	13.3275	20.4119	2.97889	12.0407	19.4958	12.5817
NM_001030561.2	PLLP	972	713.008	0	0	0	0	0	0	0	0
NM_001030562.2	NUTF2	938	663.028	0.346101	0.844376	0	0.21912	0.537148	0.287052	0	0
NM_001030563.4	SETD6	2119	1860	32.879	25.7147	31.6303	33.4707	31.67	27.0544	23.9909	24.7712
NM_001030564.2	VAC14	2891	2632	37.843	38.8377	37.3322	42.0838	34.9957	35.6333	32.5152	39.885
NM_001030565.2	PHAF1	3276	3017	32.0575	33.9263	30.6993	28.8794	20.252	21.8319	19.3382	18.8317
NM_001030566.2	ESRP2	3693	3434	0	0	0	0	0	0	0	0
NM_001030568.3	LPCAT2	3040	2781	37.0096	36.9975	31.5916	36.6076	39.1104	43.0023	41.1632	40.3274
NM_001030569.2	HEATR3	2817	2558	12.8054	14.6231	11.1159	12.3263	8.26202	7.32046	7.46498	12.4529
NM_001030570.2	N4BP1	3095	2836	10.4237	10.3056	9.58237	10.1035	6.64285	7.85795	8.23346	7.18656
NM_001030571.3	UBA2	2894	2635	53.0734	51.44	39.3682	42.5774	38.9959	45.6585	40.7465	39.4371
NM_001030572.2	PDCD2L	1185	909.999	16.2684	20.8191	18.9228	19.23	20.9997	24.1549	20.4654	20.8338
NM_001030573.2	DYNC1LI2	4421	4162	18.465	21.37	16.9206	19.1094	9.66863	15.0551	13.7382	11.3479
NM_001030574.3	WWOX	2189	1930	8.1927	7.24482	7.66439	9.12741	4.75392	8.78933	7.64837	5.96305
NM_001030575.2	TLDC1	3797	3538	10.9623	10.5838	9.31536	10.5664	8.35629	10.059	10.3158	8.60149
NM_001030576.5	HNF4beta	1880	1621	0.041168	0	0	0	0	0	0	0
NM_001030577.2	COX4I1	682	423.219	393.496	386.431	409.089	403.415	492.323	439.878	429.362	489.726
NM_001030578.2	KLHDC4	2274	2015	24.3364	17.8221	16.1259	22.2458	12.8946	14.9235	9.49289	9.75079
NM_001030579.3	SLC7A5	3938	3679	0.306566	0.589925	0.558311	0.233579	0.254515	0.182185	0.14247	0.234775
NM_001030580.2	CBFA2T3	4376	4117	0.128345	0	0.380759	0.146493	0	0	0.206832	0.338847
NM_001030581.2	CYB5B	1349	1090	128.857	114.899	120.518	127.256	117.495	126.576	128.032	116.01
NM_001030582.3	DHX38	4173	3914	61.3441	58.9413	51.644	59.4049	47.7729	51.0185	43.3324	48.6027
NM_001030583.2	KARS	1844	1585	273.885	284.933	265.74	246.035	293.692	274.075	250.371	314.161
NM_001030585.2	APEH	2309	2050	76.9485	93.0827	75.4661	74.7262	78.0962	76.2626	69.0366	79.0517
NM_001030586.2	TRAIP	2320	2061	27.3975	27.6332	25.699	22.9238	25.1649	21.2186	15.7551	28.0323
NM_001030587.3	MON1A	2653	2394	1.84942	3.8303	3.76912	0	12.0326	0	0	13.6048
NM_001030588.3	RBM6	3847	3588	12.7394	5.66437	11.4022	10.9538	4.41279	8.71475	6.69888	4.81485
NM_001030589.2	TWF2	2967	2708	63.8781	63.4551	60.5619	68.7395	50.9781	63.5007	63.8715	61.6144
NM_001030590.3	BAP1	3475	3216	16.5477	16.0833	26.7306	24.0349	17.4483	13.8233	12.4769	18.8786
NM_001030591.3	SHISA5	2758	2499	84.0518	82.6052	71.5744	79.9147	65.5154	70.4492	73.0091	71.8376
NM_001030592.2	ATG7	12424	12165	0	0.992588	0	0.118568	0.253627	0	0	0.345792
NM_001030593.3	VGLL4	3008	2749	4.57366	4.1366	2.94714	4.46574	1.51287	1.54815	1.6836	1.51946
NM_001030594.3	TSEN2	2478	2219	18.1214	15.577	14.1488	7.75596	8.89851	12.3378	11.9165	12.218
NM_001030595.2	ARHGEF3	3720	3461	1.23682	1.19205	1.86713	0.895357	1.59171	4.13228	1.88148	0.379223
NM_001030596.3	IP6K2	1724	1465	0.595236	2.51145	2.70888	0.312542	0.228877	0	0	0
NM_001030597.3	COPG1	2998	2739	87.5269	88.2662	79.9344	95.6578	53.0973	81.6051	75.938	60.5313
NM_001030598.2	ABTB1	4930	4671	12.6714	13.2286	11.4732	11.5857	8.51615	10.3058	9.54734	8.23305
NM_001030599.3	TPRA1	3760	3501	3.98417	3.88933	0	0	0	0	0	0
NM_001030601.3	IMPDH2	1805	1546	135.629	136.46	129.072	158.911	171.761	189.322	170.107	176.348
NM_001030603.3	RAD18	1703	1444	32.2061	27.3215	27.2206	29.543	34.1927	33.9992	39.2102	36.9005
NM_001030604.3	SRGAP3	2847	2588	1.1219	1.5969	1.21963	1.90702	0.60136	0.851184	0.518004	0.255911
NM_001030607.2	RARS	2028	1769	86.0832	77.3871	75.6704	75.5019	83.2689	77.5865	68.0763	76.1114
NM_001030609.3	CLTB	2585	2326	72.4872	68.8128	68.1571	76.9656	60.1073	68.574	73.5635	65.2163
NM_001030610.1	KIAA1191	2676	2417	8.13145	8.00726	8.71261	8.09826	7.91828	8.14608	8.35912	8.69846
NM_001030611.3	THOC3	1599	1340	36.2347	38.6586	40.342	44.265	41.969	40.9198	41.8393	45.5943
NM_001030612.3	SPINK5	1617	1358	0	0	0.068752	0	0	0	0	0
NM_001030613.4	UBLCP1	2096	1837	18.1097	12.5563	11.7978	12.6382	8.36786	16.5746	17.7455	4.41006
NM_001030615.2	CLINT1	3497	3238	44.4691	43.2046	37.3978	45.717	26.4513	35.8444	35.138	32.4919
NM_001030616.2	THG1L	1545	1286	16.3235	17.0416	18.9128	21.6587	11.1632	16.7006	18.0728	12.7847
NM_001030617.3	HAVCR1	3666	3407	0	0	0	0	0	0	0	0
NM_001030618.3	CNOT8	2215	1956	28.0191	23.8774	28.4716	23.1565	24.6274	20.8685	21.3484	23.5973
NM_001030619.1	RPS14	2038	1763	98.4997	106.381	131.856	117.141	155.042	159.742	167.304	140.43
NM_001030620.2	CANX	4165	3906	49.2599	49.428	58.3758	55.3976	45.3232	41.5903	52.2937	43.5433
NM_001030621.2	SAR1B	1639	1380	54.7777	49.1758	44.8738	53.9684	31.7042	51.0015	53.4572	36.4665
NM_001030622.3	KIF3A	5231	4972	6.67075	5.99115	5.97144	6.42637	3.82109	5.01657	5.17556	4.5142
NM_001030623.3	RNF14	2954	2695	10.1998	8.64259	8.80372	9.08718	6.40606	8.05636	7.73099	7.59968
NM_001030624.2	CTBPL	4874	4615	26.4392	25.497	12.8043	18.0154	7.29425	17.3088	6.52161	4.90245
NM_001030625.2	HAUS1	1150	890.999	49.1035	41.3251	43.0673	48.2146	69.1798	65.3216	65.12	65.1999
NM_001030626.2	PIAS2	4421	4162	7.60838	13.116	7.44218	8.15808	4.33737	7.7915	6.53562	7.3731
NM_001030627.2	EEF2KMT	1569	1310	43.6313	47.3889	37.0589	39.4505	32.8444	37.628	30.7282	31.7405
NM_001030628.2	WDR24	2680	2421	0	0	0.991997	0	0	0	0	6.3785
NM_001030629.2	PARN	3818	3559	21.5393	20.0691	17.0192	18.8487	14.6968	17.5294	15.5607	14.3105
NM_001030632.2	ARPC1B	1528	1269	469.72	472.086	460.865	492.468	530.812	613.128	575.625	564.702
NM_001030633.2	NATD1	3274	3015	20.7282	21.1087	21.5594	23.4357	11.962	14.6676	16.138	16.3889
NM_001030634.2	DRG2	2477	2218	45.2136	38.7339	38.3898	44.2215	34.8128	36.6233	37.9585	36.4041
NM_001030635.2	FLII	4230	3971	48.4681	52.6318	52.8777	55.7812	40.636	49.0717	42.1317	44.3972
NM_001030637.2	HAGHL	2547	2288	12.9874	13.6364	12.6499	12.0603	9.42275	11.1882	8.18549	9.32963
NM_001030638.2	PGP	2941	2682	68.6465	70.9187	66.9892	65.42	54.2371	56.7183	48.8806	55.4257
NM_001030639.2	PLK1	2455	2196	122.985	119.442	115.728	139.877	173.185	195.403	193.734	184.032
NM_001030640.2	IL21R	2440	2181	0	0	0.042808	0.236709	0.153536	0	0.060179	0
NM_001030641.3	TMC7	3166	2907	0.02285	0.031148	0.096352	0	0	0.046097	0.045105	0.022865
NM_001030642.2	CDR2	3074	2815	6.03535	5.89642	4.23958	4.57103	1.62746	2.66669	1.58794	1.34234
NM_001030643.3	DAGLB	3175	2916	5.41199	7.13149	4.97236	6.21889	2.24177	3.55997	2.46499	2.08929
NM_001030644.3	CLCN7	3625	3366	20.4893	20.9696	18.6421	23.6453	20.0725	19.1953	20.838	21.0828
NM_001030645.2	NMRAL1	2265	2006	15.9269	17.6743	16.3676	16.8649	8.06002	11.3165	11.5753	9.97433
NM_001030646.2	NRF1	3275	3016	12.4679	13.0207	12.0931	11.7909	14.1303	13.8154	12.8287	13.5326
NM_001030647.2	UBE2H	5169	4910	38.3684	37.8737	38.7452	39.4355	22.1372	32.4216	33.0309	25.3062
NM_001030648.2	NET1	3071	2812	5.99915	8.78234	5.65245	5.16184	4.98651	0	6.07355	3.61082
NM_001030649.2	EIF4A3	1531	1272	260.228	252.898	225.411	258.925	272.129	300.158	285.195	290.74
NM_001030652.2	SNAP29	4706	4447	26.9655	22.4738	20.6374	22.8894	15.582	18.7458	20.3117	15.2653
NM_001030653.2	PPIL2	2815	2556	26.2929	26.6332	23.5224	24.2517	20.3262	23.0577	19.2746	23.0117
NM_001030654.3	SEPTIN5	4815	4556	32.1261	27.3162	25.0066	20.5708	25.3695	22.7139	19.9113	23.5712
NM_001030655.3	NOC4L	3368	3109	25.7357	24.833	20.9012	21.871	21.7142	24.2475	23.4865	23.0015
NM_001030656.2	GLT1D1	2995	2736	0	0	0.074506	0	0	0	0	0
NM_001030657.2	HIP1R	4184	3925	16.06	15.1669	14.0374	11.7805	9.27457	9.09979	4.61228	9.78862
NM_001030658.2	ORAI1	3466	3207	18.8382	17.1251	15.4007	17.8637	17.6695	19.8716	18.1481	18.2304
NM_001030661.1	SETD1A	6313	6038	3.77322	4.4406	3.97118	3.72862	2.47591	1.74145	1.36774	2.25119
NM_001030662.3	ZCCHC8	2843	2584	34.2483	44.6972	28.7085	36.1479	17.456	21.8386	20.7508	20.3268
NM_001030663.2	HVCN1	5941	5682	0	0	0	0	0	0	0	0
NM_001030664.3	NAA25	4323	4064	3.61765	4.61311	3.98243	3.09164	1.78213	2.14452	1.04289	1.35783
NM_001030665.3	TFIP11	3973	3714	26.7987	25.1521	23.9455	24.1047	18.5226	20.8094	18.8078	20.8291
NM_001030667.1	DDTL	1778	1519	71.1747	66.2987	69.3849	68.7333	72.1237	77.0607	85.1682	73.2334
NM_001030668.4	HNF1A	3016	2757	0.155166	0.101578	0.038429	0.290613	0.169928	0.048601	0	0.128104
NM_001030669.2	RAB35	3202	2927	30.6584	30.841	28.2295	33.4558	22.9075	25.5467	27.7957	25.2067
NM_001030670.2	BG8	1968	1709	0	0	0	0	0	0	0	0
NM_001030671.3	TRIM27.1	1844	1585	0	0	0	0	0	0	0	0
NM_001030672.3	TRIM41	3074	2815	0	0	0	0	4.44044	4.89145	0	0
NM_001030673.1	V-BG	1119	859.999	6.02969	7.06257	4.70457	6.26822	5.58068	3.9049	3.54137	2.18088
NM_001030676.3	GARNL3	3662	3403	12.8061	12.1027	10.4645	8.66626	6.40887	6.15686	7.80967	7.27232
NM_001030677.2	MVB12B	5506	5247	0	0	3.51752	1.96313	0.93266	1.36433	0	0.947824
NM_001030678.2	PBX3	2834	2575	0	0	0	0	0	0	0	0
NM_001030680.2	STRBP	2648	2389	1.76209	2.28405	0	1.53191	1.05143	1.22231	0	1.25061
NM_001030681.2	NACC2	5918	5659	22.2793	22.6404	19.6155	22.3651	8.88267	11.764	11.3125	10.8685
NM_001030682.3	SURF6	1364	1105	150.991	121.68	112.871	128.655	137.894	130.428	121.57	146.286
NM_001030683.2	GBGT1	3205	2946	5.56884	4.42556	4.50027	5.07787	3.40709	4.2986	3.93878	3.02331
NM_001030685.2	POMT1	2612	2353	2.54833	2.55032	3.47902	2.27537	1.56641	1.42391	1.50147	1.26405
NM_001030686.2	GPR107	6750	6491	10.1481	9.76592	9.7682	10.375	5.31539	6.72992	7.37216	6.75017
NM_001030687.2	TOR1A	2187	1928	60.6359	61.1972	58.692	62.6843	53.3442	58.439	56.5331	58.7034
NM_001030688.2	ASB6	2783	2524	23.7443	30.0374	22.5198	13.0712	15.6224	16.7426	16.2146	18.8999
NM_001030689.3	DOLPP1	1538	1279	28.6181	29.2546	28.2503	34.4016	28.1316	28.541	27.9507	25.5308
NM_001030690.2	NUP188	5931	5672	28.0047	27.4771	24.0477	25.3355	24.4866	22.8103	20.973	23.2277
NM_001030691.3	SET	4482	4223	83.0515	68.114	68.5897	79.4047	63.3289	64.8053	69.0768	71.3917
NM_001030692.3	NAIF1	3167	2908	9.60211	15.6906	13.0834	10.1655	5.26599	6.3027	10.5333	8.22129
NM_001030693.2	TLR4	3708	3449	0	0	0	0	0	0	0	0
NM_001030694.2	FBXW5	3549	3290	31.166	33.8731	30.8691	30.6774	21.4688	22.5118	20.9329	22.9941
NM_001030695.3	ZNF302	3996	3737	0.303644	1.21294	1.07042	0.65377	0.849892	0.31618	0.426967	0.515937
NM_001030696.2	NDEL1	2602	2343	51.6019	54.7377	48.2678	50.6276	34.4246	40.7686	43.6693	35.8425
NM_001030697.2	PIK3R5	4702	4443	0	0	0	0	0	0	0	0
NM_001030698.2	STX8	1310	1051	65.038	67.1013	73.5046	76.3571	61.3527	67.9281	62.5646	66.0456
NM_001030699.2	FAM18B1	2148	1889	79.5438	80.219	74.7041	84.5817	62.0402	86.5018	85.7242	72.3539
NM_001030700.2	COX10	2856	2597	9.0096	8.72289	8.01707	8.8749	7.88708	7.99631	8.965	8.65309
NM_001030701.2	SEPTIN9	3759	3500	131.148	142.74	120.645	136.789	72.3411	95.9944	86.3227	81.7572
NM_001030702.2	RASL10A	1291	1032	0	0.266186	0	0	0	0	0	0
NM_001030703.2	JMJD6	4898	4639	20.1134	18.6613	18.6568	18.1467	11.8032	10.8682	11.1099	11.7977
NM_001030704.2	MMD	2951	2692	29.1548	25.6429	23.2371	26.8647	14.6939	19.3115	21.2635	18.8426
NM_001030706.2	PSMD12	1665	1406	127.798	116.478	107.272	117.489	78.3423	92.1279	92.5765	98.0722
NM_001030707.4	COG1	2912	2653	18.0034	18.5252	16.2588	17.0824	12.3876	15.2309	14.1168	12.4804
NM_001030708.2	FAM104A	2976	2717	11.172	14.3975	11.789	11.9557	8.97283	9.25079	10.829	10.9725
NM_001030709.2	NCF1C	1689	1430	0.93463	1.0833	0.718191	0	0.656803	1.07576	0.459889	0.652106
NM_001030710.3	ORAI3	3140	2881	2.36215	3.52182	2.83534	5.74099	1.81825	1.91051	2.94022	2.65538
NM_001030711.2	RFFL	3540	3281	0	0	0	0	0	0	0	0
NM_001030712.2	LOC417536	828	569.063	0	0	0	0	0	0	0	0
NM_001030713.2	NIPSNAP2	2016	1757	62.1121	54.7385	50.8472	55.5487	46.4869	53.1391	49.5013	44.6335
NM_001030714.2	ASL	1586	1327	0.050405	0.137473	0	0	0.151727	0.100778	0.148746	0.100421
NM_001030715.3	SMYD4	2568	2309	5.36591	4.70397	5.01902	5.76746	3.86847	3.60302	3.28471	3.32752
NM_001030716.3	DPH1	2831	2572	18.4802	16.5387	18.481	18.4512	15.4777	15.1147	15.0757	14.511
NM_001030718.1	FAM222B	3382	3109	1.26532	0.65205	0.397848	0.735422	0.368593	0.986461	0.695044	0.888372
NM_001030719.2	FLOT2	2433	2174	2.38256	0	0	0.547522	0	0	0	0
NM_001030720.4	SLC47A1	2443	2184	0	0	0	0	0	0	0	0
NM_001030721.2	RPS6KB1	4710	4451	0	0	0	0	0	0	0	0
NM_001030722.2	INTS2	5082	4823	13.6447	13.3346	11.5762	12.164	8.42756	8.89702	8.0104	10.0251
NM_001030723.2	APPBP2	7332	7073	8.07715	7.67892	7.36569	7.81733	5.48888	5.15845	4.59857	5.42539
NM_001030724.3	AATF	2477	2218	11.4609	9.4892	8.29254	10.5146	10.1752	8.99732	9.23075	11.485
NM_001030725.3	DDX52	2409	2150	4.28849	7.9302	7.08203	8.66517	6.01856	6.61968	5.50179	7.21089
NM_001030726.2	TNFAIP1	6051	5792	6.0337	8.98256	4.58333	6.61849	3.59251	3.39971	2.7846	2.82147
NM_001030727.3	DLD	2540	2281	73.9399	65.9671	58.9414	70.4579	49.1431	60.0417	58.7678	53.2691
NM_001030728.2	NAMPTP1	3528	3269	50.9717	51.91	45.0278	48.2818	39.3379	50.0564	47.9987	47.6772
NM_001030729.2	ORC5	3216	2957	18.1384	13.0884	13.2129	9.62783	12.5798	12.0107	14.321	12.3498
NM_001030730.2	NAPEPLD	2428	2169	0	0	0	0	0	0	0	0.061332
NM_001030731.1	CD36	2343	2068	0	0	0	0	0	0	0.031741	0
NM_001030732.3	TRABD	4293	4034	18.4435	17.5917	12.2687	16.234	12.1749	8.6434	11.551	15.6307
NM_001030733.3	ING3	2122	1863	5.35726	5.89842	5.65285	6.37516	3.94862	4.22254	4.50049	2.63307
NM_001030734.2	BMT2	3915	3656	4.52829	0	3.74895	4.03247	3.96985	3.46858	0	1.30708
NM_001030735.3	DNAJB9	3219	2960	5.91061	6.45334	5.89838	5.64104	3.98616	5.10076	3.89603	4.47534
NM_001030736.2	GXYLT1	3092	2833	4.96403	7.35233	3.93054	5.01848	0.248863	3.46801	0.238528	6.47601
NM_001030737.3	PPHLN1	3259	3000	3.57189	4.96897	2.52625	1.70078	5.63705	1.36344	3.413	3.1102
NM_001030739.2	TWF1	1732	1473	0.24511	0.063347	0	0.061494	0.045538	0.19057	0	0.045931
NM_001030740.2	NELL2	3260	3001	0	0.060333	0	0	0	0	0	0
NM_001030742.2	MDM1	3335	3076	0.893072	0	2.17423	2.89374	0	0	1.38441	1.69326
NM_001030743.3	GLIPR1L	1283	1024	48.3234	49.6548	33.202	58.4856	12.7035	28.8686	33.0824	21.1819
NM_001030744.2	KRR1	1644	1369	45.3914	42.3666	33.2002	39.6074	37.0411	37.7559	34.8857	39.1726
NM_001030745.2	ZDHHC17	4950	4691	14.0442	14.5971	11.7228	12.2504	9.83371	8.53254	8.11059	8.28285
NM_001030746.3	MYF6	1170	910.999	9.17471	9.9558	15.4387	7.22798	7.53037	8.46596	5.87049	8.32897
NM_001030747.3	DCN	2638	2379	385.662	397.321	346.49	379.989	299.122	450.885	464.531	327.809
NM_001030748.2	CRADD	4008	3749	3.14129	2.79464	2.4868	2.34402	1.4119	2.2984	1.4769	1.89867
NM_001030749.2	ELK3	3145	2886	44.3803	37.1805	36.0066	44.538	47.0007	43.3674	41.8447	51.3187
NM_001030750.2	NEDD1	4301	4042	13.0925	10.5718	14.1645	13.2729	16.6418	16.1507	8.92278	8.97509
NM_001030751.1	SCYL2	4272	3997	0	0	0	0.044912	0.03517	0	0	0
NM_001030752.2	WDR91	2780	2521	19.1462	17.8316	15.8139	15.6594	13.7284	14.3481	13.2973	14.2422
NM_001030753.2	H2AFJ	871	612.039	61.8218	80.9751	68.9608	52.686	36.1186	39.2698	39.4361	33.1567
NM_001030754.2	HEBP1	2976	2717	0.953861	1.10023	0.6529	1.04442	0.320234	0.394518	0.627499	0.562758
NM_001030755.2	LUC7L2	2205	1946	48.7317	44.8316	41.585	46.2887	36.1606	43.8026	32.5478	38.2286
NM_001030756.1	NFE2L1	4302	4027	65.2313	69.8765	60.9144	65.0107	46.3031	50.1718	45.3507	50.5459
NM_001030757.2	ST13P5	2882	2623	94.9005	75.8646	79.7717	84.4896	58.6774	67.1519	67.6499	65.6454
NM_001030759.2	TMEM184B	3736	3477	56.9579	52.1155	51.9915	60.0281	36.0103	51.1984	50.9239	48.4578
NM_001030761.3	PWP1	2863	2604	27.4151	25.0887	22.0504	24.8733	21.0039	17.1073	17.1261	21.7787
NM_001030762.4	TXNRD1	3529	3270	12.289	10.5232	10.0895	12.6481	6.63498	11.1382	10.4048	8.23778
NM_001030764.2	CHPT1	4131	3872	6.86804	6.4456	6.56062	5.89748	3.42589	4.54914	4.32718	3.98655
NM_001030765.2	CHRM2	11106	10847	0	0	0	0	0	0	0	0
NM_001030766.2	FAM60A	3030	2771	0.836072	0.368877	0.466191	0.327517	1.32096	0.25381	1.30514	1.38678
NM_001030767.2	CECR1	1950	1675	0	0	0	0	0	0	0	0
NM_001030768.2	BPGM	4043	3784	8.18009	6.48481	9.83997	10.6503	5.11258	6.92189	5.39063	6.18381
NM_001030769.3	C3AR1L	1832	1573	0	0	0	0	0	0	0	0
NM_001030770.3	STK38L	1560	1301	0	0	0	0	0	0	0	0
NM_001030771.2	PPFIBP1	5542	5283	0	0	0	0	7.20405	5.22961	3.78749	6.31624
NM_001030772.3	CDPF1	2053	1794	9.47195	8.39142	8.20748	9.65268	4.54071	8.19721	8.17788	7.47306
NM_001030773.2	MKLN1	3670	3411	19.7692	22.9146	16.6275	16.128	11.2644	13.7611	13.7248	10.1829
NM_001030774.2	KPNA1	4870	4611	11.04	11.1655	10.9948	9.74332	7.84417	7.45905	7.12959	7.95139
NM_001030775.2	COPS7A	1457	1198	104.999	100.268	96.0146	96.5634	76.9624	92.1137	91.6736	82.3524
NM_001030777.2	C1S	2657	2398	3.54532	4.83951	3.30943	3.98171	2.42905	3.04445	3.47432	2.88398
NM_001030779.2	TNFRSF1A	2694	2435	31.3425	32.155	28.6668	32.5458	12.1574	15.6291	14.5744	14.0969
NM_001030780.2	RABL3	3308	3049	11.1514	10.688	10.1357	11.56	7.8343	9.42806	8.66413	8.87193
NM_001030781.2	QTRT2	2173	1914	15.2564	12.0999	13.9748	18.8591	12.6407	16.3734	13.7287	13.8989
NM_001030782.3	CD200R1B	3573	3314	0	0.054604	0	0.031937	0	0	0.021005	0.026258
NM_001030783.2	DCBLD2	5071	4812	23.2363	0	30.3976	17.4055	23.7774	13.0462	14.6188	14.1733
NM_001030784.2	TBC1D23	3690	3431	0.916213	1.64839	0.243504	0.371026	1.80564	0	0.202674	0.388391
NM_001030785.3	KIAA1524	4153	3894	14.523	13.2314	11.5318	15.1593	12.0181	13.4039	14.4902	15.1331
NM_001030787.2	CD200	3328	3069	0	0	0	0	0	0	0	0
NM_001030789.2	RCSD1	3408	3149	0	0	0	0	0	0	0	0
NM_001030790.2	ADPRH	3745	3486	1.63708	1.31981	1.04069	1.26922	0.395819	0.401214	0.139271	0.281904
NM_001030791.1	GPR89A	4839	4564	1.7436	1.60024	1.14451	1.33662	0.597467	0.639477	0.824954	0.805789
NM_001030792.3	CHMP2B	2462	2203	27.0062	24.7268	21.6566	23.8634	15.9901	18.968	17.843	17.6621
NM_001030793.4	HSPA13	4288	4029	5.54708	5.09285	3.91627	5.6299	3.93363	4.02635	4.69867	4.3035
NM_001030794.3	SETD4	2683	2424	0	0	0	0	0	0	0	0
NM_001030795.3	CBR3	1774	1515	20.5831	17.3793	17.3776	18.2791	13.6548	16.7288	17.0433	15.123
NM_001030797.2	CRYAA	1436	1177	0	0	0	0.146602	0	0.056784	0	0
NM_001030798.2	GATD3A	1750	1491	20.3237	21.6956	18.8103	20.6492	9.19876	9.7167	12.6123	11.2801
NM_001030799.2	MAOA	2845	2586	0	0	0	0	0	0	0	0
NM_001030800.2	DDX3X	4517	4258	98.3276	107.472	80.8216	96.5932	55.3509	52.9052	51.8983	57.9423
NM_001030801.3	ATP6AP2	1989	1730	58.8723	53.3162	42.9998	55.9812	47.6859	72.6836	61.7678	52.922
NM_001030802.2	KLHL15	3018	2743	5.0113	5.30751	3.24772	4.65681	3.40914	3.86639	2.97775	2.19724
NM_001030803.2	SMS	3909	3650	35.1366	32.1846	30.8487	31.6429	25.7824	30.6276	31.2341	28.7249
NM_001030804.2	EIF1AX	1904	1645	113.084	98.6073	99.9581	100.74	95.6139	108.215	114.685	93.0399
NM_001030805.2	SH3KBP1	3259	3000	3.19744	1.83018	2.88656	3.76489	0.281283	3.41834	0.597426	2.98555
NM_001030806.2	REPS2	5435	5176	0.076804	0.034893	0.036076	0.033187	0	0	0.012649	0
NM_001030807.2	CTPS2	2901	2642	1.872	1.9131	2.06719	1.89869	1.16792	1.65805	1.14043	1.24589
NM_001030808.2	PIGA	4556	4297	2.96247	1.30135	2.19452	2.43917	1.77392	0.265886	1.1266	1.96326
NM_001030809.2	NIPA2	1866	1607	19.1857	11.4508	11.796	7.25966	1.06127	9.63027	3.93048	6.55323
NM_001030811.2	REV1	4089	3830	6.27958	6.26133	5.95359	5.39654	3.87227	4.42543	3.83719	4.04774
NM_001030812.2	PDCL3	1103	843.999	104.346	90.0744	95.4667	100.613	81.2011	92.2598	93.3555	92.916
NM_001030813.2	C2orf49	4168	3909	8.1492	5.92901	5.10764	6.96803	5.93598	5.00571	5.41303	5.17485
NM_001030814.2	NCK1	2693	2434	13.1697	13.7275	13.5526	11.7382	8.23664	10.0456	9.35933	9.88019
NM_001030815.3	ANKRD10	2594	2335	15.92	15.5432	17.0769	12.9922	8.19506	11.3927	7.96644	10.8061
NM_001030816.1	LIG4	3652	3377	0.78688	0.294864	0.402036	0.568418	0.782825	0.929828	0.308803	0.284082
NM_001030817.2	STK24	4568	4309	1.79918	2.58021	0.861026	2.40402	1.10745	1.62487	0.150766	0.984419
NM_001030819.2	ABCC4	8624	8365	20.642	21.1408	16.7276	19.6398	12.6898	11.7153	10.6625	13.0516
NM_001030820.2	NDFIP2	4803	4544	34.8586	38.3455	35.4463	40.8918	28.6952	37.6186	41.0775	38.8917
NM_001030821.2	ACOD1	2640	2381	0.13967	0.038081	0.117637	0.144512	0.08436	0.056259	0.110212	0.167574
NM_001030822.2	TDRD3	5116	4857	1.85786	2.11658	1.10211	1.66871	1.08792	1.65948	1.23821	1.06614
NM_001030823.3	SUGT1	1501	1242	69.5527	73.6959	62.9389	60.066	46.6674	52.7346	53.232	55.1772
NM_001030824.2	WBP4	5522	5263	23.1125	22.3528	18.6274	22.83	12.8736	17.0595	16.1416	17.1103
NM_001030825.3	NUFIP1	2988	2729	8.52813	10.1131	8.25657	8.33491	8.60354	6.23101	6.79472	8.34533
NM_001030826.2	RNASEH2B	2804	2545	0	0	3.26841	0	0	0	2.78375	0
NM_001030827.2	UFM1	2073	1814	68.3856	67.0351	65.4171	69.3439	48.1013	62.8745	66.0047	51.6885
NM_001030828.2	SLC46A3	4065	3806	0	0	0	0	0	0	0	0
NM_001030829.2	NUP58	3855	3596	5.11937	5.87146	5.61732	0.895948	2.73655	3.65939	5.68102	5.31434
NM_001030830.3	CRYL1	3169	2910	11.1621	8.83684	9.04772	9.1885	5.7949	6.81534	6.84885	6.64693
NM_001030831.2	PSPC1	1957	1698	17.2223	19.234	18.2706	15.3287	16.1331	14.6165	12.1038	16.6477
NM_001030832.2	CHORDC1	4968	4709	10.8235	10.1097	8.68417	9.39433	5.87764	6.00834	5.84063	5.89569
NM_001030833.2	RPS11	551	292.447	2161.36	2651.95	2851.57	2760.23	3309.25	3098.75	3322.9	3050.26
NM_001030834.2	PPME1	5064	4805	16.6614	15.6598	15.8361	15.4915	13.4477	15.0559	12.5786	13.5115
NM_001030835.2	PAAF1	1403	1144	26.4233	22.6931	27.0138	29.4923	25.072	28.7976	25.16	27.5098
NM_001030836.2	RPS3	1173	913.999	980.583	892.874	1033.96	894.913	1143.13	1064.8	1098.92	1007.47
NM_001030837.2	RRM1	3464	3205	49.9216	44.3018	45.153	50.9401	48.1362	59.82	61.8401	52.6679
NM_001030838.3	STIM1	3301	3042	18.8317	19.3043	18.1774	17.9997	11.7484	16.2709	16.8626	20.2699
NM_001030839.2	UVRAG	5352	5093	6.28708	7.40714	5.05762	5.36149	1.40647	3.95103	4.58958	3.60924
NM_001030840.3	USP6NL	4848	4589	4.65337	4.11747	2.97322	4.44409	2.25587	3.01051	2.55669	2.69257
NM_001030841.3	TAF3	4875	4616	29.2787	30.4616	23.7592	26.2541	19.3935	23.1808	22.9193	24.5477
NM_001030842.2	LOC419112	1379	1120	0	0	0	0	0	0	0	0
NM_001030843.3	SRSF6	2355	2096	100.784	101.377	80.7786	91.8939	52.4469	74.7534	67.1058	72.1348
NM_001030844.2	AAR2	2250	1991	18.8875	17.1749	16.278	20.9978	13.2673	15.3497	15.6265	14.9061
NM_001030845.2	SAMHD1	3684	3425	7.66594	8.53015	8.86607	8.10914	7.92496	4.641	5.12457	7.71096
NM_001030846.3	RALGAPB	8405	8146	4.0425	3.67989	6.80929	4.84234	5.13642	8.84427	2.1711	5.66654
NM_001030847.2	NFS1	3023	2764	55.6034	52.8905	47.3242	46.3843	38.2088	38.3701	34.7787	36.942
NM_001030848.2	EIF6	2446	2187	74.6475	71.9043	74.5808	74.0434	68.0741	71.5574	74.447	75.4855
NM_001030850.2	NECAB3	2510	2251	13.9447	14.7845	12.4863	11.5564	14.6963	16.176	15.8544	14.3573
NM_001030851.2	PPP1R16B	7394	7135	2.37145	3.54497	4.16118	1.64915	0.816384	1.93859	1.92172	0.321743
NM_001030852.2	MAFB	3686	3427	2.82742	2.08537	2.47919	2.65837	0.878367	1.3885	1.49149	1.144
NM_001030853.2	STK4	4126	3867	29.6061	29.7788	26.9107	30.1931	19.6966	22.2331	23.5119	24.5615
NM_001030854.2	TTPAL	4501	4242	6.40846	6.11619	5.41436	5.64712	2.53781	3.08166	3.00132	3.32519
NM_001030855.2	HNF4A	3417	3141	0	0	0	0	0	0	0	0
NM_001030857.2	ARFGAP1	5433	5174	23.1131	19.9147	23.5433	20.0783	10.759	13.762	12.9985	11.952
NM_001030858.2	TPD52L2	2361	2102	71.4001	67.3144	67.8582	68.1226	55.4135	66.3213	66.2287	63.2295
NM_001030859.2	NSFL1C	2720	2461	40.3214	41.0677	38.9223	39.2037	38.8753	41.3503	37.3636	36.6246
NM_001030860.2	MAPRE1	2440	2181	20.9098	20.3418	10.8953	18.1817	17.9561	14.8859	18.1399	18.0444
NM_001030861.2	BPIFB3	1993	1734	0	0	0	0	0	0	0	0
NM_001030862.2	RPRD1B	3389	3130	17.5423	14.5343	18.4043	16.0874	14.3904	12.9358	10.0845	17.9032
NM_001030865.2	SLC35C2	1921	1662	52.3234	59.524	52.5499	57.6657	58.5087	71.2186	62.1497	67.8847
NM_001030866.2	PRELID3B	2689	2430	89.2207	89.8484	84.8032	86.0372	69.5615	81.0959	85.1453	75.9974
NM_001030867.2	RAB22A	8126	7867	14.2415	14.6801	12.3252	12.9558	8.28377	9.08836	9.35873	9.10183
NM_001030868.3	RAE1	1866	1607	9.96603	8.8641	10.3715	12.3047	15.3249	12.6814	11.4492	17.7156
NM_001030869.2	ZFP64	3030	2771	29.3256	31.4165	24.4615	28.8276	15.0226	17.4557	18.0074	17.7577
NM_001030870.3	NADK	4760	4501	1.89405	5.55524	2.17225	4.20822	0.570812	1.27273	1.51462	0.700302
NM_001030871.5	CDC2L1	3150	2891	20.5358	25.8821	21.671	14.7629	13.7395	13.6402	14.565	14.9813
NM_001030872.2	AURKAIP1	741	466.149	108.637	97.6517	89.9813	81.5342	112.873	95.126	96.0063	102.688
NM_001030874.2	TNFRSF18	2998	2739	1.60118	1.65354	1.67027	1.69529	0.483723	1.36974	1.24489	0.970831
NM_001030875.6	LOC419429	3384	3125	0.290022	0.202905	0.358521	0.38511	0.128459	0.107216	0.146823	0.255207
NM_001030876.2	NOC2L	2579	2320	51.7256	48.6665	47.5275	50.5079	58.2429	45.1491	40.9778	64.7547
NM_001030877.3	SAMD11	4435	4176	15.3878	18.4686	16.3035	15.187	7.26758	5.44294	4.77074	6.92343
NM_001030878.2	TARDBP	2724	2465	78.4386	70.1228	64.4002	73.124	54.5464	47.7985	55.8853	51.1285
NM_001030879.2	UBIAD1	4415	4156	21.0153	22.8803	20.7831	25.0875	15.9698	18.9689	14.7224	15.3712
NM_001030880.2	SZRD1	2968	2709	28.7571	25.7479	33.6996	27.6526	29.9308	29.7084	26.7553	28.3751
NM_001030881.3	ATP13A2	4412	4153	46.0857	54.3786	39.4726	40.6369	45.8119	44.1504	25.0031	35.5465
NM_001030882.2	GFPT1	5879	5620	0	0	0	0	0	0	0	0
NM_001030883.2	ARHGAP25	3768	3509	0	0	0	0	0	0	0	0
NM_001030884.2	RASSF2	2478	2219	0.179933	0.204416	0.126225	0.116321	0.090539	0.090536	0.029572	0.08992
NM_001030885.3	BNIP3L	3964	3705	115.987	109.543	104.195	108.172	72.4796	104.388	110.681	88.1551
NM_001030886.2	PPP2R2A	4183	3924	98.2678	84.2209	80.7629	93.4973	58.0089	72.2754	72.0356	75.3632
NM_001030889.2	FABP3	696	437.202	0	0	1.70841	0	0	0	0.152565	0
NM_001030890.2	SERINC2	1832	1573	29.3242	33.8506	29.5586	29.9027	7.80132	10.3357	10.8223	9.73561
NM_001030891.3	PPP1R8	3414	3155	26.0037	23.7936	20.8445	26.0197	20.8878	16.7072	20.6941	17.9866
NM_001030892.2	RPA2	1398	1139	140.943	127.375	119.186	131.748	138.476	165.743	146.423	140.966
NM_001030893.3	NR0B2	2049	1790	0.223464	0.253897	0.260795	0.192409	0.187207	0.074783	0.183472	0.446166
NM_001030894.3	TAF12	1080	820.999	160.839	153.359	147.998	152.392	134.579	155.642	144.916	140.64
NM_001030895.3	TMEM57	3237	2978	38.5903	36.0652	32.3015	34.3486	13.7165	23.6188	16.144	20.0532
NM_001030896.2	RRAGC	3067	2808	35.9641	31.2855	30.3236	30.1309	24.0714	28.7032	26.6657	29.4494
NM_001030898.4	CSF3R	2812	2553	0	0	0.036571	0	0.02622	0	0	0
NM_001030900.2	AGO3	13317	13058	17.8332	18.6745	14.3385	15.255	8.74141	8.89063	5.97282	8.92686
NM_001030901.2	NCDN	2503	2244	34.8709	30.6453	31.8075	36.2319	31.4836	33.6632	31.8149	31.8615
NM_001030902.2	SMAP2	2300	2041	53.5706	56.2852	42.0668	60.4107	20.379	37.6611	40.1536	34.6272
NM_001030903.1	PPT1	1602	1327	206.04	214.875	190.318	216.098	143.685	190.925	197.479	165.443
NM_001030905.2	TCEB3	4651	4392	31.3442	28.794	26.0678	31.8396	24.2218	26.1519	25.1509	25.086
NM_001030906.2	SRSF10	2784	2525	10.6531	0	11.539	10.9954	5.57145	11.2976	9.11235	9.29898
NM_001030907.2	RCAN3	2822	2563	45.8053	46.4137	38.1635	37.1288	24.403	29.0534	29.6861	24.4197
NM_001030908.2	FLI1	3609	3350	5.7703	7.57343	5.36946	7.30289	2.15131	3.80552	3.11571	2.22281
NM_001030909.2	ATP12A	3826	3567	0	0	0	0	0	0	0	0
NM_001030910.2	UBE4A	4205	3946	32.4003	30.3322	32.7463	34.9274	26.4717	32.7346	30.6955	30.7759
NM_001030911.5	PAFAH1B2	4044	3785	69.3366	63.9652	65.7414	71.22	54.6624	57.7935	60.0242	60.1475
NM_001030914.3	RBBP5	3496	3237	14.8331	12.7087	12.0377	14.4559	12.0602	12.6104	11.6842	11.1866
NM_001030915.2	PM20D1	3178	2903	11.3553	6.71492	5.07937	11.2152	1.9942	5.95986	2.58287	6.8779
NM_001030916.1	WDR77	2294	2020	41.6055	44.7666	43.3083	44.7795	49.7473	44.3366	43.5491	51.2795
NM_001030918.2	CSDE1	4198	3939	126.424	137.673	106.412	124.247	79.4002	85.9145	87.1613	88.7896
NM_001030919.2	C6orf106	4566	4297	32.4497	31.9021	30.3396	32.8868	21.8436	24.5612	24.0392	25.0244
NM_001030920.3	BAK1	3266	3007	29.2804	26.5494	31.6548	31.4884	24.9179	24.6799	24.0901	25.5105
NM_001030921.2	OARD1	1868	1609	6.81656	5.46378	9.37187	8.13284	6.22084	7.21163	7.6766	3.49532
NM_001030922.1	TFEB	3264	2990	22.1234	23.6775	23.7627	22.6859	14.5016	13.9837	13.7467	16.4497
NM_001030923.2	TAF8	2767	2508	4.17553	2.97018	1.55994	0	0	0	2.91495	1.09124
NM_001030924.2	PLEKHM1	3868	3593	32.945	35.6931	32.2216	32.7677	24.4424	24.9217	20.7344	26.5554
NM_001030926.1	DDX42	4281	4008	28.6526	29.9574	24.7366	26.3803	17.4677	18.1821	16.9687	17.79
NM_001030927.2	MAP3K14	5437	5178	9.48988	8.78405	7.51816	7.7026	5.50539	6.06067	2.84362	4.06248
NM_001030928.1	KIF18B	3151	2876	39.174	40.7426	39.3781	41.7934	59.962	54.7235	47.433	59.7683
NM_001030929.1	RPL19	706	434.205	4974.37	4622.14	4725.81	4612.24	5609.4	5044.39	5117.64	5131.28
NM_001030930.1	MLX	2330	2055	44.034	39.5358	33.7113	38.612	28.4241	34.015	34.7853	32.955
NM_001030931.4	STAT3	4368	4109	0	4.17434	1.76172	0.550265	0	0	0.523623	0.589583
NM_001030932.2	HNRNPM	2424	2165	127.104	103.953	97.4321	111.988	84.3601	51.7178	69.7046	87.2697
NM_001030933.2	SPPL2C	8865	8606	11.4862	10.9809	10.5596	11.1998	8.17421	7.5137	7.70162	8.80477
NM_001030934.2	ANP32B	2712	2453	26.9172	23.857	25.6107	22.3994	20.5822	22.9372	21.6388	26.7728
NM_001030935.1	PTBP1	4622	4348	14.5758	13.911	11.7576	14.5436	7.01781	6.66188	6.57418	6.26882
NM_001030940.2	SGK3	3023	2764	22.6092	26.1559	12.8326	20.4192	16.1472	13.8645	15.1218	9.82228
NM_001030942.1	E2F5	3229	2955	7.36989	5.9983	6.98112	6.49217	5.36891	4.97963	2.94553	4.71376
NM_001030943.2	RIPK2	2307	2048	0	0	0	0	0	0	0	0
NM_001030944.2	RBM12B	2887	2628	29.7514	31.4777	27.6399	26.3425	13.2444	9.78848	7.98549	13.7213
NM_001030945.2	CCNE2	2520	2261	0	0	0	0	0	2.80121	0	1.64704
NM_001030946.2	TP53INP1	4217	3958	8.97899	1.99002	7.47232	4.1361	2.79347	2.96007	2.24518	3.4646
NM_001030947.2	PLEKHF2	3450	3191	0	7.63248	4.46554	6.34314	6.59309	8.2048	8.22354	5.38853
NM_001030948.2	DCAF13	2185	1926	61.9526	58.3374	59.2377	66.7273	52.4948	55.4042	59.4558	58.5919
NM_001030949.3	EBAG9	1272	1013	100.325	87.6792	78.0157	89.753	68.2593	76.7284	82.0411	73.858
NM_001030950.2	RAD21	3683	3424	71.5153	76.0071	65.2548	64.3897	63.7216	77.0009	69.806	64.9346
NM_001030951.2	EIF3H	1235	975.999	344.042	313.14	322.058	343.392	306.596	352.827	368.419	312.48
NM_001030952.2	MYC	2106	1847	81.911	87.9153	82.0923	74.8125	63.275	56.3906	47.3222	60.8537
NM_001030954.2	MTSS1	4858	4599	0.715226	0	0	0.995337	0	0	0.271275	0
NM_001030955.2	RNF139	3601	3342	20.5598	18.849	18.4066	20.9766	13.4758	17.1211	16.83	16.6015
NM_001030957.2	HIGD1C	1397	1138	88.7069	96.6519	95.7441	94.8051	103.949	102.939	101.666	102.077
NM_001030958.3	IBA57	2724	2465	16.257	11.3476	14.3895	17.1653	6.95792	11.608	11.4135	13.1593
NM_001030959.2	JMJD4	3978	3719	1.45013	0.734673	0.951534	2.25559	0.725838	1.31718	0.877808	2.07762
NM_001030960.3	KLHL18	3596	3337	2.74909	6.32742	0	9.90447	0	1.49304	0	0
NM_001030961.2	MYO1G	3274	3015	0.022027	0.030026	0.061934	0.028514	0.110964	0	0	0.066134
NM_001030962.5	MYD88	4338	4079	15.6235	16.0211	15.6562	17.6934	9.77069	10.4192	11.1287	10.328
NM_001030963.2	GORASP1	2627	2368	27.5153	30.9923	28.7822	29.7583	16.3908	25.0566	22.4636	24.1843
NM_001030964.2	WDR48	3964	3705	17.4764	18.1343	14.6158	15.9805	12.546	14.8164	13.7224	13.575
NM_001030965.2	PRKAG2	2124	1865	27.6299	28.715	24.9344	26.1078	16.1606	25.0394	19.8202	23.072
NM_001030966.3	INSIG1	3110	2851	80.7791	82.3067	76.3686	83.0936	47.9576	101.621	106.338	60.1196
NM_001030967.2	UBE3C	7109	6850	16.2067	15.8604	15.3345	14.9832	10.5241	8.73396	10.6757	12.4546
NM_001030969.2	KLF6	4012	3753	54.0911	52.3899	47.3914	45.7016	42.0802	39.0909	43.0948	35.5959
NM_001030971.2	PIP4K2A	3545	3286	16.9655	14.4112	16.0817	8.89177	5.87218	8.70308	9.7081	6.91353
NM_001030972.2	RUNDC3B	3330	3071	0	0	0	0	0	0	0	0
NM_001030973.4	KRIT1	4009	3750	23.2043	22.4866	19.1709	21.1962	10.8505	16.7837	14.9728	15.095
NM_001030974.2	RBM48	1340	1081	17.3759	17.5029	16.0018	16.2898	11.4993	15.3891	12.6804	12.7716
NM_001030975.2	FAM133B	2839	2580	56.9655	51.9821	44.5835	49.9345	31.4195	38.0115	37.0885	37.3922
NM_001030977.2	ASNS	2998	2739	79.6458	69.1129	63.6941	66.2319	98.7116	86.2073	88.9712	99.1558
NM_001030979.2	ANKMY2	2798	2539	28.8286	28.02	29.381	26.9636	23.5971	30.9732	29.3456	27.1559
NM_001030981.3	HDAC9	9945	9686	0.136813	0.410647	0	0	0	0	0.058176	0
NM_001030982.3	CDCA7L	2413	2154	0	0	0	0	0.171457	0	0	0
NM_001030983.3	FAM126A	3434	3175	0	5.51019	15.2541	0	0	5.41365	6.0471	0
NM_001030984.2	NUP42	1389	1130	20.8799	21.9936	20.5264	19.703	27.8737	16.1624	22.4481	21.6463
NM_001030985.2	HNRNPA2B1	1711	1452	450.151	414.9	440.494	410.011	397.996	381.863	399.056	442.47
NM_001030986.2	SNX10	3103	2844	0.763507	0	0	0.593471	0	0	0.193497	0
NM_001030987.4	HOXA6	823	564.064	14.563	13.853	14.4688	16.6222	13.2764	13.4819	12.3413	12.052
NM_001030988.2	NGLY1	2989	2730	16.9655	17.4862	14.6716	16.6751	11.8656	12.9817	12.442	11.6641
NM_001030989.3	SH3BP5	2604	2330	9.05028	8.9128	9.69711	9.26723	4.71294	6.3237	5.8006	5.22316
NM_001030990.2	CDV3	2646	2387	35.9473	32.5397	29.4853	35.2329	36.6452	32.3506	30.9912	32.6159
NM_001030991.2	CCR8	2445	2186	0	0	0	0.078722	0	0	0.060041	0
NM_001030993.2	PDCD6IP	5190	4931	26.5048	29.3492	17.8713	13.2563	24.1284	9.38589	8.22257	17.1467
NM_001030994.2	ELMO1	3701	3442	0	0	0	0	0	0	0	0
NM_001030995.2	STK17A	3025	2766	0.24022	0.589428	0	0.590653	0.145175	0.242213	0	0
NM_001030998.2	GMPR2	5114	4855	1.092	0	0	0.884604	0	0	0	0.314637
NM_001030999.2	PAK1IP1	1505	1246	40.1233	38.0371	33.9139	39.4975	37.6561	42.6898	42.6824	42.0515
NM_001031001.1	OVALY	1972	1713	0	0	0	0	0	0	0	0
NM_001031002.3	KDSR	4391	4132	6.05017	5.64344	5.2626	5.74986	3.99308	5.24058	4.93317	4.08353
NM_001031003.2	DAP	2516	2257	103.465	91.5593	83.9331	96.2506	67.0457	106.383	110.97	74.5835
NM_001031004.2	NSUN2	2681	2422	24.7669	23.5068	20.553	21.1668	20.4279	20.9344	18.9323	22.2112
NM_001031005.2	RPRD1A	2785	2526	2.41102	1.96096	1.6824	2.22613	1.45207	0.820193	0.600114	0.928525
NM_001031006.1	CCDC127	3021	2746	1.75149	1.71461	1.25134	1.82588	1.25434	1.10214	1.35157	1.12951
NM_001031007.2	TERT	7829	7570	20.7381	21.2186	15.2322	13.9627	18.791	11.7456	7.84375	13.2266
NM_001031008.3	TEX10	3265	3006	10.6476	13.827	11.8018	16.2609	6.59126	4.8324	5.7878	6.58788
NM_001031009.2	STX17	4930	4671	0	0	1.74503	4.63799	2.92672	0	3.72759	2.90975
NM_001031010.3	GMNN	1175	915.999	31.6027	23.8308	23.1032	33.287	32.8841	35.614	32.0319	30.3285
NM_001031011.2	PRELID3A	2211	1952	12.165	8.65393	11.9576	12.0823	9.93076	11.4206	11.8397	11.4868
NM_001031012.3	TUBB6	1964	1705	217.535	190.575	196.586	194.311	193.197	235.1	238.288	201.019
NM_001031013.3	LDLRAD4	1917	1658	15.7404	15.1146	18.7513	15.7606	9.47095	12.4924	11.2367	11.7458
NM_001031014.2	FAM210A	2518	2259	0	0	0	0	0	4.42375	3.90024	8.05347
NM_001031015.2	MC5R	3646	3387	0	0	0	0	0	0	0	0
NM_001031016.2	B4GALT6	4723	4464	59.453	62.8647	57.0189	57.4518	55.1411	63.5831	60.9181	54.558
NM_001031018.2	UBE2V2	5524	5265	4.55528	4.53694	4.20253	4.08564	3.21807	3.45212	3.0333	3.07593
NM_001031019.2	PCMTD1	3545	3286	0.94803	0	0	0	2.16913	0	0	0
NM_001031021.3	TMEM68	3310	3051	3.08213	0	1.06287	0	0	1.34235	0.530273	1.32327
NM_001031022.2	SDR16C5	2586	2327	1.87041	5.37801	5.17331	5.24959	6.90277	5.21184	6.99228	4.97271
NM_001031023.2	UBXN2B	2577	2318	8.761	8.46156	7.46371	6.91804	5.15874	7.92646	8.27068	6.30742
NM_001031024.2	SDCBP	1657	1398	276.036	247.689	247.659	277.299	232.638	309.969	317.378	273.861
NM_001031027.2	ADIPOR1	1944	1685	51.1851	53.0557	50.6442	51.1474	51.6802	60.9486	55.0496	50.2776
NM_001031028.3	MYBPHL	2063	1804	0.073905	0.100763	0.828069	0	0	0	0.072817	0.036891
NM_001031029.2	KDM5B	5420	5161	31.5013	34.8143	28.8454	30.0268	17.5853	17.4738	16.0927	19.4304
NM_001031030.2	ZC3H11A	3916	3657	4.64872	8.19092	18.2157	0	1.98265	2.24586	4.35797	10.3537
NM_001031031.2	BCL11A	6060	5801	0	0	0	0	0	0	0	0
NM_001031032.5	CHAC2	3034	2775	2.6338	2.31738	2.59066	2.88169	2.04996	1.73829	1.77214	2.46739
NM_001031033.2	XRN2	3620	3361	66.6695	67.9415	65.947	66.1814	55.829	55.8312	50.1492	60.0652
NM_001031034.2	PYGB	3539	3280	0.242859	0.358625	0.398508	0.419284	0.326335	0.163451	0.379638	0.202604
NM_001031035.2	PTK7	3756	3497	332.819	330.448	292.514	326.18	241.73	271.055	241.084	275.456
NM_001031036.2	C1D	1034	758.999	63.2139	59.1552	58.1965	56.2243	64.8367	60.4492	66.6132	63.1946
NM_001031037.1	SERTAD2	4419	4145	20.1649	21.2595	17.0749	20.3917	10.9514	14.164	15.0798	13.1175
NM_001031038.2	LBH	2712	2453	660.136	622.34	602.078	676.98	294.476	351.934	353.532	342.243
NM_001031039.3	LCLAT1	4721	4462	18.2209	20.4933	16.1035	20.1291	7.12857	8.324	9.90975	8.55907
NM_001031040.2	EHD3	3343	3084	248.816	238.79	218.873	240.771	164.507	192.387	199.627	186.383
NM_001031041.3	TRMT6	2304	2045	17.3952	19.3249	14.534	17.0689	13.7443	13.7505	13.804	14.9302
NM_001031042.2	LIN9	3159	2900	0	0	0	0	0	0	0	0
NM_001031043.2	ACBD3	3480	3221	30.9868	28.3152	25.0605	30.5326	16.3463	24.4456	24.3317	21.0553
NM_001031044.2	DUSP10	3653	3394	93.8748	90.2008	83.2415	86.5296	46.4552	54.1834	51.9199	50.5131
NM_001031045.4	TGFB2	5028	4769	25.7992	24.8573	24.2136	26.7093	13.4367	15.327	17.6016	16.4615
NM_001031046.2	GPATCH2	5175	4916	4.24342	4.86012	4.60582	5.27802	3.6444	3.68249	2.8524	4.14755
NM_001031047.2	ANGEL2	2176	1917	21.4269	21.6978	16.3834	23.4976	18.0231	19.1784	18.0371	12.2518
NM_001031048.2	DTL	5414	5155	7.44192	7.53275	6.90048	7.5808	4.96643	5.52804	5.11853	5.20467
NM_001031049.2	LPGAT1	5270	5011	1.40127	2.21228	0.485391	0.969288	0.562263	0.724889	0.716442	0.397025
NM_001031050.3	NEK2	1606	1347	66.784	54.3651	51.361	53.2502	98.4457	99.4861	85.2278	90.1191
NM_001031051.2	DIEXF	2978	2719	28.4192	26.9793	24.6114	29.225	23.61	21.9793	21.6537	23.7166
NM_001031052.2	PPM1B	4629	4370	0	6.44536	2.36432	6.22755	0	5.46321	0	1.05581
NM_001031053.1	PREPL	2846	2572	0.429723	0.046814	0.221293	0.085287	0.346803	0	0.10965	0.191245
NM_001031054.2	CRIPT	2502	2243	57.729	51.6042	52.0728	51.0541	40.9022	50.3383	47.2171	41.7498
NM_001031055.2	TTC7A	2684	2425	0.052979	0.236298	0.435074	0.075343	0.843163	0.386676	0.28171	0.396431
NM_001031056.3	AARS2	3327	3068	18.1552	21.93	16.1753	17.7243	16.4331	18.0141	9.22086	14.8969
NM_001031057.2	FAM98A	2864	2605	60.1301	56.2343	52.1014	61.8436	35.177	50.0458	47.5351	43.5975
NM_001031058.1	YIPF4	2445	2170	36.4374	36.7126	37.561	42.0709	23.0549	35.8269	35.6563	27.1271
NM_001031059.3	NANP	3742	3483	25.531	29.2428	25.5192	26.0074	17.63	21.282	21.2968	16.6738
NM_001031060.2	CEBPZ	3777	3518	32.4664	32.6346	30.5351	29.4471	25.7122	24.9884	21.7621	26.6596
NM_001031061.2	SPAST	7017	6758	2.08756	6.35577	5.89896	3.99955	2.92575	5.51804	5.02053	0
NM_001031062.2	GPR137B	2389	2130	0	0	0	0	0.287311	0	0	0
NM_001031064.2	PDCD2	1427	1168	17.9558	16.5082	17.5858	19.5014	20.9885	22.7162	21.8764	23.4478
NM_001031065.2	C6orf120	3383	3124	7.78737	4.95992	4.8009	5.41385	4.92925	2.69759	5.44247	3.35719
NM_001031066.2	ARL14EP	2369	2110	16.407	16.2793	15.3527	13.5018	11.0248	13.7436	14.5915	12.2513
NM_001031067.3	LIN7C	3987	3728	22.0493	20.9849	19.3004	19.3623	13.7243	14.2509	15.6059	14.2575
NM_001031069.2	EPM2A	2308	2049	3.60541	2.4663	1.79456	2.15034	1.89301	1.32101	2.49884	2.09291
NM_001031070.2	ZBTB2	3403	3144	22.8501	24.958	19.0055	21.5996	14.3216	17.5413	17.2202	17.6506
NM_001031071.3	ADGRG6	6637	6378	0.593872	2.12182	0	1.49857	0.2248	0	0	0
NM_001031072.2	MAP7	3997	3738	3.37595	3.2657	2.57309	2.98777	0	0.395902	2.15583	1.4397
NM_001031074.2	SERINC1	2897	2638	116.872	104.102	98.901	117.749	90.8611	126.95	135.016	115.375
NM_001031075.3	RWDD1	2976	2717	17.3162	16.5771	17.319	17.3437	19.485	18.6161	17.2562	21.0912
NM_001031076.2	GTF3C6	1005	745.999	11.6862	14.988	14.4564	12.8542	9.66691	6.19488	7.71291	9.35048
NM_001031077.2	OSTM1	3626	3367	15.8687	16.4175	13.8924	17.3582	10.5697	15.7045	16.9525	14.6046
NM_001031080.3	PNISR	3169	2910	67.0384	55.6871	53.148	49.8099	29.5955	25.5658	16.3767	23.4375
NM_001031082.3	ORC3	2454	2195	3.37395	2.00267	4.07889	2.05152	4.1528	3.21809	3.51989	5.46764
NM_001031085.1	FAM46A	3413	3138	1.01172	0.930239	0.865859	0.675568	0.117424	0.212704	0.027871	0.100995
NM_001031086.2	SLC17A5	3120	2861	7.15166	7.46623	7.40701	8.71515	2.6899	3.88746	4.62886	2.55571
NM_001031087.4	CLN8	4734	4475	4.18622	2.07078	4.17378	4.42866	2.51772	3.37074	2.46393	3.36928
NM_001031088.3	TSSC1	3265	2990	7.80069	3.90775	4.07686	6.77861	2.87982	4.19762	4.20922	1.9839
NM_001031089.2	ADI1	2219	1960	23.2463	22.6114	20.8165	22.0455	11.6561	13.6626	15.2414	13.2729
NM_001031090.2	MBOAT2	7825	7566	0.206928	0	0.789762	0	0	0	0	0
NM_001031092.2	LAPTM4A	1455	1196	259.88	249.827	244.107	259.078	209.791	288.778	289.099	226.014
NM_001031093.2	LDAH	4212	3953	11.4126	10.3862	10.1675	9.01157	8.49653	10.0901	11.2439	9.98647
NM_001031094.2	UBXN2A	3067	2808	3.35112	2.71996	1.49654	1.92683	1.56731	1.58255	1.49184	1.58476
NM_001031096.1	ASXL2	5430	5155	1.96579	2.0748	1.50568	1.81568	0.980926	0.978158	0.571669	0.83159
NM_001031097.2	RAB10	3240	2981	92.1083	94.6863	97.8541	100.412	68.4715	76.6221	76.4593	75.0277
NM_001031099.2	CENPO	2608	2349	12.4564	11.2228	10.9637	13.6223	14.9264	15.2481	13.0953	13.9698
NM_001031100.2	INTS9	3424	3165	16.7851	17.4427	16.4015	16.1056	13.2328	16.5358	16.4843	16.2524
NM_001031101.3	MTMR9	5181	4922	12.1442	11.3405	11.0019	11.4653	8.33929	8.77274	7.55632	8.98663
NM_001031102.2	SUPT3H	3002	2743	1.3988	4.26271	4.54422	4.85525	0.612389	3.9902	3.03415	3.6717
NM_001031103.2	TNFRSF21	3288	3029	13.114	13.5265	12.1504	15.4051	6.64661	7.01374	13.5763	8.96025
NM_001031104.2	MTR	5275	5016	0	1.26036	0	1.13015	0.967807	1.28325	0	0
NM_001031105.3	CYTH1	2321	2062	26.2597	33.8467	28.0605	25.5501	29.7115	23.0735	18.3231	27.6151
NM_001031107.2	TMEM104	4829	4570	0.808638	0	0.783648	0	0	2.22979	0	0.508803
NM_001031108.2	GGA3	4309	4050	35.4093	42.4407	26.2422	23.4575	15.1754	19.8893	9.76807	16.9528
NM_001031109.4	MRPS7	2095	1836	42.3189	36.2322	42.5772	38.7635	44.7449	37.8828	45.8069	36.2549
NM_001031110.2	SASH3	2162	1903	0	0	0	0	0	0	0	0
NM_001031111.1	PDZD11	2307	2032	11.7625	10.1315	10.1625	12.2507	12.7751	11.3056	11.3551	10.7768
NM_001031114.2	CLIC2	2001	1742	9.11071	10.3864	10.6657	11.3695	6.27182	7.49169	6.59937	6.61006
NM_001031115.2	DKC1	2810	2551	69.867	68.2326	59.0346	70.6984	56.2604	55.0909	57.2058	63.0971
NM_001031116.2	KLHL9	3854	3595	8.78036	6.39157	5.44888	3.02929	4.14898	5.73728	3.02557	5.48924
NM_001031117.1	STK26	3011	2752	19.3133	20.4426	16.4962	19.7862	10.2016	13.4099	13.2299	11.8328
NM_001031118.2	PABIR3	3286	3027	4.25077	2.86114	6.16049	1.13639	1.38951	5.91883	6.00683	1.6741
NM_001031119.2	CHM	3907	3648	16.0957	14.9031	12.464	13.6158	11.3857	10.9136	10.9739	11.0373
NM_001031120.4	HDX	2835	2576	1.14653	1.37784	1.01225	1.33721	0.594053	0.617581	0.596717	0.445296
NM_001031121.2	VAMP7	4486	4227	0	0	0	0	0	0	0	0
NM_001031122.2	CHIC1	4594	4335	2.48042	3.11583	4.05767	1.71593	1.81101	1.4474	1.39417	1.21175
NM_001031124.2	UPRT	1287	1012	73.2605	71.3247	63.4733	69.4613	63.5875	79.6585	75.8992	74.4348
NM_001031125.3	SEPTIN6	2421	2162	8.74815	2.5795	5.92875	5.72462	6.71626	5.06482	8.45838	8.79949
NM_001031126.3	NRK	7395	7136	13.906	13.2039	10.4834	11.1168	7.16331	6.37416	7.37337	6.99887
NM_001031127.2	VMA21	3209	2950	22.245	22.3125	20.1605	22.4405	14.0635	17.6027	17.2004	15.8621
NM_001031128.2	NPY2R	6767	6508	0.295047	0	0.114769	0	0.041073	0.051525	0.050285	0.061213
NM_001031129.1	CTSO	3280	3005	5.07477	6.17386	5.28002	4.71757	2.85017	4.36864	4.34114	3.58259
NM_001031130.2	NPY5R	2175	1916	0	0	0	0	0	0	0	0
NM_001031131.2	SLC10A7	4716	4457	0.271697	0	0.37535	0.859776	0	0	0	0
NM_001031132.2	POMK	3553	3294	3.83611	3.26877	4.16106	4.27039	3.71483	4.03505	3.78497	3.56936
NM_001031134.3	ABHD18	4298	4039	5.01382	2.86179	1.43481	4.21031	1.18357	2.71576	0.848473	2.21686
NM_001031135.2	SEC24B	5830	5571	7.46481	6.66788	4.42588	4.42421	5.26026	7.10167	4.49832	4.58646
NM_001031136.2	UFSP2	2946	2687	0	0	0	0.214949	0	0	0	0
NM_001031137.4	PRIMPOL	2356	2097	3.36071	3.95316	6.05028	5.57414	3.67052	4.88903	3.75084	6.4683
NM_001031138.3	SPATA4	884	625.034	0.496404	0	0.597502	0	0	0	0.500274	0
NM_001031139.1	USO1	3755	3483	21.8582	21.4079	17.5066	18.418	11.2613	13.7936	12.3536	13.2161
NM_001031140.2	PKD2	4067	3808	17.0292	18.8143	14.9438	15.9153	11.4392	12.6244	12.0494	11.8175
NM_001031141.2	SEC31A	4522	4263	0	0	0	0	0	0	0	0
NM_001031142.2	HNRNPDL	2426	2167	41.7735	38.3458	32.9503	36.2292	27.8923	27.2733	16.2571	23.4699
NM_001031144.3	FAM175A	2742	2483	14.0453	13.7378	8.27045	11.2712	12.8607	11.3571	10.6989	10.5389
NM_001031145.2	GPAT3	2350	2091	41.6832	43.2903	39.1784	41.9429	33.6404	44.545	40.0556	32.8195
NM_001031146.2	SARAF	2231	1972	0	0.729876	0	0.554498	0	0	1.78708	0
NM_001031148.2	METTL14	2704	2445	27.7416	30.514	24.8209	27.2291	25.3008	31.6959	25.595	24.123
NM_001031149.3	PDLIM5	5036	4777	41.4431	55.2973	39.0388	62.1814	1.50584	4.60777	5.55732	8.1355
NM_001031150.3	RAP1GDS1	2605	2346	28.8236	31.9022	20.3028	35.498	14.5021	17.4474	24.6658	22.2296
NM_001031151.2	METAP1	3676	3417	18.9367	17.7116	16.2575	19.292	13.9189	16.7499	15.2082	15.3798
NM_001031152.3	ADH4	1313	1054	194.327	174.472	165.824	174.879	212.209	227.659	213.58	213.091
NM_001031153.2	UBE2D3	1974	1715	197.946	171.542	175.456	172.587	144.6	174.531	168.827	151.543
NM_001031155.2	SGCB	2857	2598	0	0	0	0	0	0	0	0
NM_001031157.2	PI4K2B	3099	2840	22.1634	17.7208	19.7926	13.5659	7.81381	11.4654	10.4578	10.5859
NM_001031158.2	SEPSECS	4217	3958	7.72484	7.83403	6.69924	6.72966	3.87297	4.03075	4.76919	4.34724
NM_001031159.2	DHX15	2883	2624	66.2896	61.947	59.1713	63.244	30.4016	38.1816	25.6735	38.0994
NM_001031160.3	LCORL	5016	4757	3.7533	3.2217	2.89065	2.77574	2.77071	2.72848	2.17196	1.77417
NM_001031161.4	TAPT1	3629	3370	20.5842	17.295	18.0533	11.8773	9.94634	11.9754	15.388	16.3183
NM_001031163.2	TMEM128	922	663.028	0	0	0	0	0	0	0	0
NM_001031165.2	SH3BP2	3845	3586	1.77788	2.77365	0	0	0	0	0	0
NM_001031166.3	TNIP2	2347	2088	3.66985	1.70558	3.35362	3.36302	0	3.11056	1.11006	0
NM_001031167.2	NELFA	5973	5714	3.65075	8.21508	1.26459	3.55001	0	0.363119	0	1.62623
NM_001031168.2	TMEM129	3240	2981	9.9813	9.96139	9.17674	11.5071	9.56226	10.6767	10.7536	9.87739
NM_001031169.2	RNF103	2710	2451	14.0345	13.0378	2.68121	8.91293	7.32446	10.446	11.8879	14.2148
NM_001031170.2	RPIA	2044	1785	59.7047	60.1205	57.2193	58.7638	39.9613	55.412	54.3729	48.0113
NM_001031171.3	ZDHHC13	2031	1772	27.1699	27.5954	19.1115	21.9346	22.8078	24.6538	21.9355	24.392
NM_001031172.2	VPS51	2825	2566	13.1347	14.5855	13.4626	13.5071	9.67829	10.4944	10.0961	12.5927
NM_001031173.3	BET1L	3004	2745	15.5651	15.2121	13.1969	14.5663	12.5077	16.6939	14.2609	15.5235
NM_001031174.2	RIC8A	2931	2672	14.095	6.64653	9.97321	14.8087	9.16577	9.94851	11.3505	10.828
NM_001031175.3	IGHMBP2	3269	3010	10.9878	11.1882	8.12677	10.5391	6.69118	8.16982	7.42645	7.33104
NM_001031176.2	OR8U1	939	680.018	0	0	0	0	0	0	0	0
NM_001031177.2	TALDO1	1306	1047	179.75	154.761	159.532	167.068	150.92	165.883	164.497	161.55
NM_001031179.2	FAR1	4292	4033	40.5693	40.803	34.2896	37.4803	24.8651	31.7478	28.6407	27.6374
NM_001031180.2	SWAP70	3727	3468	26.7806	24.1966	20.4843	24.4107	16.4225	20.2706	20.1641	21.1675
NM_001031181.3	WEE1	3313	3054	60.4575	54.7644	50.0719	55.0987	55.5834	60.8094	57.7098	55.8906
NM_001031182.2	PDE3B	5366	5107	8.44936	7.09983	6.87475	8.16597	6.99109	7.7491	8.57549	6.70027
NM_001031183.2	PPP6R3	4383	4124	11.3843	14.2629	13.1209	10.749	12.2002	10.3692	14.2448	10.5761
NM_001031186.2	ORAOV1	1845	1586	12.5846	12.4246	13.4924	11.2977	11.7113	11.6318	10.0287	12.0679
NM_001031187.2	PDHX	4393	4134	15.5592	15.6978	13.7766	13.1347	11.452	12.1456	11.0753	11.3777
NM_001031188.2	RAG1	7025	6766	0	0	0	0	0	0	0.009673	0.019626
NM_001031190.1	PSMC3	2158	1883	96.348	70.1021	59.4974	77.1781	56.6535	60.5988	58.4817	60.5304
NM_001031191.2	CHRM4	2676	2417	0	0	0	0	0	0	0	0
NM_001031192.3	DGKZ	4713	4454	28.9324	30.4817	26.8554	26.308	12.3093	12.4029	10.6967	13.2578
NM_001031193.1	NUSAP1	2466	2191	138.589	124.602	109.43	125.942	157.693	218.682	201.996	170.002
NM_001031194.2	VPS39	4861	4602	18.0466	19.4349	16.4945	15.6982	11.2736	12.9262	11.2139	11.3817
NM_001031195.3	PTGR2	3900	3641	17.0175	15.1122	14.8613	15.0028	8.98836	12.9203	4.0363	11.6125
NM_001031196.1	RIOX1	1883	1608	36.0669	35.1558	34.7215	39.8559	50.9551	45.2308	38.459	49.6435
NM_001031197.3	SRSF5	1617	1358	35.1105	33.2268	26.7864	29.2122	20.8145	14.5086	18.0938	20.4558
NM_001031198.1	KATNBL1	3828	3553	18.6777	17.5963	16.9616	17.6568	16.4322	16.3765	16.1271	14.3331
NM_001031200.2	CDIN1	3512	3253	0	0	0	0	0	0	0	0
NM_001031201.2	PRKD1	4686	4427	1.9027	1.72885	1.46852	0.950822	0.782051	0.61878	0.271356	0.467441
NM_001031202.2	FAM177A1	2708	2449	61.4094	51.7413	57.3126	59.6448	49.7776	60.5728	61.893	53.4794
NM_001031203.2	NPC2	1209	949.999	161.033	173.763	173.659	197.346	171.827	199.952	209.949	178.88
NM_001031204.4	TTLL5	4676	4417	5.64228	28.5243	0	0	4.58534	15.0766	0	10.5069
NM_001031205.2	ANGEL1	7535	7276	0	0	0	0	0	0	0.048321	0
NM_001031207.3	GTF2A1	5739	5480	42.9808	41.7696	40.3445	44.7323	23.1235	28.7311	31.0405	27.1475
NM_001031208.3	CPSF2	4192	3933	16.1775	18.4123	14.7297	13.4576	11.3126	12.658	10.7626	14.6701
NM_001031209.2	CCNK	2659	2400	58.8752	55.3324	45.214	51.7948	35.957	41.7462	41.4531	43.425
NM_001031210.2	YY2	3810	3551	47.2579	48.3688	43.672	44.5307	35.8454	43.4487	40.6016	38.3402
NM_001031211.2	BAG5	4683	4424	6.05391	5.86176	5.0861	6.71875	3.9899	5.04627	4.60401	4.32414
NM_001031212.3	CDCA4	3959	3700	0	0.361507	0	0	0	0	0	0
NM_001031213.1	FBXO34	3081	2806	9.07066	9.72065	8.09173	9.06105	5.79199	7.42049	6.14804	6.71468
NM_001031214.2	GMFB	4270	4011	48.5284	43.8562	44.0171	44.8346	39.0216	46.9117	48.8312	46.1679
NM_001031215.2	CAT	3933	3658	1.19706	1.35971	1.40379	1.85589	1.17019	1.44752	1.23588	1.65288
NM_001031216.2	RGR	1273	1014	0	0	0	0	0	0	0	0
NM_001031217.3	GHITM	2408	2149	92.6411	93.7415	89.3678	101.369	80.8755	95.3585	92.1989	80.4147
NM_001031220.2	ARID5B	7280	7021	6.4506	8.1602	4.85988	2.10573	1.70067	1.98586	1.79889	4.38993
NM_001031221.2	CCDC6	6825	6566	11.2867	4.377	3.09431	7.57885	2.35097	0.86054	6.7843	6.13121
NM_001031222.1	SLC16A9	2464	2190	0	0	0	0	0	0	0	0
NM_001031223.3	ERLIN1	3783	3524	22.737	22.3595	18.7319	20.6504	15.1726	16.8465	19.5421	18.7083
NM_001031224.2	DNAJB12	2965	2706	17.9375	16.2022	13.632	17.4425	12.33	15.3429	13.0013	14.0495
NM_001031225.3	UNC5B	5292	5033	7.97839	6.97927	6.39993	7.15148	2.65639	1.76934	3.66867	3.90587
NM_001031226.2	PPIF	2132	1873	10.8614	10.327	10.3613	12.5186	12.0332	12.8057	12.6082	10.4632
NM_001031227.2	AP3M1	2251	1992	42.1089	32.9567	38.5739	34.6285	32.2062	38.0088	43.5771	35.4698
NM_001031229.2	ACTA2	2562	2303	258.478	229.781	216.44	249.494	46.4081	102.445	98.9714	63.4931
NM_001031230.1	KIF11	3842	3568	6.20501	6.8403	5.71989	6.61598	6.569	5.74853	5.52009	6.25594
NM_001031232.2	MFSD13A	3142	2883	13.8811	15.3152	13.2843	0	10.055	0	12.9158	11.4734
NM_001031233.2	TRIM8	3054	2795	22.868	23.5629	24.2181	21.9997	17.1919	15.437	14.9785	17.5998
NM_001031234.2	NT5C2	3154	2895	43.694	44.4851	40.3076	46.7132	31.2549	34.4787	31.1081	36.1672
NM_001031235.2	TAF5	4033	3774	5.04786	5.64355	4.25709	4.25153	2.7794	2.78783	2.81159	2.46192
NM_001031237.3	ACSL5	3079	2820	0.141356	0	0	0	0	0	0	0
NM_001031238.2	CACUL1	4163	3904	10.1534	9.68699	9.35586	9.01582	7.28887	7.67701	7.49991	7.63131
NM_001031239.3	FAM45A	3300	3041	6.08926	5.13448	5.79063	7.08111	4.83419	5.85459	4.99877	4.45393
NM_001031240.2	ACADSB	4660	4401	5.4719	5.46433	0.793259	3.75351	3.94837	0	4.46442	3.62173
NM_001031242.2	NEMP2	3582	3323	12.674	12.686	19.6538	17.9923	8.58102	12.9254	10.0534	9.92958
NM_001031243.2	HIBCH	2973	2714	12.5096	11.0504	9.3524	9.30062	11.696	9.49619	11.417	13.5459
NM_001031245.3	LANCL1	3257	2998	23.5704	21.2888	20.5851	21.6216	16.3598	16.2485	15.481	16.6053
NM_001031246.2	BARD1	3486	3227	9.98805	9.19782	8.18786	8.57697	7.91179	11.2554	8.54387	8.89652
NM_001031247.2	NDUFA10	4555	4296	14.2755	14.0195	15.6223	15.7918	14.4424	13.9505	16.02	14.2788
NM_001031249.2	STK17B	3624	3365	6.98253	6.61496	6.2248	6.97491	4.95542	5.98984	6.51673	5.35418
NM_001031250.3	CWC22	3195	2936	21.8716	21.7053	20.2205	16.3454	10.9078	12.4954	12.6701	12.6414
NM_001031251.2	PLEKHA3	2803	2544	21.6114	18.3461	19.084	16.8021	17.8141	23.5398	22.0431	19.1573
NM_001031252.2	RBM45	1798	1539	18.4387	20.7052	19.5344	20.4895	13.1601	12.5482	12.5577	13.1533
NM_001031254.3	OLA1	1713	1454	85.9287	83.3011	90.3807	85.2324	82.6336	77.3368	78.2712	84.9721
NM_001031255.4	DPP4	3230	2971	0.751262	0.700877	0.295566	0.508906	0.405402	0.452221	0.220652	0.298234
NM_001031256.3	PSMD14	1444	1185	75.6649	75.5511	69.8068	69.3085	73.2604	77.6488	73.8492	74.7087
NM_001031257.2	INHA	1696	1437	0.093002	0	0.064972	0.179925	0.280109	0.09309	0.228818	0.370809
NM_001031258.3	PRKAG3	1789	1530	0.043643	0	0.244091	0.112626	0.043834	0.131175	0	0
NM_001031259.2	RNF25	3421	3162	17.05	19.8062	16.5647	17.1811	13.2454	12.7792	10.9447	14.2712
NM_001031260.2	UMPS	2103	1844	31.2278	29.6653	30.2777	31.3745	24.8571	25.8459	26.2481	27.3549
NM_001031262.2	CCDC93	3166	2907	21.1449	19.4333	15.4733	17.1387	10.2563	13.3247	14.8676	11.6947
NM_001031263.3	WDSUB1	3800	3541	1.63513	0.876672	2.36975	0.376391	0	0.563428	1.16022	0
NM_001031264.2	NEK7	3395	3136	30.4427	31.4809	29.4333	26.4918	21.2592	30.0457	25.192	31.0065
NM_001031265.2	CDC73	3219	2960	14.1812	13.917	12.3014	11.8212	9.83372	11.024	10.011	10.3069
NM_001031266.4	SEC22B	2552	2293	38.6755	38.6833	40.31	43.3342	25.377	31.9232	34.1662	28.7426
NM_001031267.2	RNASEL	3049	2790	2.66527	1.89089	0	0	0.164679	0	0	0
NM_001031268.2	FAM20B	4942	4683	9.30228	7.10452	9.29716	9.10758	9.34112	9.96867	10.3192	8.62187
NM_001031269.2	SEC16B	2936	2677	0.861399	1.97928	0	0	0	0.493153	0	0
NM_001031271.2	RGL1	4178	3919	12.8093	8.51859	12.1671	12.6737	3.14148	4.59145	5.97143	6.04554
NM_001031272.2	ODR4	2652	2393	0.952092	0.538752	1.21367	0	0	0	0	0
NM_001031273.2	SASS6	3087	2796	24.332	20.4581	16.3698	18.8927	16.5828	18.2717	16.8622	16.722
NM_001031274.3	SLC35A3	5046	4787	0.69175	0	0	0	0	1.56566	0.249132	0
NM_001031275.2	HCCS	3241	2982	22.4725	21.8651	20.0282	23.2196	15.7584	17.6612	17.7312	18.6039
NM_001031276.2	VTG2	5840	5581	0.011869	0	0	0	0	0	0	0
NM_001031277.2	THAP10	3477	3218	0.676995	0.767746	0.218009	0.514601	0.354779	0.426904	0.217684	0.261167
NM_001031278.2	PIGK	2127	1868	11.9639	10.9058	9.88052	11.5572	7.96695	12.1056	11.2694	9.84561
NM_001031279.2	SLC6A9	3642	3383	0	0	0	0	0	0	0	0
NM_001031280.2	EIF2B3	3654	3382	0.128517	0.217605	0.150205	0.10241	0.050011	0.051988	0.023592	0.131286
NM_001031281.2	MMACHC	2807	2548	1.148	0.889182	0.76949	0.911354	0.972058	0.70982	0.823707	0.887206
NM_001031283.2	EPS15	4628	4369	7.59091	8.81026	9.13945	8.43605	4.48845	4.88712	4.88501	3.4333
NM_001031284.2	NRDC	3818	3559	48.8478	48.1833	43.5737	51.2158	33.4684	41.2985	39.0676	39.3176
NM_001031285.2	BTF3L4	2947	2688	70.2742	59.97	64.8298	69.5304	64.187	58.6781	60.8756	58.4223
NM_001031286.2	ORC1	2902	2643	7.48456	7.2707	5.31757	5.86818	7.92685	8.65665	7.68003	6.89082
NM_001031287.3	CPT2	2626	2367	9.80405	7.9463	7.21758	9.78586	5.32014	6.26422	7.05437	5.75419
NM_001031288.2	DHCR24	3724	3465	23.0787	21.9813	19.5891	25.5227	20.8877	27.6895	26.1538	24.182
NM_001031289.2	JUN	1969	1710	286.599	311.194	271.643	279.557	158.095	194.836	179.86	176.14
NM_001031290.2	USP1	3430	3171	33.8588	27.5602	26.3407	23.4209	20.5224	21.6936	17.7132	21.6587
NM_001031291.2	PDE4B	3105	2846	2.69889	3.64469	2.49204	3.54244	1.76439	1.93577	2.78022	2.34171
NM_001031292.2	MIER1	4289	4030	12.3849	14.1532	11.4849	8.62285	5.61787	7.2928	7.29095	10.7936
NM_001031293.2	SERBP1	3575	3316	57.1286	48.617	36.0613	48.885	49.9341	66.0126	43.1783	66.6056
NM_001031294.2	WLS	3169	2910	96.9311	97.7711	84.1051	107.195	85.3453	113.654	112.201	99.5504
NM_001031295.2	LRRC40	2447	2188	1.33835	1.20255	1.40815	1.37637	0.64278	0.612107	0.689839	0.638383
NM_001031296.2	SRSF11	3304	3045	36.4775	26.7734	26.9956	18.0132	19.8415	18.6423	21.3164	21.4623
NM_001031297.3	ZRANB2	2812	2553	37.0282	37.272	31.2679	33.6202	26.8233	29.4393	29.1841	30.3402
NM_001031298.2	SGF29	1752	1493	53.6809	44.0679	47.2503	46.1484	35.9849	39.9936	36.6814	42.3282
NM_001031299.1	SLC35G2	1950	1691	5.91498	7.49312	6.48248	9.15761	6.22933	5.47038	3.35152	5.85902
NM_001031300.2	LOC424740	3881	3622	11.8564	9.44706	15.0251	9.95711	5.91739	11.5171	6.63562	9.92994
NM_001031301.2	SAP130	4002	3743	14.3189	14.1252	11.0192	12.1	7.53492	8.37635	6.26042	8.68732
NM_001031302.2	PLEKHB2	4264	4005	3.94079	2.51451	3.70722	5.1059	0	0.7825	3.92545	1.82136
NM_001031303.3	KLHL6	2585	2326	0.37179	0.38988	0.361257	0.221909	0.259083	0.287934	0.169241	0.114364
NM_001031305.2	SLC9A9	2906	2631	0	0	0	0	0	0	0	0
NM_001031306.1	GK5	2495	2219	2.1292	2.37122	1.38848	1.97747	1.14682	0.995899	1.12375	1.49867
NM_001031307.1	RNF7	2203	1928	15.1006	14.2593	15.6588	15.5743	12.2843	15.782	12.3963	13.0038
NM_001031310.1	WDFY1	4124	3849	15.4066	16.748	13.4383	14.3546	10.79	11.2326	11.4207	10.7535
NM_001031311.1	PIK3CB	4998	4723	14.8911	14.6375	11.8945	11.5561	10.6168	12.0219	10.8051	10.2739
NM_001031312.3	ING5	3755	3496	8.95909	8.71935	7.7982	9.34154	7.50022	7.24658	6.93503	8.43891
NM_001031314.2	ATP13A4	4608	4349	0	0	0	0	0	0	0	0
NM_001031315.3	CCDC50	7048	6789	87.0823	88.0876	79.8879	84.3259	52.5736	55.8452	57.6652	60.8578
NM_001031316.1	FYTTD1	2917	2658	9.02927	8.08473	7.96545	9.28984	6.07587	7.6029	7.27582	6.43069
NM_001031317.4	CHRND	1712	1453	0	0	0.064257	0	0	0	0	0
NM_001031318.1	DCUN1D1	3562	3287	4.31629	3.75056	3.64585	4.21608	1.94009	1.87439	1.85367	1.73274
NM_001031319.2	PRKCI	4255	3996	13.3376	5.23848	11.2733	5.24156	4.93916	12.3115	7.60203	4.93832
NM_001031320.2	TRIM59	3224	2965	35.6808	32.8316	31.689	32.7215	31.7435	45.2877	42.5363	45.1844
NM_001031321.1	MFSD1	1830	1555	4.29737	3.84832	3.1619	4.97646	3.28349	4.31654	2.57552	3.19511
NM_001031322.4	MBNL1	3778	3506	0	0	0	0	0	0	0	0
NM_001031323.2	EIF2A	2098	1824	8.16259	11.8883	7.91204	8.78209	6.55858	9.4462	6.13482	8.72914
NM_001031324.4	SARNP	2148	1889	71.412	65.2398	59.0628	69.1654	61.6676	60.7916	58.6175	67.6761
NM_001031325.2	ORMDL2	955	696.016	103.174	115.347	102.947	115.492	134.038	151.363	146.361	146.342
NM_001031326.2	CLK2	2227	1968	16.9129	18.0322	12.9331	21.2332	14.0798	20.6641	13.2533	13.1314
NM_001031327.3	RIT1	3046	2787	31.1583	29.9017	25.785	28.0187	20.0355	25.2125	27.6953	25.294
NM_001031329.2	KLHL20	3801	3542	4.3061	5.77278	0	7.75685	3.92344	7.32406	5.40789	1.65293
NM_001031331.1	CHIR-IG1-5	1275	999.999	0	0	0	0	0	0	0	0
NM_001031332.2	GTSE1	2566	2307	37.3306	33.042	30.3335	35.8722	48.9096	53.239	49.5213	50.6526
NM_001031333.2	AK6	2968	2709	6.69686	5.55096	6.41043	6.50726	6.67071	4.57506	4.91384	6.38043
NM_001031334.2	RRP1B	5129	4870	17.6442	15.7649	13.4775	13.4499	13.233	13.4784	13.2439	14.0332
NM_001031335.2	MORN4	1660	1385	33.7397	34.6876	33.3012	43.0686	38.9512	44.8099	47.6298	43.8661
NM_001031336.1	LAP3	1911	1636	78.5649	66.5673	68.9964	74.282	72.6599	77.3841	76.3175	76.0143
NM_001031337.3	STK3	4829	4570	14.0883	14.3407	13.037	13.5379	7.63956	9.67716	10.5312	9.4728
NM_001031338.2	BF2	1814	1555	36.9441	29.5823	24.8956	42.4584	27.625	38.8653	32.4664	36.0508
NM_001031339.3	NCKAP1L	3791	3532	4.6217	4.99364	4.43454	3.85693	3.40881	3.18792	3.06105	3.66844
NM_001031340.2	CERK	4391	4132	19.7634	20.7364	19.161	17.6816	8.78223	10.6102	10.1797	9.58184
NM_001031341.1	KAT7	3752	3477	13.4607	9.90621	10.928	12.1222	10.8997	12.5848	10.3676	11.3587
NM_001031343.2	YWHAZ	1860	1601	450.83	415.232	428.896	451.685	332.228	408.988	422.489	378.878
NM_001031344.2	C10orf2	2519	2260	24.1046	24.1626	24.3116	30.1863	32.1942	27.0021	22.5759	33.0628
NM_001031345.2	CTSS	1493	1234	0	0.443955	0	0	0	0	0	0
NM_001031346.3	SNX27	1777	1518	53.7791	58.9981	62.3308	62.3676	51.1315	56.2207	54.2426	57.3496
NM_001031347.1	RBM3	1757	1483	196.414	164.23	154.388	174.173	159.985	154.187	151.415	150.24
NM_001031348.2	VPS33B	1972	1713	3.07546	9.21964	3.58417	6.13577	2.58095	5.00702	4.4572	5.96867
NM_001031351.2	TRMU	2889	2630	4.84433	6.79156	5.27218	4.77842	4.93283	1.8606	0.407828	2.87377
NM_001031352.4	PDK1	3854	3595	11.7619	10.7245	9.35119	9.26055	6.59886	7.71005	7.52622	6.7909
NM_001031353.2	GRK2	2849	2590	35.167	41.9166	32.9938	33.0889	31.5248	25.6209	17.6767	30.6387
NM_001031354.4	NCLN	5728	5469	15.6864	15.0959	15.0832	18.3713	11.184	8.95968	9.49211	11.6226
NM_001031356.2	PLEKHO1	3948	3676	10.6255	8.1848	9.86258	0	4.18031	5.56198	0	5.94379
NM_001031357.2	BORCS5	4367	4108	0	0	0	0.38944	0.161373	0.351166	0	0
NM_001031358.2	CCNE1	2873	2614	3.63619	2.35709	1.92873	1.77657	1.79247	1.81952	1.7813	1.90755
NM_001031359.3	MRPL28	1101	841.999	151.496	146.631	160.117	159.6	180.542	161.499	159.548	171.574
NM_001031360.2	MTHFD2	1700	1441	165.114	146.662	146.097	150.391	155.953	153.981	142.748	174.2
NM_001031361.1	GSDMA	1588	1313	3.89405	4.99039	4.71106	5.48545	5.19772	3.61461	3.43266	2.74219
NM_001031362.1	PSMD3	2025	1750	235.442	213.99	205.136	242.241	218.468	237.416	237.649	229.681
NM_001031363.2	MED24	3435	3176	57.6964	55.5272	51.7681	53.968	49.2217	49.4002	44.8649	51.7113
NM_001031365.2	CAPRIN1	4766	4507	107.1	98.5287	95.0428	102.396	61.7233	77.8401	78.243	77.8585
NM_001031368.2	SRSF7L	1041	781.999	112.136	119.619	104.872	113.891	103.967	82.7095	77.8353	88.455
NM_001031369.3	TBL1XR1	7137	6878	4.26449	8.05576	12.9237	13.463	19.293	12.9823	13.9424	12.0292
NM_001031370.3	SUV39H2	4247	3988	12.3229	11.7869	10.9565	10.8587	8.21658	10.1692	9.78984	9.68981
NM_001031371.2	PTPA	3293	3034	70.2727	73.4091	71.668	71.362	62.7782	69.3866	66.2392	70.7985
NM_001031373.2	UBQLN4	2860	2601	63.7618	58.9102	64.7229	67.4665	53.9921	59.8802	59.2795	60.8378
NM_001031374.2	H2AFZ	858	599.046	429.312	442.608	450.884	460.084	535.044	573.279	560.595	530.738
NM_001031375.4	DNAJB14	3849	3590	8.75334	9.36456	7.24162	7.18341	4.28879	3.9684	3.99243	5.64301
NM_001031376.2	EED	1559	1300	27.1225	29.1965	26.0703	25.6029	31.0824	29.9333	28.8527	30.0884
NM_001031377.3	FAM76A	2882	2623	19.9108	19.2639	23.5347	20.9112	19.3556	21.2706	21.7185	21.7053
NM_001031378.2	LOC426385	3290	3031	1.64578	0.961544	2.51368	0	1.30295	0	0	0
NM_001031379.2	SGTA	2278	2019	37.0048	38.3504	30.3957	37.5082	29.7838	26.8103	27.102	32.4442
NM_001031380.3	PUF60	2718	2459	6.31886	6.45214	5.89058	5.34607	4.42113	3.60291	3.45817	5.24086
NM_001031381.3	MANSC1	4537	4278	5.98236	5.26271	4.43035	6.12505	3.01657	3.5102	3.7816	3.19866
NM_001031382.2	OGDH	3273	3014	11.2832	11.874	11.0891	15.2801	7.44186	6.84733	8.68875	8.03801
NM_001031383.2	PGM2	2367	2108	56.9954	56.0961	50.3084	57.762	39.9682	49.6136	47.0677	42.269
NM_001031384.2	SUPT5H	3605	3346	74.131	76.982	73.7336	70.9733	64.8566	57.9038	50.4539	69.4508
NM_001031385.2	HNRNPKL	1943	1684	49.5897	53.2365	45.7341	41.0065	34.4367	39.7841	33.0474	34.8649
NM_001031386.2	CIR1	2292	2033	28.4971	28.0438	21.0335	24.1723	17.1342	21.4065	19.8581	21.1067
NM_001031387.2	IDH3B	1955	1696	50.3579	58.7149	50.3844	61.9156	58.565	54.3476	55.7771	65.1175
NM_001031388.2	NOP56	1951	1692	212.441	212.902	192.506	197.864	227.427	183.036	150.547	235.169
NM_001031389.2	RFXANK	1316	1057	50.5658	49.1935	51.758	50.1951	50.7439	54.2376	48.9922	53.7594
NM_001031390.2	PRPF3	2650	2391	39.0213	37.2443	27.451	39.2856	27.0968	27.7244	19.7864	29.1179
NM_001031391.3	ATP5B	1699	1440	616.285	602.544	684.61	740.822	655.119	720.693	685.338	668.737
NM_001031392.2	SARS1	1871	1612	159.427	154.639	156.926	172.938	153.982	145.609	141.792	163.38
NM_001031393.2	KNSTRN	1120	860.999	93.6586	80.3612	75.0389	81.7406	127.038	138.347	124.241	129.932
NM_001031394.2	ALG10	2024	1765	21.5705	20.8084	19.4135	25.6615	18.7971	15.8884	18.6373	20.2497
NM_001031395.2	ASH2L	2550	2291	98.9114	94.8494	84.8479	90.6722	73.0026	79.6194	71.9485	78.2771
NM_001031396.3	ADAM9	4605	4346	78.8785	82.9319	72.4243	85.1581	53.6322	62.6239	61.8547	56.6077
NM_001031398.2	DYM	3224	2965	23.9239	24.1124	22.6282	24.4786	17.6086	21.8345	21.4081	22.0004
NM_001031399.3	LMAN1L	2149	1890	98.4473	89.8485	76.0209	86.5819	67.8818	98.4507	91.796	76.8924
NM_001031400.2	NARS	3028	2769	73.6612	68.3972	66.3568	66.5781	54.2315	61.1411	60.0998	59.1299
NM_001031401.2	HCLS1	2572	2313	0.057522	0.31367	0.040365	0.11158	0	0.260594	0	0.028752
NM_001031402.2	HDAC7	4484	4213	31.0133	35.1205	32.5547	32.3017	23.6326	24.7432	22.232	26.8676
NM_001031403.3	SLC48A1	1760	1501	27.6882	26.9401	29.0727	29.8265	27.6377	38.2967	38.6393	29.7529
NM_001031404.1	KIAA1328	4664	4390	0.178159	0.228657	0.107612	0.187437	0	0.153855	0.04389	0.064013
NM_001031405.3	COPA	8218	7959	48.2985	44.2564	40.9476	47.5296	23.227	36.8113	32.6309	27.7547
NM_001031406.3	STUB1	1911	1652	68.5618	71.4725	76.792	88.6901	70.1486	75.0065	77.5631	82.9351
NM_001031407.2	PSMA5	1042	782.999	219.312	232.329	238.468	259.651	228.645	241.347	242.415	238.302
NM_001031408.2	DDA1	5695	5436	32.3404	36.6943	32.4364	34.3536	30.2567	31.8918	34.0328	31.4301
NM_001031409.3	EOGT	3351	3092	0.300657	0	0	0	0	0	0	0
NM_001031411.4	UBE2R2	3027	2768	51.2498	46.8205	45.2001	53.6794	33.4387	45.6969	44.6291	40.8513
NM_001031412.2	HIKESHI	839	580.052	90.6073	93.314	98.1737	92.7718	109.253	113.212	101.76	103.339
NM_001031413.2	DOHH	1100	840.999	108.96	117.304	134.224	134.405	141.042	110.45	120.826	152.178
NM_001031414.2	LYSMD3	2275	2016	9.61285	10.001	9.7255	8.62366	7.17752	9.89662	7.45694	6.60006
NM_001031415.2	ARSK	3112	2853	5.56534	4.8564	5.36692	7.32322	4.05792	5.23693	4.87188	3.86763
NM_001031417.2	PRRC1	2639	2380	19.4762	24.0094	24.3436	22.9808	12.7498	28.3678	26.3991	16.9118
NM_001031418.2	SGTB	3552	3293	62.9388	59.6903	50.5982	58.4177	32.9912	39.2232	43.6005	38.6274
NM_001031419.3	SLC30A5	2779	2520	46.6514	47.5461	40.1477	45.6658	33.5629	38.5968	38.9407	34.9336
NM_001031420.2	PLIN2	3213	2954	80.9522	79.0394	68.1541	72.6886	67.3726	88.4291	95.7946	85.6089
NM_001031421.2	HAUS6	4799	4540	30.3091	31.3122	24.9932	27.5701	22.7005	23.0694	22.2563	22.1577
NM_001031422.2	PIP5K1B	2636	2377	0	0	0	0	0	0	0	0
NM_001031423.2	ABHD17B	2448	2189	12.6512	14.4212	14.686	12.6622	8.91033	12.7832	14.5244	13.033
NM_001031424.2	ZFAND5	2334	2075	26.6832	26.1647	23.981	26.5406	20.1198	23.5386	24.3308	21.5556
NM_001031426.3	OSTF1	3080	2821	91.9061	76.3038	73.8048	80.1913	51.1467	62.4148	64.6597	63.528
NM_001031427.2	GNAQ	5811	5552	13.941	12.8347	10.4862	11.3275	8.18028	11.3282	10.3203	9.47271
NM_001031428.1	DAZAP1	2264	1989	78.8097	86.1858	73.7213	77.668	65.7395	70.7912	71.7857	73.1953
NM_001031429.2	AUH	2673	2414	0.676101	0.122738	0.341603	0.307467	0.122161	0.060013	0.293594	0.206025
NM_001031430.2	SYK	4444	4185	0	0.745787	0	0	0	0	0	0
NM_001031431.2	TRIM14	1621	1362	0.049094	0.200841	0.06855	0.126588	0	0.147297	0	0.097829
NM_001031432.3	GNE	4358	4099	0	0	0	0	0	0	0	0
NM_001031433.2	IDUA	8714	8455	1.26869	0.542486	1.24345	1.21082	0.758572	0.443495	0.131268	1.0128
NM_001031434.2	RNF20	3412	3153	0.658467	2.12948	3.87318	0	4.54329	0	0.922018	0
NM_001031435.2	PTGR1	1841	1582	25.4052	21.6056	14.4473	23.1427	27.6165	29.4185	29.8302	28.4453
NM_001031436.2	CBWD1	2462	2203	2.33244	4.55295	4.88092	3.37055	3.09003	2.99575	1.62017	2.89751
NM_001031437.3	PUM3	2078	1819	39.9677	32.3436	29.2858	26.4419	31.8087	32.2777	35.3224	30.7837
NM_001031438.2	ZDHHC21	7802	7543	3.87779	2.96448	4.05756	3.37075	2.5222	2.63058	1.74097	3.85844
NM_001031440.2	NCBP1	4605	4346	11.5175	11.9556	10.2903	10.1209	9.36944	9.05485	8.66531	10.1946
NM_001031441.3	TNFAIP8	2054	1795	0	0	0	0.164366	0	0	0	0
NM_001031442.1	DTWD2	4179	3906	0.259898	0.553218	0.405594	0.182014	0.150561	0.23108	0.341411	0.111447
NM_001031445.2	DCTN3	923	664.027	161.649	141.995	141.675	166.148	142.32	168.491	173.045	159.651
NM_001031446.3	CD72L1	1290	1031	0.065116	0	0	0	0	0	0	0
NM_001031447.1	TARS	2483	2207	54.4866	47.3144	44.1653	51.8504	42.3842	42.1154	39.873	42.9751
NM_001031448.2	AMACR	1796	1537	16.595	17.593	15.6114	14.5184	11.9992	11.1428	10.564	11.7841
NM_001031449.2	BRIX1	1260	1001	71.1269	72.5802	59.9733	66.4594	73.8815	71.6559	58.0974	71.1914
NM_001031450.2	WDR70	2544	2285	0.149134	0	0.049165	0.097078	0.246038	0.110492	0.217643	0.10824
NM_001031451.2	FYB1	5373	5114	0	0	0	0	0	0	0	0
NM_001031452.3	NAA35	2630	2371	27.7172	23.1097	20.5112	21.6035	15.6291	16.9925	15.4114	16.8997
NM_001031454.2	IREB2	3240	2981	41.663	40.3011	33.2305	34.696	30.9763	32.1425	27.7086	28.6288
NM_001031455.2	CCPG1	3114	2839	37.8655	34.3097	27.9535	36.4636	24.3501	33.7238	31.4095	27.6755
NM_001031456.2	PIAS1	5457	5198	2.48414	2.15339	2.7431	2.74323	0.334352	4.808	2.96179	2.78353
NM_001031458.2	NUDT19	2446	2187	7.82076	6.09847	6.23286	6.80633	6.12452	5.17467	5.55126	5.50478
NM_001031459.2	CEBPA	1271	1012	0.066359	0.090514	0.184515	0.170666	0	0	0	0
NM_001031460.2	TK2	3996	3737	11.6933	12.1736	8.15172	12.3041	5.10268	8.26526	5.63466	7.93337
NM_001031461.2	MAP1LC3B	2035	1776	51.3178	53.2823	51.8868	57.2097	38.6057	43.4137	44.9	39.9479
NM_001031462.2	MC1R	1444	1185	0.226128	0.385493	0.551522	0.145606	0.113346	0.056402	0	0
NM_001031463.1	MST1R	4567	4308	1.73698	3.17613	1.90057	3.04923	1.5841	1.12669	1.17334	1.08416
NM_001031464.3	BRPF1	4001	3742	5.58831	7.99791	5.23717	7.36652	5.5125	4.8029	6.10915	8.00616
NM_001031465.2	ZMAT2	1295	1036	85.0131	66.6387	73.8988	78.6761	63.5826	75.6942	77.1162	75.0189
NM_001031466.3	TMEM11	988	729.002	68.9105	71.6139	65.5729	66.5125	70.5563	67.6684	58.1717	64.5782
NM_001031467.2	EARS2	1996	1737	14.3447	16.3545	18.9202	18.9875	22.9988	24.3752	18.6886	22.3874
NM_001031468.2	PMM2	2033	1774	40.4771	39.6613	39.209	37.2284	27.8443	37.6901	34.8054	31.9644
NM_001031469.3	SBNO1	5562	5303	57.3438	52.2586	44.5784	49.0295	33.3901	35.425	35.9022	35.2771
NM_001031471.1	SUDS3	2686	2413	27.8708	24.0958	25.2088	23.1125	17.4451	20.4643	16.5507	20.1563
NM_001031472.3	SF3A1	3121	2862	90.0132	78.0221	71.7061	81.7736	54.2759	70.2543	71.4703	67.7722
NM_001031474.2	UBAC1	6355	6096	14.6942	15.6698	13.3169	15.3916	9.52632	10.8131	11.1736	12.1506
NM_001031475.2	ARRDC1	3024	2765	12.1554	14.2169	11.2606	15.0738	9.32806	9.26111	8.65273	9.49662
NM_001031477.2	YWHAG	3367	3108	84.3678	80.93	75.7665	85.3403	48.1143	63.8197	65.506	62.2054
NM_001031478.3	RAP1GAP2	2385	2126	0.127802	0	0	0	0	0	0	0
NM_001031479.2	AVPR2	5455	5196	0	0	0	0	0	0	0	0
NM_001031480.2	DYRK2	6187	5928	0	0	0	0	0	0	0	0
NM_001031481.2	HIST1H2B8	822	563.064	12.1997	11.5783	12.1419	9.33132	5.01836	4.65571	6.67741	5.62487
NM_001031482.2	H3F3C	961	702.014	457.337	521.351	551.731	508.27	435.504	446.485	469.6	430.024
NM_001031483.2	SLC41A2	3924	3665	2.67789	0.307251	3.4395	0	0	0	0	0
NM_001031484.2	PTPN6	2734	2475	0	0	0	0	0	0	0	0
NM_001031485.2	WDR3	3553	3294	23.3761	20.8213	19.4439	22.3362	17.344	19.0833	14.0067	19.0778
NM_001031486.3	MRPS6	1933	1674	27.4035	27.6643	29.5806	31.605	15.3629	23.0554	29.0468	17.6228
NM_001031487.2	FUT4	4134	3875	0	0	0	0	0	0	0	0
NM_001031488.2	NTF3	896	637.032	0	0	0	0	0	0	0	0
NM_001031489.3	HBE1	578	319.38	0	0	0	0	0	0	0	0
NM_001031490.2	TBC1D22A	4834	4575	19.2783	16.9027	15.1507	15.3098	10.6184	13.5965	13.8167	12.1481
NM_001031491.3	CTSA	1995	1726	76.3606	86.7478	64.3119	68.6605	54.3887	67.3653	74.0773	49.5709
NM_001031492.2	PMEPA1	4911	4652	6.74709	6.71308	8.5096	6.08808	3.49803	3.77209	3.90974	3.14
NM_001031493.3	FAM210B	2808	2549	14.3965	10.8437	10.1641	9.58232	6.38154	6.51727	5.97159	6.23409
NM_001031494.2	SRRM1	3592	3333	98.556	121.307	105.484	92.7832	67.8936	74.6599	71.264	75.428
NM_001031495.2	MTF1	8775	8516	16.4778	15.6768	15.1297	15.675	10.1721	9.19201	7.72164	9.14342
NM_001031496.3	USP28	4154	3895	1.67478	1.70128	0	0	0.783417	0.678413	1.21354	1.01469
NM_001031498.2	AVPR1B	2036	1777	0	0	0	0	0	0.037664	0	0
NM_001031499.2	YOD1	3351	3092	8.82643	8.86988	8.00183	8.84107	6.51332	6.11142	4.47304	5.13722
NM_001031500.3	DCLRE1B	2663	2379	5.84313	7.85125	5.88681	5.93001	6.81079	3.857	2.97822	4.9476
NM_001031501.1	EFTUD2	3457	3182	22.9408	21.4173	19.7169	24.016	21.0056	21.1517	20.4672	23.131
NM_001031502.4	DNAJC7	5512	5253	9.41418	8.71571	7.29527	8.91883	6.44637	5.68713	5.26565	7.1375
NM_001031503.2	PLEKHJ1	2633	2374	42.4736	41.784	37.4403	44.1342	37.4821	40.2048	39.9598	39.267
NM_001031505.2	PTDSS1	4695	4436	11.0782	12.9329	12.6944	12.9782	8.66173	8.34867	10.7332	11.5297
NM_001031506.2	SLC25A32	4084	3825	11.852	9.93721	10.3182	10.5276	6.93426	8.2003	7.03599	7.45954
NM_001031507.3	TMEM65	5804	5545	24.7027	22.1346	22.5606	22.7838	19.1376	24.1016	22.8701	20.7465
NM_001031509.2	MELK	2380	2121	21.6081	22.0358	17.7409	18.0138	27.5682	20.5684	22.7132	23.8758
NM_001031512.2	YME1L1	3983	3724	42.7099	39.3088	44.2125	50.4334	9.93823	26.2013	14.8907	17.8729
NM_001031513.2	STT3B	3000	2741	11.3546	10.189	10.3492	10.631	4.8408	6.57024	6.83352	7.05934
NM_001031514.2	MC4R	1783	1524	0	0	0	0	0	0	0	0
NM_001031515.2	MC2R	1625	1366	0	0	0	0	0	0	0	0
NM_001031516.2	MOS	1238	978.999	0	0	0	0	0	0	0	0
NM_001031517.3	ASB3	2603	2344	16.2302	13.9072	15.2034	12.9001	11.1369	13.5905	13.4597	11.7204
NM_001031519.2	ESF1	2927	2668	30.11	20.1312	17.8014	22.0982	14.3526	10.5961	8.56817	24.8597
NM_001031521.2	ADSS2	5044	4785	13.0528	14.511	14.2493	15.5036	10.5253	12.1214	13.2631	11.5557
NM_001031522.3	PIGM	1929	1670	4.51406	4.79313	3.57805	4.48683	4.77707	3.80669	3.65909	4.30504
NM_001031523.2	NTPCR	1554	1295	31.1554	25.2242	25.0895	24.7701	26.9158	28.1381	25.5602	24.3905
NM_001031524.1	MPC1L	2143	1868	59.6839	58.4151	65.3753	65.4885	70.4528	68.1212	71.4394	64.8697
NM_001031525.2	PCMT1	2905	2646	44.2924	41.1668	43.3971	41.6908	31.6386	37.0714	34.8531	36.3863
NM_001031526.1	OLIG2	1569	1310	0	0	0	0	0	0	0	0
NM_001031528.4	SELENOI	3821	3562	21.5903	21.6844	20.5497	21.3038	19.5852	22.7111	20.9337	22.2913
NM_001031529.2	CHMP6	2917	2658	39.7319	38.9597	42.2214	40.4744	48.3236	46.7024	45.89	45.4027
NM_001031530.2	LUC7L3	3327	3068	40.3477	36.3729	28.8493	32.1826	14.6288	11.1395	6.02502	14.8238
NM_001031531.2	ANKRD40	2990	2731	4.56763	3.55878	3.86113	3.66007	2.78732	2.58054	1.99337	2.37012
NM_001031532.2	NONO	2420	2161	204.792	189.577	202.44	202.652	166.893	166.794	162.53	190.791
NM_001031533.2	SNX12	2086	1827	76.8258	73.8922	78.08	85.3816	76.4451	82.6045	83.0682	87.4348
NM_001031534.3	ETFDH	4520	4261	33.6397	30.6939	28.1612	30.8381	19.8198	23.1266	18.5783	20.3495
NM_001031535.2	NPY1R	1999	1740	0.038325	0	0	0	0	0	0	0
NM_001031536.2	TRAPPC11	4412	4153	13.1942	14.82	11.8319	13.1129	10.003	9.9789	9.06449	9.86922
NM_001031537.2	AREG	1973	1714	0	0	0	0	0	0	0	0
NM_001031538.2	ANXA5	3524	3265	17.6999	20.0134	17.2983	20.3146	18.8685	19.8059	19.1794	17.365
NM_001031539.2	ELOVL6	6405	6146	16.0652	14.0753	14.7876	15.3201	9.36144	13.7902	13.1898	12.1195
NM_001031540.2	UBE2K	1961	1702	38.8573	37.6908	34.949	38.1328	31.8701	31.9375	34.1512	34.511
NM_001031541.3	CCT7	2055	1796	185.155	155.266	180.231	195.886	202.114	205.008	204.008	212.13
NM_001031543.2	OLFR4	939	680.018	0.398303	0.407657	0.274595	0.891909	0.297615	0.881861	0.38947	0.393581
NM_001031544.2	OLFR6	939	680.018	0	0	0	0	0	0	0	0
NM_001031545.2	COR1	957	698.015	0	0	0	0	0	0	0	0
NM_001031546.3	FGF4	3328	3069	0	0	0	0	0	0	0	0
NM_001031547.2	APIP	3751	3492	5.13836	4.05011	4.30842	4.46701	3.37987	3.31698	3.81711	4.83327
[truncated: 81,658 more rows]

## Sheet: The TPM of CLN8-OE group
Name	Gene_Name	Length	EffectiveLength	D0_1	D0_2	D0_3	D0_4	D0_5	D0_6	D3_1	D3_2	D3_3	D3_4	D3_5	D3_6
NM_001001127.2	EDNRB	2219	1960	0	0	0	0	0	0	0	0	0	0	0	0
NM_001001129.2	CYP26A1	1996	1737	0	0	0	0	0	0	0	0	0	0	0	0
NM_001001131.2	GHRL	840	581.052	0	0	0	0	0	0	0.499507	0	0	0	0.121013	0
NM_001001189.2	CFDP1	1498	1239	22.013	28.0659	24.4115	21.9394	26.3436	25.5074	57.9688	59.394	52.1834	58.8071	58.8644	59.2076
NM_001001192.2	ST3GAL5	3684	3425	7.77719	6.72446	6.51847	10.0607	3.7635	7.2722	5.35219	0.778879	1.00825	1.85055	0	4.16081
NM_001001193.1	AvBD6	502	243.609	0	0	0	0	0	0	0	0	0	0	0	0
NM_001001194.1	AvBD7	514	255.551	0	0	0	0	0	0	0	0	0	0	0	0
NM_001001195.3	KRT5	2546	2287	0	0.023242	0.049935	0.026291	0	0.085278	0	0.081451	0	0.028179	0.121864	0
NM_001001201.3	HSD11B1L	1211	951.999	9.29358	12.3833	9.43778	9.96354	8.92375	10.4598	7.27807	11.7381	5.78571	7.63307	5.86954	10.9095
NM_001001203.2	EREG	888	629.034	0	0	0	0	0	0	0	0	0	0.1032	0	0.105194
NM_001001291.2	ADCYAP1	754	495.114	0	0	0	0	0	0	0	0	0	0	0	0
NM_001001292.2	EGF	6716	6457	0	0	0	0	0	0	0	0	0	0	0	0
NM_001001293.2	GHR	3874	3615	0.462359	0.498224	0.851086	1.23149	0.749941	1.18677	1.62449	0.787937	1.17028	0.735173	0.849192	0.980303
NM_001001294.2	IGFBP1	1654	1395	0	0	0	0	0	0	0	0	0	0	0	0
NM_001001296.6	IFI6	497	238.634	4.20093	6.78265	3.78777	1.35495	3.81053	1.64143	1.55237	3.74912	3.10836	0.553921	0.600598	1.13991
NM_001001298.2	PAH	6207	5948	0	0	0	0	0	0	0	0	0	0	0	0
NM_001001299.3	BVES	1624	1365	0	0	0	0	0	0	0	0	0	0	0	0
NM_001001300.2	TOP1MT	2264	2005	6.60644	9.82829	8.88208	9.0368	8.75207	7.09507	11.9977	14.8628	13.9571	15.8737	13.2459	15.3825
NM_001001301.2	TPH2	2312	2053	0	0	0.027833	0	0	0	0	0	0	0	0	0
NM_001001302.2	MYH7	6861	6602	0.055505	0.088026	0.111998	0.054357	0.063226	0.049225	0	0.028158	0.060845	0	0.031598	0
NM_001001304.3	POLH	2257	1998	27.3655	25.5748	27.0006	26.725	28.6395	30.3913	14.7112	13.5248	13.4833	15.3944	12.3156	14.636
NM_001001305.4	SRSF2	2882	2623	60.7458	48.1405	76.5649	57.9337	65.8411	64.7148	109.766	130.318	116.936	114.2	122.427	116.72
NM_001001310.5	LOC408038	839	580.052	0	0	0	0	0	0.11137	0.50038	0.562888	0.359874	0.570739	0.484897	0.117455
NM_001001311.3	KRT14	1592	1333	20.1641	22.4051	16.3697	20.7665	24.0645	26.332	15.9894	13.8111	16.0167	17.7704	13.2823	14.4578
NM_001001312.2	KRT13	1725	1466	1.15163	1.05706	0.508061	0.94762	1.18199	0.975775	0.245456	0.466728	0.046258	0.044028	0.04761	0
NM_001001313.3	KRT6A	2001	1742	0	0.030604	0	0	0.034286	0	0	0	0.077654	0	0	0
NM_001001314.3	KRT75	1855	1596	2.04786	2.17368	1.7218	1.77688	1.79666	2.89247	2.92974	4.44123	2.50355	3.27462	3.36625	3.69607
NM_001001315.3	TMSB4X	684	425.216	2259.02	1890.21	2704.62	2287.97	2089.3	2263.96	3216.54	3050	3269.42	3071.77	3315.28	3404.52
NM_001001316.2	CTDSPL	5383	5124	6.109	3.23419	7.52773	5.23861	6.50361	3.35266	5.58769	5.86163	4.94076	4.49276	1.4155	2.95016
NM_001001328.3	VKORC1L1	2491	2232	7.01974	6.33629	8.23892	7.30183	7.18667	6.69914	10.8462	14.1889	13.0813	13.2538	13.112	13.6017
NM_001001337.2	TEAD4	1899	1640	1.57367	1.25875	1.2649	2.08181	0.903387	1.42887	1.4162	0.433683	1.01105	0.46589	0.262857	0.605327
NM_001001340.2	TEAD4	1393	1134	0.102434	1.6645	0.681715	0	0.545628	0	0	0	0	0.181002	0.550766	0.16515
NM_001001341.1	TEAD4	1510	1251	5.2786	1.23513	3.81382	1.43205	4.38469	3.25522	2.82463	0.314547	4.6108	2.15038	4.6035	5.40416
NM_001001460.2	PPARG	4472	4213	1.45134	1.40707	1.74363	1.62099	1.34508	2.34515	24.4589	27.4269	29.0411	28.9862	24.7866	28.2426
NM_001001461.2	MSTN	2322	2063	0	0	0	0	0	0	0	0	0	0	0	0
NM_001001462.2	SDC2	2991	2732	160.181	136.625	204.867	170.964	176.577	177.228	293.759	318.56	312.306	307.315	309.595	310.266
NM_001001463.3	ARNTL	2728	2469	8.25714	5.95149	7.10191	8.55637	7.24223	9.1708	4.82604	0	6.43206	3.84815	7.67666	5.65551
NM_001001464.1	PPARA	2100	1841	0	0	0	0	0	0	0	0.585614	0.526958	0	0	0
NM_001001465.2	BMPR2	10499	10240	0.975096	0.880439	0	0	0	0	0	0	0	0	0	0
NM_001001466.3	RTN1	3207	2948	0	0	0	0	0	0	0	0	0	0	0	0
NM_001001467.2	TOB1	2227	1968	8.49038	7.67756	11.9022	9.19412	9.74507	10.7887	11.1912	15.0074	16.7565	14.063	16.7681	14.9426
NM_001001468.2	IFRD1	2205	1946	42.8057	50.6136	62.3312	47.9167	48.9767	50.0885	248.159	295.228	260.629	255.928	269.107	255.925
NM_001001469.2	GART	5034	4775	0	0	0	0	0	0	0	0	0	0	0	0
NM_001001470.2	LYG2	1254	994.999	0	0	0	0.06107	0	0	0	0	0	0	0	0
NM_001001472.3	NFKBIA	1731	1472	383.948	312.821	379.531	303.768	307.862	341.499	738.956	744.429	767.988	714.126	761.587	739.617
NM_001001473.3	AMY2A	1681	1422	0	0	0	0	0	0	0	0	0	0	0	0
NM_001001527.3	HSPB2	655	396.255	0	0	0	0	0	0	0	0	0	0	0	0
NM_001001528.3	AMY1A	2968	2709	0	0	0	0.044464	0	0	0.079504	0.163097	0	0.068893	0.109657	0
NM_001001529.2	P3H1	2624	2365	74.9025	70.7099	78.461	79.499	94.6942	92.2204	43.1235	40.0607	36.1901	41.008	40.0341	40.8694
NM_001001530.2	P3H2	3324	3065	0	0	0.055805	0	0	0	0.171188	0	0.261153	0.26846	0.658734	0
NM_001001531.1	FUS	1642	1383	219.355	245.64	202.229	208.85	240.824	230.185	441.9	433.391	413.62	437.764	432.557	406.929
NM_001001604.2	ST8SIA2	3316	3057	0	0	0	0	0	0	0	0	0.087974	0	0.068324	0
NM_001001605.3	CATH1	778	519.097	0	0	0	0	0	0	0.420052	0.362771	0	1.12801	0	0
NM_001001606.2	LEAP2	548	289.453	0	0	0.205942	0	0	0	0	0.219466	0	0	0.492311	0.2331
NM_001001608.2	AvBD5	604	345.334	0	0	0	0	0	0	0	0	0	0	0	0
NM_001001609.3	AvBD10	643	384.269	0	0	0	0	0	0	0	0	0	0	0	0
NM_001001610.2	AvBD4	672	397.254	0	0	0	0	0	0	0	0	0	0	0	0
NM_001001611.3	AvBD9	660	401.248	0	0	0	0	0	0	0	0	0	0	0	0
NM_001001613.2	CD74	1415	1156	0.499624	0.541717	0.647821	0.9194	1.4152	0.557857	0	0.426049	0	0	0	0
NM_001001614.2	TGFA	1115	855.999	30.171	28.2627	33.7022	26.4882	32.4709	31.9149	56.2922	57.6805	53.1533	55.3639	51.7095	51.6802
NM_001001615.2	CDH2	3782	3523	84.673	90.6614	133.907	102.248	113.363	101.685	149.067	184.707	164.742	173.723	169.753	161.063
NM_001001616.2	CYP2C23a	2889	2630	0	0.020186	0	0	0	0	0	0	0	0	0	0
NM_001001733.3	CACNB4	1934	1675	0.172671	0.271318	0.313111	0.351212	0.589771	0.328554	0.187096	0.308943	0	0.159738	0.164494	0.609245
NM_001001741.2	CCK	691	432.207	0	0	0.135632	0	0.139129	0.150651	3.13157	0.582645	1.47087	0.905497	2.77793	0.771166
NM_001001742.1	CCKBR	1408	1149	1.74973	1.40088	2.19972	1.84633	2.70609	2.03753	1.31728	2.76467	2.54956	2.81206	1.399	1.14362
NM_001001743.2	FGF13	2205	1946	0	0	0	0	0	0	0	0	0	0	0	0
NM_001001744.2	IRX4	2168	1909	0	0	0	0	0	0	0	0	0	0	0	0
NM_001001745.2	VSIG1	4640	4381	0	0	0	0	0	0	0	0	0	0.029382	0	0.074513
NM_001001746.2	ST8SIA3	6100	5841	0	0	0	0	0	0	0	0	0	0	0	0
NM_001001747.3	ST8SIA5	7728	7469	0	0	0	0	0	0	0	0	0	0	0	0
NM_001001748.3	CYB5A	1502	1243	42.2539	40.7934	53.4287	46.1339	46.1367	45.2049	51.5614	47.6318	47.0638	55.5522	55.3371	52.3998
NM_001001749.1	LAMP2	1686	1427	7.19682	7.63582	10.6049	8.10429	9.77277	8.40964	6.611	12.2951	10.5795	10.1245	5.97518	7.21825
NM_001001750.4	B2M	1749	1490	628.321	568.57	666.951	599.063	634.796	644.315	871.918	914.943	850.169	876.797	884.425	900.695
NM_001001751.3	CYP3A5	2116	1857	0	0	0	0.032439	0	0.035011	0.154845	0	0.145565	0.173631	0.15019	0.105795
NM_001001752.3	CYP2C18	1929	1670	0	0	0	0	0	0	0	0	0	0	0	0
NM_001001753.2	CYP7A1	1867	1608	0	0	0	0	0	0.040435	0.08947	0	0	0	0	0
NM_001001754.2	LOC414835	9061	8802	0	0	0	0	0	0	0	0	0	0	0	0
NM_001001756.2	CYP11A1	1793	1534	0.206267	0.243682	0.074667	0.078705	0.272629	0.466249	0.328328	0	0.353402	0.168272	0.318429	0.213689
NM_001001757.2	CYP2C23b	2161	1902	0	0	0	0	0	0.068364	0	0	0	0	0	0
NM_001001758.3	CDH6	9563	9304	0	0	0	0	0.012816	0	0	0	0	0	0	0
NM_001001759.2	CDHR1	3035	2776	0	0	0	0	0	0	0	0	0	0	0	0
NM_001001760.2	CDH13	2844	2571	10.3757	14.4182	16.6995	15.0076	18.378	19.4442	14.2773	19.6759	20.8663	23.2099	16.9699	16.1225
NM_001001761.4	CYP19A1	3939	3680	0	0	0	0	0	0	0	0	0	0	0	0
NM_001001763.3	SLC5A7	5893	5634	0	0	0	0	0	0	0	0	0	0	0	0
NM_001001764.2	PDLIM3	2811	2552	4.73464	4.86923	4.38277	5.18308	5.75341	4.15217	0.590867	0.9486	0.738829	0.65639	1.17363	0.538108
NM_001001765.2	UBA5	3528	3269	7.33789	14.723	14.1426	10.9607	12.9288	10.8924	15.565	9.12054	13.3441	12.1588	12.5607	11.5132
NM_001001766.2	LIMS1	2995	2736	0.298885	0.383829	0.083109	0.52215	0.943264	0	0	0	0	0.928158	0.445395	1.08339
NM_001001767.3	RNF114	2555	2296	5.54036	5.76446	6.41626	8.22314	5.95397	6.22885	10.5991	11.4124	10.4638	9.48461	9.45059	10.4852
NM_001001772.2	SLC24A2	9228	8969	0	0.513859	0	0	0	0	0	0	0	0	0	0
NM_001001773.2	SLC24A1	2256	1997	0	0	0	0	0	0	0	0	0	0	0	0
NM_001001774.2	GRIA1	5584	5325	0	0	0	0	0	0	0	0	0	0	0	0
NM_001001775.4	GRIA2	7797	7538	0	0	0	0	0	0	0	0	0	0	0	0
NM_001001776.2	GSTA2	1390	1131	0	0	0	0	0	0	0	0	0	0	0	0
NM_001001777.2	GSTA3	945	686.016	0.311194	0.316873	0.422091	0.446667	0.349417	0.474185	0.844392	1.27653	0.403017	0.756379	0.818423	0.963297
NM_001001778.3	CMTM3	2381	2122	117.057	100.483	132.584	128.725	109.76	123.243	83.4186	96.7212	102.953	93.05	92.9408	100.973
NM_001001779.2	AvBD11	1323	1064	0	0	0	0	0	0	0	0	0	0	0	0
NM_001001780.2	AvBD13	931	672.024	0.079455	0	0	0	0	0	0	0	0	0	0.208913	0
NM_001001781.1	AvBD8	790	531.092	0	0	0	0	0	0	0	0	0	0	0	0
NM_001001782.2	MPL	1948	1689	0.215183	0	0	0	0.131482	0.349821	0.212898	0	0	0	0	0
NM_001001783.2	RPS13	547	288.455	2301.79	2427.68	2361.78	2265.15	2180.6	2216.99	2300.63	2357.66	2330.56	2309.06	2313.11	2543.96
NM_001001784.2	THPO	1336	1077	0.049166	0	0	0	0.277657	0.120769	0	0	0	0	0	0
NM_001001785.2	XYLT2	4145	3886	20.8773	20.0337	20.8533	18.8666	24.383	20.0222	16.7092	16.6506	16.9518	17.5224	18.4564	16.0689
NM_001001858.2	STMN1	905	646.03	0	0	0	0	0	0	0	0	0	0	0	0
NM_001001879.2	CYP4V2	2377	2118	0.024833	0.150695	0.269728	0.113628	0.028189	0.06139	0.067847	0.410536	0.159277	0.152171	0.263241	0.154496
NM_001001897.3	TCP11X2	4180	3921	8.08866	6.3261	6.71438	10.8183	7.81649	6.80854	8.86975	8.29488	8.8433	8.68956	10.6742	9.06022
NM_001001899.2	GGNBP2	2663	2404	3.07152	1.64975	3.05695	1.8348	2.37196	3.85832	2.40554	0.777652	0	4.25692	5.30363	0
NM_001001901.3	CYP17A1	1645	1386	0.418968	0.270108	0.454958	0.043611	0.215586	0.046915	0.519409	0.85294	0	0.046581	0	0.284003
NM_001002242.2	CSNK2A1	2593	2334	31.2046	47.159	58.076	26.222	34.2023	35.6866	55.2723	88.8934	51.3214	51.8329	64.6087	76.1006
NM_001002856.2	IFI27L2	527	268.506	1.5538	3.19489	4.45772	3.10175	3.83039	2.18653	1.64894	0	1.36474	0	0	3.02401
NM_001003718.2	TENM2	9836	9577	0	0	0	0	0	0.320007	0	0	0	0	0	0
NM_001003797.2	GATA2	4220	3961	0	0	0	0	0	0	0	0	0	0	0	0
NM_001004368.2	KDR	5417	5158	0	0.010252	0.022067	0.02321	0	0	0.041698	0.08412	0.025986	0.037426	0.161822	0.088574
NM_001004369.2	CCNB1	1500	1241	170.872	185.632	175.246	193.337	173.702	171.62	238.659	245.414	241.679	240.864	240.379	254
NM_001004370.2	RHCG	1666	1407	0	0	0	0	0	0	0	0	0	0	0	0
NM_001004371.2	CDH11	5226	4967	0	0	0.100046	0.046837	0	0	0.144348	0	0	0	0	0.302242
NM_001004372.1	GCSH	910	651.03	20.1086	25.6712	20.3105	19.7039	22.1905	21.7238	11.6855	4.7363	9.46758	5.582	7.01099	7.51734
NM_001004373.2	PNAT3	1976	1717	2.28246	2.51784	1.4972	0.953829	1.72396	2.81878	0.444577	0.832628	0	0.525953	0	0.648664
NM_001004374.3	HBZ	628	369.296	0	0	0	0	0	0	0	0.170998	0	0	0	0
NM_001004375.3	HBAD	519	260.529	0	0	0	0	0	0	0	0	0	0	0	0
NM_001004376.4	HBA1	567	308.406	1.95677	2.38421	0.975227	0.411478	2.54478	0.845491	0	0	0.469307	0.851413	0.691923	0.654818
NM_001004378.3	RACK1	1119	859.999	2712.84	2468.74	2449.94	2772.79	2612.64	2757.89	1903.91	1860.17	1890.92	1784.26	1782.42	1868.65
NM_001004379.2	RPL7A	889	630.034	5599.5	6647.02	4856.48	6298.06	5239.38	5875.4	4320.8	4348.29	4344.54	4166.02	4189.25	4575.28
NM_001004380.2	CAPZA2	2883	2624	66.2829	63.3496	63.6471	75.3282	65.811	70.6682	78.1265	87.5192	95.8629	82.3639	82.2125	85.3873
NM_001004381.4	CNTN1	4992	4733	1.54981	2.15709	2.05664	2.68202	2.5834	2.23852	0.651434	0.85136	1.20409	0.992577	0.499728	0.924065
NM_001004382.3	EPYC	1680	1421	0	0	0	0	0	0	0	0.087561	0	0	0	0
NM_001004383.1	LARGE1	2380	2121	1.84896	2.17172	2.4926	1.44715	3.07105	1.87242	1.50747	1.14486	2.47211	1.61755	1.94222	1.39221
NM_001004384.3	IGF1	736	477.138	0	0	0	0	0	0	0	0	0	0	0	0
NM_001004385.3	SOX5	7752	7493	0	0	0	0	0	0	0	0	0	0	0	0
NM_001004386.2	ZYX	2805	2546	59.1601	55.5636	85.292	65.2469	71.7465	76.4315	65.8657	69.6079	63.5972	64.3779	72.5089	64.2436
NM_001004387.2	EPHB6	4113	3854	1.83113	2.762	2.95074	3.0479	2.89779	2.59829	1.45695	2.96069	2.69124	2.22151	1.81525	2.10256
NM_001004388.4	CD47	3399	3140	20.3707	19.4744	26.6315	31.9198	24.4097	22.254	36.9443	62.6744	48.3648	42.9656	37.3495	41.1132
NM_001004389.3	CCT8	1851	1592	110.873	98	129.267	113.443	102.065	113.63	123.247	132.05	136.369	135.381	131.512	144.119
NM_001004390.3	HBBR	542	283.471	0	0	0	0	0	0	0	0	0	0	0	0
NM_001004391.2	CDH4	7420	7161	0	0	0	0	0	0	0	0	0	0	0	0
NM_001004392.3	COL20A1	4916	4657	0	0	0	0	0	0	0	0	0	0	0	0
NM_001004393.2	STMN3	4255	3996	0.233373	0.073778	0.192714	0.224924	0.119098	0	0	0.310357	0	0	0	0
NM_001004395.2	CNTN2	4038	3779	0	0	0	0.01586	0	0	0	0	0	0	0	0
NM_001004396.2	RNF113B	3235	2976	12.5892	13.4142	12.7398	12.4638	13.1558	11.9891	11.1443	14.0846	12.1855	13.2963	13.065	13.2962
NM_001004397.1	SF3A2	1127	867.999	85.8445	77.5648	103.609	88.7275	97.8901	108.43	107.163	107.865	110.779	93.7804	105.664	102.314
NM_001004398.2	AMPH	3193	2934	0	0	0	0	0	0	0	0	0	0	0	0
NM_001004399.2	LY86	1223	953.999	0	0	0	0	0.125439	0.204527	0	0	0.143447	0	0	0
NM_001004400.3	TUBB2B	1633	1374	168.607	169.862	183.224	168.125	182.075	184.872	171.245	162.05	168.889	181.287	166.626	171.629
NM_001004401.2	PPAT	4167	3908	3.93523	2.67012	5.51208	3.2011	4.78465	4.11191	2.50238	1.38982	3.4008	2.17856	2.64064	2.64451
NM_001004402.2	WDR1	3247	2988	192.425	172.944	237.253	206.75	180.769	198.883	449.718	482.61	498.809	479.659	474.967	503.917
NM_001004403.2	SLBP	1809	1550	7.72246	5.85606	8.86676	8.45026	6.3212	5.99865	22.1894	30.0509	28.3256	23.1891	26.0218	23.0563
NM_001004404.2	LARGE2	2370	2111	9.86619	10.0203	11.9934	10.0124	10.331	12.5077	6.33758	9.21884	5.76087	8.72454	6.31525	5.81189
NM_001004405.3	CAPN3	3586	3327	0	0	0	0	0	0	0	0	0	0	0	0
NM_001004406.2	CFL2	2843	2584	124.091	125.562	161.284	146.156	136.382	142.483	160.43	186.317	180.47	179.21	173.315	185.943
NM_001004407.2	GYPC	5539	5280	4.51024	4.47629	4.86309	6.63141	5.96401	5.76121	13.1569	17.5859	17.3618	17.1914	15.6234	15.6236
NM_001004408.3	VTG1	5954	5695	0	0	0	0.031521	0.010472	0	0.012587	0	0.011763	0.112976	0.024424	0
NM_001004409.3	TRPC1	2576	2317	0	0.846317	0	0.587764	1.08745	0	0	0	1.27392	0	0	0
NM_001004410.2	PIK3CA	7634	7375	1.32879	1.39321	1.47784	2.37139	3.00968	2.68402	4.88717	4.82418	4.43214	6.5164	4.82221	5.64131
NM_001004411.1	SERPINI1	1950	1679	23.9718	24.0231	27.5533	25.9664	24.1248	26.3624	33.06	38.7893	33.4644	39.0378	32.5361	30.7814
NM_001004412.2	MME	3736	3477	0	0	0	0	0	0	0	0	0	0	0	0
NM_001004413.3	NCSTN	2760	2501	21.4505	23.1757	30.1564	25.7572	26.116	27.0113	16.4807	19.8067	17.2621	20.7126	17.9923	18.095
NM_001004414.3	IL10	658	399.251	0	0	0	0	0	0	0	0	0	0	0	0
NM_001004429.4	TACC3	2850	2591	30.6187	28.9145	29.1068	37.3055	31.0165	30.7763	35.7418	34.4162	42.2332	36.1044	34.7981	26.7946
NM_001004493.5	NFASC	8362	8103	0	0	0	0	0	0	0	0	0	0	0	0
NM_001004709.5	NFASC	7978	7719	0	0	0	0	0	0	0	0	0	0	0	0
NM_001004765.3	AQP4	5453	5194	0	0	0	0	0	0	0	0	0	0	0	0
NM_001004766.2	FUT8	9347	9088	0	0	0	0	0	0	0	0	0	0	0	0
NM_001004767.2	SIRT1	3988	3729	1.14091	0.723362	1.32482	0.733888	0.94005	0.282155	3.47158	0.631065	2.36766	3.41468	3.33907	2.93083
NM_001004769.2	BTC	1151	891.999	0	0.082201	0	0.09487	0.204361	0	0.115655	0	0.378627	0	0.649864	0.101987
NM_001005345.3	PDLIM7	2177	1918	10.0826	9.71785	11.9309	11.4942	11.2945	7.83318	14.5852	21.036	18.1017	24.3051	17.3807	9.29966
NM_001005347.3	EVC	3811	3552	4.3019	4.42764	4.02391	4.54799	5.30289	4.57789	1.13116	2.54938	2.50624	3.08186	1.89555	2.74016
NM_001005427.2	MEOX2	2247	1988	0	0	0	0.060564	0	0	0	0.062497	0	0.097292	0	0
NM_001005431.1	FKBP5	1437	1178	0	0	0	0	0	0	0	0	0	0	0	0
NM_001005571.1	CYP8B1	1646	1387	0	0	0	0	0	0	0	0	0	0	0	0
NM_001005616.1	PROX1	3322	3063	0.100735	0.124339	0.049688	0.021583	0.046079	0.109856	0	0.363067	0.117419	0.120949	0	0.386718
NM_001005618.2	PLOD1	3947	3688	49.7128	55.5103	73.5435	58.835	66.0298	61.2481	30.7509	38.6135	36.8827	37.6069	36.527	35.4561
NM_001005791.2	AVEN	1403	1144	8.97238	7.60004	8.91975	8.53084	7.42211	7.04885	11.1517	10.3451	10.6607	14.3213	16.2509	16.0812
NM_001005796.3	SSRP1	2694	2435	21.8988	33.8277	26.601	15.8659	34.6152	24.5327	21.4344	17.0998	13.5813	20.3869	32.6471	9.58672
NM_001005798.2	SNTB1	4033	3774	0.111152	0.126295	0.015094	0.079407	0	0	0.038014	0.06573	0.21346	0.068231	0.036879	0
NM_001005800.1	CSNK1G1	3054	2779	2.484	2.89241	2.76349	2.0877	3.46283	1.99463	7.26196	8.58295	4.96677	7.2563	6.93042	6.90729
NM_001005802.2	SEC11A	1011	751.999	177.972	213.695	205.862	180.497	178.925	173.041	165.937	171.564	162.743	164.909	172.829	168.626
NM_001005805.2	WDR61	1193	933.999	78.6449	81.6965	88.8242	84.6332	74.3232	78.0622	87.8668	87.0154	92.2709	87.2184	84.5326	95.9961
NM_001005808.3	IDH3A	2769	2510	33.0643	36.7902	40.6984	42.1862	35.579	36.2408	52.918	54.7803	53.6959	53.6291	56.194	56.6898
NM_001005811.2	FAM214A	4844	4585	1.93284	1.13794	0.920807	1.36533	1.65993	2.48451	1.42408	0.190669	1.26545	2.37601	0	1.06568
NM_001005813.2	TMOD3	4114	3855	22.2566	19.5856	17.1276	27.9786	24.0298	26.0448	30.3431	35.9558	33.9621	35.7539	28.2893	32.7914
NM_001005816.2	GABPB1	2274	2015	1.05906	1.87001	1.08817	0.783828	0.811965	1.21168	3.05222	3.45241	2.90931	2.08241	2.18912	3.20569
NM_001005820.2	TMC3	4104	3845	0.212897	0	0.19045	0	0	0.396234	0.355051	0	1.37555	0	1.17712	0
NM_001005821.2	MRPS11	829	570.062	145.933	147.557	130.315	143.264	146.932	127.182	68.5863	79.5439	66.8237	66.3451	68.8443	73.5989
NM_001005822.1	LRRC28	1341	1066	2.16256	0.921344	1.3204	0.449713	0.372161	1.34839	0.940483	1.77961	1.61893	0.383386	0	0.859549
NM_001005823.2	SNRPA1	929	670.025	401.559	387.018	340.286	424.81	356.146	409.333	254.3	270.168	265.505	261.829	255.644	279.764
NM_001005825.2	VWA9	2213	1954	13.2059	12.8528	15.9112	13.4287	12.7721	15.162	24.1894	24.5618	26.0247	27.5466	24.6344	23.4867
NM_001005827.2	RAB11A	2337	2078	81.5392	94.0677	93.5227	94.6833	87.519	88.0292	96.3619	102.229	98.6106	98.1825	96.4723	100.665
NM_001005830.2	MAP2K1	2257	1998	75.5802	71.5436	95.1044	75.9386	81.8633	83.2402	82.8401	93.6688	88.0798	83.4964	86.4854	91.8295
NM_001005831.2	PRMT7	2212	1953	4.71199	8.01723	8.29298	9.08143	6.95169	7.69718	12.737	16.398	15.9536	16.7914	16.4934	14.0383
NM_001005833.2	CFAP20	1164	904.999	128.873	126.329	134.141	137.428	133.262	136.9	110.774	110.91	113.372	108.934	103.654	109.367
NM_001005834.3	CIAPIN1	2046	1787	131.069	140.218	144.391	129.215	137.629	144.138	125.55	130.661	134.912	123.81	121.692	143.835
NM_001005835.2	E2F4	3196	2937	8.25953	7.65789	10.876	9.52307	8.2085	9.47307	26.7201	28.1856	28.8078	27.0495	26.9315	23.7896
NM_001005836.3	AARS1	3100	2841	162.28	173.216	173.251	174.874	188.061	193.992	211.475	208.365	204.311	212.826	200.439	192.986
NM_001005837.2	HSDL1	1788	1529	13.2126	10.9671	13.859	14.7753	11.8393	13.6976	9.17634	12.0543	11.4794	9.58082	10.4058	11.7916
NM_001005838.2	AKTIP	1819	1560	3.05603	3.21701	4.38303	3.71573	2.88639	3.46272	9.97574	11.204	10.5567	6.2214	11.1971	10.5765
NM_001005839.2	BRD7	2170	1911	16.0008	16.5007	16.8443	19.3982	18.5564	17.7126	12.9012	13.9215	14.3523	12.7763	13.7601	13.0546
NM_001005840.2	ITFG1	3883	3624	11.9833	9.98163	13.415	11.7775	12.3014	12.1187	20.8159	22.8363	21.957	24.4041	21.7662	22.5343
NM_001005841.2	DNAJA2	1937	1678	52.7989	54.8944	65.028	57.0277	53.8653	54.0836	54.0996	62.85	64.3215	60.0513	67.304	63.4302
NM_001005842.2	VPS35	3175	2916	18.4944	17.9738	25.0188	24.4804	19.782	24.0677	31.1382	34.2387	32.7764	35.7298	32.4747	32.2998
NM_001005843.2	UQCRFS1	1051	791.999	199.336	136.013	198.166	201.821	188.874	214.103	195.211	197.396	187.762	179.427	182.465	182.557
NM_001005848.3	HES4	1457	1198	1.16106	1.36995	1.81084	2.44119	1.75009	0	9.42299	9.06079	12.9871	10.7244	6.4345	10.3373
NM_001006128.2	GPI	2028	1769	350.98	349.706	466.657	376.913	389.416	392.406	747.334	789.335	798.238	767.039	774.51	770.689
NM_001006129.3	NAE1	1802	1543	5.74147	5.84093	6.95693	7.47194	7.11199	6.44726	10.492	10.6802	9.62613	12.7665	12.5721	11.4912
NM_001006130.2	USP10	3410	3151	16.3315	15.8348	22.2093	20.6294	19.0708	19.1101	44.5027	47.4579	43.8208	43.2711	43.195	41.8492
NM_001006131.3	DHODH	1778	1519	61.8166	52.8474	53.1128	57.0451	64.4257	58.6598	50.2585	46.4291	46.3494	47.9236	47.9172	46.6605
NM_001006132.2	AP1G1	3670	3411	11.5574	13.8874	18.6305	18.0442	14.8586	15.7869	17.4006	23.4069	18.5028	19.4552	20.5373	23.068
NM_001006133.2	PRKCD	2641	2382	0	0	0	0	0	0	0	0	0	0	0	0
NM_001006134.2	USP4	5092	4833	25.6812	28.2749	32.9709	29.5384	30.094	29.678	25.0028	25.2758	25.6007	27.1561	25.5941	28.3555
NM_001006135.2	WDR82	4654	4395	18.7368	17.6873	26.3201	22.5277	23.741	21.9957	39.3561	45.8172	40.6746	43	42.0134	42.8727
NM_001006136.3	ACAD9	2106	1847	43.2378	42.0395	55.5599	47.8934	50.0047	51.7444	67.2736	72.3601	66.8129	70.8178	66.1678	68.6884
NM_001006137.2	HMCES	1271	1012	111.912	105.395	92.731	104.366	116.73	99.5472	53.1831	52.7914	55.7835	52.2281	57.0704	52.7688
NM_001006138.2	RUVBL1	1860	1601	55.7824	65.6138	74.2677	63.8285	65.1283	59.7528	91.622	98.0744	90.6813	96.5166	100.014	93.4857
NM_001006139.2	MCM2	3646	3387	30.2541	35.7362	34.5625	34.2306	34.2683	36.1017	57.2811	55.8304	52.7374	57.5691	55.0837	59.8391
NM_001006141.2	SUCLG2	3108	2849	3.93253	4.95375	3.58337	4.65729	3.87515	4.51793	3.32578	5.33636	3.94332	3.73035	3.18522	3.78572
NM_001006142.2	PPP4R2	3354	3095	11.3743	11.4662	14.22	12.7275	11.499	13.3267	23.7988	27.5605	25.6832	26.9874	24.0689	25.3524
NM_001006143.2	EDEM1	5004	4745	15.6667	17.1349	23.3791	17.9845	20.6023	21.3361	15.1732	16.371	16.6755	16.3183	14.5434	16.689
NM_001006145.2	IK	1985	1726	36.4872	49.6728	46.4535	43.11	45.0706	38.263	37.5404	41.3414	40.1131	39.4171	37.247	42.105
NM_001006146.2	SLU7	2669	2410	0	0	0	0	0	0	0	0	0	0	0	0
NM_001006147.2	HSPA9	2783	2524	67.9572	78.408	96.4474	82.2158	81.3132	85.3862	150.295	164.534	152.523	163.1	152.999	155.163
NM_001006148.2	BRD8	3194	2935	0	0.616495	0.153019	0.121336	0.119149	1.46332	1.15361	0.381802	1.31707	0.649611	1.0796	0.478659
NM_001006149.2	TIMD4	1676	1417	0	0	0	0	0	0	0	0	0	0	0	0
NM_001006150.2	G3BP1	2394	2135	38.1465	47.1959	55.5433	50.9775	44.037	52.8282	91.0341	125.451	101.915	103.817	106.311	106.599
NM_001006151.2	RBM22	2398	2139	47.2591	44.785	52.5838	48.0308	47.4748	51.2171	61.3986	67.0142	63.6366	61.3857	61.8054	58.2589
NM_001006152.2	PPP2CA	1807	1548	58.6605	67.7341	71.1891	71.9779	60.8825	60.2872	113.559	129.045	127.889	126.723	127.464	141.027
NM_001006153.2	SKP1	1834	1575	161.346	154.948	204.426	175.381	164.939	178.26	105.13	110.508	112.374	103.482	112.85	117.365
NM_001006154.3	C5orf15	2271	2012	33.5372	34.6947	45.7106	42.6892	41.0778	40.9733	54.633	67.8003	65.427	59.0472	55.1901	65.2529
NM_001006155.1	P4HA2	2224	1949	117.635	137.546	163.068	133.58	144.302	154.89	43.8059	53.2105	45.7223	46.1893	49.2714	48.2493
NM_001006156.2	GNPDA1	2143	1884	22.3147	25.7265	23.2049	28.5613	24.857	24.8119	21.2137	21.6019	21.6257	21.2899	21.3902	21.3774
NM_001006158.2	CCZ1	1844	1585	18.6159	22.2495	21.4848	22.9185	19.8185	25.0929	25.676	28.7075	30.1806	31.0562	26.8221	27.4992
NM_001006159.3	GET4	2265	2006	0.54761	2.36165	0.86941	1.0061	0.323562	0.539172	5.14349	5.6723	4.90111	2.89167	2.27106	8.63557
NM_001006160.3	NUDT1	1054	794.999	42.8383	53.4951	38.1299	37.7071	35.0991	35.3872	25.4626	26.8699	30.2025	31.7784	29.0022	24.6387
NM_001006161.4	CARD11	5039	4780	0.909755	1.00703	1.32185	0.926928	1.29822	1.10145	0	0	0	0.484671	0.378382	0.464308
NM_001006162.2	WIPI2	2085	1826	24.2641	23.3722	24.7418	27.4504	23.7	27.1062	71.4721	77.7964	75.9841	76.9113	72.3972	81.9458
NM_001006163.2	COPS3	2238	1979	7.56375	6.79005	7.49871	9.98385	8.80045	9.54849	30.4702	27.3643	17.0618	24.6659	20.496	21.676
NM_001006164.2	PEMT	2399	2140	58.3173	60.3684	63.0224	59.331	66.7747	64.7822	25.7698	26.0157	26.1962	25.7069	24.7145	25.7971
NM_001006165.2	PRPSAP2	1927	1668	9.10452	10.4015	11.0563	13.819	11.6758	11.9345	11.7929	21.0624	16.2306	18.5167	19.002	18.4944
NM_001006166.2	TBL3	3678	3419	12.1066	9.49331	14.7746	13.0903	11.9	10.6038	20.4405	18.4459	21.5627	21.325	21.09	19.4062
NM_001006167.3	LCMT1	1904	1645	12.8461	13.8485	17.7446	17.0089	15.1659	16.9564	22.4741	29.9695	28.7684	30.5121	25.4867	25.5054
NM_001006169.2	NDE1	3897	3638	12.4278	11.7503	14.3883	13.9107	13.6124	13.7759	39.7395	44.7593	44.1586	40.4629	42.7213	40.5518
NM_001006170.1	FOPNL	976	717.005	64.6985	47.7819	69.8407	64.6786	52.8993	65.4924	58.249	65.3028	55.7116	52.8642	61.3922	67.7307
NM_001006171.2	ARL6IP1	1588	1329	75.8064	74.4569	84.4897	84.0977	75.0578	75.6927	84.647	88.0354	93.4857	81.8598	84.0705	92.5362
NM_001006172.3	METTL9	1629	1370	25.385	26.7088	31.0397	25.0464	26.5286	26.8091	19.6182	22.9025	20.7582	21.5649	19.519	17.479
NM_001006174.1	RMI2	1537	1262	14.8282	17.5857	13.651	15.4226	14.6593	11.9438	14.4902	15.5376	15.031	17.7074	18.1641	15.6124
NM_001006175.2	TRAP1	2879	2620	46.3388	50.0328	57.5431	55.1985	52.5551	56.6225	25.568	31.7447	30.9398	27.7118	28.9228	30.4222
NM_001006176.2	CORO7	3248	2973	12.2709	10.419	11.8141	10.8605	13.6086	14.6935	5.93886	6.59505	4.63707	6.67228	5.62069	5.75972
NM_001006177.2	APMAP	1901	1642	30.6353	34.1926	40.4443	33.8494	31.7212	33.2756	19.8036	19.7542	21.2348	23.3386	19.2095	21.5077
NM_001006178.2	SNX5	1758	1499	8.30743	8.01816	7.1459	8.3385	7.89225	8.76542	22.2399	18.3391	20.6219	22.0499	19.6458	22.2211
NM_001006179.2	SEC23B	2707	2448	51.4907	54.89	63.6125	55.6312	62.0235	60.6074	44.9238	45.0009	48.5636	46.307	45.22	49.1709
NM_001006180.1	UBE2L3	1082	798.999	296.978	286.162	336.597	350.64	280.093	323.41	546.616	622.641	627.82	594.978	590.112	614.865
NM_001006181.1	TOP3B	2761	2486	0	2.96565	1.69476	3.74128	1.91817	0.771087	5.50938	0	0	4.49691	1.24467	6.78633
NM_001006182.2	SEPTIN2L	1995	1720	236.649	236.21	311.382	271.042	244.582	262.506	111.262	120.019	121.735	111.827	114.5	115.411
NM_001006183.2	RANBP1	2387	2128	54.7881	53.7855	61.4299	56.1086	54.2372	60.5664	137.401	157.085	154.604	148.239	149.506	164.395
NM_001006184.2	AACS	4253	3994	18.4042	20.4002	25.94	21.716	20.9356	22.2707	27.0885	30.7874	29.3684	29.5357	25.3871	26.7979
NM_001006185.1	DDX55	1896	1622	7.0662	6.80989	7.58739	8.3317	6.99751	6.70263	23.0805	22.2803	22.4838	24.1048	25.4158	23.5181
NM_001006186.2	TMED2	1994	1735	233.006	253.804	293.666	265.723	259.162	258.341	271.085	281.57	275.013	286.384	272.255	278.503
NM_001006187.1	ANAPC5	2419	2144	18.668	18.2898	23.4524	20.9237	20.6974	20.7762	35.9033	41.51	38.3252	32.7043	35.426	35.1035
NM_001006188.2	RNF34	2713	2454	28.1607	31.0974	34.5404	28.3102	27.9198	29.8545	26.1536	21.9282	22.0056	19.5632	22.7469	23.8584
NM_001006189.2	PSMD9	1395	1136	102.871	95.6022	93.7734	99.9572	102.481	97.8081	228.658	215.928	214.144	212.426	212.041	214.964
NM_001006190.1	PPP1CC	2274	1999	31.9919	27.0796	43.3202	37.7324	34.2708	36.534	113.952	125.876	121.807	113.461	123.721	113.842
NM_001006191.4	TRAFD1	2912	2653	20.9618	17.2551	24.7819	21.0663	20.4653	17.793	18.7829	18.5233	21.5671	20.3884	19.4507	19.4758
NM_001006192.2	XBP1	1667	1408	182.475	186.259	223.654	193.498	200.124	202.351	399.664	402.23	404.413	398.902	411.879	390.735
NM_001006193.2	ACADS	2396	2137	12.7268	15.3573	13.8031	12.5198	14.4935	11.9864	25.3952	28.0296	28.6772	27.2226	26.2971	30.8988
NM_001006194.1	COQ5	1439	1164	2.87653	3.82234	1.92894	2.72806	3.63644	3.13475	9.12229	5.90607	4.45053	6.6642	3.42107	4.62487
NM_001006195.3	THOC5	2255	1996	100.456	99.0102	115.748	115.222	118.893	102.241	92.7695	105.313	90.3815	107.734	111.304	92.932
NM_001006196.3	TRIM39.2	1911	1652	0	0.032293	0.06929	0	0	0.078715	0	0	0	0	0	0
NM_001006197.2	PMPCA	3105	2846	23.4851	22.1814	29.3382	24.9223	26.8437	25.7976	70.4002	75.5305	68.4165	76.6025	71.3916	75.1089
NM_001006198.2	WDR5B	2278	2019	19.753	21.4404	26.4643	22.3133	22.5959	23.1791	31.738	32.4376	31.0957	31.4963	33.8252	30.9378
NM_001006199.2	FUBP3	2927	2668	10.6588	15.0212	19.0674	13.5351	15.286	15.9224	20.4233	21.5215	19.5014	16.5453	16.2296	16.5097
NM_001006200.2	SH3GLB2	2584	2325	3.58899	6.18314	7.54392	6.07436	6.89489	9.73524	3.51587	6.83075	3.80455	3.80182	3.95084	2.55338
NM_001006201.3	CDK9	2515	2256	41.7151	40.8604	44.4766	41.523	43.6607	39.4017	52.9448	56.1991	54.1558	53.9461	49.6823	54.3861
NM_001006202.2	NELFB	2082	1823	48.0131	48.2846	59.3549	54.9821	48.5473	53.2213	54.9149	62.3497	55.836	54.2237	56.6817	53.6378
NM_001006203.2	EDF1	1025	765.999	262.026	334.6	300.494	247.159	280.575	264.706	410.216	410.49	401.436	427.922	431.124	420.898
NM_001006204.2	SRP68	3749	3490	28.3137	33.0118	34.6137	31.1343	32.6416	32.7873	49.3378	50.2589	46.296	47.7999	46.8068	51.1662
NM_001006205.2	ACOX1	3765	3506	7.84756	9.41283	11.065	11.5002	9.44587	12.6314	4.1831	9.86276	9.26113	10.1581	9.07238	11.5148
NM_001006206.2	GPS1	1977	1718	19.1373	18.0944	22.6755	21.1619	19.3142	25.8094	34.4931	35.3976	40.3616	34.5049	35.2118	38.1726
NM_001006207.3	UTP6	1928	1669	20.017	22.8147	24.314	23.49	22.2611	22.4893	82.8784	83.2563	85.7574	85.9741	79.6609	83.885
NM_001006208.2	RHOT1	2973	2714	9.90282	9.56681	13.7731	12.679	13.5627	14.1916	9.48054	10.5352	11.8251	11.0315	7.93489	9.95725
NM_001006209.2	KPNA2	2073	1814	164.447	179.901	183.513	194.46	173.445	167.414	135.917	148.712	138.494	124.148	124.747	139.459
NM_001006210.2	NOL11	2361	2102	26.4777	23.5373	30.596	28.8092	26.4764	28.0833	48.5305	50.7929	52.5493	50.4679	52.785	49.412
NM_001006211.3	SBDS	3014	2755	20.2446	17.2023	24.9601	21.8497	19.9727	22.6285	39.0044	45.107	43.7574	41.4562	41.4298	42.8796
NM_001006212.2	RCC1L	2533	2274	4.25376	3.74025	4.82144	4.38942	4.96159	4.28828	10.9611	11.1408	12.432	12.1867	10.8775	9.86821
NM_001006214.3	PRKRIP1	2080	1821	5.9027	7.25807	9.50207	7.37101	8.69092	7.7516	12.4756	12.2169	11.1457	14.4767	14.948	12.4268
NM_001006215.3	LIG3	3405	3146	8.6141	8.343	9.31685	8.74291	9.51289	8.5399	14.827	13.9096	14.1279	14.0217	13.6369	12.5945
NM_001006216.2	CCT6A	1913	1654	117.711	126.972	128.228	130.119	123.879	129.836	158.642	169.691	163.679	164.635	160.959	177.298
NM_001006217.3	PHKG1	1297	1038	5.50828	1.28767	1.0031	0.37465	2.87692	0.556491	0.573376	0	0.507971	2.72908	1.05568	2.53589
NM_001006218.1	CHCHD2	779	503.104	576.543	578.563	555.778	535.787	532.856	479.139	546.589	480.966	453.948	524.21	506.243	509.567
NM_001006219.2	YWHAE	1760	1501	233.005	256.938	292.873	248.867	252.499	255.203	225.214	247.9	235.045	236.694	242.287	239.964
NM_001006220.3	MYO1C	4793	4534	22.4764	17.4812	31.7186	17.2554	29.1014	18.9058	5.05999	8.35182	2.37885	5.86937	6.58972	2.40302
NM_001006221.2	RPA1	2837	2578	26.0285	27.3318	38.4139	27.8505	31.395	31.9534	33.8275	35.5618	35.4723	35.4456	30.9193	36.1702
NM_001006222.2	GOSR1	2768	2509	7.17836	5.22769	6.5534	4.17207	3.21815	4.86733	5.8264	2.61662	4.34048	6.32736	6.71399	6.22559
NM_001006223.2	ALDH3A2	2720	2461	24.499	26.3349	28.0623	27.8433	25.185	20.8375	19.1864	14.1955	13.1413	17.2903	24.7796	17.6956
NM_001006224.2	TRIM37	3760	3501	2.44049	3.25375	3.22965	3.05286	3.10153	4.02903	3.72967	3.40155	3.7027	2.9818	3.10135	2.18973
NM_001006225.2	PSMC2	1466	1207	216.002	210.424	219.339	227.737	215.04	226.202	332.532	312.896	306.922	322.645	329.85	326.882
NM_001006226.2	PHTF2	4499	4240	7.30038	5.89637	7.5807	8.9587	7.53134	8.01054	24.751	27.995	26.7024	27.087	24.5305	26.0866
NM_001006227.2	MAPK11	2570	2295	0.732972	0.486373	0.528619	0	0.468202	0	0	0	0	0.28698	0	0.684142
NM_001006229.2	TFEC	1447	1188	0	0	0	0	0	0	0	0	0	0	0	0
NM_001006230.2	THAP5	1821	1562	13.1494	13.1931	15.3233	17.7389	14.4184	13.8615	21.1014	19.6662	25.4537	20.9116	21.4264	19.8664
NM_001006231.2	RPAP3	2506	2247	8.05963	6.22309	5.24242	11.2933	8.42283	7.75804	14.3034	17.6095	14.057	18.4859	13.9125	8.25658
NM_001006232.1	POC1B	3377	3102	1.01489	1.4751	1.30948	1.56856	1.23115	1.6883	2.80055	3.27986	3.12333	3.06957	3.05139	1.86343
NM_001006233.2	METAP2	2038	1779	63.9984	69.0349	86.339	72.8599	72.1303	71.3736	80.9758	99.473	100.17	95.2538	91.6552	99.2651
NM_001006235.2	TMPO	3038	2779	30.7866	32.8198	41.5219	39.046	38.1411	37.4378	51.5689	57.3287	61.4009	65.9932	57.914	52.2119
NM_001006236.3	SLC25A3	4140	3881	63.9299	69.3223	68.8009	70.1066	73.4724	75.3391	102.241	110.846	104.441	107.737	104.495	102.544
NM_001006237.2	RANGAP1	2625	2366	6.93139	7.38841	11.007	10.9208	6.18298	13.9359	11.7696	20.0509	16.6895	17.5996	13.0943	16.8099
NM_001006238.2	L3MBTL2	2891	2632	1.3935	3.48462	3.6406	3.42421	4.02995	1.53311	3.04771	1.68622	3.50591	2.75384	3.28425	3.83086
NM_001006239.4	RPS19BP1	955	696.016	47.7586	52.9141	45.7811	46.9556	45.289	39.6326	76.45	74.9406	70.0007	71.9325	79.2435	76.5412
NM_001006240.3	TAB1	1995	1736	14.7774	15.9697	16.3463	17.2928	17.5374	17.649	10.8526	10.8126	8.96152	11.2954	10.6063	8.94363
NM_001006241.2	RPL3	1309	1050	2400.69	2397.23	2221.12	2452.78	2282.92	2329.61	1422.1	1393.79	1448	1421.27	1373.08	1514.88
NM_001006242.2	DNAL4	1463	1204	74.6964	84.4348	81.883	71.4127	71.9951	77.6038	38.4814	39.8884	41.2142	36.4974	40.9253	38.4964
NM_001006243.2	MCM5	2562	2303	85.8484	82.435	82.0792	89.2587	94.3213	96.4472	144.014	151.133	148.312	149.584	139.822	143.674
NM_001006244.2	TMEM263	2981	2722	16.163	14.9325	20.5128	17.5185	15.5252	14.0533	15.7341	18.9636	16.7153	17.8681	15.7936	17.088
NM_001006245.2	WASHC1	2105	1846	20.7983	19.5524	22.5591	19.1415	19.5715	22.1834	12.9627	19.4551	18.3943	16.7668	17.8557	19.7899
NM_001006246.4	ATP6V1E1	1937	1678	0.623274	0.242025	0.273339	0.175374	0.489947	0.196367	1.58016	1.48542	1.34357	1.32359	1.64536	0.414357
NM_001006247.3	STRAP	2021	1762	25.9461	29.2236	32.5255	29.0108	26.3118	29.1873	65.1823	72.226	72.4081	69.5435	71.521	71.5962
NM_001006248.2	DERA	1510	1251	12.8669	12.3391	12.8045	12.2289	11.5437	12.4486	5.57065	5.85747	5.07469	6.62181	5.0054	6.87526
NM_001006249.2	PHC1	5290	5031	1.69532	1.44591	2.06779	1.65436	1.65905	1.75248	1.17748	1.30299	1.73185	1.503	1.56068	1.73845
NM_001006250.2	FKBP4	2479	2220	41.9264	45.6985	55.9162	45.1038	42.879	44.8596	42.0972	48.8068	47.4625	44.2082	44.8422	43.3932
NM_001006251.2	ING4	1592	1333	2.90834	4.77179	3.64818	4.24407	3.73949	4.62044	20.6112	20.4867	18.1877	18.9662	20.569	18.5801
NM_001006252.2	TAF13	862	603.044	36.2181	50.8709	39.9656	39.0706	38.2883	38.3057	69.2652	71.1579	63.3567	75.9252	71.7925	66.1736
NM_001006253.2	PCNP	2102	1843	25.0585	28.9832	34.5914	30.93	27.1099	28.9469	40.4927	43.5666	44.0788	43.169	42.8963	45.4904
NM_001006254.2	NFKBIZ	3569	3310	0	0.493185	0	0	0	0	0.907144	0	0	0	0	0
NM_001006255.3	HJURP	2931	2672	4.59968	3.97174	4.16358	4.84167	4.66822	4.95261	5.80375	7.23125	7.73364	6.65418	5.96882	5.15723
NM_001006256.3	SAMSN1	2255	1996	0	0	0	0	0	0	0	0	0	0	0	0
NM_001006257.2	JAM2	1441	1182	0	0	0	0	0	0	0	0	0.057602	0	0	0
NM_001006258.2	C21orf59	1236	976.999	17.3137	18.6788	24.6288	16.1439	15.4444	17.641	7.60755	6.57379	8.81906	8.93784	9.95408	8.82271
NM_001006259.3	PDK3	6436	6177	6.5777	6.20227	8.93615	8.20479	7.34756	7.08303	9.65421	13.0421	11.362	9.13467	9.69317	11.9938
NM_001006260.3	EIF2S3	1811	1552	203.435	200.979	223.799	222.963	198.312	223.433	163.347	190.41	180.838	182.091	186.648	188.598
NM_001006261.2	AP1S2	2552	2293	13.6482	10.6421	11.9395	11.9258	11.9927	8.69627	10.9678	13.4343	9.84583	14.4989	9.34115	14.3649
NM_001006262.2	ASB9	2571	2312	2.39819	2.29909	2.56063	2.36803	3.01982	1.8463	0.16681	0.414227	0	0.597411	1.49279	0.903202
NM_001006263.2	TRAPPC2	1790	1531	16.3265	13.2199	15.8243	17.5861	15.3607	14.386	29.9662	33.8238	34.6263	32.6669	34.103	34.2149
NM_001006264.2	PRPS2	2973	2714	0	0	0	0	0	0	0	0	0	0	0	0
NM_001006265.3	CDC16	2259	2000	3.8937	4.46765	4.25679	5.56827	4.59591	5.55864	15.5641	13.6963	17.0139	16.2975	15.9245	14.2092
NM_001006266.3	PCID2	2124	1865	8.07328	9.59689	12.4762	12.2771	11.143	12.3755	29.41	36.2826	35.6983	30.7733	33.3549	32.6199
NM_001006267.2	ARGLU1	1796	1537	26.8573	23.4514	25.4148	24.6255	25.2742	26.5336	41.4888	46.2873	45.5455	47.1018	37.4481	43.2511
NM_001006268.2	UBAC2	1915	1656	16.6807	18.3169	23.7527	20.2709	18.0063	19.6937	18.4282	22.9275	20.8941	19.2959	20.8832	21.4913
NM_001006269.2	ELF1	3241	2982	7.98398	3.0122	4.54211	5.22344	7.88809	6.03057	5.03098	2.66638	7.55036	4.50243	3.31487	4.50864
NM_001006270.1	GPALPP1	1873	1599	7.97813	7.91049	9.18171	8.41522	7.59251	6.91263	13.9014	12.6764	13.9762	13.4747	14.006	12.6247
NM_001006271.2	SUCLA2	2306	2031	18.4192	16.5341	19.0765	18.3383	16.4558	14.2446	20.4043	26.3444	25.0602	22.2388	23.6903	25.3522
NM_001006272.3	CAB39L	2870	2611	0	0	0	0.138102	0.141962	0	0	0	0	0	0	0.243818
NM_001006273.2	SPRYD7	1809	1550	12.6624	15.6055	18.7791	15.2265	15.4176	16.3599	16.4317	16.3596	14.4893	18.0683	18.4124	16.41
NM_001006274.2	CKAP2	2752	2493	17.2608	17.8965	19.0491	20.8	19.0368	18.7505	28.7187	31.8996	30.4178	35.0199	28.4804	30.3254
NM_001006275.1	SUPT20H	2593	2319	0	0	0	0	0	0	0	0	0	0	0	0
NM_001006276.2	RFC3	2978	2719	6.01063	6.15227	7.44991	7.37648	8.60243	6.76607	16.671	20.5498	18.6375	19.3802	19.1841	18.803
NM_001006277.2	EEF1AKMT1	2234	1975	2.18483	2.04851	2.15782	2.6825	2.73217	2.84358	1.23724	1.51805	1.70951	1.76282	2.61191	0.837108
NM_001006278.2	MMP7	1055	795.999	0	0	0	0.153396	0	0	0	0	0	0	0	0
NM_001006279.3	TMEM123	2550	2291	28.7465	31.2125	36.2288	34.1881	30.7801	30.9353	33.2027	33.0711	35.7286	32.3493	32.5112	37.294
NM_001006280.2	MED17	3094	2835	7.66639	7.24301	9.3561	9.04081	8.23058	9.13125	22.1535	20.9902	21.4267	21.6053	20.7307	22.2274
NM_001006281.2	NDUFA9	1532	1273	32.2031	36.4257	33.9016	38.886	30.5438	38.771	44.9257	41.3685	43.3129	36.5298	38.3529	45.7923
NM_001006284.3	POLD3	2479	2220	12.6935	13.2447	15.177	13.0914	14.6803	15.058	11.8758	14.5172	15.1879	13.3837	17.5148	13.321
NM_001006285.2	UQCC1	1962	1703	10.9733	12.092	12.8431	13.2139	10.9639	12.3834	20.5948	28.1416	23.8459	21.0913	23.0293	28.502
NM_001006286.2	CHMP4B	1628	1369	99.6645	116.028	125.028	101.834	113.972	93.9525	185.794	189.9	175.958	194.388	191.255	187.423
NM_001006287.2	IFT52	1540	1281	0	0	0	0	0	0	0	0	0	0	0	0
NM_001006288.2	RPN2	2303	2044	217.186	216.708	301.437	253.328	233.516	249.483	177.906	196.892	179.424	176.895	180.135	177.998
NM_001006289.2	YWHAB	2709	2450	90.0116	86.4402	130.177	109.547	99.9548	105.248	104.38	123.677	108.111	110.229	114.781	109.065
NM_001006290.3	ADA	2672	2413	10.166	11.0737	13.2473	13.5532	11.2802	12.393	5.0162	5.99301	5.72401	5.31406	4.38546	4.65357
NM_001006291.2	SERINC3	2267	2008	99.9454	97.4952	137.337	118.31	119.227	119.655	120.67	140.872	126.807	134.573	124.626	137.282
NM_001006292.2	SLC17A9	2835	2576	0.142747	0.206132	0.088607	0.06996	0.069509	0.151416	0.418104	0.337341	0.392079	0.42517	0.459658	0.55846
NM_001006293.2	DDX27	2528	2269	24.6211	28.4891	34.2916	26.6584	28.8676	28.2538	43.6247	46.4411	41.3379	41.9233	46.7342	42.6148
NM_001006294.2	NELFCD	2707	2448	11.6136	13.2288	15.7572	16.3728	12.4206	13.0952	14.877	15.7717	12.8288	15.7437	15.7175	15.9729
NM_001006295.2	STX16	3122	2863	4.67626	3.28199	7.19595	8.91166	5.58778	7.05434	10.3517	12.5984	19.1359	15.3668	17.0899	12.2835
NM_001006296.2	VAPB	1846	1587	40.0069	41.9337	42.3508	52.5045	44.7348	44.4802	69.6152	71.0615	70.9257	62.8849	67.5125	68.3355
NM_001006297.3	RTFDC1	1950	1691	41.437	47.1499	48.8749	50.1341	40.9647	41.0539	63.1679	73.0752	57.4193	65.1942	71.9575	73.1551
NM_001006298.2	ICMT	2134	1875	20.7697	20.2278	28.6344	23.456	24.1711	27.0032	39.106	37.2785	41.1732	36.8971	43.9838	37.0913
NM_001006299.3	WRAP73	1952	1693	16.1023	18.0288	17.7839	18.8347	18.7156	13.1537	15.4685	12.5082	12.2926	12.8068	12.3811	18.7862
NM_001006300.2	RER1	1667	1408	15.3054	16.8636	16.1278	22.3667	17.4538	16.4807	28.4081	44.3363	30.8311	33.5004	27.1569	32.7731
NM_001006301.2	MIB2	4984	4725	3.67051	4.02643	5.29116	4.40672	4.37796	4.92482	3.09577	3.42514	2.96404	3.35146	3.01049	3.08562
NM_001006303.2	PGD	1666	1407	259.609	304.941	278.842	292.76	268.051	274.626	144.596	152.198	151.613	153.308	156.502	170.715
NM_001006304.2	PQLC2	1639	1380	17.5709	13.7588	20.1279	19.1474	19.3141	20.5137	29.7231	40.3085	34.2602	28.5989	35.6439	34.3701
NM_001006305.3	NFU1	971	712.009	127.507	134.121	129.459	123.359	127.999	123.274	92.6094	91.5786	83.5214	91.8481	91.5451	88.2964
NM_001006306.3	CHMP7	3010	2751	31.8035	34.505	35.1944	38.6952	31.844	28.8547	29.7699	31.1253	34.6608	28.1891	36.8614	31.4426
NM_001006307.2	ZNF593	669	410.235	781.118	780.109	682.42	838.156	748.584	830.219	600.58	585.804	514.801	544.371	540.123	589.963
NM_001006308.1	SNRNP40	1616	1341	64.2709	64.9215	72.8208	72.7087	75.8107	77.8113	94.204	101.119	97.9442	95.4353	100.133	99.2868
NM_001006309.4	HNRNPR	2667	2408	11.2556	18.8858	28.2622	19.9971	18.6078	18.5941	19.5902	23.7302	23.5216	20.7868	21.8042	23.4226
NM_001006310.2	ZDHHC18	1100	840.999	8.57485	6.23758	10.3497	7.86251	5.13378	8.51417	9.08641	13.4866	13.2167	9.75652	10.2575	14.9525
NM_001006311.2	NUDC	2157	1898	90.0825	110.697	106.199	109.122	99.0763	105.6	149.507	162.523	151.697	149.228	143.92	156.836
NM_001006312.2	ADPRHL2	2779	2520	11.5707	15.3793	13.8257	14.0973	16.2765	16.0974	16.6515	16.1152	15.7073	18.0242	16.9739	19.1016
NM_001006313.3	TMEM39B	1701	1442	0	0	0	0	0	0	0	0	0	0	0	0
NM_001006315.2	PNRC2	2703	2444	49.002	55.8182	64.2243	58.1419	55.1902	60.0057	156.131	192.406	191.824	183.522	181.645	188.365
NM_001006316.3	EI24	2303	2044	96.2845	91.3542	126.77	109.613	107.898	128.891	128.311	129.751	136.678	126.355	120.884	127.262
NM_001006317.4	APLP2	3760	3501	0	1.72183	2.33055	0	0	2.76078	0	0	0	0	0	0
NM_001006318.2	RBM7	1309	1050	19.6903	20.8795	23.7471	21.0027	19.969	21.3375	37.2983	41.6635	32.8053	41.494	37.93	42.1097
NM_001006320.2	TRAPPC4	1085	825.999	159.682	146.561	177.581	147.182	168.287	173.335	124.628	148.251	139.832	134.851	142.394	138.145
NM_001006321.2	SDHD	1008	748.999	243.773	221.249	247.722	270.027	262.881	270.345	187.013	193.512	183.257	191.386	192.657	198.456
NM_001006322.3	EIF2D	2463	2204	5.29637	7.23787	6.42662	4.99395	6.47571	5.5749	5.54113	6.42507	5.75441	5.17607	5.21681	5.04698
NM_001006323.2	SLC16A1	4037	3778	116.95	147.674	167.964	145.091	160.62	149.086	186.633	207.359	186.068	195.718	188.743	199.403
NM_001006324.3	SIKE1	2095	1836	32.8499	26.6971	37.3873	31.6991	32.9416	35.9017	38.7955	40.6477	41.7869	37.7593	44.4147	41.6224
NM_001006325.2	NFYA	3640	3381	5.41248	4.45704	7.82052	8.81456	6.5069	3.66525	7.08505	6.89534	11.381	6.87182	10.9889	12.127
NM_001006327.3	MED20	1388	1129	45.1496	40.9243	44.8742	47.9337	46.6378	40.5337	26.0407	21.6293	22.1329	23.9849	20.2955	24.4356
NM_001006328.3	CD79B	1592	1333	0	0	0	0.11351	0	0	0	0	0	0	0	0
NM_001006329.1	METTL2B	1480	1205	9.7851	9.43124	9.52872	13.1689	9.03497	10.9012	9.642	10.9551	12.3128	10.8836	10.031	10.9004
NM_001006330.2	LIMD2	1114	854.999	0.062154	0	0.067463	0	0.210042	0	0	0	0	0	0	0.07707
NM_001006331.1	CDC27	4010	3729	4.10509	2.48676	3.93753	4.74564	4.58292	4.79371	7.98889	6.7609	5.74744	6.84956	5.18623	5.51699
NM_001006332.1	BECN1	1860	1586	3.93915	5.1927	5.62942	6.59971	6.11161	4.61795	5.46997	6.34193	7.00965	6.88985	7.11303	6.29699
NM_001006333.2	NKIRAS2	1659	1400	35.7521	31.4416	33.4164	35.6949	34.2303	36.4949	38.1145	36.3153	36.6672	39.218	35.0558	34.6024
NM_001006334.2	NT5C3B	1870	1611	3.18835	1.78877	0.144606	2.0303	2.02875	0.951508	3.56182	1.30949	1.67482	4.33514	3.76032	0.962235
NM_001006335.3	SMARCE1	2614	2355	29.8776	31.3781	34.2292	36.0948	32.745	36.7881	58.8038	59.9775	64.8436	60.1989	61.0332	61.4824
NM_001006336.2	MVP	2878	2619	43.0012	45.1982	44.7132	44.8059	50.9227	50.8017	20.7868	21.2716	22.1215	19.0059	17.7976	14.8087
NM_001006337.4	LSM7	1302	1043	26.2676	36.949	34.1525	31.508	32.3053	28.6314	51.7814	57.7529	56.4132	60.7174	60.2281	59.6183
NM_001006338.3	RNF126	1681	1422	88.7066	100.868	97.7779	93.4216	91.3344	90.1494	89.4433	99.5854	91.304	96.5121	101.316	107.025
NM_001006339.2	COPE	1246	986.999	171.239	198.821	192.569	192.359	188.051	198.638	187.787	184.926	186.419	198.427	181.591	215.847
NM_001006340.2	PEX11G	1637	1378	7.93047	7.06422	9.03711	8.776	7.11238	8.91841	4.87704	4.02549	6.0369	4.60364	6.804	3.49901
NM_001006341.3	CHERP	3432	3173	16.1145	15.8643	24.5667	17.2204	20.2317	22.7683	28.1302	35.322	29.0814	31.6072	26.5259	31.8815
NM_001006342.2	MYDGF	1317	1058	53.0143	58.313	58.7593	59.3372	51.3409	60.4564	43.5748	43.7586	44.6497	46.3194	44.2161	49.2733
NM_001006343.2	TNFAIP8L1	1554	1295	33.8444	29.8271	32.8326	34.5997	34.0453	32.3604	7.95328	9.63232	11.3163	10.5584	9.07945	8.43065
NM_001006344.2	CPA6	2609	2350	0	0	0	0	0	0	0	0	0	0	0	0
NM_001006345.3	RPL7	825	566.064	3205.4	3398.72	3035.69	3566.07	2974.5	3071.28	2582.26	2760.29	2738.62	2610.63	2632.22	3018.48
NM_001006346.2	FABP5	1305	1046	0	0	0	0	0	0	0	0	0	0	0	0
NM_001006347.2	OTUD6A	3074	2815	20.8528	21.8093	20.7375	26.182	22.2303	22.4299	29.3766	36.5564	37.8808	34.006	33.9493	33.5556
NM_001006348.2	MTERF3	1430	1171	67.0738	49.6041	67.8638	63.7084	64.5259	67.5201	49.7325	47.547	46.9891	46.6658	47.0847	43.7469
NM_001006349.2	EIF3E	1480	1221	241.344	233.513	247.437	256.736	219.582	240.718	277.35	312.341	318.37	286.191	290.454	310.195
NM_001006350.3	DERL1	3411	3152	43.405	42.8666	57.6948	48.5644	47.0177	50.8529	81.8539	93.9377	90.2043	91.3833	86.0542	92.088
NM_001006351.3	SSPO	16003	15744	0	0.010048	0.025258	0.030343	0.045436	0.02064	0.031843	0	0	0.012251	0.008828	0.016561
NM_001006352.2	ARF1	2093	1834	339.946	362.787	461.695	405.526	368.978	378.66	451.102	496.951	476.975	465.709	489.848	492.137
NM_001006353.2	CCDC12	1270	1011	23.0036	25.4464	26.6375	22.6964	23.2231	21.3111	54.3686	54.9281	53.4288	57.9662	57.4757	53.4594
NM_001006354.2	GTPBP4	1969	1710	58.0263	54.3532	63.8007	65.8645	60.6523	61.4437	126.271	131.99	127.074	124.8	130.606	128.398
NM_001006355.2	RAB18	2255	1996	58.9752	54.3784	71.4338	67.3472	59.2678	61.4167	90.6625	98.3674	96.3994	95.0904	100.879	97.4401
NM_001006356.2	ACBD5	3526	3267	6.98306	6.6197	8.27703	8.19087	7.80092	8.4512	9.00021	11.2181	10.7458	8.53074	8.95363	8.52706
NM_001006357.3	APBB1IP	2900	2641	0.039776	0.041412	0	0	0.144687	0	0	0.023501	0	0	0	0.222817
NM_001006358.3	BZW2	1796	1537	164.594	156.33	199.296	184.709	163.553	172.474	277.022	320.665	309.767	305.109	295.565	309.08
NM_001006359.1	IGF2BP3	4552	4293	1.42646	1.58357	1.50897	2.04832	2.95743	1.29343	2.43547	1.81943	2.30681	2.40268	1.03604	1.11999
NM_001006360.2	TRA2A	2004	1745	46.9901	45.0014	57.6251	46.4162	43.4543	45.507	68.8057	71.8163	71.4898	74.7506	65.2059	69.2268
NM_001006361.2	DFNA5	2961	2702	0	0	0	0	0	0	0	0	0	0	0	0
NM_001006362.3	HIBADH	1919	1660	17.8043	17.6644	21.3446	20.4015	20.1656	18.8004	9.53195	9.03235	10.071	10.4085	9.64725	10.9878
NM_001006363.2	RAB5A	2372	2097	19.5879	21.0602	23.9576	21.6392	21.7391	22.7011	35.6466	37.615	37.8597	34.9584	31.361	40.0429
NM_001006364.3	CNOT10	2594	2335	7.19387	7.01858	9.27194	6.94315	8.32498	7.49823	13.3702	11.634	10.4996	12.7806	11.9944	11.2457
NM_001006366.2	MRPL3	1532	1273	60.7805	57.2233	63.1361	62.0738	60.6672	63.6993	77.975	86.472	87.7697	88.6355	85.7592	83.612
NM_001006368.2	TGM4	2423	2164	0.923454	1.22883	0.923854	0.972926	0.57936	1.02144	1.32798	1.63582	1.30917	1.51906	0.450847	1.63293
NM_001006369.2	KIAA1143	1931	1672	53.9783	53.7412	64.4173	60.5922	51.2231	54.591	55.2687	58.6324	63.3805	54.5021	58.305	64.1186
NM_001006370.2	PDIA4	2376	2117	44.711	46.5503	55.5018	56.6284	48.3708	54.3216	37.6357	42.3606	39.5992	41.0508	37.674	37.8344
NM_001006371.5	SLC12A7	4303	4044	0	0	0	0	0	0	0	0	0	0	0	0
NM_001006372.2	DTNBP1	1754	1495	3.46196	5.68297	6.16049	4.31021	5.79503	5.48076	2.21416	2.70418	2.07109	4.10116	2.80093	3.68425
NM_001006373.2	BLOC1S5	2522	2263	19.3893	16.6135	23.678	22.8781	19.7737	20.8275	22.829	25.8045	34.0875	28.1086	25.8329	29.6624
NM_001006374.2	TXNDC5	2864	2605	33.5897	33.4076	47.4752	40.7685	40.9199	38.982	51.1417	59.5546	57.6755	53.0772	54.4306	51.9302
NM_001006375.2	SSR1	1638	1379	151.737	142.411	184.197	171.801	159.551	152.524	238.923	260.668	248.115	238.409	236.48	248.77
NM_001006376.3	EXOC2	4469	4210	6.03329	4.48156	6.28675	6.90056	6.40979	6.6362	7.78892	8.90701	8.72272	9.37637	8.61493	7.51269
NM_001006377.2	SERPINB6	2197	1938	11.9333	11.0447	11.5625	14.4167	11.4621	11.895	43.0492	48.4193	51.8127	47.7659	51.0753	54.3538
NM_001006378.3	VPS4B	3541	3282	16.7115	14.6965	18.858	17.6736	16.2999	18.4505	39.4778	44.0526	45.1617	42.5463	43.2218	42.2724
NM_001006379.3	DROSHA	7089	6830	0	0	0	0	0	0	0	0	0	0	0	0
NM_001006381.2	GALNT1	3990	3716	0.834151	2.0302	5.25547	2.19123	0.766099	0.186946	2.98828	5.7619	4.91101	2.36695	4.54665	5.08685
NM_001006382.2	FH	1646	1387	25.3178	27.1097	33.7705	32.0357	31.7594	33.6496	39.7156	41.6268	41.0657	38.8936	39.7128	40.12
NM_001006383.2	FAM206A	714	455.168	5.76471	8.04451	6.69563	9.15297	7.59715	4.95594	9.14208	14.0124	13.0106	10.5113	10.8931	10.8204
NM_001006384.2	EXOC3	2889	2630	12.6647	11.4659	15.4681	16.2382	13.5486	16.5594	24.7609	31.5051	28.9096	26.6058	29.9952	26.8006
NM_001006385.2	CNDP2	2085	1826	12.7078	14.2687	14.8175	13.5166	13.8367	15.4528	24.8956	26.0772	27.5067	25.3702	26.5392	24.8179
NM_001006386.4	LPIN2	2786	2527	1.77395	3.88411	1.4533	1.72144	3.9529	0.754591	1.68803	0	4.08184	7.83	2.89122	2.75532
NM_001006387.2	TCEA1	2116	1857	22.9024	19.8503	26.1622	22.9289	19.3107	20.9428	17.2113	19.5551	20.5639	19.9031	19.3313	17.4662
NM_001006388.2	MRPL15	1185	925.999	44.0191	50.9653	55.9918	50.1293	51.057	48.8155	63.0681	73.1586	73.7312	66.2087	73.1676	66.1933
NM_001006389.2	TGS1	5468	5209	3.1294	4.03015	4.20878	3.71153	3.93952	4.01795	10.6253	11.9588	10.2993	11.4759	9.66755	11.1135
NM_001006390.2	LYN	2979	2720	0.518002	0	0.568163	0	0	0	0.090442	0	0	0	0	0.754088
NM_001006391.2	YTHDF3	6487	6228	8.22885	7.86797	11.6054	12.5408	11.4453	11.3944	16.9414	18.6359	18.9304	18.3477	16.612	17.5048
NM_001006392.3	CEPT1	2154	1895	0	0.433197	0.164067	0	0.159757	0	1.82181	0	0	0.287529	2.01401	1.66223
NM_001006393.3	PSME4	5821	5562	0	0	0	0	0	0	0	0	0	0	0	0
NM_001006394.2	KIZ	1877	1618	3.23533	3.24254	4.45824	3.80048	3.94142	5.40474	2.59634	4.30643	2.96283	2.75465	2.5774	2.77104
NM_001006395.3	MDH1	1580	1321	0	0	0	0	0	0	0	0	0	0	0.101055	0.085495
NM_001006396.2	WDR43	3049	2790	33.3106	30.0896	35.7958	35.3951	32.8159	36.4886	137.167	151.472	146.614	154.32	147.1	158.003
NM_001006397.2	IARS2	3243	2984	35.4489	34.9981	49.4158	42.9837	41.1655	41.5004	24.0085	22.6093	25.4903	25.4965	24.5196	25.4626
NM_001006398.2	EPRS	5067	4808	35.9572	35.6335	46.9034	43.0849	43.6954	42.4841	35.4945	43.9293	45.6057	46.6765	42.8474	38.1099
NM_001006399.2	INTS7	3241	2982	4.45241	4.26877	5.69831	4.93297	5.50305	4.29445	15.3317	18.9164	16.8925	17.7101	16.1392	16.263
NM_001006400.2	MCFD2	1810	1551	0.698546	1.204	1.87102	3.51508	0.193936	4.14007	3.66218	2.23431	1.84471	2.88014	7.62808	4.27111
NM_001006401.1	RASGRP3	2754	2479	17.6959	18.5929	20.5702	14.8292	15.3101	20.4553	10.7464	17.9816	20.4751	18.0658	14.2078	18.4857
NM_001006402.2	SLC30A6	2138	1879	12.8315	12.7278	15.5546	14.6782	14.3366	13.9829	25.8388	29.4307	30.2421	27.2144	30.6211	29.1694
NM_001006403.3	TSNAX	2443	2184	8.99556	8.55498	12.6275	10.6152	11.2601	7.3086	14.1688	16.5411	14.8866	16.3402	16.2811	19.2755
NM_001006404.2	EXOC8	4905	4646	9.64337	8.69959	12.2179	9.53769	11.262	11.0344	16.7457	14.6932	17.6866	14.5308	16.7922	17.0155
NM_001006405.2	TCP1	1828	1569	203.994	198.899	229.977	215.501	195.379	208.444	347.602	352.709	349.173	353.855	345.491	366.684
NM_001006406.2	EIF3M	1326	1067	381.744	368.252	411.883	423.396	351.864	397.698	346.741	377.464	395.02	359.505	345.476	399.707
NM_001006407.2	CDC40	2620	2361	20.9382	19.9865	25.0712	22.0352	21.7958	23.9553	20.8987	21.1952	22.3779	23.1252	21.6469	22.0261
NM_001006408.2	SNX3	2848	2589	36.4659	39.6889	47.3135	41.0715	36.8474	39.8635	31.7338	37.1018	31.2163	34.226	33.8769	35.0325
NM_001006409.2	ATG5	1828	1569	4.36729	4.54858	4.87258	6.53199	4.74579	4.40052	4.27495	5.06424	3.43238	4.61987	6.31482	7.88265
NM_001006410.2	PREP	3414	3155	6.38495	6.38601	3.66494	4.6269	6.58068	5.3698	1.89414	2.99953	3.16655	4.79741	3.14064	3.96588
NM_001006411.2	LOC421792	853	594.047	26.5036	30.524	29.4365	27.8911	26.8392	27.8231	18.9267	16.5592	21.4137	16.2902	15.8566	16.7242
NM_001006412.2	HMGN2P46	876	617.037	23.823	28.165	27.3709	27.1595	28.1034	26.0433	31.7329	23.6153	22.8927	25.8859	27.2581	28.3664
NM_001006413.2	LMBRD1	3437	3178	5.25073	4.6445	5.85788	7.02224	4.33009	6.62725	7.60966	7.98413	9.11626	9.01707	9.39079	8.55198
NM_001006414.2	FBXO9	2743	2484	20.8611	17.8389	24.5553	21.4858	18.4955	21.8619	25.3979	26.3616	26.3764	23.515	23.9169	28.4907
NM_001006415.2	YWHAQ	2936	2677	276.716	287.718	370.711	315.848	313.143	316.05	296.645	337.488	329.891	323.273	330.404	335.601
NM_001006416.2	TAF1B	2289	2030	4.04308	3.14593	2.84289	4.24004	3.70605	3.26822	3.6514	4.25841	4.85264	3.81092	4.49808	5.19146
NM_001006417.2	KLF11	2924	2665	32.1128	36.116	47.3772	36.1554	44.366	43.6852	37.8643	48.8357	40.35	43.1675	41.8164	42.5377
NM_001006418.3	FAM49A	3252	2993	13.7191	10.6966	14.7495	17.6127	12.8874	14.6723	32.9217	39.6654	40.0639	33.0895	34.3083	38.3659
NM_001006419.2	WDCP	2852	2593	1.4991	1.34642	2.3546	1.15566	1.82147	2.08085	3.32284	2.72886	2.80429	2.54807	2.92785	3.70697
NM_001006420.2	NRBP1	2779	2520	39.4134	32.0718	37.8437	34.175	38.1494	44.3693	54.3124	57.7282	57.979	53.1246	49.3262	57.2654
NM_001006421.2	MCM3	3423	3164	10.913	13.6398	16.3469	13.3296	16.2733	16.8927	39.412	42.4132	38.0273	44.4357	39.3407	43.0153
NM_001006422.3	ENPP4	1788	1529	4.41157	4.16918	4.90685	5.6855	4.04504	4.42832	3.05878	3.00983	3.45711	2.15252	1.5061	2.7871
NM_001006423.1	LOC422090	901	626.034	11.8618	8.10094	11.7514	8.9228	14.5985	10.6592	11.9357	10.2484	5.92642	8.62024	8.63621	9.57827
NM_001006424.2	SLC9A3R1	1810	1551	4.05815	3.54308	5.59365	4.83362	4.95799	4.01835	19.0796	15.5499	16.453	14.7655	15.119	14.0293
NM_001006425.3	HN1	1466	1207	148.568	163.196	177.374	162.526	166.894	160.42	229.749	240.75	234.36	241.318	244.006	246.061
NM_001006426.3	NUP85	2127	1868	94.6932	84.6547	113.629	90.2192	106.391	93.3842	74.1447	77.1782	70.7916	76.2841	67.644	73.4153
NM_001006427.3	ENOX2	3229	2970	3.9316	4.38934	5.5579	6.46184	4.53627	6.1201	5.02775	1.72646	4.74231	3.83874	1.79612	4.4923
NM_001006428.2	CHMP1B	1376	1117	54.5013	53.8749	61.6552	55.6525	52.2889	56.8224	91.6953	103.515	101.794	105.219	106.073	108.783
NM_001006430.2	LOC422214	1222	962.999	52.6386	54.6325	51.1107	57.6513	51.4328	63.0114	86.2225	94.0519	92.3313	88.7035	91.6987	93.4182
NM_001006431.2	PLS3	3367	3108	36.546	38.6923	63.8147	41.2642	54.4464	57.9881	25.4197	25.2502	25.6427	33.5518	27.5584	28.9575
NM_001006432.2	ARHGEF6	4261	4002	0	0	0	0	0	0	0	0	0	0	0	0
NM_001006433.3	CSTF2	1660	1401	5.38895	5.28684	5.38092	6.91951	7.17135	8.42233	13.7519	12.8501	18.1039	17.3763	16.774	18.4295
NM_001006434.3	APOOL	4436	4177	1.97098	1.37916	1.55639	2.89715	2.00614	2.67641	4.15826	3.91889	4.70623	3.93766	4.0478	3.31071
NM_001006435.2	MAGT1	2702	2443	141.47	137.032	170.686	161.024	152.884	158.66	139.911	150.32	155.367	148.457	147.129	162.972
NM_001006436.2	NXT2	3568	3309	2.08729	4.24656	4.42708	4.62536	3.51795	3.33661	6.95399	17.2468	13.159	13.3846	12.2401	13.8217
NM_001006437.2	NKAPL	1920	1661	23.6057	24.6005	30.0166	26.0426	29.3814	29.3297	45.3879	45.7675	44.8339	42.0208	38.5978	45.5672
NM_001006438.2	MSMO1	1814	1555	375.355	342.765	451.803	408.546	357.689	390.037	678.265	751.411	756.05	681.681	726.281	765.092
NM_001006440.2	ABCE1	2452	2193	66.096	61.2992	74.114	86.4855	71.7389	77.7353	200.786	223.719	219.624	200.048	196.635	200.275
NM_001006441.2	PGRMC2	1726	1467	35.7117	41.5974	49.1333	38.3808	40.7869	42.5945	37.1366	42.3493	38.5064	44.2103	44.6617	39.2178
NM_001006442.2	OSTC	1141	881.999	235.824	245.09	247.255	257.789	228.518	242.436	240.584	250.539	262.62	249.891	260.394	276.257
NM_001006443.2	SLC25A4	1655	1396	31.6875	38.4594	36.7545	34.9815	32.1467	33.7145	29.2971	33.961	32.5267	36.9039	30.6558	32.7538
NM_001006444.2	DCTD	1831	1572	30.2619	27.0133	30.3987	33.3867	31.0072	28.4506	37.7855	40.9578	45.9109	43.383	37.5065	44.4972
NM_001006445.2	AGA	5482	5223	5.8166	6.67161	7.09348	6.83052	6.26897	7.14594	3.89825	4.99616	4.50356	4.37353	4.5145	4.58591
NM_001006446.2	FBXO8	3825	3566	2.62627	0.847975	2.0152	2.7218	1.97376	2.11211	1.28296	0.45747	0	0.270326	0.821886	1.10783
NM_001006447.2	COPS4	1724	1465	94.0192	89.5108	107.587	103.645	90.2964	97.2918	119.013	130.01	126.838	125.431	122.163	130.241
NM_001006448.2	POLR2B	3788	3529	30.9832	28.4194	41.4043	35.1303	36.4607	34.1503	34.1923	37.3934	35.6959	35.7219	34.8911	34.3199
NM_001006449.2	SRP72	2116	1857	63.0171	56.0533	83.0448	66.3461	66.9771	73.4285	80.7126	86.924	80.1799	77.5079	85.3814	82.4266
NM_001006450.2	ERI1	2133	1874	14.1091	17.2899	18.3355	17.7461	18.8959	18.5728	14.1927	15.6557	17.1819	17.4149	15.8554	16.039
NM_001006451.2	DCK	2100	1841	7.89204	8.13182	10.6559	9.2529	8.6612	9.00455	36.3547	36.6224	33.1505	34.0488	38.23	36.8893
NM_001006452.2	RPL7L1	1473	1214	111.293	123.138	120.273	123.161	118.999	122.876	202.315	209.032	191.786	197.159	209.598	207.726
NM_001006453.2	ASAH1	1996	1737	78.8052	73.4483	104.57	83.045	80.39	85.4623	74.4331	72.6993	85.3529	76.4217	78.738	74.3423
NM_001006454.2	CNOT7	2607	2348	4.19226	5.69483	1.92276	6.31132	1.88512	0.430685	5.73644	0.517073	20.6275	8.99004	15.1083	13.4156
NM_001006456.2	RFC1	5656	5397	1.30179	0.97659	1.37418	1.47774	0.955685	1.15178	0.15771	1.28077	2.90941	3.41029	1.33402	3.60695
NM_001006457.2	PPARGC1A	6225	5966	0.008777	0	0	0	0.009996	0	0	0	0	0	0	0
NM_001006458.2	GRPEL1	1960	1701	29.113	33.2945	31.9231	31.5003	26.8668	29.8094	57.0751	60.6985	62.2995	59.0078	56.5946	62.1273
NM_001006459.2	GRK4	6246	5987	2.14144	2.3267	2.73431	2.71417	2.42006	2.68426	2.13135	2.24959	2.54063	2.08003	2.39784	2.19054
NM_001006460.2	MXD4	3453	3194	15.2327	17.7867	17.9205	16.2354	15.395	18.4843	7.40329	10.8485	9.67085	10.0467	9.31015	8.61832
NM_001006461.4	LETM1	6985	6726	10.067	10.5505	11.9634	13.0844	12.8677	12.6898	24.8085	27.6205	27.9693	26.0514	24.0998	22.7675
NM_001006462.1	IMMT	2612	2337	21.2434	24.4638	30.6882	23.3315	24.9062	24.1973	29.5495	30.3094	31.1334	30.1247	29.9182	29.9222
NM_001006464.3	TMEM258	497	238.634	1107.11	893.871	920.175	985.956	985.707	986.106	732.028	645.618	678.293	687.883	656.934	720.529
NM_001006465.2	NADSYN1	2597	2338	6.15992	7.06927	7.89692	8.15094	7.51648	8.07054	4.1157	5.58783	5.41946	6.09137	5.84382	6.15552
NM_001006466.2	RRAS	2245	1986	186.313	182.835	252.424	205.285	206.367	208.721	181.924	196.864	188.252	180.932	195.255	194.786
NM_001006467.2	COPB1	3315	3056	65.5933	63.9809	92.0025	76.6934	81.836	80.4301	92.4845	106.436	102.158	95.7706	95.8502	99.8161
NM_001006468.2	NUCB2	5247	4988	64.8966	66.0582	68.1024	89.1007	75.9528	81.4539	107.455	136.35	122.677	125.662	107.732	114.228
NM_001006469.3	NAP1L4	2860	2601	9.52986	11.6587	11.1219	12.8286	13.5186	12.2846	13.3493	19.4363	16.2619	13.2819	12.3834	17.8582
NM_001006470.2	TSSC4	2228	1969	11.1185	15.5963	17.5739	11.0937	15.5185	15.1924	15.8251	16.0502	18.1471	18.1385	12.2082	14.5411
NM_001006471.2	TOLLIP	4198	3939	36.0899	38.3225	49.6352	44.3549	43.546	43.0989	44.8674	52.1875	47.9329	48.8139	48.7437	50.4183
NM_001006472.2	CD151	3168	2909	61.4605	68.6179	85.3287	73.0103	72.7851	74.6195	68.7336	75.63	73.8771	71.0132	75.8344	77.1087
NM_001006473.2	RNH1	2209	1950	527.096	572.089	602.528	571.811	575.455	609.079	526.597	548.325	531.419	525.386	522.104	559.928
NM_001006474.2	API5	3733	3474	52.6421	53.6286	71.3528	62.3492	58.5278	63.1646	71.0474	78.5005	80.4931	79.52	73.3571	79.4573
NM_001006475.2	ERH	781	522.097	266.978	373.348	295.911	297.072	275.204	259.48	315.153	320.657	317.667	331.925	295.915	367.116
NM_001006476.3	SRSF5A	2239	1980	45.4192	43.3013	54.8844	50.3207	50.6479	50.9374	171.503	203.792	195.633	174.91	168.26	185.788
NM_001006477.2	EIF2S1	2130	1871	87.7239	82.5599	96.8984	94.6281	81.8994	90.3066	180.836	189.033	192.216	185.432	187.391	186.573
NM_001006478.3	SRP14	1195	935.999	61.1262	67.4711	71.4882	75.9437	60.6278	67.632	106.434	125.417	120.899	124.978	125.708	130.964
NM_001006479.3	ARHGAP11B	3930	3655	15.1815	14.7677	16.8667	19.7986	17.82	18.7449	27.0237	29.008	28.3908	27.0487	28.5237	25.1991
NM_001006480.3	ZNF410	1987	1728	25.104	23.5376	28.4479	30.3531	25.2473	26.5696	46.9403	52.5376	48.5731	45.2055	43.7608	45.5395
NM_001006481.2	EIF2B2	1382	1123	99.2692	95.2136	105.546	107.172	101.291	101.033	104.811	109.271	102.642	101.163	115.71	108.344
NM_001006482.2	TMED10	2848	2589	546.93	606.813	625.3	610.43	616.239	636.64	495.973	535.149	498.749	503.162	513.173	530.12
NM_001006483.3	SPTLC2	2344	2085	20.2783	19.878	21.7764	22.7189	21.7911	21.7678	38.911	40.8701	38.806	46.214	37.4605	40.137
NM_001006484.4	TTC7B	3472	3213	0.881877	0.478479	1.40156	0.784147	0.815779	0.809265	0.424346	0.926783	0.857619	0.962012	0	1.17979
NM_001006485.2	VRK1	3268	3009	0.537954	1.63878	1.07891	1.35874	1.65221	1.23369	1.60684	0.537728	0	0.326065	2.44959	0.124277
NM_001006486.2	SETD3	3975	3716	13.2319	13.0568	16.61	17.3258	14.0443	13.7038	28.2752	30.5246	28.2599	28.764	25.8191	30.2837
NM_001006487.3	EVL	1926	1667	0	0	0	0	0	0	0	0	0	0	0	0
NM_001006488.2	EIF5	2196	1937	10.6514	35.7659	21.6691	19.8522	17.821	6.53324	160.837	154.477	211.719	218.994	178.752	115.283
NM_001006489.2	XRCC3	1968	1709	7.6352	7.2954	7.6957	8.16752	8.62255	10.9289	16.1857	16.3885	19.1933	14.496	15.9242	17.5322
NM_001006490.3	NUDT14	2020	1761	0	0	0	0	0	0.07384	0	0	0	0	0	0
NM_001006491.2	PSMA3	963	704.012	317.968	341.307	332.913	340.268	312.923	314.713	281.964	288.244	310.086	294.693	296.889	307.9
NM_001006492.2	ACTR10	2035	1776	53.6712	63.0474	59.5279	66.8984	57.4907	64.8651	42.4834	52.2794	47.1169	50.1901	51.6357	50.935
NM_001006493.2	POLE2	1754	1495	19.1273	20.7201	18.9311	19.0265	19.1285	21.5922	24.4057	28.1746	26.8843	28.3011	26.8641	29.4333
NM_001006494.2	PSMC6	1558	1299	141.356	151.921	144.626	151.968	144.99	159.633	184.536	199.004	182.651	185.378	187.814	205.559
NM_001006495.2	NCOA4	3449	3190	9.96919	11.4631	14.3298	10.6142	12.0518	12.2402	11.3077	9.94945	15.2537	13.5762	15.1615	12.2014
NM_001006496.2	TUBGCP2	2893	2634	8.73749	9.54	11.1168	10.535	10.3958	9.9735	9.13367	11.2915	11.7566	8.2746	10.4974	9.02172
NM_001006497.1	DNA2	3285	3010	0.638942	0.75182	1.33385	0.478175	0.976044	0.709358	2.13367	2.2836	1.68071	1.93656	1.19446	1.66092
NM_001006498.1	SUPV3L1	2741	2467	9.72564	10.1846	12.3894	11.4255	9.9925	11.0412	12.6042	14.3684	14.8642	11.2307	12.8195	13.5734
NM_001006499.2	TSPAN15	1948	1689	0	0.063153	0	0.107104	0.07073	0	0	0	0.080126	0.267352	0.041298	0
NM_001006500.2	POLR3A	6753	6494	2.07984	1.65159	1.80476	3.05967	2.5895	2.94216	5.46307	7.27111	6.73203	8.19378	6.11421	6.05616
NM_001006501.2	ADK	2120	1861	6.73328	6.21146	9.67857	6.31359	7.09328	8.07012	3.77712	4.10815	4.33392	5.50956	5.73237	6.08765
NM_001006502.2	NDUFB8	732	473.14	321.162	248.692	294.245	293.926	329.272	307.557	187.488	168.461	167.386	165.899	183.625	191.581
NM_001006503.2	CUTC	2428	2169	0	0	0	0	0	0	0	0	0	0	0	0
NM_001006504.2	NHLRC2	9687	9428	2.42551	0.640564	3.25148	0	0	3.72657	0.809178	1.04852	3.30556	0	2.2537	0.122476
NM_001006506.2	BUB3	1447	1188	38.536	58.6164	46.5113	62.0831	53.7983	30.673	65.8712	48.3387	48.8562	55.7836	69.5312	67.5297
NM_001006507.2	PPP2R2D	3335	3076	2.74286	3.58101	4.47032	6.08386	4.2051	3.99367	10.9119	14.8314	11.1834	11.7466	11.107	11.2833
NM_001006508.2	PMS1	3071	2812	0	0	0	0	0	0	0	0	0	0	1.36201	0
NM_001006509.2	ASNSD1	2312	2053	4.24701	4.48206	6.32927	6.98239	5.4113	6.77677	15.3576	14.9463	16.1748	12.208	15.483	12.6778
NM_001006510.2	ZC3H15	3142	2883	34.2667	33.0497	39.2828	42.8302	38.6205	39.8025	65.1314	63.7743	66.21	65.8401	66.6572	55.5495
NM_001006511.3	ACADL	1770	1511	59.5778	67.0359	67.8908	66.3684	71.8433	73.0598	40.9482	42.3411	36.0444	37.2215	37.8259	38.9674
NM_001006512.2	UBE2F	1132	872.999	39.1403	36.9414	43.7367	36.7907	38.4968	39.6496	30.7314	23.8367	31.2941	26.872	27.1438	29.2525
NM_001006513.2	SLC19A1	2173	1914	79.1795	77.5893	87.0821	78.412	86.7147	89.1226	49.9109	62.6923	61.8157	58.4445	57.93	56.0999
NM_001006514.2	LSS	3126	2851	17.4059	16.3954	20.3456	19.7887	19.5659	20.2747	26.7495	24.7477	24.5237	29.1763	24.8474	27.5361
NM_001006515.2	GTF3C3	3339	3080	2.7945	2.57284	2.28364	2.40333	2.55297	2.99777	7.13469	9.33071	6.81326	8.05138	8.09226	7.96607
NM_001006516.2	BZW1	2501	2242	90.9758	95.615	101.438	98.3167	91.0718	93.1353	89.7386	97.7696	96.4153	95.7212	97.2034	98.8905
NM_001006517.2	ORC2	3101	2842	0.960646	0.578749	0.923144	0.78156	0.818928	1.05218	1.64174	1.83413	2.76955	1.87541	3.08723	2.37144
NM_001006518.2	NDUFS1	4940	4681	35.7978	36.7927	42.9605	38.1464	42.9308	42.1928	15.2139	15.002	16.5679	13.0269	14.1788	15.6406
NM_001006519.4	DYNC1I2	2612	2353	5.56846	7.0685	7.98076	3.80772	9.68768	5.22807	6.59685	10.5122	9.37598	11.2569	6.87032	6.44718
NM_001006520.1	BCS1L	1840	1581	1.84187	1.33561	1.91045	3.29338	2.03533	2.46469	3.08842	2.38694	4.87365	3.52758	3.90846	3.72993
NM_001006521.3	CNOT9	2436	2177	33.3235	29.7418	41.27	34.7978	37.0993	32.3672	62.6555	62.6179	60.737	51.5526	56.9643	57.6554
NM_001006522.2	PECR	1675	1416	0	0.037757	0	0.061846	0.126604	0	0.152503	0.043936	0	0	0	0
NM_001006523.3	ERCC3	3033	2774	8.91562	9.04951	13.5505	11.7734	10.7776	11.7405	24.8423	25.4258	23.0911	25.9653	24.4273	25.7242
NM_001006524.3	BIN1	6547	6288	0	0	0.351558	0.700364	1.09324	0.425146	0	0	0.701975	0	1.59172	0
NM_001006525.2	EAF2	1705	1446	18.6068	19.5817	25.1462	19.6619	17.4731	19.1451	32.6997	31.0283	34.8669	31.922	34.4089	30.2346
NM_001006526.2	SEC22A	1380	1121	36.1295	32.5897	43.5052	40.8404	35.6472	35.4468	56.019	59.9621	56.0625	50.9703	56.0919	66.2424
NM_001006527.3	MCM6	4300	4041	13.6616	13.6247	17.9428	17.483	15.1355	15.2571	31.0585	34.8156	34.3003	33.7535	32.7165	35.05
NM_001006528.3	DARS	2089	1830	50.4499	48.7199	65.1034	55.4764	57.7528	54.508	36.1426	39.2203	36.9362	37.7776	38.1036	36.4322
NM_001006529.2	PKP4	4500	4241	0.365337	1.61348	1.70712	1.71536	1.93761	2.7031	0.95111	0	0.70269	0	2.26482	0.260091
NM_001006531.2	STX10	2824	2565	2.95227	2.54521	4.70293	5.17723	3.67242	1.77867	13.6708	15.9487	14.7668	14.0242	15.0366	13.6529
NM_001006532.2	RALGPS2	3649	3390	0	0	0	0	0	0	0	0	0	0	0	0
NM_001006533.3	ZNF326	2358	2099	8.74088	7.08847	8.69854	10.1409	8.79015	4.00509	10.3733	12.8955	19.3696	16.0376	18.47	14.1623
NM_001006534.2	SH3GLB1	1560	1301	32.7338	32.7964	43.2818	40.8797	31.5958	35.4228	33.7664	35.4022	35.1541	34.0613	27.7029	32.086
NM_001006535.2	FUBP1	6678	6419	0.68757	0.084758	0.096522	0	0	0.839539	0	0	0	0.597843	0	0
NM_001006536.2	CDC20	1666	1407	111.401	118.979	113.772	126.488	119.557	116.715	94.434	104.574	92.757	94.1464	96.5579	102.579
NM_001006538.2	DPH2	1904	1645	5.3182	4.89723	5.07984	5.0601	5.55648	5.1778	12.0253	15.1171	14.8166	15.4914	10.3484	13.1063
NM_001006539.3	AKR1A1	1913	1654	28.6544	25.6035	32.0928	30.7468	29.7073	29.0429	17.8627	15.2448	15.0276	17.3743	14.1396	16.2653
NM_001006540.2	RNF11	2831	2572	27.7646	26.9125	36.7629	27.4813	27.9381	27.6757	48.9285	50.6262	45.2749	53.0853	50.0954	56.5365
NM_001006541.2	TMEM59	1960	1701	42	41.8164	52.2222	47.115	45.6779	49.2732	69.3245	83.6455	76.0581	74.8223	75.8186	78.4166
NM_001006542.2	HOOK1	5731	5472	1.33995	1.59412	1.27905	2.39434	1.8855	1.85394	1.93704	1.94818	1.86112	2.28116	1.59113	1.45498
NM_001006543.1	FARSB	1911	1636	6.24127	7.71096	10.6977	10.2557	8.35306	9.44205	8.69181	13.1507	9.84545	7.79672	8.131	8.02508
NM_001006544.2	CFAP410	1689	1430	38.0805	36.431	32.8988	40.1064	33.8499	43.105	25.504	24.7652	26.8999	23.5759	27.0545	27.9155
NM_001006545.1	TBCCD1	2292	2018	3.75815	2.09044	3.07832	2.69499	3.11103	2.91439	3.53932	3.44909	2.48729	2.36691	3.96898	3.25767
NM_001006546.4	CCDC61	1568	1309	22.4367	24.0049	22.3912	22.598	24.1593	23.2478	9.18742	11.5539	8.87657	10.2272	10.1367	12.1838
NM_001006547.3	BDH1A	2454	2195	0	0	0	0	0	0	0	0	0	0	0	0
NM_001006548.2	ACAP2	3223	2964	24.2998	23.4358	36.518	29.4406	27.7731	29.44	31.813	39.7007	34.1744	33.5571	31.9422	35.1754
NM_001006549.2	LSG1	2351	2092	16.268	18.9716	19.797	19.7097	18.3511	18.0012	47.5679	48.3915	44.61	45.5425	49.2243	45.5197
NM_001006550.2	RFC4	1274	998.999	24.8884	22.7188	26.0533	25.8517	27.1681	25.9606	25.5546	26.4853	26.0125	29.4748	27.0665	26.6686
NM_001006551.1	MCCC1	3673	3400	5.58004	5.09035	6.62881	6.03239	6.79387	5.16377	2.04697	1.50683	2.36739	2.36975	1.72235	2.4144
NM_001006552.1	TTC14	2861	2587	1.42987	1.98013	1.96305	2.5058	1.73948	1.73383	10.1274	10.1274	9.75205	8.55487	8.21786	9.29534
NM_001006553.2	NDUFB5	680	421.222	392.532	362.446	429.653	429.541	395.958	412.564	301.01	325.822	296.87	299.605	293.551	361.823
NM_001006554.1	PDCD10	1284	1009	41.3361	52.7976	48.3376	42.4703	38.8278	39.9418	58.6504	65.3247	65.066	52.5526	65.6661	61.8783
NM_001006556.1	GMPS	2659	2384	4.30804	4.45636	5.35847	5.4778	7.3722	7.10878	14.0874	15.3411	14.5343	17.0643	14.6631	14.3235
NM_001006557.4	SELENOT	1528	1243	136.866	117.448	145.937	133.969	134.697	124.251	144.94	148.21	139.196	153.482	151.599	147.455
NM_001006558.2	GYG1	1790	1531	16.7988	14.2629	16.6079	20.0966	15.0815	15.133	18.5273	19.6055	24.2178	19.7042	18.9721	21.4929
NM_001006559.2	LAMTOR3	1205	945.999	54.526	56.7942	58.4249	61.1793	57.5079	57.436	80.9976	79.8691	79.3143	75.0074	78.6192	86.5159
NM_001006560.2	HP1BP3	2735	2476	85.3695	95.6359	117.894	95.5007	111.377	94.3121	57.2924	58.8484	57.2857	51.5026	54.8308	58.3449
NM_001006561.2	SSR2	872	613.038	407.979	414.837	396.205	414.724	408.774	436.857	309.671	310.114	314.644	301.327	319.893	305.618
NM_001006562.2	ABCF2	2863	2604	2.69403	4.09402	8.91962	3.9042	8.35162	4.21463	10.8736	7.35738	3.80677	15.157	11.5264	21.2641
NM_001006563.2	RHNO1	1130	854.999	5.40743	5.60256	7.30314	8.07501	4.97365	6.1523	7.60461	8.93296	5.56931	7.50448	7.37236	6.61186
NM_001006564.3	ANP32E	3732	3473	42.3728	46.6092	43.1141	46.7516	41.2113	47.3512	30.043	37.0271	34.5414	44.6017	35.303	43.3166
NM_001006565.2	ANKRA2	1847	1588	0	0	0	0	0	0	0	0	0	0	0	0
NM_001006566.2	QDPR	1473	1214	29.8324	30.9942	35.8683	28.737	30.4555	29.357	16.3205	15.7459	18.834	15.3793	18.3009	15.0383
NM_001006567.2	OAT	2202	1943	40.5214	41.7409	49.349	43.9735	42.8442	44.6316	29.3338	28.9954	29.2335	28.4945	28.0937	30.0233
NM_001006568.2	DDX19	3318	3059	30.9703	33.3012	38.7712	31.6709	35.8594	39.6832	57.1702	48.2826	47.5356	49.5828	44.3838	44.1229
NM_001006569.4	CENPL	1963	1704	4.54518	4.13093	4.89957	4.42214	4.66128	3.51471	7.59681	8.79134	8.57189	7.26786	8.71748	6.88247
NM_001006570.2	GOLGA7	1778	1519	74.2006	66.599	74.8417	79.1883	72.8176	66.7772	107.132	110.888	102.648	96.3191	115.433	111.301
NM_001006571.3	ACAA2	1769	1510	127.833	127.63	142.274	146.205	130.552	137.986	149.054	155.563	148.551	146.692	135.889	157.843
NM_001006572.3	GLYR1	4922	4663	18.7297	23.0101	29.1739	23.3892	20.3736	24.6043	15.1809	23.4015	13.2417	20.2285	24.0238	17.5844
NM_001006573.2	REXO5	2510	2251	5.11226	5.26416	7.0212	5.79544	5.99713	6.68445	11.2923	10.0379	9.28666	9.78834	8.33341	10.7691
NM_001006574.2	FAM172A	2838	2579	4.96498	4.37611	6.0148	3.8917	4.82273	7.25692	4.19115	4.02691	3.08824	4.1718	2.67945	4.11486
NM_001006575.3	PHAX	3607	3348	5.5246	4.17905	4.0687	4.962	3.885	3.89589	11.3704	11.7281	12.495	13.5665	10.8896	9.77659
NM_001006576.2	DEPDC1B	4660	4401	1.85625	2.48741	2.8989	3.04848	2.49383	1.9791	3.11225	3.32465	3.76433	2.53084	2.86748	3.00777
NM_001006577.3	TRAPPC13	1511	1240	7.97869	6.81669	7.4444	7.3796	7.64584	9.07814	7.99001	6.7448	6.51575	5.43488	4.24231	5.93311
NM_001006578.3	OXCT1	5748	5489	11.5066	11.519	16.4379	14.4663	14.6408	15.0025	4.53123	4.45	5.7086	5.43906	4.73893	4.55351
NM_001006579.2	NSA2	1037	777.999	184.948	227.556	219.209	184.555	194.56	195.024	223.065	204.097	217.603	214.791	221.801	211.36
NM_001006581.3	RIOK2	1862	1603	9.20773	7.55985	9.74952	9.14625	8.75763	8.8423	24.954	28.0044	29.5746	25.7199	26.2445	28.6618
NM_001006582.2	TMEM175	3145	2886	3.14733	3.85469	4.92047	2.95278	3.37045	4.30219	3.20842	4.34323	3.89234	5.24466	3.88449	5.23183
NM_001006583.2	MRPL50	636	377.285	52.7272	43.0401	39.5037	45.3787	43.7331	38.6739	41.8612	38.4795	30.0289	51.2923	39.7866	37.4124
NM_001006584.3	DHFR	1441	1182	3.98221	2.51283	4.54891	3.50311	2.99194	4.84312	3.47499	5.05791	5.93306	3.00645	3.6653	4.33239
NM_001006586.2	AP3S1	1818	1559	30.7495	27.5427	34.3201	36.6344	31.0121	29.1377	39.4205	44.9709	48.9906	46.8388	52.238	48.8464
NM_001006587.3	FANCC	3219	2960	0.672543	1.97628	1.33142	1.79296	1.91244	2.94584	1.26927	0.26285	3.07939	2.45649	1.78403	3.48638
NM_001006589.3	BMP15	2164	1905	0.165786	0.111823	0.150052	0.031614	0.062694	0.170642	0	0	0	0.169242	0.036598	0.103115
NM_001006590.1	WNT10A	1167	907.999	0	0	0	0	0	0	0.159042	0.206135	0	0	0	0
NM_001006685.1	HSPA2	2323	2064	250.023	275.805	337.05	258.901	286.282	277.214	290.238	331.515	312.913	321.792	306.37	320.92
NM_001007078.2	CSF2	799	540.084	0	0.304519	0	0.228655	0	0.241013	0.403481	0.232319	0	0	0.13032	0.245693
NM_001007079.2	IL4	1071	811.999	0	0	0	0	0	0	0	0	0	0	0	0
NM_001007080.2	BMPER	4010	3751	6.48798	5.10055	9.02437	7.50558	8.10567	7.23193	4.04771	4.1664	2.93062	3.63846	3.28387	3.81325
NM_001007081.2	ESRRG	4909	4650	1.53401	1.4006	0.888532	1.22643	1.25884	1.21901	0	1.60633	0	2.22302	2.19167	2.34446
NM_001007082.2	TRPM8	5203	4944	0	0	0	0.012109	0.036191	0	0	0	0	0	0	0
NM_001007083.2	IL3	1099	839.999	0	0.064319	0	0	0	0	0	0.148644	0	0	0	0
NM_001007084.2	IL5	1630	1371	0	0	0	0	0	0.189714	0	0	0	0	0	0
NM_001007085.3	IL13	1705	1446	0	0	0	0	0	0	0	0	0	0	0	0
NM_001007086.2	CAV2	2491	2232	154.762	157.656	196.403	166.652	168.941	172.044	82.6084	86.2465	90.159	92.3513	85.5334	88.9763
NM_001007087.2	BLM	4413	4154	5.37549	5.27539	7.24025	5.65938	7.68354	7.93344	12.1244	12.807	11.1123	11.2988	12.127	11.0504
NM_001007473.1	DAD1	597	338.344	478.594	577.626	447.807	493.935	476.491	446.254	362.975	372.439	313.469	381.209	373.947	351.398
NM_001007477.4	OCM3	764	505.104	0	0	0	0	0	0	0.143958	0	0	0.128851	0	0
NM_001007479.2	RPL4	1399	1140	3504.12	3257.47	3360.49	3455.77	3301.54	3731.74	2570.64	2692.98	2644.84	2498.54	2465.12	2630.43
NM_001007482.2	LAT2	1701	1442	0	0	0	0	0	0	0	0	0	0.399638	0	0
NM_001007488.5	TLR1A	3420	3161	0.974844	1.00578	1.38377	0.958396	1.59301	1.48202	0.567254	0.666532	0.449795	0.605025	0.252431	0.788765
NM_001007490.2	AIFM1	1952	1693	20.6022	21.4836	25.1189	22.8703	25.1361	26.4878	30.502	39.1766	36.2901	35.3125	34.3942	37.4237
NM_001007594.3	WNT6	1210	950.999	0.27891	0.566404	0.565707	0.191854	1.02085	0	0	0	0.431733	0.136057	0.073585	0
NM_001007822.2	BIRC2	4461	4202	12.537	11.1352	12.2598	11.4301	10.7892	11.6761	41.6543	43.3143	42.6146	39.8212	42.2836	44.0827
NM_001007823.2	RPSAP58	1024	764.999	8262.05	7546.06	7611.85	7901.23	7746.58	7916.78	6102.64	6032.87	6201.79	6140.97	6094.48	6311.44
NM_001007824.3	ACTG1	1575	1316	120.018	139.148	137.415	139.311	139.5	145.079	237.718	253.42	239.82	233.799	230.092	260.104
NM_001007825.1	BLOC1S6	2490	2215	8.69668	7.50202	7.99578	8.776	7.41811	7.18045	12.1424	11.9671	13.5368	12.8154	14.868	16.5722
NM_001007826.2	ABHD17C	2797	2538	0.082798	0.146471	0.219922	0.189374	0.070551	0.293708	0.056584	0	0.21227	0.076156	0.027445	0.154597
NM_001007827.2	MINAR1	3536	3277	0	0	0	0	0.018208	0	0	0	0	0	0	0
NM_001007828.2	HACD3	3058	2799	14.1582	13.4225	18.7119	18.2431	15.1564	16.0831	27.3939	28.6306	30.1779	29.2384	29.1583	30.1417
NM_001007829.2	SNAPC5	2220	1961	6.49335	6.59711	7.11736	7.15372	6.42499	7.8242	7.43997	6.90631	7.98947	6.64148	7.60748	8.60493
NM_001007830.2	SLC25A46	2969	2710	5.07731	4.55325	5.43641	5.80255	6.2544	5.89408	7.09834	8.47121	8.44377	7.508	7.87896	7.51385
NM_001007831.2	PHKB	4405	4146	0	0.597322	0	0.46313	0.689871	0.606765	2.48293	0	2.81443	0	1.98127	0
NM_001007832.2	PAIP2B	1579	1320	38.5465	39.4681	46.1975	43.8575	37.8246	40.6362	75.3961	75.3762	74.2311	79.7109	78.5521	86.4337
NM_001007833.3	NUBP2	1663	1404	35.5836	34.657	34.6875	40.627	38.4357	42.5154	103.106	112.056	111.959	113.169	101.232	115.385
NM_001007834.2	SYNGR3	5598	5339	0.627848	0.495149	0.618198	0.672603	0.837792	0.669583	0.644523	0.522413	0.502025	0.614643	0.442932	0.513395
NM_001007836.2	TANGO2	3042	2783	1.18041	1.39705	1.3203	0.72099	0.978125	1.18294	1.17069	1.28129	1.42039	0.425571	0.47638	0.357348
NM_001007837.3	VPS29	2144	1885	14.591	15.3367	17.0244	23.8055	18.2727	20.6466	28.9127	36.673	27.4834	32.2767	32.2711	34.4654
NM_001007838.2	SNRPD3	1591	1332	181.185	218.099	190.751	202.434	183.858	171.375	203.111	202.4	198.58	217.306	205.48	228.636
NM_001007839.1	YWHAH	1875	1587	129.293	101.1	150.253	126.569	132.427	132.411	237.629	258.065	244.854	232.793	240.181	234.557
NM_001007840.3	RNF5	2602	2343	20.9728	21.4096	25.6841	25.8082	24.6011	22.8759	45.107	44.4811	47.1034	43.9236	46.01	45.9215
NM_001007841.1	C12orf49	3003	2727	15.5812	15.7492	20.18	18.105	18.218	20.1372	14.2351	16.6701	14.3105	14.6566	14.3701	13.3518
NM_001007842.2	FBXW2	2937	2678	8.65179	10.2348	11.1668	9.74862	8.77172	8.90847	10.8529	13.7431	13.3239	12.4689	15.1325	15.1175
NM_001007843.2	URM1	2376	2117	112.395	135.461	104.418	118.809	110.818	119.219	88.3279	86.4921	79.4109	85.9286	80.2867	88.0678
NM_001007844.2	WDR45B	2600	2341	30.507	30.3683	35.9613	33.5771	33.3508	32.2247	48.3665	57.3615	50.6662	52.3156	53.4981	49.0205
NM_001007845.2	PRKAR1A	3578	3319	114.939	117.394	156.955	139.086	131.569	127.746	133.55	163.957	155.685	151.233	142.72	147.169
NM_001007847.2	YPEL2	4963	4704	4.58845	6.76233	7.70445	5.40978	7.66664	6.32085	1.70208	2.15162	1.46889	1.90898	1.14747	1.73004
NM_001007848.2	CBLL1	2206	1932	0	4.58625	1.83646	3.25876	4.55123	3.62997	3.26344	9.91235	5.88535	7.87076	11.4321	8.4492
NM_001007849.2	TSPAN12	2490	2231	0	0	0	0	0	0.456184	0	0	0	0.191976	0	0.139373
NM_001007850.2	YAF2	8962	8703	2.54803	2.8281	2.63311	3.39524	3.30698	3.15676	2.97213	3.73505	3.30343	3.92412	3.04993	3.62784
NM_001007851.2	RASSF3	3400	3141	58.5639	59.0568	75.9527	61.5025	58.8058	65.8863	153.66	180.38	171.716	171.967	165.76	173.484
NM_001007852.1	RAP1B	4771	4496	21.7056	20.0505	32.0167	23.6136	24.8161	23.3359	48.9473	49.0963	46.4404	52.3467	50.4144	48.9006
NM_001007853.2	DDX47	2618	2359	7.70891	10.182	10.4523	10.3443	9.03366	8.57058	20.2629	24.3196	24.2541	24.5035	24.9262	25.4502
NM_001007854.2	ADIPOR2	3899	3640	53.5823	60.6879	68.6501	60.5504	62.2466	63.4874	65.6747	74.4987	67.594	70.1921	66.9187	70.4176
NM_001007855.2	FGFR1OP2	3104	2845	8.31765	6.41543	7.22734	8.12798	7.69717	6.21723	20.1157	23.9634	21.0451	23.4551	22.1088	19.5952
NM_001007858.1	GABPA	4253	3978	4.87253	4.68408	5.55215	5.74577	5.71125	5.14567	6.82269	10.7837	10.2215	8.81335	8.49377	7.1895
NM_001007869.2	SDC4	2706	2447	106.177	127.632	145.134	108.405	125.055	120.691	212.885	241.649	228.408	236.982	236.128	244.891
NM_001007871.2	GID8	3470	3211	17.2531	15.9449	16.9167	21.0866	17.1964	18.186	41.6121	47.5383	50.7239	50.8649	44.3871	48.3839
NM_001007873.2	SPATA2	4233	3974	1.53694	1.25504	1.49055	2.08311	1.48546	1.29457	2.76119	3.33924	3.06768	1.9555	3.04674	2.951
NM_001007875.2	SSU72	1586	1327	31.0725	34.1795	38.5266	38.1061	36.3708	33.8941	58.5866	57.5606	58.3201	64.0907	58.8659	59.7877
NM_001007877.2	TMEM230	2225	1966	2.57702	2.03214	1.92308	1.93336	1.39109	1.32089	1.70767	2.32349	3.92413	1.79811	2.41437	2.49291
NM_001007881.2	GUCA1B	905	646.03	0	0	0	0	0	0	0	0	0	0	0	0
NM_001007884.2	CCDC43	3071	2812	7.37519	9.22744	11.6022	8.68127	8.8074	9.80181	17.5577	18.3583	16.174	18.1738	17.9355	17.376
NM_001007886.2	AP1M1	3389	3130	20.4046	19.1758	24.4311	24.0084	21.0376	22.6366	52.1759	59.5471	57.9709	55.1752	53.4477	56.9754
NM_001007888.1	TCEB1	2871	2596	22.4074	22.8665	24.4856	25.5604	21.8997	23.7534	44.6435	41.7159	41.9858	45.0441	46.7129	44.3061
NM_001007892.4	CDK6	14829	14570	2.0334	2.45374	1.49577	2.17673	2.0094	1.81461	2.78938	1.34484	1.17932	4.12749	2.80021	1.44569
NM_001007894.2	CMTM7	3309	3050	0.96365	0.695488	0.766481	0.790575	0.508674	1.36404	0.400021	0.834034	1.27857	0.760148	1.07287	0.379813
NM_001007900.2	YPEL5	2383	2124	41.9563	41.6691	50.8139	48.1986	39.9897	46.3909	41.556	54.1469	44.5237	46.4384	51.1747	56.988
NM_001007905.3	PSMB1	845	586.051	343.595	379.494	360.07	369.609	342.254	330.232	427.99	414.833	437.899	456.332	461.555	461.816
NM_001007913.2	KCTD2	4118	3859	31.8357	34.0475	41.4962	38.7232	37.0384	37.9663	30.3317	36.5934	35.0736	32.7317	31.2463	35.4201
NM_001007917.3	MPP1	2655	2396	40.1716	43.6371	51.6464	46.3039	51.0562	52.2537	51.3341	53.095	52.382	54.0117	51.3297	60.1691
NM_001007923.2	FABP2	465	206.856	0	0	0	0	0	0	0	0	0	0	0	0.331013
NM_001007925.2	RNF141	3399	3140	17.6249	16.8034	19.4707	21.3542	20.546	20.1919	12.2072	18.0694	15.8409	20.1999	17.2352	13.9236
NM_001007930.1	CHP1	2576	2302	136.523	129.164	166.862	158.288	141.869	153.081	146.214	159.293	158.895	152.186	140.362	152.097
NM_001007933.2	SLC39A9	5747	5488	13.4786	15.1338	19.9069	17.5428	16.8055	17.4783	32.7941	39.9825	35.5341	35.0201	35.94	37.9295
NM_001007935.2	BRMS1L	2479	2220	16.6243	18.4899	22.2284	19.5325	19.5238	19.84	28.6383	31.5248	32.4184	30.3156	29.9129	30.7994
NM_001007937.2	LIN52	3344	3085	5.24131	5.36963	5.33624	6.42357	4.7966	5.8169	7.12649	7.92076	9.62905	8.72058	10.0048	9.06709
NM_001007942.2	RSFR	1778	1519	2.9152	2.71704	2.46338	3.00284	2.70256	3.04476	1.16151	1.32471	1.81351	1.07713	1.04548	1.55529
NM_001007944.2	KIF1BP	2354	2095	18.1696	16.8124	23.8876	18.2938	16.8698	21.3524	19.9952	17.9365	19.551	20.0231	18.1746	17.9608
NM_001007946.3	SGPL1	4640	4381	9.7251	9.28119	12.6049	9.01283	11.4102	9.33014	5.02115	7.09412	5.14346	8.14733	7.12904	5.90376
NM_001007948.2	ACTR1A	3349	3090	71.9999	71.7687	80.6025	76.5161	75.7913	82.9324	64.4007	67.3458	66.2377	65.3418	64.3384	71.3676
NM_001007953.2	GCLM	3090	2831	37.4036	35.5587	41.5434	39.5046	37.8445	40.9063	47.5467	53.3321	52.4628	48.6404	48.5329	54.059
NM_001007956.2	TMED5	3411	3152	27.317	28.8191	30.9392	34.9925	31.4291	32.6074	30.6249	37.1206	39.0621	37.592	32.741	33.8511
NM_001007958.2	LEPROT	3592	3333	42.337	40.0716	52.5716	50.862	46.0827	50.2563	33.1213	36.106	32.0613	36.0647	35.1582	34.3627
NM_001007960.2	SLC25A36	5083	4824	5.72852	4.92323	6.34764	7.57094	6.40457	5.8343	11.2666	11.7324	12.4102	11.4858	9.94188	11.1633
NM_001007963.2	KPNA4	3589	3330	38.437	33.7342	43.5828	45.0163	39.5901	42.8154	105.497	126.627	122.358	115.095	116.741	117.388
NM_001007965.2	ENSA	1899	1640	40.5272	46.4885	37.0976	41.7461	42.3867	41.0031	54.9979	55.9198	57.7646	57.4294	60.1473	55.184
NM_001007967.2	RPL30	545	286.46	2340.32	2748.99	2397.29	2419.03	2117.79	2122.29	2286.09	2176.47	2210.89	2254.87	2263.08	2303.07
NM_001007970.1	ARL2BP	2890	2616	5.95201	7.13715	6.47602	8.16898	6.39091	8.7462	5.02691	7.34558	6.1046	5.03584	4.36846	5.68001
NM_001007972.2	FAM46C	5898	5639	0.092869	0.121864	0.141261	0.265293	0.09541	0.080685	0.521201	0.296751	0.297002	0.673187	0.60434	0.312451
NM_001007975.3	NANS	2688	2429	13.1324	12.445	17.1427	14.3257	14.941	14.3721	17.9465	18.9132	16.9191	17.1633	18.5467	15.9153
NM_001007977.4	ALDOB	1560	1301	0	0.0823	0	0	0	0	0	0	0	0.049639	0	0.302698
NM_001007979.2	SMU1	3550	3291	21.4424	19.5362	28.2058	25.3926	21.7286	26.2156	33.9925	37.933	35.7504	33.9684	32.5657	35.3123
NM_001007982.2	SKP2	2826	2567	30.0467	27.9962	36.725	34.3588	31.4658	31.6078	29.37	38.2866	36.2155	32.1639	31.2703	36.0258
NM_001007985.2	HMX3	1487	1228	1.03416	0.436391	1.02684	0.169303	0.592656	0.342517	1.75863	10.8401	5.80268	5.04856	5.08843	4.16263
NM_001007988.3	BMI1	3282	3023	8.22564	7.16542	10.6271	7.83077	9.24907	10.3102	13.1829	14.177	12.7096	13.0806	11.2617	11.5716
NM_001008437.3	DNAJC3	5092	4833	10.2951	10.7188	13.9313	11.4318	11.757	10.8638	14.2567	15.3948	14.0427	15.062	16.9748	15.0999
NM_001008440.2	LCP1	3313	3054	0.171854	0	0	0	0	0.127711	0.164498	0	0	0	0.319158	0.299582
NM_001008442.1	SLC25A15	2956	2681	0.125924	0.032652	0.051282	0.171978	0.066845	0.299797	0	0	0.075131	0	0	0.024387
NM_001008444.2	GATA3	4606	4347	0.506368	0	0.364712	0.399593	0	0.589784	0	1.56454	0	1.9707	1.95943	2.07973
NM_001008446.2	ACTR5	4223	3964	3.88018	3.5876	4.47484	3.67063	3.90013	3.77772	3.982	5.60362	3.77216	5.10802	5.07345	4.93575
NM_001008448.2	OSBPL2	5107	4848	7.31179	8.80161	9.71505	9.90299	9.89427	8.56005	1.17233	9.2438	7.90965	6.99612	6.31753	7.55294
NM_001008450.2	LZIC	3412	3153	9.65635	10.9736	13.6617	14.7549	13.5372	12.9098	12.022	11.144	14.0208	12.7017	12.9032	15.591
NM_001008451.2	TRAPPC3	2098	1839	83.1989	89.0538	98.6247	101.497	91.7594	93.2355	62.1614	64.2565	61.6174	58.7824	60.6158	69.2246
NM_001008453.2	CCND3	2590	2331	3.7963	3.46858	5.38862	5.51335	5.599	4.21132	3.25908	2.56143	3.27452	4.15788	4.32647	2.37025
NM_001008454.2	PEX2	2952	2693	6.10161	6.37444	6.11774	7.10218	5.73429	9.58762	7.02619	7.96286	9.1824	7.72325	6.09782	6.43972
NM_001008455.2	ATP6V0D2	1684	1425	0.148139	0.037515	0	0.169607	0	0	0.151534	0.13097	0.23806	0.1359	0.195947	0.368236
NM_001008456.2	LGALSL	2761	2502	2.30861	2.02997	1.72632	2.4743	2.10705	2.83275	1.79731	2.79472	1.87064	1.68566	2.58497	2.31446
NM_001008457.2	B3GNT2	2666	2407	0	0	0	0.538471	0	0	0	0	0.690482	0	0	0
NM_001008458.2	BRE	4529	4270	30.8068	31.1642	36.874	36.4654	35.4668	35.5285	19.5706	22.5973	19.8592	22.3506	16.0498	22.7165
NM_001008459.2	BTBD9	8870	8611	10.3254	9.26969	11.837	13.9452	12.9466	13.7453	12.9052	16.5974	15.4341	16.5768	14.7399	13.5681
NM_001008460.3	DESI2	4366	4107	13.6594	11.086	18.3088	13.689	15.0273	14.9914	18.0492	19.8699	21.0875	19.4297	20.1199	18.7411
NM_001008461.2	PTP4A1	2678	2419	82.7127	85.1334	125.348	97.8285	98.2685	97.4326	146.854	178.319	161.892	153.45	170.223	168.264
NM_001008462.2	PAQR8	5291	5032	0.062462	0	0	0	0	0	0	0	0	0	0	0
NM_001008463.2	PGS1	3218	2959	19.9635	20.6673	27.4919	22.3263	21.4321	25.4161	22.0856	22.0037	20.6774	22.9871	22.8849	20.8284
NM_001008464.2	GPR174	2808	2549	0.02061	0.0625	0.022388	0	0.093662	0.025503	0	0	0	0.050551	0	0
NM_001008465.2	COMMD5	3234	2975	24.2524	22.9455	26.7875	26.1679	23.5242	23.9046	14.5712	14.8705	13.947	14.1582	11.7522	13.6646
NM_001008466.2	RAB33B	3508	3249	20.8967	17.9631	26.8533	26.0869	24.8048	25.7093	22.9962	25.9485	24.7457	24.199	25.6895	26.5862
NM_001008467.2	ANAPC10	2473	2214	6.86097	7.73577	8.50882	8.61192	5.04387	6.38632	6.76146	6.17088	3.13455	6.39931	5.43883	5.61661
NM_001008468.2	TMEM184C	3870	3611	9.29519	8.21518	10.5879	10.5964	9.69833	9.71652	9.47659	10.2195	11.3812	10.5192	9.92594	10.4735
NM_001008469.2	TMEM41B	3427	3168	64.218	62.1941	80.0096	76.1137	68.9586	72.2672	120.733	136.057	146.047	136.334	128.554	139.558
NM_001008470.2	CD82	2925	2652	58.3291	59.9014	73.3741	67.6304	65.7161	70.3858	49.565	56.5508	49.8009	56.4854	54.0063	53.2897
NM_001008471.2	SLC39A13	3900	3641	22.5249	22.1935	27.3737	24.7662	26.8219	24.8968	23.5024	19.6172	19.7066	20.8752	19.7378	20.8231
NM_001008472.2	GLRX5	2285	2026	124.87	117.002	140.598	124.855	123.897	120.461	129.716	130.919	138.481	134.847	143.943	146.259
NM_001008473.2	GSKIP	2289	2030	4.74221	4.77599	7.32567	6.09714	6.44664	6.28476	5.63966	6.25457	6.57214	6.96137	6.35205	7.13538
NM_001008474.3	SPATS2L	2906	2647	8.11572	9.54184	10.0617	10.1454	9.15741	10.1143	7.00408	9.17511	8.5626	8.2323	7.61477	8.1431
NM_001008475.2	PPIL3	925	666.026	10.4395	11.3154	14.2961	14.7346	10.6884	11.2677	15.2522	17.3804	13.2545	13.6796	17.6393	12.3884
NM_001008476.2	ARHGAP15	2570	2311	0	0	0	0	0	0	0	0	0	0	0	0
NM_001008477.2	MMADHC	3551	3292	12.0328	11.6247	16.1176	14.3346	13.8291	6.08249	13.7976	17.3777	15.131	16.372	17.2334	18.0609
NM_001008478.2	DR1	2932	2673	10.4333	9.27422	13.5964	11.2796	11.8879	10.8226	24.3344	29.8365	28.348	24.9043	26.1331	28.1046
NM_001008479.2	SUB1	3773	3514	62.764	62.2847	63.5373	78.4998	63.1662	67.8434	99.34	108.392	115.707	110.263	101.214	110.892
NM_001008480.3	GCM2	3576	3317	0	0	0	0	0	0	0	0	0	0	0	0
NM_001008674.2	DNAAF4	1573	1314	0	0	0	0	0	0	0	0	0	0	0	0
NM_001008675.1	MRPL51	1430	1155	76.0574	95.0499	64.9958	70.1246	87.4595	70.1685	70.0259	57.5966	51.6645	58.7492	58.2247	59.8959
NM_001008676.3	IFNGR2	2214	1955	62.6737	56.4537	81.631	65.3033	63.9606	67.7076	64.8133	66.5876	74.2364	67.5756	69.8922	69.1817
NM_001008677.4	CHAF1B	6440	6181	0	0	0	0	0	0	0	0.110924	0	0	0	0.816611
NM_001008678.2	RAB9A	2258	1999	5.9026	3.90337	4.73851	4.10292	1.18013	0	6.82876	6.43876	9.56153	6.88192	0	3.32663
NM_001008679.2	P2RY8	4502	4243	0	0.251635	0	0	0	0	0	0	0	0	0	0
NM_001008680.2	RP2	3691	3432	10.9109	9.58816	13.7637	12.837	10.7639	12.5978	10.2605	13.4285	12.0155	10.4653	11.2837	10.1648
NM_001008681.3	ABHD13	5366	5107	2.03968	1.80425	2.04745	2.53973	1.83232	2.08495	4.62963	5.23118	6.97021	5.42636	5.05958	4.89367
NM_001008682.2	ADAM17	4262	4003	9.34179	10.2864	12.0866	10.6148	12.7534	12.2675	11.0638	11.0185	10.8369	10.7623	11.212	10.5068
NM_001008683.2	DCLRE1A	4045	3786	4.02066	3.54636	5.55916	4.75291	4.39637	5.20552	5.26417	6.20767	6.95079	5.73435	6.23737	6.62429
NM_001008729.2	AZIN1	2441	2182	56.4656	53.4577	66.2961	58.8164	58.1967	66.7815	100.238	110.539	97.0678	109.694	102.377	110.679
NM_001008746.2	GNAL	6326	6067	0	0	0	0	0	0	0	0	0	0	0	0
NM_001008754.4	OR51M1	3824	3565	0	0	0	0	0	0	0	0	0	0	0	0
NM_001008786.3	GBE	1395	1136	0	0	0	0	0	0.228985	0	0.219334	0	0.170665	0	0.115682
NM_001008788.2	SLC30A7	6412	6141	1.81141	2.10229	2.31964	3.59624	2.75572	3.07966	5.6079	7.89621	8.24685	8.25441	6.75503	7.63263
NM_001008789.2	CYGB	3938	3679	0	0.028794	0.015486	0.016293	0.064864	0	0.077996	0	0	0	0	0
NM_001009878.2	OR52R1	4279	4020	0	0	0	0	0	0	0	0	0	0	0	0
NM_001009928.2	NOCT	2581	2322	11.6555	11.2904	19.2716	12.7315	14.4068	14.3582	21.9637	25.392	20.9825	24.268	19.2748	20.1095
NM_001010842.3	HSPB9	845	586.051	34.0961	31.4225	33.9174	24.9009	27.9699	30.6461	624.297	592.783	555.255	585.957	571.869	593.455
NM_001010843.1	LGALS8	948	689.016	3.21611	1.61443	2.48252	3.08293	2.33748	3.66255	5.49981	2.56044	6.77053	5.66761	4.24832	4.96342
NM_001011688.3	TLR7	3483	3208	0.926706	0	0.247224	0.697438	0.580237	1.22842	0	0.290072	0	0.260952	0.086801	0.285157
NM_001011689.2	CBFA2T2	3392	3133	0.3685	0.249509	0.226132	0.363844	0.457375	0.240499	0.646396	1.0415	1.54482	1.40854	0.534936	0.431778
NM_001011690.4	CL2	577	318.381	0	0	0	0	0	0	0	0	0	0	0	0
NM_001011691.4	TLR3	5864	5605	0	0.037725	0	0.053381	0.02128	0	0.012789	0	0	0	0	0
NM_001011692.2	APOD	1369	1110	0.619905	0.532056	0.776579	0.601005	0.430999	1.40934	0.194842	1.57153	1.10558	1.04811	1.51144	0.414454
NM_001012290.2	RP1-27O5.3	1125	865.999	5.27621	8.22883	8.45725	5.98095	7.05033	7.5016	8.09103	10.3063	7.76345	9.19474	7.19709	9.73821
NM_001012291.2	PNRC1	1718	1459	49.1037	52.7642	71.7532	55.4223	75.5393	95.21	145.997	151.065	135.017	133.508	149.615	129.374
NM_001012292.2	CLP1	1632	1373	69.3508	59.1382	54.9203	68.9512	73.2511	69.9497	71.4533	74.051	80.9944	80.9748	68.0401	70.8662
NM_001012293.3	HOXD4	1296	1037	0	0	0	0	0	0	0.139108	0	0	0	0	0
NM_001012294.2	POMGNT2	2356	2097	3.4615	2.96827	4.98578	3.90237	4.58521	3.25639	0.788079	2.10293	1.19059	1.19886	1.19649	0.999863
NM_001012295.2	PRLHR	1106	846.999	0.117327	0	0	0.071977	0	0	0	0.300068	0	0.337296	0.082005	0.311225
NM_001012318.2	BIRC5	851	592.047	259.376	241.009	248.81	289.047	251.658	268.105	280.083	253.114	261.324	239.645	260.151	254.221
NM_001012319.1	BIRC5	968	709.009	89.3277	66.197	76.4129	92.0374	82.4173	81.7781	68.7637	83.3191	89.7931	59.7904	63.0153	88.3684
NM_001012403.2	MBD2	1036	776.999	202.276	164.656	185.519	176.408	190.384	194.399	122.826	123.228	114.667	110.666	128.157	113.233
NM_001012404.2	EPGN	2274	2015	0.134226	0.369786	0	0	0.444487	0	0.499297	0.585738	0.502551	0.351942	0.415116	0.292377
NM_001012405.3	EDARADD	3415	3140	0.768775	0.793617	0.691063	1.06998	0.924671	0.683169	0.411382	0.513705	0.428152	0.451193	0.354739	0.541082
NM_001012521.2	CELF1	4539	4280	0	0	0	0	0	0	0	1.0399	0	1.0182	0	1.06568
NM_001012522.3	ABCC1	6134	5875	76.6158	72.8249	106.649	97.2514	96.2903	99.2891	165.045	194.273	178.838	187.599	184.514	158.035
NM_001012523.2	TAOK3	4519	4260	12.9642	6.96903	13.7572	11.6804	14.9023	10.686	10.7611	7.26819	10.1526	9.56327	5.63187	6.43132
NM_001012524.4	CLK3	1763	1504	22.3724	25.2149	25.0251	23.1251	25.3089	25.9124	16.7076	19.0289	16.8988	20.1427	16.3935	16.8081
NM_001012525.1	FGF7	681	422.221	0	0	0	0.120524	0	0	0	0	0	0	0	0
NM_001012526.3	NUP93	2644	2385	40.2711	45.9678	51.6107	47.0225	48.4232	54.7827	44.6578	47.551	45.5777	43.2598	40.2399	46.4231
NM_001012527.3	SPG7	2998	2739	35.5686	37.5136	44.0133	40.6567	41.3881	39.6628	33.8679	30.951	30.9931	30.6337	32.5148	34.4184
NM_001012528.3	TRAF7	2821	2562	47.3567	46.7773	66.0435	49.4732	55.8235	57.9363	51.9546	59.9164	53.6061	55.4095	47.9392	53.2672
NM_001012529.2	PDPK1	6286	6027	14.6263	13.0216	15.7427	20.6393	14.6914	17.7519	19.8915	22.8749	25.7697	24.3836	22.039	27.9688
NM_001012531.2	NEK6	2968	2709	57.5029	97.553	86.4702	89.4576	69.7748	71.0379	81.5152	104.834	88.5935	84.7161	83.3794	108.788
NM_001012532.2	EHMT1	5479	5220	4.22426	4.18482	7.16555	5.02745	5.83531	5.73423	8.42109	6.46899	7.65201	7.34697	7.88208	6.20607
NM_001012533.3	CCT2	1987	1728	98.3236	102.222	120.628	110.747	106.743	110.831	206.066	219.01	215.343	220.285	203.326	219.232
NM_001012534.2	TOB2	3989	3730	11.4155	12.815	14.4521	10.9746	12.8531	12.0072	53.6661	60.7039	55.6253	62.9025	55.1635	56.8695
NM_001012535.3	EIF3L	1947	1688	177.025	174.861	203.893	184.219	198.757	189.501	139.693	158.241	149.762	144.498	141.832	155.717
NM_001012536.4	RHOG2	4540	4281	12.068	12.5188	16.3726	15.5925	14.6372	14.6123	20.5936	21.8786	21.6157	22.427	22.3055	21.6434
NM_001012537.3	FBXO7	3058	2799	10.2476	11.6215	16.6369	13.4407	14.5638	14.2791	8.59163	12.6154	10.9614	8.72191	9.37942	8.64138
NM_001012538.2	SLC37A3	4034	3775	17.1278	18.0618	20.7111	18.2327	22.6781	22.2849	26.1286	29.6465	22.7303	23.3634	26.1484	22.4992
NM_001012539.2	ARFGAP3	2644	2385	1.62618	1.95692	4.69675	2.20325	2.15348	2.53668	5.41076	6.74938	3.83551	1.83395	0.47463	3.21405
NM_001012540.2	TTLL12	2318	2059	31.4865	28.3239	37.8737	31.2451	32.941	35.1112	22.2656	26.1851	26.3168	23.7009	24.5421	25.0496
NM_001012541.2	NUP50	5433	5174	5.76788	5.96305	7.24117	7.28923	7.04122	6.58733	13.9098	13.9117	14.8775	16.378	16.378	14.1609
NM_001012542.2	POGLUT1	3331	3072	6.88625	7.61471	9.91057	8.75051	8.34148	8.01981	9.60167	13.7335	11.7104	12.8717	10.6096	10.3174
NM_001012543.2	PSMG1	2422	2163	13.5665	13.0563	13.9159	13.1838	14.1872	14.1865	17.9361	16.5668	15.4058	12.0389	16.0797	16.2763
NM_001012544.3	PDHA2	1567	1308	44.9713	44.4171	47.2209	44.7696	44.1613	46.0691	16.3493	17.3923	17.7842	20.7548	20.0284	21.0567
NM_001012545.2	GPM6B	2757	2498	0	0	0	0	0	0	0	0	0	0	0	0
NM_001012546.2	PLEKHB1	2465	2206	16.3897	16.1825	14.4111	14.8697	14.589	13.0177	9.47891	7.2468	10.4547	14.3701	8.17069	10.6549
NM_001012548.2	C6orf89	5191	4932	3.53445	3.86407	5.27173	3.65032	3.32089	4.01086	4.90368	6.01242	4.24899	5.48456	5.22114	5.01438
NM_001012549.2	NRAS	4882	4623	6.34013	6.06522	7.10023	6.98086	6.11573	6.14495	13.3547	15.6763	14.1129	15.4383	15.9051	15.7691
NM_001012550.2	PSME3	2526	2252	34.0641	36.0384	42.2589	40.5923	36.1689	32.8803	87.1432	90.5751	95.1888	91.1134	90.9202	94.0821
NM_001012551.2	RAB11B	2402	2143	102.877	101.513	142.671	117.688	121.408	116.891	83.6079	92.3034	83.8218	87.4515	87.0475	91.7697
NM_001012552.2	GATAD2A	2542	2283	8.99459	9.78494	11.8144	10.7598	12.9865	12.7697	9.85447	11.5267	11.7516	12.9423	10.1404	8.13468
NM_001012554.3	WWP1	5193	4934	0	0.621978	0.362071	0	1.67906	1.69731	0	0.56813	1.57273	0	0	0
NM_001012555.4	MAL2	2398	2139	0	0	0	0	0	0.091181	0	0	0.126157	0	0	0
NM_001012556.2	DNAJB6	2602	2343	48.1792	46.2405	60.3998	54.4273	47.6815	50.2298	56.02	66.4138	67.072	62.5724	63.0818	69.4317
NM_001012557.2	C1GALT1	5066	4807	8.38189	7.89233	10.7677	10.8192	9.83638	10.2572	10.7038	9.49961	10.5155	9.42	9.92862	10.735
NM_001012558.2	TMEM106B	5969	5710	9.49205	8.61839	9.73516	13.2503	12.431	12.0119	4.80716	6.24102	6.49938	5.74453	5.85854	5.75977
NM_001012559.3	SEPTIN7	2562	2303	18.5287	18.5445	27.4504	29.061	22.3853	21.9574	20.0782	26.3217	30.0033	22.8718	25.0275	34.2669
NM_001012560.2	DEK	2958	2699	7.8662	8.8168	12.9353	11.2896	13.6928	11.1051	31.2016	39.095	34.8088	35.3555	30.6747	29.9923
NM_001012561.2	MYLIP	2755	2496	22.5886	18.6834	29.1155	22.7731	21.878	20.4086	10.3859	11.1917	12.6557	12.0291	10.1863	11.5024
NM_001012562.2	ANKH	2599	2340	13.7792	14.8797	17.2365	15.1104	17.4025	16.5154	17.6175	20.8085	18.626	17.9747	20.3899	20.6931
NM_001012563.3	CCT5	1834	1575	158.547	157.061	164.696	166.322	152.979	165.035	289.18	299.489	296.443	286.942	271.402	291.761
NM_001012564.2	EPCAM	1532	1273	0.124525	0	0.270426	0.095077	0	0.051082	0.22632	0.635687	0.213624	0	0.109737	0.051568
NM_001012565.2	DEGS1	2684	2425	61.4568	65.286	74.0842	70.3066	68.2643	72.7594	219.043	231.92	242.459	229.074	238.162	244.997
NM_001012566.1	YIPF3	1529	1254	129.045	149.305	124.549	155.639	146.671	144.881	133.181	131.63	135.476	131.676	135.995	150.264
NM_001012567.2	TTC27	2789	2530	9.09526	9.02623	9.75394	9.11892	8.56372	9.43374	14.7323	15.9969	18.6595	16.782	18.9696	16.3617
NM_001012568.2	CSTF3	2819	2560	20.1516	17.5694	23.5468	20.3929	19.4267	21.9405	35.3514	34.9446	33.7737	30.3009	33.6278	29.772
NM_001012569.2	AMD1	3368	3109	11.8135	11.9555	17.0056	14.353	14.4151	14.8234	57.2227	63.1174	65.8269	66.2702	64.2001	65.9063
NM_001012570.2	LRRC59	1619	1360	0	0.086829	0	0	0.107706	0	0	0	0	0	0	0
NM_001012571.2	ITM2A	1767	1508	499.834	493.607	588.707	570.267	523.83	543.66	453.287	496.234	481.714	462.619	456.242	513.117
NM_001012572.3	RAP2C	3373	3114	60.2521	60.3431	76.9221	69.8716	69.0545	68.4487	60.5247	68.1965	64.3408	66.5869	67.175	65.0075
NM_001012573.7	MBNL3	9605	9346	3.31801	1.88227	4.22706	2.54944	5.3647	4.50154	7.70094	3.53787	2.79241	3.8262	3.62793	3.8801
NM_001012574.2	SH3BGRL	3177	2918	57.3444	53.8074	82.8702	71.9376	67.0697	78.088	56.4455	62.646	62.7467	55.5316	57.9161	58.9583
NM_001012575.2	TMLHE	4103	3844	8.96296	9.95145	11.7773	9.60379	12.1351	11.8337	8.85663	9.93592	8.69061	10.5252	9.2049	9.91255
NM_001012576.2	HSPA4L	7624	7365	12.4199	11.746	13.8668	16.1629	15.231	15.7272	28.7708	32.9381	32.0058	32.0827	28.5983	30.5851
NM_001012577.2	TBCK	5249	4990	1.88449	2.59369	2.64364	2.75541	1.51525	2.54654	1.2064	1.21695	0	0.990628	0	0
NM_001012578.2	ACSL1	3644	3385	18.6777	16.2271	19.1147	23.2396	18.5923	17.3413	17.7283	25.0003	20.988	20.9772	22.0444	18.1773
NM_001012579.2	GPM6A	3582	3323	0	0	0.051454	0	0	0	0	0	0	0	0	0
NM_001012580.2	PDS5A	5478	5219	9.99601	9.90519	10.5107	14.654	12.0623	13.4054	24.6988	23.5106	26.6761	25.6155	21.7161	19.7721
NM_001012581.2	UGDH	6035	5776	2.50323	2.12113	2.38502	2.92618	2.81973	3.04134	4.74451	4.92091	4.87603	4.53069	3.45133	4.2165
NM_001012582.2	RELL1	3626	3367	43.0949	43.5206	50.812	53.1572	48.7641	51.5184	74.3082	90.4755	86.5037	87.2693	78.4345	79.3502
NM_001012583.3	CARS	3203	2944	23.0822	23.243	26.208	30.6941	28.2211	30.4088	53.8368	61.5864	60.5259	64.793	59.6917	55.4356
NM_001012586.3	ZC3H14	2553	2294	8.17499	9.86393	16.1677	7.81332	13.3288	10.6504	12.487	12.4107	11.7821	10.1444	8.66491	8.71349
NM_001012587.3	RPS6KA5	14961	14702	0.128355	0.260588	0.135709	0.10156	0.182779	0.307607	0.294686	0	0.17414	0.428955	0.379414	0.308849
NM_001012588.2	ITPK1	7563	7304	2.55523	2.63363	2.11376	1.63674	3.04752	2.54622	1.3072	2.39968	0.770711	2.1569	0.674856	1.55194
NM_001012589.2	EXOC5	4330	4071	9.04162	8.49616	9.89691	11.6471	10.7742	11.4532	20.5467	27.5503	26.8735	26.4935	23.6425	26.623
NM_001012590.2	KLHDC2	2122	1863	75.8981	95.7538	91.2255	90.8986	83.9034	79.1732	80.506	84.314	82.7635	86.7539	89.0701	86.4654
NM_001012592.1	HNRNPH3	2497	2222	12.0452	11.2889	16.5832	13.5625	12.7562	12.6075	11.6432	15.0979	12.3181	10.3823	13.8019	13.8744
NM_001012593.3	FAM21C	4360	4101	0	0	2.25588	0	0	0	0	0	0	0	0	0
NM_001012594.3	GORASP2	2150	1891	34.4626	35.4665	45.1878	37.1848	37.5736	37.1124	34.704	37.4803	34.3591	35.7641	27.97	32.4419
NM_001012595.4	SCYL3	3086	2827	3.07294	6.05896	5.12485	3.17376	4.38582	3.57567	0.849854	4.47321	3.92041	5.93946	5.73773	8.33977
NM_001012596.3	FAM129A	5585	5326	0.009834	0	0.021369	0	0	0	0	0	0.150977	0.012081	0	0.024507
NM_001012597.2	ABCD3	4918	4659	2.97867	3.44056	3.519	4.36563	3.90617	4.19946	8.68033	9.96635	8.34731	10.1803	8.22735	9.5979
NM_001012599.3	RNF220	3502	3243	12.1004	11.027	13.351	10.8251	12.403	12.5065	24.2776	22.3493	19.6648	21.6977	22.7897	21.6874
NM_001012600.3	PSMD1	3236	2961	91.7271	100.04	117.345	110.023	113.775	114.981	104.736	116.929	108.317	113.259	107.875	113.526
NM_001012601.2	FXR1	2836	2560	44.3476	46.4779	53.6067	52.4171	47.1138	48.2752	77.407	93.2393	85.1768	90.5721	88.7965	91.8788
NM_001012602.2	SEC62	2342	2083	47.6324	54.7425	59.2145	59.3319	59.6536	62.4588	113.064	116.062	119.846	112.301	112.878	105.347
NM_001012603.3	GINS1	1004	744.999	17.3062	22.3379	17.0865	16.3595	16.2417	17.0275	30.2963	26.5096	24.8858	25.215	26.1668	25.9937
NM_001012604.2	MAEA	2332	2073	28.6105	33.057	38.0221	36.6283	29.3755	36.258	42.8074	45.1599	40.8363	38.0186	42.9616	40.8854
NM_001012605.2	ARL6IP5	2148	1889	133.638	119.745	171.165	137.719	138.584	133.336	108.112	113.084	109.303	111.051	117.408	119.456
NM_001012606.2	UTP15	2084	1825	36.0076	32.6904	41.5165	35.5779	32.091	36.3699	71.8134	83.6032	80.9033	81.3855	83.5125	87.5938
NM_001012607.3	SNX2	2026	1767	19.7423	20.1319	22.9816	22.4188	20.8062	17.7678	27.8233	30.2329	31.6778	27.7949	28.3015	31.2744
NM_001012608.2	F2RL1	3350	3091	52.0686	52.148	67.5146	75.5491	64.253	72.3742	34.3623	44.0175	41.5215	41.1255	35.8576	39.0117
NM_001012609.1	LOC427517	1608	1349	0	0	0	0	0	0	0	0	0	0	0	0
NM_001012611.2	EDAR	4055	3796	0	0	0	0	0	0	0	0	0	0	0	0
NM_001012612.1	FOXL2	1130	870.999	0	0	0	0	0	0	0	0	0	0	0	0
NM_001012622.2	GABPB1	2975	2716	0.604114	0.651131	1.58244	0.467969	0.469288	2.07521	6.39632	2.0739	3.17865	0.84515	0	4.64048
NM_001012653.3	SURF1	1338	1079	31.0073	36.9912	38.9675	36.2145	38.1897	37.7634	29.2033	31.0693	30.6001	32.0296	24.9579	31.8025
NM_001012690.2	TIPIN	1447	1188	23.3859	22.8436	23.9009	23.2921	19.9627	22.6157	33.6402	35.5123	45.9934	42.1115	34.8663	40.4991
NM_001012691.2	CSNK2A2	2722	2463	79.5769	89.9248	94.8599	79.4985	91.8138	92.3848	65.1726	74.1128	68.9315	75.8658	73.9848	76.8387
NM_001012694.3	TMEM131	6448	6189	2.74093	2.30532	3.57547	3.11306	3.69038	3.50767	4.15761	4.69606	4.96648	5.62367	4.11261	4.15364
NM_001012695.2	HES5	1185	925.999	0	0	0	0	0	0	0	0	0	0	0	0
NM_001012696.2	PIK3CD	6778	6519	0	0	0	0	0	0	0	0	0	0	0	0
NM_001012697.1	MAGI3	6904	6629	0.792982	0.562715	0.718516	0.516829	0.521445	0.471305	0.285016	0.508499	0.705184	0.575756	0.323929	0.483389
NM_001012698.2	TMEM18	1140	880.999	8.44047	10.5353	9.09628	11.133	8.4973	7.9736	12.051	16.3628	10.4298	16.6047	13.9087	15.6599
NM_001012699.2	MTMR8	6885	6626	2.04951	1.90562	2.59238	2.8163	2.64642	2.48186	6.19779	6.89231	6.46428	6.46601	5.39409	6.20293
NM_001012730.3	EXOSC10	2921	2662	20.3002	18.1401	24.66	23.2992	24.8359	24.3741	26.2135	27.9529	27.216	29.2112	25.3436	27.7633
NM_001012767.2	FGF8	2096	1837	0	0	0	0	0	0	0	0	0	0	0	0.249557
NM_001012768.4	MYEF2	8738	8479	0.717537	0.244071	0	0.818878	0	0.760062	0	0	0	0.509417	0.867867	0
NM_001012769.2	SPPL2A	4482	4223	7.04603	0	0.831475	9.13138	0	2.29576	0	7.04611	5.19275	1.98802	0	1.40547
NM_001012770.2	ASB7	5083	4824	1.61471	1.9783	2.23908	2.32025	1.71061	2.09268	2.60194	3.58526	3.1658	3.1677	2.37934	2.71108
NM_001012771.3	EIF3J	1725	1466	18.3385	22.2038	19.2147	25.1753	15.9386	22.3274	56.7683	72.5922	65.008	56.0166	65.5132	57.7765
NM_001012772.2	CTDSPL2	3685	3426	9.70166	8.76809	11.9099	11.9726	11.4179	12.5526	14.6519	18.3258	15.7096	17.3046	17.3697	17.031
NM_001012774.2	FHOD1	4038	3779	84.8447	81.0757	89.595	81.8697	92.514	95.3575	129.262	137.526	128.33	128.95	122.668	130.984
NM_001012775.2	COG4	2989	2730	13.6982	15.3659	14.0284	17.0767	13.3347	15.0078	26.6072	32.2071	29.3316	30.3472	29.0265	27.9357
NM_001012776.2	WDR59	4125	3866	9.18538	8.38644	11.3007	9.4868	9.35728	11.2839	6.52151	5.46967	7.2395	6.33947	5.19134	6.06912
NM_001012777.3	BBS2	2514	2255	12.8462	13.5558	14.4093	13.0135	15.2751	16.1445	17.7115	15.7223	13.9623	16.2907	15.4499	13.5494
NM_001012778.2	LSM14A	2932	2673	8.17058	2.57899	9.07152	16.0735	0	10.2702	25.5433	27.5288	14.6895	11.0705	18.0902	12.9183
NM_001012779.2	ADAT1	2858	2599	0.192858	0.546813	0.996463	1.29693	0.624881	1.45073	0	0	0	1.08421	0	0
NM_001012780.3	RBM10	3319	3060	26.3168	27.52	32.7398	28.767	29.1705	32.3263	63.331	61.6897	57.1988	53.7513	55.2949	54.5449
NM_001012781.2	DENND6A	3520	3261	4.48963	4.63262	4.35039	6.59122	6.17459	6.51825	4.88499	4.66209	4.57484	2.86246	4.3423	4.66847
NM_001012782.2	QARS	2544	2285	48.4482	50.248	48.3069	52.9206	55.6318	60.2521	29.2711	32.5546	34.3116	34.5215	31.743	31.6375
NM_001012783.2	KIF20A	4393	4134	14.4168	15.9689	23.8757	20.4015	17.7334	15.4904	19.379	22.3858	19.0701	18.7185	20.7312	17.5587
NM_001012784.3	MFAP3	4576	4317	9.36671	11.9064	11.9988	13.5197	13.5322	11.9301	12.1325	15.5827	17.3146	15.6821	15.4407	15.3045
NM_001012785.3	TCOF1	4038	3779	5.27003	4.98576	7.44106	5.49476	6.04834	6.13422	6.03844	5.46303	6.71534	5.19441	6.3791	3.93598
NM_001012786.2	FBXL18	6919	6660	1.7273	1.68447	2.49511	1.5274	1.61187	2.18521	3.93117	4.41454	4.29108	4.64143	2.90991	2.61879
NM_001012787.3	MAP2K3	3588	3329	0.377042	0.181032	0	0	0.308632	0	0	0.725408	0	0	0	0
NM_001012788.1	EPN2	2099	1824	0.863805	0.980468	2.21196	0.41773	1.10474	0.150868	2.22817	0.735093	1.90382	1.38476	1.43388	1.45258
NM_001012789.3	HAGH	1932	1673	29.144	33.1184	36.2485	31.1781	31.4119	29.735	25.3567	17.4717	26.4931	14.5604	30.7489	23.1864
NM_001012790.2	TASP1	2925	2666	1.29678	0	0	0	0	0	0	0	3.89222	0	0.873577	0
NM_001012792.3	IFT140	4980	4721	1.77474	1.17252	2.12409	0.626764	1.00557	1.21029	0.163407	1.67025	0.232907	0.550105	0	0.214896
NM_001012793.1	GNB1L	2681	2406	0.265508	0.130891	0	0.078269	0.289929	0.150986	1.75577	2.11418	1.23521	1.10988	1.19683	1.02561
NM_001012794.2	TPST2	1849	1590	0	0	0	0	0	0	0	0	0	0	0	0
NM_001012795.2	ZBTB34	6465	6206	3.54328	3.72094	2.91485	5.30163	3.8651	4.0322	3.19959	4.11401	5.01757	4.32366	3.23867	4.62586
NM_001012796.2	RAB14	2784	2525	90.0386	96.0798	113.25	102.715	94.983	93.4273	135.375	141.22	145.105	146.251	140.004	150.277
NM_001012797.2	PSMD5	3091	2832	30.7723	26.9513	37.124	32.6029	30.3321	30.9046	45.5531	51.7735	48.0942	45.6732	48.8572	46.9062
NM_001012798.3	EXOSC2	1598	1339	38.9367	48.1658	40.5202	46.1977	41.5355	42.2382	114.728	117.948	126.017	122.005	108.417	124.72
NM_001012799.2	ODF2	3860	3591	5.60614	6.95856	8.82255	7.76306	6.36857	9.54761	3.97314	8.67391	5.6651	5.48362	5.11389	5.41404
NM_001012800.2	DDR1	4662	4403	5.68418	3.46432	5.26832	4.34486	7.40118	6.29808	0.696697	2.5273	1.68155	2.64762	3.28666	0
NM_001012802.2	EXOC7	2294	2035	0.595187	0	0	0	0	0	0	0	0	0	0	0
NM_001012803.2	SCPEP1	2746	2487	0	0	0	0	0	0	0	0	0	0	0.450958	0
NM_001012804.2	PRKCA	4542	4283	6.71183	9.18539	10.0648	9.50146	9.60588	9.50056	5.01322	6.37704	8.99888	8.05848	6.14474	7.93533
NM_001012805.2	NCBP3	3823	3564	5.56116	5.18377	7.33338	6.26705	5.27005	5.98676	9.38401	8.62931	9.96612	10.363	9.50435	9.59167
NM_001012806.2	VPS53	4356	4097	3.48019	4.7419	4.44831	3.72908	4.86386	5.23328	6.10955	7.61273	6.6363	7.14739	6.19522	5.99274
NM_001012807.3	TADA2A	2574	2315	0	0	0.205343	0.071109	0.094894	0	0.497945	0	0.752777	0	1.3379	0.780457
NM_001012808.2	CNOT2	2680	2421	15.9298	15.8868	16.3706	19.2911	17.3274	17.0421	27.3754	27.4498	29.304	26.4153	25.4183	29.3351
NM_001012809.3	TBC1D15	3158	2899	30.8714	29.4802	30.1246	35.6555	30.8012	34.7717	43.8759	52.6973	53.7266	48.824	43.6178	47.799
NM_001012810.2	UBE2N	4241	3982	24.3575	23.3875	29.466	25.5239	25.0182	27.7868	48.2786	53.6875	52.1475	53.0849	49.6745	57.9041
NM_001012811.2	CNOT4	3589	3330	1.10418	0.700364	0	0.960114	0.708588	0	0	0.091646	0	0.99627	0.830013	0
NM_001012812.3	FAM234B	3957	3698	3.95975	3.82494	4.43244	4.36042	4.58412	5.14352	3.25686	2.81749	3.70488	2.3502	2.67235	2.98494
NM_001012813.2	ATF7IP	8912	8653	0	0	0	0	0	0.13616	0	0.276088	0	0.04681	0	0
NM_001012814.2	POLDIP3	3113	2854	29.7787	32.8668	37.332	32.6817	31.8708	32.6222	44.7313	48.2431	48.4971	50.1787	48.4782	46.4307
NM_001012815.2	CYTH4	2371	2112	0.423367	0.661611	1.16315	0.740696	0.386085	0	0	0	0	0	0	0
NM_001012818.3	PEX5	2948	2689	6.36824	6.77084	7.5577	6.90101	7.07366	8.35166	4.11162	2.58502	3.40412	2.755	3.18564	2.57728
NM_001012819.2	ZDHHC23	5543	5284	0	0.010006	0	0	0	0	0	0	0	0	0	0
NM_001012820.2	CLDND1	2086	1827	35.7545	33.4023	38.5335	42.9637	37.6975	41.7007	22.5606	28.7268	32.1361	24.4656	22.5713	29.5635
NM_001012821.3	ZFP92	2086	1827	1.95434	2.72125	1.06429	0.81142	0.976248	1.88968	6.37817	4.49905	3.97408	7.74177	5.52961	5.85509
NM_001012822.2	SCAF4	3882	3623	0.700384	0.102458	1.21571	0.333375	0.106231	0	1.81439	0.650152	1.05582	0.625414	1.68593	0.607974
NM_001012823.2	ACOT9	3618	3359	5.30111	7.33529	10.8937	8.33227	10.4979	7.5858	11.2093	15.294	18.0898	10.4938	9.2495	8.72269
NM_001012824.2	MGAT4A	7479	7220	1.01488	0.958314	0.97684	1.51562	1.50021	1.43388	0.588999	0.084774	0.329549	1.03348	0.972642	1.14742
NM_001012825.2	RASA3	4454	4195	2.34012	2.78843	3.69483	3.67318	2.92923	3.48655	6.66758	7.62622	8.54173	8.00373	8.43071	7.06648
NM_001012826.3	FNDC3A	5968	5709	0	2.09992	2.36897	1.94099	0.852853	1.56452	0.742487	2.91261	1.32201	4.72188	0.98392	0.466937
NM_001012827.3	PDS5B	7507	7248	1.62289	0.691492	0	1.04246	0.569719	0	0.888743	0.890843	0.338221	1.00822	1.93195	1.91893
NM_001012829.2	UBL3	2181	1922	33.1587	30.8493	39.8612	36.4602	33.1312	33.9033	59.6148	72.5953	70.697	74.5619	65.9427	70.5591
NM_001012831.2	STAU1	8559	8300	0	0	0	0	0	0	0	0	0	0	0	0
NM_001012832.3	DIDO1	9165	8906	1.67936	1.7663	2.35244	2.0804	2.47078	2.3963	5.62401	7.15054	6.55505	7.67703	5.67467	5.13309
NM_001012833.2	YTHDF1	3522	3263	12.1362	11.8335	15.2428	14.7235	14.7839	15.1739	19.8419	25.3659	22.7746	25.3461	24.6588	24.0733
NM_001012834.2	KIF3B	4795	4536	1.54984	2.20057	3.10002	2.69083	2.09285	2.51692	1.9221	3.18474	2.97932	2.47548	3.16316	2.26154
NM_001012835.3	GNB1	3077	2818	80.9446	80.3314	111.951	90.5162	95.5544	98.1256	87.8518	112.252	96.725	105.586	99.0024	103.81
NM_001012836.2	INTS11	2151	1892	63.9024	66.7993	74.2236	73.1287	71.4561	74.154	47.9082	45.657	47.5292	48.9283	44.774	47.8299
NM_001012837.2	NECAP2	1977	1718	15.9511	16.9629	19.077	16.6554	17.9295	19.004	25.9766	29.9636	25.9685	26.0106	28.4694	28.732
NM_001012838.2	EMC1	3541	3282	60.4943	66.4943	82.5662	69.5119	76.4827	77.6286	108.01	117.431	109.098	109.761	106.474	108.37
NM_001012839.2	KCTD9	3320	3061	32.3053	33.2235	40.9404	37.0909	34.208	36.983	80.3723	96.5621	98.4852	92.6756	84.0636	89.7236
NM_001012840.3	PUM1	5040	4781	0	0	0	0	0	0	0	0	0	0	0	0
NM_001012841.3	KPNA6	2968	2709	33.4336	37.9649	43.7662	39.0283	37.8028	41.0331	30.1517	37.8689	35.2224	33.8546	35.436	34.0961
NM_001012842.2	BSDC1	3152	2893	25.9589	27.8551	27.6579	25.7247	27.7588	29.4912	40.3476	40.0669	37.7149	41.4768	39.7616	40.4672
NM_001012843.2	MOV10	3383	3124	3.44476	2.2656	4.08493	2.43899	4.45104	2.44071	1.25803	0.169881	1.59973	0.236097	0.092675	2.00811
NM_001012844.4	STRADA	2618	2359	3.77026	3.07525	6.56415	5.4959	5.94839	3.97239	9.59696	15.0246	14.426	9.94815	5.22258	6.59127
NM_001012847.2	ELL	3881	3622	27.9156	28.2706	34.5455	27.1816	32.3356	33.3642	61.3393	65.7521	57.1582	62.0001	58.2961	54.7874
NM_001012848.2	TMEM70	2145	1886	8.09433	7.54022	10.6774	7.63267	6.53648	8.34188	19.2584	18.9511	17.6805	21.164	21.0473	19.9153
NM_001012851.2	DHX30	5039	4780	14.3268	16.6119	17.317	14.506	25.0229	23.2916	15.913	23.3791	21.6563	22.971	21.0807	26.5959
NM_001012854.3	VPS50	4019	3760	0	0	0	0	0	0	0	0	0	0.936256	0	0
NM_001012855.5	GLCCI1	5147	4888	0	0	0	0.832543	0	0	0	0	0	0	0	0
NM_001012856.4	PHF14	2987	2728	5.56408	4.15627	6.40735	6.22711	5.18365	5.43224	6.94112	6.73674	9.1108	6.44751	7.62728	6.17079
NM_001012857.2	KLHL7	2902	2643	26.4517	24.5474	37.1744	29.5994	28.0637	32.1142	29.6897	32.2954	27.6178	31.2879	30.1421	29.5838
NM_001012858.2	ITGA9	8178	7919	4.61244	5.87445	5.73701	7.3823	7.36928	6.83686	4.62382	4.86792	5.35683	5.20651	4.95154	4.56293
NM_001012859.1	VPS41	2828	2554	6.61127	7.53709	5.5419	8.0017	8.04002	6.01028	7.25851	7.50576	10.0952	7.13605	6.54484	6.03245
NM_001012860.3	PSMA2	1036	776.999	176.789	183.116	199.039	204.018	160.44	174.231	229.018	242.521	267.6	248.036	252.972	256.639
NM_001012861.2	RBFA	2304	2045	0.514514	0.182882	0.251479	0.382592	0.321166	0.572239	1.75694	2.91595	0.627115	1.4501	1.43152	1.84484
NM_001012862.2	JARID2	5924	5665	0.098789	1.26901	1.28559	0.638564	0.451813	0.49475	0.531409	0.446615	0	1.10028	1.16974	0.291447
NM_001012863.4	RBM24	2829	2570	0	0.092142	0.236636	0.257124	0.125384	0	0	0.048304	0.183401	0.075206	0	0
NM_001012865.3	FAM65B	4541	4282	0	0	0.069048	0.055956	0.027861	0.03036	0.133985	0	0	0	0	0
NM_001012866.2	KLHL14	4712	4453	0	0	0	0	0	0	0	0	0	0	0	0
NM_001012868.3	ARL8A	2004	1745	28.4737	30.4592	30.7129	32.7731	32.6704	30.6158	33.4282	33.6233	33.9688	33.008	36.8097	34.8175
NM_001012870.2	BUB1	4495	4236	15.3896	13.4317	18.7282	18.6928	16.7712	16.5238	19.2837	23.6976	22.5931	20.979	19.0338	19.9371
NM_001012871.2	ABHD12	3145	2886	7.28825	7.59119	9.58405	9.35006	9.67948	9.24465	7.1381	6.49334	4.89456	6.00879	6.3696	6.50016
NM_001012872.2	PELI3	3403	3128	0.158153	0.516084	0.743096	1.21984	0.424124	0.603959	3.63889	1.82282	2.94454	1.91177	3.07027	1.84634
NM_001012873.2	PPP1R21	3583	3324	7.60243	7.5222	9.6238	9.03967	8.81097	9.71927	7.67209	9.49543	9.62586	8.14481	8.71511	8.38657
NM_001012874.3	BPNT1	1566	1307	10.8534	11.4306	16.2901	15.3611	15.368	9.80224	11.8778	10.0687	13.7237	11.8691	12.6785	11.7563
NM_001012875.2	SCCPDH	2728	2469	25.2493	24.6957	34.6947	29.6267	28.1386	32.7492	23.4657	24.6986	26.1542	24.3344	22.393	24.0953
NM_001012878.3	NCOA7	5231	4972	4.59661	4.86489	4.60124	6.7585	5.44913	7.07668	7.10644	9.20539	6.44798	8.30688	4.75529	6.93435
NM_001012879.2	TMEM30A	5217	4958	13.6871	12.0967	18.1652	16.4762	15.3298	16.3063	19.0642	22.8176	21.4274	21.7031	21.5316	23.7231
NM_001012880.2	PRIM2	3913	3654	2.32529	2.63113	4.0851	3.93	2.94658	3.25553	7.59762	10.8119	9.3321	8.6765	8.97029	10.207
NM_001012882.2	NCOA1	6337	6078	0	0	0	0	1.3413	0	1.32266	2.47211	0	0.720978	1.50889	1.39791
NM_001012883.2	SLC25A14	2165	1906	14.25	13.5792	13.6475	15.2926	14.0354	16.0976	45.4601	44.614	45.2617	45.2264	42.7861	45.6507
NM_001012884.3	WDR44	3808	3549	17.2425	17.0787	21.2293	18.4747	18.0852	20.7944	22.9355	24.6446	27.051	25.4819	24.5699	23.2898
NM_001012886.2	TMEM164	3531	3272	4.29795	5.63987	5.63294	3.59967	8.52495	5.52322	8.94288	9.35182	5.43586	11.3791	8.139	5.50512
NM_001012887.3	NKRF	6525	6266	2.32183	2.0523	3.32256	2.46712	2.54495	2.06155	11.5124	11.6171	11.7577	11.3188	13.2888	10.4573
NM_001012888.2	GTF2E2	2259	2000	0.241633	0.22827	0.727871	0.381797	0.155308	0.42668	0.403115	1.17377	1.78775	2.86735	1.5027	2.29
NM_001012889.2	RNF4	3282	3023	16.6782	14.1939	21.0706	19.0078	16.3928	16.8681	28.1802	33.588	32.9783	35.9893	31.2899	35.1953
NM_001012890.2	CTBP1	2639	2380	3.1629	7.45284	1.75631	2.98512	1.7282	4.30495	0.680175	3.22652	0	1.20982	1.64724	0.484183
NM_001012891.2	KDM3A	4865	4606	0	0.733316	4.41993	0	1.40185	1.32511	17.6786	20.2561	12.6514	16.9242	7.04135	5.50807
NM_001012892.2	SUCLG1	3441	3182	37.7806	38.1644	43.1083	41.7988	39.7109	39.7124	32.6834	36.2198	35.6967	32.7036	37.1049	33.3551
NM_001012893.2	MAVS	4690	4431	1.28346	4.26336	6.37336	2.6028	5.75022	5.25891	0	2.07081	0	2.0916	0	2.09224
NM_001012894.1	SMYD5	2616	2341	9.01333	13.1668	11.0713	9.13083	10.6588	11.1673	13.5056	9.68053	11.1529	11.8092	11.7222	11.9598
NM_001012895.4	SBF2	8142	7883	5.23928	4.28446	3.61184	6.12189	7.02752	7.26216	8.61754	7.31349	9.90521	8.80089	7.73421	7.6567
NM_001012896.2	AP2A2	5505	5246	10.7909	10.3271	15.5375	12.6021	13.2512	12.9425	11.8536	14.1672	11.1488	9.57414	8.40773	9.26183
NM_001012897.2	LRP5	5154	4895	5.67047	5.78783	7.38598	6.64891	6.97928	6.79453	3.20249	3.9303	4.37956	4.1817	4.16569	4.25898
NM_001012898.1	CPT1A	2656	2397	0.364707	0.09418	0.661912	0.516471	0.760137	0.937484	0.858739	1.08966	0.977422	0.256559	0.461501	1.0216
NM_001012899.2	SLC1A2	3925	3666	0.065454	0	0.031082	0	0.019449	0.020287	0.279116	0.035883	0.038859	0.038662	0.046553	0.11873
NM_001012900.2	G2E3	6624	6365	3.99975	4.48864	4.20411	5.96951	4.85491	5.96488	6.16611	9.10508	8.67717	6.76833	6.05822	6.56975
NM_001012902.3	ARID4A	5716	5457	0.606299	0.248266	1.15489	0.578653	0.412124	0	0.782317	3.43414	2.33877	1.99995	0	1.52452
NM_001012903.4	ANXA11	2186	1927	57.5536	55.6734	69.6229	58.273	57.9793	58.403	34.9149	45.3184	33.8751	41.6993	28.1557	39.1723
NM_001012904.2	CHUK	2758	2499	6.71921	7.68647	7.11655	8.58932	8.76567	7.64858	11.2354	13.3483	12.829	14.428	10.691	11.5719
NM_001012905.2	EXOC6	3511	3252	0	0	0.187856	0	0	0	0	0	0	0	0	0
NM_001012906.2	44625	3203	2944	8.47978	8.95369	9.66606	9.76583	8.76955	10.2254	13.0318	14.2262	11.2367	13.3868	13.2498	12.6452
NM_001012908.2	RRP12	4168	3909	13.2697	12.9096	15.9827	14.7653	15.106	18.5743	26.189	31.7197	27.6322	29.8376	26.8094	28.4179
NM_001012909.2	ARHGAP19	4172	3913	11.0473	12.3296	14.3539	11.6998	13.1	12.8763	5.91024	5.57357	4.94265	6.64726	3.03355	6.03391
NM_001012910.3	NEURL1	4245	3986	0	0	0.085733	0	0	0	0	0	0.033673	0	0	0
NM_001012911.2	MXI1	2629	2370	8.36433	9.08512	14.5399	13.5954	9.29062	14.3526	15.1425	15.1691	16.3566	15.8854	17.9479	16.2618
NM_001012912.1	MCMBP	3342	3067	2.11865	2.43145	2.34556	2.32931	2.65109	2.4337	5.10002	5.99222	6.17534	4.92435	5.85468	4.969
NM_001012913.2	SLC40A1	4855	4596	0.860874	0.690681	1.05932	0.99619	0.700807	0.806132	2.01266	2.428	2.15599	2.35247	2.42187	3.16749
NM_001012914.2	STAT1	4338	4079	4.19966	4.6135	5.75695	4.91504	5.42036	5.07635	4.53592	4.74391	5.2653	4.53034	4.89663	4.3599
NM_001012915.2	ANKRD44	5980	5721	0.354591	0	0.552433	0.682048	0.496805	0.684519	0.969161	0.877163	0.990812	0.547489	0.724099	0
NM_001012916.3	HSPD1	2064	1805	139.598	167.114	166.639	162.1	146.658	156.115	226.055	244.613	240.137	248.689	244.212	247.92
NM_001012917.2	WIPF1	6307	6048	5.24524	5.38802	8.30047	1.97934	4.778	5.46157	3.10076	2.79781	3.13384	1.70769	3.88538	1.30032
NM_001012919.3	DNPEP	1497	1238	44.0009	41.4427	36.4811	43.1211	44.2777	45.7926	26.8254	21.8256	19.8903	20.4174	22.3119	22.9117
NM_001012920.5	HACD2	4371	4112	0.803116	0.952626	1.21876	1.58814	1.32012	1.15396	3.73256	3.98095	3.94449	4.6804	4.28111	4.84344
NM_001012923.3	RABGAP1L	5773	5514	1.33218	0.75388	1.4849	1.17918	0.997206	1.39474	0.830055	0.952024	1.41918	2.55996	2.05719	1.41956
NM_001012926.3	SELENOF	1825	1566	131.754	117.191	134.875	148.397	122.502	136.496	133.187	135.345	148.41	127.937	135.238	148.969
NM_001012927.2	MYSM1	5406	5147	2.09649	2.35851	0.974536	1.24405	1.9227	1.58002	2.24056	3.45539	3.09294	3.19649	2.2429	1.17343
NM_001012928.3	DEPDC1	2179	1920	4.1038	2.79588	4.60653	4.52287	5.04146	2.9091	4.75242	4.14519	4.82786	5.06544	2.89532	6.16076
NM_001012929.2	RASA2	4862	4603	2.29158	2.72116	2.01596	3.5389	2.96238	0	7.05737	7.80379	8.8203	7.76296	7.60215	7.40319
NM_001012930.1	BCL6	2634	2359	1.43158	0.690692	0.912191	0.808054	1.93128	1.17081	0.343081	0.600059	0	0.977302	0.569244	0.233816
NM_001012931.3	MFN1	3815	3556	5.16234	1.76317	8.48642	7.31665	3.20379	8.03409	12.0632	23.9328	22.6147	8.24191	15.179	12.8996
NM_001012933.5	DAPP1	2435	2176	0.024166	0	0	0	0.027436	0	0.066032	0.02854	0	0.059241	0	0
NM_001012934.1	PSMD2	2933	2659	219.14	240.815	240.074	244.455	260.256	244.689	187.089	198.556	191.626	195.652	189.999	189.129
NM_001012935.2	RNF166	3914	3655	11.7642	11.5072	15.2928	12.4965	13.5382	15.4053	10.8983	12.4868	15.6268	10.6383	11.2756	11.5693
NM_001012936.3	ASB8	2082	1823	44.4211	34.941	40.0373	40.9411	42.1571	43.4147	27.1372	30.9094	30.6335	34.1435	34.237	30.4543
NM_001012938.2	ZC3HAV1	3816	3557	0.509565	0.113183	0	0	0	0	0	0	0	1.18179	0	0.837416
NM_001012939.2	ANKRD52	8785	8526	3.54719	4.04958	5.40768	3.8559	5.79167	5.84534	6.07593	8.49401	6.03838	7.35498	6.03379	6.45598
NM_001012940.2	NAT10	3541	3282	3.61325	3.95678	5.17526	4.51022	3.29055	4.61435	23.2448	27.9359	24.1937	24.4266	21.8357	24.0889
NM_001012941.2	APCDD1	5967	5708	0.027523	0.027781	0	0	0.010448	0	0.115166	0	0	0.011272	0.012184	0
NM_001012942.2	XPO7	4719	4460	19.2166	18.5156	26.61	21.5113	21.766	22.5511	35.2895	33.1023	31.0118	36.8982	26.903	31.9789
NM_001012943.2	STX7	2283	2024	42.5241	41.0179	47.4605	47.0542	41.8714	43.0927	52.664	64.0489	67.4078	58.835	60.4275	63.4323
NM_001012944.2	SKIV2L2	3263	3004	9.00121	6.77355	9.83162	8.87553	7.37025	7.0708	22.7352	26.4143	26.1774	21.3969	27.3976	21.7975
NM_001012945.2	DNAJA1	2364	2105	42.543	47.843	46.8845	47.1118	46.827	44.7063	71.5031	72.6414	68.1908	73.1096	75.0673	74.4028
NM_001012947.3	XPO4	4015	3756	3.09931	2.27017	4.4609	4.55094	4.25671	4.06153	5.17569	6.48895	6.25595	5.46763	4.50235	5.25165
NM_001012948.2	VCPIP1	8318	8059	4.70399	4.75004	6.05504	6.35714	6.37718	6.3525	5.12135	5.48117	5.22312	5.61067	4.59803	4.83133
NM_001012949.3	SLC25A13	3094	2835	3.75953	2.81667	3.68423	3.74888	0	3.95142	4.00352	2.52939	2.23607	5.5989	4.56702	2.19499
NM_001012950.3	PAPD7	4429	4170	0.802685	0.708803	3.08469	1.2438	2.38883	3.45553	3.40981	3.23503	3.78652	6.37921	2.58742	4.01331
NM_001012951.3	SNAP91	3878	3619	0	0.176023	0	0	0.154632	0	0	0	0	0	0	0
NM_001012952.2	CHN1	2383	2124	13.4108	14.6442	18.1169	15.8264	17.146	13.0284	10.9543	10.2311	10.866	10.4098	9.43931	8.73913
NM_001012953.2	MTA1	3769	3510	5.5686	4.54587	6.38497	4.94852	4.7914	6.85988	6.39797	4.06021	2.40171	4.13274	4.31664	1.89164
NM_001012954.3	PAN2	4148	3889	3.42564	0.921315	2.15359	2.91116	2.7946	6.96411	2.12675	1.88597	1.76057	0.930352	3.24601	2.32655
NM_001012955.2	FOXM1	3743	3484	0	0.15758	0	0	0.245343	0	0	0	0	0	1.9147	0
NM_001012996.2	KDELR3	1706	1447	32.4462	32.8744	40.803	36.0498	41.5838	36.7537	20.4429	22.2687	21.3285	18.6011	25.4349	21.5293
NM_001012997.2	CEL	1777	1518	0	0	0	0	0	0	0	0	0	0	0.183886	0
NM_001013394.2	PPM1M	2484	2225	11.1609	8.10085	11.5036	12.1633	8.64086	11.2198	16.2077	16.9967	17.9318	17.322	14.0616	19.2614
NM_001013395.2	ASS1	1498	1239	161.163	169.292	159.394	165.894	173.928	182.372	37.7344	40.2994	32.0076	36.5491	38.8537	41.9702
NM_001013396.2	MYH1A	6013	5754	0	0	0.009888	0	0	0	0	0	0	0	0	0
NM_001013611.2	CLDN1	2578	2305	0.068416	0	0	0.078251	0	0	0	0.026938	0.087732	0.223668	0.151137	0.17029
NM_001014968.1	SMAD5	1424	1165	0	0	0	0	0	0	0	0	0	0	0	0
NM_001014970.2	VIPR2	6530	6271	0	0	0.117923	0	0	0	0	0.335983	0	0.246213	0	0
NM_001017412.2	CD1C	1561	1302	0.202866	0.287824	0.352452	0.511111	0	0.099887	0.165936	0.239019	0.365359	0.148801	0	0.201643
NM_001017413.1	PTX3	1665	1406	7.80842	11.3708	11.1291	8.38155	9.8605	9.66576	4.72993	3.93823	4.87069	3.90278	4.66729	4.24568
NM_001017414.2	SIRT2	1314	1040	117.17	110.86	104.025	108.088	116.613	108.812	68.2626	56.9316	62.2241	59.6438	58.4002	55.8475
NM_001018012.2	ALAS1	2103	1844	23.0185	19.7329	25.196	21.6292	22.9294	24.6071	38.7453	53.5112	50.323	45.4301	50.3885	50.4356
NM_001024456.2	NSF	3727	3468	12.3953	13.9073	18.9246	15.5924	15.2591	14.7407	30.2532	34.7806	30.9163	27.4049	30.1705	31.0382
NM_001024575.1	RBP3	3729	3470	0	0	0	0	0	0	0	0	0	0	0	0
NM_001024577.2	LINGO1	2575	2316	4.12655	1.44544	4.57228	4.11974	5.40484	4.90476	0.28381	4.09194	0.271846	0.131918	1.26446	2.9365
NM_001024578.2	TNFSF15	4997	4738	2.61012	0	2.76431	0	0.502591	2.14063	3.61202	7.25597	0.386905	3.18502	3.46243	4.74687
NM_001024579.2	WISP1	1278	1019	8.6209	9.42216	9.56401	8.03809	9.3178	11.8294	9.73987	5.99921	7.79955	10.4126	7.55641	7.33975
NM_001024580.2	VIT	4927	4668	0	0	0	0	0	0	0	0	0	0	0	0
NM_001024582.2	CD1B	1655	1396	0	0	0	0	0	0	0	0	0	0	0	0
NM_001024583.2	SSTR3	2405	2146	0	0.024785	0	0	0	0.060589	0	0	0	0	0	0
NM_001024584.1	HCRTR2	1869	1610	0.06548	0	0	0	0	0	0	0	0	0	0	0
NM_001024585.2	PRLHR2	1116	856.999	0	0	0	0	0	0	0	0	0	0	0	0
NM_001024590.2	IL1RL1	1354	1095	64.1465	62.525	70.7673	68.6152	63.3763	66.8459	83.4892	91.0796	94.1155	85.9821	84.5912	92.179
NM_001024591.2	IL1RL1	2796	2537	0.453401	0.653158	1.10377	1.1016	0.867513	1.12188	1.45206	0.800013	1.43986	1.93602	1.58457	1.29339
NM_001024691.1	PYGO1	1808	1549	0	0	0	0	0.038569	0	0	0	0	0.124977	0.090095	0
NM_001024694.2	RLBP1	1602	1343	0.157284	0.159369	0	0.090053	0	0.193671	0	0.231683	0	0	0	0
NM_001024734.3	SELENOS	1342	1063	158.909	178.377	165.58	158.4	147.639	158.258	213.355	227.54	203.991	220.728	219.917	215.918
NM_001024826.1	SMAD9	1454	1195	0	0	0	0	0	0	0	0	0.13434	0	0	0
NM_001024827.2	FOXP1	7254	6995	0	0	0	0	0	0	0	0	0	0	0	0
NM_001024828.4	DNMT3B	4109	3838	0	0	0	0	0	0	0	0	0	0	0	0
NM_001024829.1	TIRAP	1001	741.999	45.5979	32.1413	38.6457	51.2152	39.0215	50.1596	30.6316	32.8342	38.908	26.3963	32.3924	35.3316
NM_001024830.3	CATH2	511	252.562	0	0	0	0	0	0	0	0	0	0	0	0
NM_001024831.4	TRDMT1	1876	1617	16.2368	16.9557	19.5581	17.9352	15.9207	19.3131	17.0591	16.271	18.5165	18.3206	17.6962	17.5327
NM_001024832.3	DNMT3A	7605	7346	0.960646	0.269728	0.446375	0.904747	0.483188	0.286315	1.81469	0.324502	0.955431	0.870946	2.04559	1.59544
NM_001024833.3	SCT	824	565.064	0	0	0	0	0	0	0	0	0	0.230036	0	0
NM_001024834.2	SSTR5	2122	1863	0	0	0	0	0	0	0	0	0	0	0	0
NM_001024835.2	IL21	3597	3338	0	0	0	0	0	0	0	0	0	0	0	0.019573
NM_001024836.2	IFNW1	1193	918.999	0.057756	0	0	0	0	0	0	0	0.074528	0	0	0
NM_001025304.1	BCL2L1	1184	924.999	0.594366	0.756774	0	0	0	0.584049	0	0	0	1.07598	2.83115	0
NM_001025354.4	POLE3	2157	1898	20.8812	22.4199	21.1797	20.6934	21.9595	21.5237	39.5199	39.6079	40.0091	41.8215	41.4768	43.0499
NM_001025355.1	HOXB5	1453	1194	0	0.606467	0.223465	0	0.378817	0	0	0	0.483196	0.065383	0.410086	0.041818
NM_001025440.2	CHMP1A	2491	2232	25.5311	32.2862	27.717	30.5395	27.6982	31.5364	38.1211	40.0629	38.8873	39.5329	36.06	37.0036
NM_001025441.2	SELENOK	657	382.274	122.976	171.967	121.878	139.654	126.98	126.25	135.762	159.9	158.329	136.289	133.141	179.653
NM_001025578.2	MAD2L2	1171	911.999	0.896658	1.00197	0.524211	1.10034	1.98656	2.71328	1.3438	5.32125	3.21822	2.38219	0	7.22427
NM_001025609.2	DNAJC18	1761	1502	14.5636	13.2654	14.8732	14.9648	14.51	13.074	25.9664	23.9247	24.6418	30.1639	26.5777	27.8515
NM_001025611.2	STK32A	2403	2144	0	0	0	0	0	0	0	0	0	0	0	0
NM_001029849.2	RHOC	1059	799.999	88.9813	87.0233	80.8594	82.8572	86.0456	74.0162	51.8044	48.4824	53.9259	51.529	47.7402	45.9466
NM_001029980.2	PRR5	2067	1808	1.71452	0.523272	2.14578	2.04035	2.41579	1.37905	1.30613	1.01382	0.932799	0.335617	0.743548	0.989438
NM_001030008.1	AP1S3	977	718.005	0	0.226742	0.80574	0.255744	0.826052	1.17789	0	0.174153	0	0	0.293098	0.367911
NM_001030053.2	MRPL48	1075	815.999	14.5008	20.2174	15.8297	17.1949	15.3511	14.8821	26.5389	22.9611	24.86	20.1666	24.931	31.9877
NM_001030335.2	LHX3	2466	2207	0	0.096372	0.025878	0	0.02705	0	0	0	0	0	0.063148	0.059295
NM_001030336.2	IRX2	2870	2611	0	0	0.272644	0.231861	0.352355	0.405692	0.291626	0	0	0.120129	0	0
NM_001030337.1	FZD1	2328	2069	24.0591	30.8267	36.217	24.1632	31.0488	31.1442	15.9625	15.9137	14.1638	16.1858	14.338	15.4287
NM_001030338.2	IRX1	1815	1556	0.135549	0.102938	0.220807	0.038789	0.038395	0.417867	0	0	0	0	0	0
NM_001030339.3	CD81	3652	3393	521.552	556.065	612.117	552.961	597.227	578.747	322.505	306.21	303.359	324.08	326.603	319.411
NM_001030340.2	PPP3CB	3234	2975	3.83789	3.02684	2.96442	5.01645	3.88417	4.66279	14.8859	7.65281	11.8346	12.4405	10.404	7.37836
NM_001030341.3	FLNB	9585	9326	68.2993	98.6251	126.322	75.0086	97.5888	73.0712	27.7742	33.7941	14.1557	20.9917	25.4304	23.3311
NM_001030342.5	IGF2	5722	5463	0.086282	0.29032	0.281232	0.219095	0.109168	0.202264	0.262447	0.238252	0.49058	0.365117	0.356477	0.549504
NM_001030343.2	CHST10	3272	3013	3.09045	5.10557	4.61169	4.70965	5.11699	5.37784	5.28594	3.63742	5.95673	4.69369	4.26163	4.01204
NM_001030345.3	SSTR2	6636	6377	0	0	0	0	0	0	0	0	0	0	0	0
NM_001030346.3	HOXA4	1772	1513	4.81064	4.20092	5.29989	2.97535	5.56793	5.07101	1.66454	3.61728	1.74713	1.10902	2.8597	1.95007
NM_001030347.2	CRTAM	3088	2829	0	0	0	0	0	0	0	0	0	0	0	0
NM_001030348.2	AVR2	578	319.38	0.685883	0.353285	0	0.198227	0.755733	0.408149	0	0.595146	0.225952	0.205376	0.445037	0
NM_001030357.3	PCSK7	3209	2950	18.2577	18.7001	18.2049	18.8665	19.5499	20.2309	23.7358	25.2402	21.8402	23.9735	24.9713	24.8599
NM_001030360.3	LOC395551	647	388.265	533.201	517.424	489.925	463.247	372.114	450.909	2889.41	3058.86	2939.46	2854.93	2878.28	3015.88
NM_001030363.2	MYF5	1066	806.999	0	0	0	0	0	0	0	0	0	0	0	0
NM_001030365.1	ERBB4	4211	3952	0	0	0	0	0	0	0	0	0	0	0	0
NM_001030367.1	TBX6	2174	1915	0	0	0	0	0	0	0	0	0	0	0	0
NM_001030370.5	HGF	6303	6044	1.31263	1.76934	0	0	0.716966	0.758121	1.11328	5.74646	0	3.87842	1.58365	2.88861
NM_001030372.2	TEC	3308	3049	0	0.12552	0.093	0	0	0	0	0	0	0	0	0
NM_001030375.3	MATN1	2869	2610	0	0	0	0	0	0	0	0	0	0	0	0
NM_001030378.2	KCNA3	2059	1800	0	0	0	0	0	0	0	0.034525	0	0	0.038741	0
NM_001030380.3	ZPBP1	4270	4011	0	0	0	0	0	0	0	0	0	0	0	0
NM_001030383.2	TRH	2401	2142	0	0	0	0	0	0	0	0	0	0	0	0
NM_001030385.2	EDC3	6008	5749	6.25842	11.2861	13.053	10.7244	10.773	9.98022	12.3011	14.5979	10.5543	16.2829	16.7177	9.35991
NM_001030387.3	ARIH1	3344	3085	33.838	31.757	48.5973	40.4552	39.8218	40.1419	74.0683	81.1527	74.8775	80.7766	79.3042	75.9504
NM_001030390.2	HEXA	2749	2490	44.1472	43.0532	52.4676	45.5346	51.3084	49.6484	23.3732	25.0422	26.3847	29.7547	27.2195	26.3302
NM_001030392.2	OR6B1	972	713.008	0	0	0	0	0	0	0	0	0	0	0	0
NM_001030394.2	HMG20A	4068	3809	2.49119	1.00703	1.7232	2.45482	4.39859	3.2334	1.40307	3.45014	0.729541	1.29497	0.880852	0.705226
NM_001030536.2	ACO1	3423	3164	4.3362	4.59128	7.03353	4.78653	6.01742	5.27604	3.5382	3.03796	4.37726	3.01223	3.54243	4.00658
NM_001030537.2	TBX4	3754	3495	0	0	0	0	0	0	0	0	0	0	0	0
NM_001030538.3	JAK2	7651	7392	4.86716	5.29313	5.80005	9.37626	5.45466	7.49704	9.48914	12.0633	12.0568	13.5408	11.4872	11.8667
NM_001030539.2	CRABP1	746	487.128	0.442224	0.791261	1.91823	0.763461	0.49324	0.668162	0.597442	1.93476	0.144036	1.47039	0.289407	1.3648
NM_001030540.2	ACLY	4127	3868	10.1142	19.6637	17.8152	14.393	19.4721	11.5485	6.95326	11.6091	6.29789	7.82878	8.31823	6.72558
NM_001030541.2	POSTN	3799	3540	0.951787	0	0.738017	0	0.407026	0	0.970842	0	0	0	0	0
NM_001030542.3	NPAS2	3503	3244	0	0	0	0	0	0	0	0	0	0	1.42723	1.38261
NM_001030544.4	NRG4	1906	1647	0.485522	1.1283	0.769489	1.17194	0.864311	0.711112	0	0	0	0	0.635332	0
NM_001030545.2	FBXO22	3413	3154	13.7304	12.8431	17.8213	13.4348	13.735	14.695	31.9444	32.1604	34.6276	32.5992	30.1328	31.1204
NM_001030546.2	LACTB	4538	4279	1.40866	1.89236	2.63485	2.04932	2.36983	1.92911	5.17785	5.36124	5.28321	4.27649	4.66659	5.09209
NM_001030547.2	ADAL	2699	2440	0.180616	0.407389	0	0.36546	0.210495	0.643502	0	0	0.042102	0.046798	0.202943	0
NM_001030548.6	PRTG	9260	9001	0	0.208601	0.067935	0.168229	0.224067	0.217858	0.137197	0	0	0.216197	0.06313	0.101432
NM_001030549.2	MAPK4	4425	4166	0	0	0.172698	0	0	0	0	0	0	0	0	0
NM_001030550.2	ITGB1BP3	1061	801.999	2163.92	2022.2	2350.2	2220.39	2214.58	2263.88	1771.36	1877.81	1804.1	1753.32	1799.12	1859.02
NM_001030551.3	MESDC2	2611	2352	18.1525	18.6675	26.0699	24.1271	21.7431	22.6651	34.4551	36.9055	34.8714	41.0038	37.4713	36.4062
NM_001030552.2	CLPX	3776	3459	25.3412	27.8949	33.7481	28.849	29.424	31.9191	15.1832	16.617	9.21892	18.5652	16.1546	15.7017
NM_001030553.2	FEM1B	3340	3081	22.8235	21.858	29.1187	25.3985	27.0267	27.7003	29.2797	30.851	30.0253	32.6285	31.6441	29.6949
NM_001030554.2	KIF23	3387	3128	0	0.147028	0.209926	0	0	0	0	0	0	0.813155	0	0
NM_001030555.1	FAM96A	3942	3668	6.19066	5.45857	6.16974	6.3736	6.2459	5.56454	6.43389	4.88648	4.61305	4.86178	4.36392	4.68329
NM_001030556.3	CASC4	2963	2704	0	0	0	0	0	0	0	0	0	0	0	0
NM_001030557.2	GALK2	3671	3412	1.62368	1.86371	2.12457	2.64667	1.95518	2.15281	0.315645	1.05441	1.61449	1.54544	1.50961	1.45518
NM_001030558.3	TLR21	3725	3466	0.939331	0	0	0	0	0	0.704389	0	0.717062	0	0.362267	0.532901
NM_001030559.3	KATNB1	3231	2972	6.28763	7.10856	9.69016	7.14367	9.2355	9.2092	4.97487	5.87247	5.589	4.68067	3.1324	5.25852
NM_001030560.2	GFOD2	2534	2275	23.7528	23.5329	28.124	24.3708	20.3159	19.0776	11.7932	16.3346	8.76525	11.9722	9.94069	8.93806
NM_001030561.2	PLLP	972	713.008	0	0	0	0.101213	0.252092	0.091243	0	0	0	0	0	0
NM_001030562.2	NUTF2	938	663.028	0.752801	0.659306	0.67834	0.117509	0.120642	0.138548	0.481064	0	0	0	0	1.21359
NM_001030563.4	SETD6	2119	1860	7.02156	7.8597	7.96785	7.93357	6.77264	8.48152	24.7099	31.4073	22.1473	23.8225	21.6709	25.7133
NM_001030564.2	VAC14	2891	2632	30.1198	28.2394	33.778	29.0308	32.7247	31.7656	26.7821	24.6498	28.9389	25.995	29.2404	25.7563
NM_001030565.2	PHAF1	3276	3017	9.152	7.27415	13.1071	9.66578	9.75154	8.90928	12.8307	11.1318	13.105	12.7181	14.6589	11.7929
NM_001030566.2	ESRP2	3693	3434	0	0	0	0	0	0	0	0	0	0	0	0
NM_001030568.3	LPCAT2	3040	2781	20.7524	18.7385	22.8056	24.2492	21.8763	24.0765	18.4607	18.7436	22.8668	20.8617	20.4384	22.3318
NM_001030569.2	HEATR3	2817	2558	7.5477	7.24099	8.48561	7.47075	7.55575	6.89643	16.374	16.149	11.477	14.7176	14.4016	14.3796
NM_001030570.2	N4BP1	3095	2836	6.29891	7.2361	8.49932	8.086	7.87471	7.84465	13.5683	16.2929	16.2404	17.7184	16.329	14.297
NM_001030571.3	UBA2	2894	2635	16.379	17.7503	19.0325	21.2357	17.4967	20.1316	32.5386	36.5801	35.048	35.3383	31.7304	31.6657
NM_001030572.2	PDCD2L	1185	909.999	16.7429	17.158	18.4057	19.3481	19.5989	20.041	17.5352	11.9484	12.3751	17.992	13.0215	15.8364
NM_001030573.2	DYNC1LI2	4421	4162	13.7935	14.3125	17.9135	18.9148	16.2899	17.3222	28.6554	37.024	39.0271	34.7434	33.5532	35.5399
NM_001030574.3	WWOX	2189	1930	5.47456	4.77121	5.98523	5.75622	6.46247	6.62548	4.31997	5.24786	5.27956	5.31961	4.11835	4.85528
NM_001030575.2	TLDC1	3797	3538	8.38673	8.04109	11.5635	10.1869	9.74677	8.66793	4.70447	4.97135	5.06233	4.69498	5.37014	4.67122
NM_001030576.5	HNF4beta	1880	1621	0	0	0	0	0	0	0	0	0.465839	0	0	0
NM_001030577.2	COX4I1	682	423.219	452.345	455.621	470.255	516.777	435.895	530.608	363.109	404.058	437.629	391.225	387.285	392.985
NM_001030578.2	KLHDC4	2274	2015	14.6075	18.6128	13.4064	11.9361	15.7432	15.666	14.8709	14.4579	12.5088	9.25171	9.22628	9.49322
NM_001030579.3	SLC7A5	3938	3679	0.014254	0.100781	0.092914	0.04888	0	0.106011	0.565473	0.168576	0.036501	0.209988	0.435085	0.213046
NM_001030580.2	CBFA2T3	4376	4117	0	0.619201	0	0.314738	0	0.164113	0	0	0.487048	0.299266	0	0
NM_001030581.2	CYB5B	1349	1090	90.9265	105.839	91.3409	93.8616	89.2832	84.365	101.067	98.5691	100.43	99.9661	100.958	105.358
NM_001030582.3	DHX38	4173	3914	43.2373	44.7049	50.1567	46.0979	49.4268	53.0627	31.2174	33.1524	33.0569	33.8663	32.2331	31.2858
NM_001030583.2	KARS	1844	1585	142.286	137.318	159.376	162.679	136.292	153.833	232.372	259.444	244.665	241.408	238.004	256.67
NM_001030585.2	APEH	2309	2050	44.027	39.1181	45.6151	45.6201	52.2943	53.0884	23.3452	22.9372	17.7793	26.0753	18.6322	22.0629
NM_001030586.2	TRAIP	2320	2061	3.07406	3.76466	4.4762	4.42243	4.71534	5.53613	27.0955	35.05	29.5781	32.1894	25.1457	25.8683
NM_001030587.3	MON1A	2653	2394	0	0	0	0	0	2.25592	2.63697	0	0	0	7.18497	0
NM_001030588.3	RBM6	3847	3588	1.65203	0.814841	1.13761	1.71369	1.17821	1.39531	3.94036	4.72549	1.01753	5.56175	5.14934	0
NM_001030589.2	TWF2	2967	2708	85.4707	90.1505	89.1904	91.6335	95.8937	92.1089	114.335	113.698	109.942	121.792	110.95	105.775
NM_001030590.3	BAP1	3475	3216	4.26497	4.60664	0	3.43017	6.00552	5.15975	13.2865	10.377	14.6141	15.2792	15.2583	14.7669
NM_001030591.3	SHISA5	2758	2499	54.8104	52.8391	70.7355	63.96	60.7702	65.7261	100.966	105.504	95.5314	97.466	98.2839	98.9056
NM_001030592.2	ATG7	12424	12165	0.137711	0.070467	0.188689	0.208772	0.242768	0.133102	0	0	0.07533	0	0	0
NM_001030593.3	VGLL4	3008	2749	4.85429	5.8479	6.88462	6.67502	5.79942	8.53474	4.54563	5.93497	4.57761	6.59995	6.03856	7.15626
NM_001030594.3	TSEN2	2478	2219	5.08929	6.27086	9.49982	6.68673	4.06844	6.35816	7.12359	3.31427	5.2047	1.94408	7.05854	4.69153
NM_001030595.2	ARHGEF3	3720	3461	2.04755	2.45899	1.56611	4.00003	1.86781	1.20303	0	0.860955	2.20545	2.41413	0.786115	0.719667
NM_001030596.3	IP6K2	1724	1465	1.40365	0.083562	1.96756	0.943836	1.17907	1.4505	10.5927	7.52967	10.0256	7.01116	5.28822	6.7215
NM_001030597.3	COPG1	2998	2739	74.8433	74.723	97.9563	86.4532	89.5045	90.8104	52.2888	60.2812	51.2711	50.7994	55.1269	50.8802
NM_001030598.2	ABTB1	4930	4671	11.3073	12.5375	13.6868	12.3647	14.048	14.4084	12.9409	12.2235	12.2302	13.9843	11.7657	12.5232
NM_001030599.3	TPRA1	3760	3501	1.69603	1.4836	2.44049	0.154319	1.98351	1.32717	5.9419	3.06105	0	2.5217	0	1.83681
NM_001030601.3	IMPDH2	1805	1546	138.244	172.646	144.129	161.913	162.378	158.144	104.945	92.8114	103.348	98.0363	94.1126	96.8684
NM_001030603.3	RAD18	1703	1444	14.2524	15.5828	16.5493	16.8602	14.4686	14.4519	27.6705	29.0356	24.7088	24.7199	24.4598	26.7976
NM_001030604.3	SRGAP3	2847	2588	0.079106	1.00261	0.369875	0.488322	1.12818	1.52207	0	0.648175	0.2403	0.125047	0	0.684207
NM_001030607.2	RARS	2028	1769	44.87	48.3523	52.1158	56.6492	51.8586	59.3598	56.8454	64.4987	63.6194	59.5551	59.5468	63.6208
NM_001030609.3	CLTB	2585	2326	135.021	138.91	130.347	143.332	151.957	144.782	137.043	128.493	128.558	137.587	129.322	130.057
NM_001030610.1	KIAA1191	2676	2417	7.53677	7.7266	9.54706	9.45964	7.56914	10.053	28.209	29.0195	31.6511	27.1521	30.5267	32.2333
NM_001030611.3	THOC3	1599	1340	34.2097	34.3023	31.3682	36.8252	33.9311	36.5903	33.2078	39.6141	33.5041	34.8956	36.7379	36.7497
NM_001030612.3	SPINK5	1617	1358	0	0	0	0.044522	0	0	0.159054	0	0	0.190182	0	0
NM_001030613.4	UBLCP1	2096	1837	4.10965	6.32734	4.42199	3.64241	5.54752	6.83463	7.18427	5.91598	10.0399	8.66278	4.10608	6.33125
NM_001030615.2	CLINT1	3497	3238	37.3114	37.3398	46.276	39.1435	40.8688	39.0283	42.3341	48.5287	47.2106	48.3685	48.2001	46.7577
NM_001030616.2	THG1L	1545	1286	11.2115	13.3657	13.6169	12.5167	9.94669	10.2025	19.8623	24.9735	19.9102	21.5088	24.8664	22.4077
NM_001030617.3	HAVCR1	3666	3407	0	0	0	0	0	0	0	0.072825	0	0	0	0
NM_001030618.3	CNOT8	2215	1956	14.6101	9.83591	15.1552	14.1839	12.6891	13.9989	22.785	23.088	23.3031	24.4818	24.317	26.5408
NM_001030619.1	RPS14	2038	1763	193.196	312.502	186.271	235.811	211.698	156.53	132.221	113.938	124.413	106.78	147.025	151.012
NM_001030620.2	CANX	4165	3906	46.9998	59.4275	55.3934	48.673	41.5984	54.2642	56.9329	64.1089	58.7768	49.388	46.3212	51.119
NM_001030621.2	SAR1B	1639	1380	57.0076	53.1004	70.5434	57.0314	53.0931	56.7075	59.8358	57.8402	60.3366	56.1087	54.0717	60.1431
NM_001030622.3	KIF3A	5231	4972	4.60768	5.05261	5.50481	5.25091	5.47348	5.50373	3.56781	4.20093	4.09838	3.71451	3.11985	3.21055
NM_001030623.3	RNF14	2954	2695	3.73143	3.62878	4.75594	5.24735	5.16269	3.58989	2.97496	1.61725	2.12101	3.00911	4.68915	3.56313
NM_001030624.2	CTBPL	4874	4615	8.20198	8.06785	11.8181	10.3893	10.2333	9.48136	23.3023	26.6144	24.9979	25.5475	21.8426	25.3074
NM_001030625.2	HAUS1	1150	890.999	24.9133	25.4557	28.4334	29.8235	24.1841	23.3234	35.9059	34.4564	37.3133	37.0748	45.5759	42.2837
NM_001030626.2	PIAS2	4421	4162	4.71567	3.9727	4.37071	4.02798	4.99806	4.0519	6.62751	9.15559	5.29123	5.69615	7.29658	6.13416
NM_001030627.2	EEF2KMT	1569	1310	16.1604	13.8086	18.0113	16.716	17.1098	17.5719	12.8566	16.7236	13.8797	16.8071	16.4729	16.2164
NM_001030628.2	WDR24	2680	2421	0	0.397552	0.276923	1.04627	0	0.718587	0	0	0	0	0	0
NM_001030629.2	PARN	3818	3559	6.38756	7.04089	7.54281	9.04838	7.3545	8.44245	12.8872	11.2789	14.1994	13.0384	12.3279	11.3748
NM_001030632.2	ARPC1B	1528	1269	644.155	609.509	603.27	609.867	646.338	632.164	709.575	735.463	729.785	698.764	689.831	699.748
NM_001030633.2	NATD1	3274	3015	23.3591	20.9004	28.2742	24.3618	24.7439	24.6869	11.7871	11.2361	10.3928	10.5921	9.44252	10.5087
NM_001030634.2	DRG2	2477	2218	18.1599	19.9451	24.4239	19.6141	19.4025	20.2972	40.6771	41.2685	39.7366	37.6899	39.4582	39.6774
NM_001030635.2	FLII	4230	3971	41.7197	44.1079	53.4237	45.7347	52.8916	53.048	32.4382	36.3634	34.2074	38.4637	31.9077	33.2026
NM_001030637.2	HAGHL	2547	2288	6.51157	6.99288	8.0111	6.67494	7.35765	6.84767	5.87071	5.12915	6.47798	4.50668	4.65054	4.43199
NM_001030638.2	PGP	2941	2682	26.1641	20.167	35.7185	27.3286	36.0492	31.6157	76.8815	83.9011	82.7093	80.263	79.6092	73.1877
NM_001030639.2	PLK1	2455	2196	94.9511	99.3303	118.606	100.122	117.816	111.245	83.2844	89.3302	76.8458	80.4189	76.375	76.6664
NM_001030640.2	IL21R	2440	2181	0.168775	0.024383	0	0	0.109567	0.14904	0.13176	0	0.030925	0.059105	0.063903	0.270023
NM_001030641.3	TMC7	3166	2907	0	0	0	0	0	0	0	0	0	0.066468	0	0
NM_001030642.2	CDR2	3074	2815	4.37715	3.26016	3.52009	2.83873	3.85764	3.91857	7.96255	10.4986	8.43781	9.15829	7.57095	7.58702
NM_001030643.3	DAGLB	3175	2916	1.17018	0.909604	0.837843	1.08759	1.08462	1.27069	3.02763	2.173	2.64234	1.7768	2.88929	2.53288
NM_001030644.3	CLCN7	3625	3366	14.8797	14.4182	14.8873	17.6183	17.0164	16.3463	27.8876	30.0737	30.3505	33.8047	29.8526	32.9399
NM_001030645.2	NMRAL1	2265	2006	20.6683	21.4331	19.9152	22.1544	23.5226	23.9715	17.7099	20.7861	20.7564	18.5822	17.2881	15.1708
NM_001030646.2	NRF1	3275	3016	3.61056	3.58002	5.44336	4.18416	5.02482	4.53258	6.15311	7.13208	4.66249	5.80284	7.24194	6.66959
NM_001030647.2	UBE2H	5169	4910	33.8694	36.7145	46.3241	40.2019	39.4528	39.1338	28.3641	30.6682	30.5906	29.508	32.0325	30.3564
NM_001030648.2	NET1	3071	2812	2.12322	3.63502	2.35458	2.67536	2.27632	0.594168	3.69258	4.57292	4.42821	1.72109	2.20469	1.43191
NM_001030649.2	EIF4A3	1531	1272	156.754	152.308	183.592	158.419	166.509	153.884	234.024	236.954	209.42	235.89	238.22	234.907
NM_001030652.2	SNAP29	4706	4447	24.2603	24.9955	23.879	30.5479	26.0189	31.0084	56.5297	57.6865	64.3057	63.0543	56.7952	64.6044
NM_001030653.2	PPIL2	2815	2556	8.45153	8.54214	10.9115	7.46981	10.3441	8.60877	13.8033	13.2573	13.8279	13.9215	13.2469	13.3813
NM_001030654.3	SEPTIN5	4815	4556	23.4386	20.3658	29.1426	26.1735	25.168	25.7642	33.3755	35.8664	25.655	29.1664	36.2966	33.798
NM_001030655.3	NOC4L	3368	3109	5.35097	5.40643	8.13255	7.00532	6.14142	7.21301	14.0114	15.0862	14.4872	15.2248	14.0851	14.1037
NM_001030656.2	GLT1D1	2995	2736	0	0	0	0	0	0	0	0	0	0	0	0
NM_001030657.2	HIP1R	4184	3925	1.99013	2.73377	2.30797	2.07522	2.55929	1.81031	1.354	3.05825	2.24656	1.50208	3.43943	1.31484
NM_001030658.2	ORAI1	3466	3207	5.77574	6.21541	9.27831	7.35118	7.498	8.12694	8.66409	10.2331	10.3527	9.07593	10.3542	10.2487
NM_001030661.1	SETD1A	6313	6038	1.06255	1.25988	1.65725	1.07369	1.79802	1.42712	1.00525	0.967502	1.27293	1.331	1.12084	1.19299
NM_001030662.3	ZCCHC8	2843	2584	3.71089	4.39318	5.16599	6.1466	4.9454	4.28382	11.1459	16.5601	18.7971	10.4294	14.2994	12.3924
NM_001030663.2	HVCN1	5941	5682	0	0	0	0	0	0	0	0	0	0	0	0
NM_001030664.3	NAA25	4323	4064	3.07237	3.45083	3.74809	3.65903	4.14428	3.42426	8.93972	11.8186	8.25277	9.44329	7.30148	7.42427
NM_001030665.3	TFIP11	3973	3714	13.803	16.1492	17.6754	14.5469	16.211	15.763	25.9296	28.8803	29.2137	27.0105	24.8562	26.9716
NM_001030667.1	DDTL	1778	1519	93.1959	86.238	106.74	104.545	98.323	101.913	83.4071	95.0544	85.2076	85.0918	87.8898	97.3944
NM_001030668.4	HNF1A	3016	2757	0.038093	0.038499	0	0	0.021646	0	0.078115	0	0	0.023364	0	0.023712
NM_001030669.2	RAB35	3202	2927	21.5722	19.4171	26.7185	22.3126	23.5066	21.8992	28.7203	34.1155	35.1646	32.5886	30.1638	33.1751
NM_001030670.2	BG8	1968	1709	0	0	0	0	0	0	0	0	0	0	0	0
NM_001030671.3	TRIM27.1	1844	1585	0	0	0	0.038071	0	0	0	0	0	0	0.176079	0
NM_001030672.3	TRIM41	3074	2815	0	0	4.28094	0	0	5.34223	0	5.67354	5.29129	10.1144	0	2.68187
NM_001030673.1	V-BG	1119	859.999	0.444834	0.313928	0.268258	0.934497	0.556842	0.394443	1.932	0.221299	1.51604	1.27975	0.321618	1.45572
NM_001030676.3	GARNL3	3662	3403	3.0781	2.86895	4.71869	4.66974	3.80534	2.34679	1.72541	2.58894	4.3978	2.50305	2.79684	2.37112
NM_001030677.2	MVB12B	5506	5247	1.0489	2.98114	1.81035	1.29377	2.04438	0.6485	0.442874	1.76369	0	0.344676	0	0.330401
NM_001030678.2	PBX3	2834	2575	0	0	0	0	0	0	0	0	0	0	0	0
NM_001030680.2	STRBP	2648	2389	0	0	0	0	0.667813	0	0	0	0.229288	1.55084	0	1.08371
NM_001030681.2	NACC2	5918	5659	9.067	8.22931	12.8967	9.3726	10.9284	10.1349	8.49915	10.251	7.96696	9.34489	9.10676	7.93352
NM_001030682.3	SURF6	1364	1105	47.6641	54.4715	50.1558	49.9665	47.5051	51.0683	106.181	112.369	118.353	111.645	105.397	107.06
NM_001030683.2	GBGT1	3205	2946	1.99589	2.32271	1.97449	1.58908	2.33594	2.58091	1.16945	1.28479	0.730524	0.983799	1.11083	1.10929
NM_001030685.2	POMT1	2612	2353	0.47732	1.71549	0.710548	1.00764	0.937628	2.37283	0.129554	1.0036	2.42918	2.27988	1.7867	1.17505
NM_001030686.2	GPR107	6750	6491	7.09934	7.38788	9.99502	10.2865	9.09131	9.13007	13.2697	16.9685	14.4774	18.0018	15.1082	14.8196
NM_001030687.2	TOR1A	2187	1928	53.2868	52.1231	63.0167	57.7034	55.4704	64.57	108.27	112.41	103.774	112.193	105.956	108.325
NM_001030688.2	ASB6	2783	2524	7.6966	8.21326	2.87114	9.02627	7.95744	9.04673	17.4145	20.8758	18.3843	20.975	15.0812	19.7438
NM_001030689.3	DOLPP1	1538	1279	11.815	12.7283	12.2959	12.7743	13.1038	11.3378	19.3163	19.078	23.652	21.8146	25.0111	28.149
NM_001030690.2	NUP188	5931	5672	9.28992	10.8719	14.6866	11.6244	13.4333	13.7627	13.785	17.8742	13.6532	15.4045	15.2328	13.7151
NM_001030691.3	SET	4482	4223	32.2489	38.7948	38.8235	41.5624	30.8197	34.8898	39.6861	53.1983	44.1622	45.6689	41.6184	51.186
NM_001030692.3	NAIF1	3167	2908	10.1847	11.6032	16.0295	15.8665	13.5891	17.4481	7.02019	7.27787	11.3263	7.80531	10.464	6.51325
NM_001030693.2	TLR4	3708	3449	0	0	0	0	0	0	0.020802	0.071936	0	0.018668	0.060542	0
NM_001030694.2	FBXW5	3549	3290	9.66328	11.584	11.0116	10.7678	10.4363	10.5716	31.1084	37.1966	32.0241	30.7078	32.9252	35.1639
NM_001030695.3	ZNF302	3996	3737	0.116468	0.241196	0.389857	0.100784	0.256966	0.151773	0.044919	0.173175	0.194264	0.177499	0	0
NM_001030696.2	NDEL1	2602	2343	35.147	41.0804	49.3765	39.7626	41.4225	42.6822	34.3017	34.7981	32.5519	34.0523	34.6872	32.795
NM_001030697.2	PIK3R5	4702	4443	0	0	0.051258	0	0	0	0	0	0	0	0	0
NM_001030698.2	STX8	1310	1051	72.8164	71.2443	68.7489	68.1409	70.1448	75.5054	79.4793	83.6033	89.7225	72.2215	76.3941	74.91
NM_001030699.2	FAM18B1	2148	1889	95.6799	91.6087	109.969	101.764	94.1866	101.879	161.134	172.96	163.506	156.839	165.69	178.71
NM_001030700.2	COX10	2856	2597	3.47899	4.02814	5.22924	4.53351	4.36658	4.48094	7.16071	8.91486	7.21112	8.13258	7.24126	6.94927
NM_001030701.2	SEPTIN9	3759	3500	156.489	130.414	197.637	152.846	173.215	202.688	91.9539	90.5762	86.9264	83.9107	80.7408	70.0689
NM_001030702.2	RASL10A	1291	1032	0	0	0	0	0	0	0.069893	0	0	0	0	0
NM_001030703.2	JMJD6	4898	4639	10.8024	11.4498	12.8369	12.1209	13.0233	11.8538	17.3542	19.1368	16.4201	16.9264	16.6558	15.7607
NM_001030704.2	MMD	2951	2692	9.50087	7.74913	11.2319	9.61488	8.79744	10.094	32.9524	34.0068	30.5297	35.4252	32.2488	33.9529
NM_001030706.2	PSMD12	1665	1406	66.7164	74.9536	77.0409	76.5525	73.2417	77.0363	155.682	163.456	164.259	157.312	159.727	171.618
NM_001030707.4	COG1	2912	2653	10.4745	9.37521	11.6188	10.3688	12.2707	13.6694	9.68827	10.7086	11.4945	8.34087	9.99124	11.0684
NM_001030708.2	FAM104A	2976	2717	2.59001	2.4189	3.55412	3.63108	2.31397	2.91764	8.85179	8.37525	7.40015	10.2242	9.61414	8.35633
NM_001030709.2	NCF1C	1689	1430	0	0	0	0	0.250722	0	0	0	0	0	0	0
NM_001030710.3	ORAI3	3140	2881	4.01098	4.64299	6.28653	5.76252	5.66808	5.34398	6.25863	6.32816	5.31381	5.32357	5.22881	6.41015
NM_001030711.2	RFFL	3540	3281	0	0	0	0	0	0	0	0	0	0	0	0
NM_001030712.2	LOC417536	828	569.063	0	0	0	0	0	0	0	0	0	0	0	0
NM_001030713.2	NIPSNAP2	2016	1757	27.9733	29.9146	30.7676	29.3	27.0925	28.4781	15.5513	16.7704	14.2162	15.3099	17.7478	16.2769
NM_001030714.2	ASL	1586	1327	0.159201	0.524296	0.388961	0.091154	0.090079	0.294011	0.054264	0	0.204771	0.194646	0.052624	0.049454
NM_001030715.3	SMYD4	2568	2309	2.69079	2.98552	3.74391	3.34419	3.16326	3.29414	3.44297	4.25851	3.87501	3.00741	2.70088	4.01547
NM_001030716.3	DPH1	2831	2572	13.5845	11.9108	13.7624	13.3243	15.4182	12.3662	24.7508	21.9253	28.5402	23.161	25.6322	23.6483
NM_001030718.1	FAM222B	3382	3109	0.581524	0.44656	0.694965	0.623694	0.549883	0.796502	0.638076	0.4951	0.358314	0.272514	0.544412	0.345881
NM_001030719.2	FLOT2	2433	2174	0	0.367848	0	0	2.35531	0	0	0	0	0	0	0
NM_001030720.4	SLC47A1	2443	2184	0	0	0	0	0	0	0	0	0	0	0	0
NM_001030721.2	RPS6KB1	4710	4451	2.07599	0	1.901	0	1.46151	1.80281	4.87608	4.96301	4.12947	2.32778	3.29734	1.34394
NM_001030722.2	INTS2	5082	4823	2.29207	2.31407	3.22197	3.12832	2.95562	3.19407	8.2957	9.67899	8.39794	10.0339	9.72124	9.78517
NM_001030723.2	APPBP2	7332	7073	2.97485	2.99462	3.68253	3.49885	3.05148	3.96989	5.42066	5.97447	5.7253	5.36719	5.49523	6.29919
NM_001030724.3	AATF	2477	2218	1.49347	1.82191	2.03419	1.87097	2.36859	1.96381	5.6032	6.32747	5.19901	6.24751	5.18378	6.10648
NM_001030725.3	DDX52	2409	2150	3.35798	3.66053	4.42848	3.57675	3.41689	3.35641	13.7599	11.614	13.615	12.0863	15.7316	12.5289
NM_001030726.2	TNFAIP1	6051	5792	3.9689	4.63651	4.69623	5.78611	4.59924	5.39389	9.53768	10.6757	12.3006	13.5162	8.44803	10.6977
NM_001030727.3	DLD	2540	2281	41.3068	41.3182	47.5941	42.8035	40.7576	47.9958	53.7008	60.7613	57.9814	54.1321	53.2282	55.4344
NM_001030728.2	NAMPTP1	3528	3269	68.1569	71.9622	89.8771	83.8616	81.9054	81.7111	188.647	229.975	220.995	222.017	212.764	226.981
NM_001030729.2	ORC5	3216	2957	3.64453	0	4.21185	2.75813	2.82362	2.55923	10.3625	10.2462	6.41221	9.76435	6.10773	12.2322
NM_001030730.2	NAPEPLD	2428	2169	0	0	0	0	0.220199	0	0	0	0	0	0	0
NM_001030731.1	CD36	2343	2068	0	0	0	0	0.17323	0	0	0	0.195808	0.062345	0.129676	0
NM_001030732.3	TRABD	4293	4034	5.47183	4.80459	5.81565	5.69377	6.24731	6.05115	22.1387	30.348	29.8393	28.6475	26.4943	27.3017
NM_001030733.3	ING3	2122	1863	2.28051	1.19845	2.21127	2.47673	2.06509	1.7798	4.41106	5.55466	3.68229	6.5102	6.67261	6.52258
NM_001030734.2	BMT2	3915	3656	1.77185	2.0411	2.58685	3.26396	2.58446	0.479892	5.37643	6.26202	1.21514	7.53061	6.47475	5.91358
NM_001030735.3	DNAJB9	3219	2960	4.70089	4.99476	5.55209	5.6804	5.7456	4.88735	12.1996	12.6878	14.4586	12.3623	15.3988	8.65764
NM_001030736.2	GXYLT1	3092	2833	2.1347	1.88081	2.76106	1.9864	1.82095	1.33001	4.28558	3.67743	4.7257	2.78819	3.1088	3.93693
NM_001030737.3	PPHLN1	3259	3000	0	0	0	0.428312	0	0	0	1.81074	0	0	0	1.82638
NM_001030739.2	TWF1	1732	1473	0	0.041711	0	0.164838	0	0	0.112798	0	0	0.117698	0	0.049667
NM_001030740.2	NELL2	3260	3001	0	0	0	0	0	0	0	0	0	0	0	0
NM_001030742.2	MDM1	3335	3076	0	0	0.832446	0	0.10793	0.885748	1.22707	0	0.423955	1.82512	1.33219	0.928367
NM_001030743.3	GLIPR1L	1283	1024	60.9436	64.1568	71.9037	78.4334	67.6338	68.7104	29.4695	37.8554	40.0843	37.4337	33.7973	42.9745
NM_001030744.2	KRR1	1644	1369	12.4075	16.648	16.4511	17.8785	13.5084	13.4272	41.7201	40.9582	42.6784	46.1367	43.3568	40.1316
NM_001030745.2	ZDHHC17	4950	4691	2.03613	2.25543	2.4878	3.33241	3.31858	3.06182	6.43519	7.1104	8.29007	6.17349	6.48804	7.5145
NM_001030746.3	MYF6	1170	910.999	0.640985	0.530432	0.372959	0.447667	0.328462	0.960779	0.860353	0.458724	0.863876	0	0.153681	0.549572
NM_001030747.3	DCN	2638	2379	680.229	649.097	707.925	774.93	646.653	745.535	1276.16	1476.08	1516.17	1405.98	1359.89	1413.64
NM_001030748.2	CRADD	4008	3749	2.2511	1.54451	1.86826	1.62807	1.88052	1.94089	1.798	3.21862	2.58159	1.63229	2.64136	1.59979
NM_001030749.2	ELK3	3145	2886	24.4099	23.6214	36.7948	28.9017	33.1471	30.6549	55.538	59.4721	53.2272	54.6076	55.4687	49.7497
NM_001030750.2	NEDD1	4301	4042	4.11632	2.99919	5.96228	6.5305	5.36605	8.0187	14.0115	10.6653	13.7661	7.58148	11.8451	6.94848
NM_001030751.1	SCYL2	4272	3997	0.175095	0	0	0.113225	0	0	0	0	0.302282	0	0	0
NM_001030752.2	WDR91	2780	2521	7.0652	7.45761	8.24972	6.53132	7.19784	8.48684	11.2838	10.317	11.4611	8.99559	9.45291	9.64994
NM_001030753.2	H2AFJ	871	612.039	71.758	83.6431	67.7111	58.6459	69.6358	60.7177	59.4362	55.2422	54.7279	65.5412	63.4523	63.6012
NM_001030754.2	HEBP1	2976	2717	1.54628	1.99257	2.16264	1.85654	2.48211	2.00978	1.37399	1.71315	1.61006	1.06691	1.51228	1.44375
NM_001030755.2	LUC7L2	2205	1946	20.2657	17.7295	24.6305	19.2706	24.3138	16.2758	41.9641	39.6856	47.0303	50.0749	46.7508	46.8873
NM_001030756.1	NFE2L1	4302	4027	35.0209	41.4951	43.1074	38.0893	41.8156	37.9993	36.4772	38.5679	36.6181	40.4305	35.7506	35.1678
NM_001030757.2	ST13P5	2882	2623	36.97	37.5775	49.771	43.5352	42.9171	38.9751	49.7671	55.7546	54.5445	48.4574	55.9439	49.3752
NM_001030759.2	TMEM184B	3736	3477	63.6617	59.3824	82.8933	68.0677	75.5279	74.8052	77.3013	82.6155	75.1117	81.0625	79.9497	74.4039
NM_001030761.3	PWP1	2863	2604	13.3539	14.7621	15.3504	15.5014	14.4855	15.4857	32.3865	36.9697	29.5437	35.6101	33.113	34.2524
NM_001030762.4	TXNRD1	3529	3270	11.7593	11.6472	11.5905	13.7305	11.2977	12.372	37.0568	43.9144	38.0062	41.059	39.2775	43.6333
NM_001030764.2	CHPT1	4131	3872	1.89959	1.49687	2.1191	2.02671	2.05333	2.46833	2.32048	2.80582	3.14402	1.98545	1.7093	2.60959
NM_001030765.2	CHRM2	11106	10847	0	0	0	0	0	0	0	0	0	0	0	0
NM_001030766.2	FAM60A	3030	2771	0.161206	3.14175	1.66802	0.543349	0	0.609343	3.35383	0.931531	4.61193	7.61887	6.23422	5.70365
NM_001030767.2	CECR1	1950	1675	0	0	0	0	0	0	0	0	0	0	0	0
NM_001030768.2	BPGM	4043	3784	3.96315	2.70572	4.50006	5.10334	3.61589	4.09197	7.04263	5.18562	7.2641	6.31918	4.03622	6.09986
NM_001030769.3	C3AR1L	1832	1573	0	0	0	0	0	0	0	0	0	0	0	0
NM_001030770.3	STK38L	1560	1301	0	0	0	0	0	0	0	0	0	0	0	0
NM_001030771.2	PPFIBP1	5542	5283	0	0	0	0	0	0	0	0	0	0	0	0
NM_001030772.3	CDPF1	2053	1794	4.8472	4.10478	5.8492	5.76865	5.99428	5.37204	2.99264	3.07456	4.94683	4.07731	3.28376	3.47126
NM_001030773.2	MKLN1	3670	3411	19.8267	15.7064	26.278	21.223	20.4748	23.056	23.4701	24.6645	21.912	23.322	25.1403	22.0256
NM_001030774.2	KPNA1	4870	4611	4.34101	4.29117	6.17423	5.57142	4.6439	5.26109	11.9757	13.6466	12.5506	12.4437	12.2366	12.1233
NM_001030775.2	COPS7A	1457	1198	111.557	105.659	108.05	111.107	112.91	108.962	84.7424	88.9875	79.6013	90.1479	83.5101	83.58
NM_001030777.2	C1S	2657	2398	9.6377	10.9012	11.7848	13.0347	11.9943	12.5518	5.66043	7.41031	8.23283	7.39891	7.61154	7.69198
NM_001030779.2	TNFRSF1A	2694	2435	7.99131	10.6431	12.1663	11.2635	11.5833	11.9508	5.54465	6.17856	5.3951	6.71671	4.57743	6.76119
NM_001030780.2	RABL3	3308	3049	3.63209	4.03517	4.30424	4.92012	4.52085	5.20211	10.5217	9.9303	9.97082	8.95579	9.8667	8.80935
NM_001030781.2	QTRT2	2173	1914	8.71785	12.0288	17.0411	8.94429	11.7379	13.6664	13.2606	14.6284	18.6765	13.0752	16.772	16.2188
NM_001030782.3	CD200R1B	3573	3314	0	0	0.051595	0	0	0	0	0.056155	0	0	0	0
NM_001030783.2	DCBLD2	5071	4812	0	0	0	0	0	0	0	0	0	0	0	0
NM_001030784.2	TBC1D23	3690	3431	0	0.641447	1.2165	1.79061	0.794327	0.471816	0	1.46019	2.10698	1.5643	0.62139	2.12168
NM_001030785.3	KIAA1524	4153	3894	3.60487	4.31468	4.09574	4.16728	4.42742	4.75751	5.63661	6.89557	6.06431	5.67494	4.23259	5.36675
NM_001030787.2	CD200	3328	3069	0	0	0	0	0	0	0	0	0	0.020984	0	0
NM_001030789.2	RCSD1	3408	3149	0	0	0	0	0	0	0	0	0	0	0	0
NM_001030790.2	ADPRH	3745	3486	0.304034	0.148807	0.16011	0.092192	0.07392	0.159652	0.11351	0.339089	0.241109	0.238124	0.370243	0.182945
NM_001030791.1	GPR89A	4839	4564	0.369145	0.253198	0.307165	0.364667	0.131681	0.257797	0.492254	1.12534	1.37623	0.52789	1.23273	0.700581
NM_001030792.3	CHMP2B	2462	2203	13.6766	15.2548	13.4884	15.5074	15.0669	14.6371	21.6855	27.9872	23.5413	25.5703	22.9644	22.722
NM_001030793.4	HSPA13	4288	4029	3.27894	3.7186	4.04336	4.68455	4.35507	4.0172	18.9795	22.5933	22.0189	19.8961	20.7938	21.4603
NM_001030794.3	SETD4	2683	2424	0.346864	0	0	0	0	0	0	0	0	0	0	0
NM_001030795.3	CBR3	1774	1515	6.74389	9.67575	9.25068	10.2925	9.2253	9.72324	7.96752	4.20835	6.79067	7.42043	7.7564	5.52591
NM_001030797.2	CRYAA	1436	1177	0	0	0	0	0	0	0	0.052912	0	0.054896	0.296852	0
NM_001030798.2	GATD3A	1750	1491	8.63251	8.81423	7.79932	7.89781	8.74089	8.75515	6.08124	5.44625	6.22939	6.18996	6.38849	6.46484
NM_001030799.2	MAOA	2845	2586	0	0	0	0	0	0	0	0	0	0	0	0
NM_001030800.2	DDX3X	4517	4258	44.5728	41.5339	57.4452	48.6071	47.3225	48.8105	191.433	212.088	196.507	208.112	200.568	204.283
NM_001030801.3	ATP6AP2	1989	1730	54.6416	50.7495	75.5979	51.7848	61.3782	54.0529	48.7481	56.73	55.4231	55.4255	62.7303	52.7198
NM_001030802.2	KLHL15	3018	2743	1.07979	1.28324	1.70316	1.79642	1.11391	1.53034	3.24222	3.36983	3.08626	2.70993	2.5966	3.01043
NM_001030803.2	SMS	3909	3650	15.6525	15.3231	19.5621	19.9491	17.55	17.491	39.1149	48.197	42.5841	42.6521	43.6235	45.0244
NM_001030804.2	EIF1AX	1904	1645	61.0618	63.8911	72.3238	68.4518	57.3667	61.6644	97.2859	98.7478	110.501	103.267	101.748	106.686
NM_001030805.2	SH3KBP1	3259	3000	3.52669	3.23649	2.58927	3.13796	4.63026	3.35869	1.46825	1.11645	0.836157	1.91175	2.29893	2.45065
NM_001030806.2	REPS2	5435	5176	0.03036	0	0.010995	0	0	0	0.027702	0	0	0	0	0
NM_001030807.2	CTPS2	2901	2642	1.16516	0.9736	1.41543	1.60943	0.74162	2.2883	1.37696	1.2216	0.957122	0.755463	0.587606	1.10215
NM_001030808.2	PIGA	4556	4297	1.01236	1.08384	1.06011	0.989745	1.30501	0.952996	0.867859	2.25931	1.8265	1.03352	1.87823	0.987669
NM_001030809.2	NIPA2	1866	1607	1.97861	0	4.16622	3.4606	4.06544	5.2155	7.97368	11.4922	6.3945	9.13456	8.65908	11.9312
NM_001030811.2	REV1	4089	3830	1.03913	0.800002	1.53046	1.31179	0.905327	1.62159	2.40254	3.82317	2.80571	3.82407	3.66508	2.96421
NM_001030812.2	PDCL3	1103	843.999	65.2076	76.6798	77.3347	72.242	64.0508	65.9943	70.5404	75.8158	73.7791	69.7359	68.3844	79.4322
NM_001030813.2	C2orf49	4168	3909	2.05209	1.95055	2.46258	2.2536	2.01521	2.76666	5.23503	5.65562	7.17715	4.75357	5.30491	6.28167
NM_001030814.2	NCK1	2693	2434	11.8552	9.84353	12.1957	10.0577	9.0609	11.2007	14.9586	18.1555	15.8682	18.4712	17.1361	16.5519
NM_001030815.3	ANKRD10	2594	2335	5.12279	5.00961	5.83991	7.03698	7.34337	5.76297	10.1453	9.64375	11.4111	8.98041	9.29953	9.2606
NM_001030816.1	LIG4	3652	3377	0.157242	0.073937	0.149231	0	0.15204	0.194016	0.711264	0.327054	0.409331	0.044316	0.463663	0.305298
NM_001030817.2	STK24	4568	4309	0	0.559521	0.091835	0	0	0.054275	0.529088	0.889152	0	0	0	0
NM_001030819.2	ABCC4	8624	8365	9.36924	8.29292	12.0484	12.7884	11.039	12.1317	22.2141	26.7341	24.0103	25.3483	23.1289	22.7578
NM_001030820.2	NDFIP2	4803	4544	36.1986	37.5543	48.737	43.0272	42.6552	43.2206	61.6022	64.252	65.4524	67.4643	64.0198	63.6997
NM_001030821.2	ACOD1	2640	2381	0.176583	0.334748	0.359644	0.63112	0.250702	0.245731	1.90033	2.16424	2.29238	0	1.37521	1.95052
NM_001030822.2	TDRD3	5116	4857	0.925301	0.522248	1.12979	0.780567	0.924165	0.915295	1.29298	1.99791	1.03958	1.30162	1.55489	0.796263
NM_001030823.3	SUGT1	1501	1242	19.5479	17.9024	23.4575	21.8136	21.1349	22.1913	14.7895	23.4411	22.6145	19.498	24.1294	18.5473
NM_001030824.2	WBP4	5522	5263	8.18658	8.67018	11.8999	10.6609	11.0921	11.2911	6.99277	5.26506	6.22324	5.60719	6.75326	5.53039
NM_001030825.3	NUFIP1	2988	2729	1.8982	2.35117	1.99898	1.69151	1.95599	2.03362	10.0947	8.83992	7.60023	8.80155	10.2337	8.66258
NM_001030826.2	RNASEH2B	2804	2545	0	0	0	0	0	0	0	0	0	0	0	0
NM_001030827.2	UFM1	2073	1814	40.7992	39.6852	48.606	48.4117	39.6848	46.1991	51.0216	50.3932	57.282	51.7018	51.3337	54.0498
NM_001030828.2	SLC46A3	4065	3806	0	0	0	0	0	0	0	0	0	0	0	0
NM_001030829.2	NUP58	3855	3596	3.69907	1.66664	2.86559	2.93921	1.26263	2.77369	5.64501	5.39637	4.84694	10.337	5.38727	5.79415
NM_001030830.3	CRYL1	3169	2910	6.26021	6.36222	6.76103	7.15752	5.54982	6.54525	3.23122	5.30952	5.91992	3.80692	4.4745	4.20025
NM_001030831.2	PSPC1	1957	1698	3.41589	4.79688	5.91143	4.62994	4.46655	4.13542	25.3974	25.5907	21.327	28.3141	22.8644	25.8593
NM_001030832.2	CHORDC1	4968	4709	2.90406	2.80847	3.46944	4.32482	3.67034	4.29281	10.4609	12.0984	11.9887	11.4031	9.797	10.5909
NM_001030833.2	RPS11	551	292.447	2683.47	2903.73	2636.95	2660.27	2532.11	2465.21	2538.29	2481.39	2519.33	2423.75	2467.03	2669.52
NM_001030834.2	PPME1	5064	4805	7.98918	9.52229	10.2474	9.61544	8.93727	9.94435	10.3637	11.3918	9.93412	9.62279	10.9019	10.2275
NM_001030835.2	PAAF1	1403	1144	14.4298	17.0261	15.9683	16.2669	15.9818	16.8831	13.7978	14.1564	11.3158	11.5801	12.2798	11.142
NM_001030836.2	RPS3	1173	913.999	1811.35	1706.97	1525.56	1851.7	1709.8	1801.38	1264.6	1271.4	1255.21	1231.6	1207.94	1305.57
NM_001030837.2	RRM1	3464	3205	40.0567	42.0796	44.6231	46.0849	45.51	45.6298	53.0217	56.5728	54.4028	56.6541	55.4528	56.7792
NM_001030838.3	STIM1	3301	3042	11.7448	7.34506	15.3018	14.2347	14.248	9.93042	5.6916	8.40783	16.736	12.1122	6.76295	6.49439
NM_001030839.2	UVRAG	5352	5093	2.70337	3.27227	3.19038	3.56889	3.29161	3.38066	2.89901	3.52463	3.23672	3.89005	3.86972	3.76139
NM_001030840.3	USP6NL	4848	4589	1.38165	1.26422	1.80491	1.83998	1.96265	1.58673	2.39075	3.24228	1.54639	2.73472	2.66545	1.69471
NM_001030841.3	TAF3	4875	4616	11.1689	10.4521	14.8701	12.9534	13.7627	14.7848	20.574	23.2803	22.4585	23.7208	22.6834	20.0681
NM_001030842.2	LOC419112	1379	1120	0	0	0	0	0	0	0	0	0	0.115411	0.249644	0
NM_001030843.3	SRSF6	2355	2096	15.424	16.1555	27.2521	21.4486	17.9236	19.2614	205.479	244.106	217.937	208.104	223.451	204.515
NM_001030844.2	AAR2	2250	1991	13.0485	10.7009	12.1728	13.5433	14.1818	16.0729	47.3042	52.9893	53.4353	52.0087	48.277	54.184
NM_001030845.2	SAMHD1	3684	3425	1.42978	1.10276	1.93501	0.603544	1.26887	1.31341	3.53717	4.14821	1.49944	5.12752	2.69207	3.67653
NM_001030846.3	RALGAPB	8405	8146	3.08781	1.75981	3.99583	1.75353	3.10707	2.31982	2.08682	0	1.94571	2.56264	5.44538	0
NM_001030847.2	NFS1	3023	2764	17.9567	17.453	23.5486	19.8987	18.9173	19.7149	24.8574	24.8337	28.703	24.6886	26.6311	24.5507
NM_001030848.2	EIF6	2446	2187	62.5299	61.2023	71.3953	67.0565	65.1531	70.4078	74.9329	80.108	71.5482	70.7234	74.051	73.4232
NM_001030850.2	NECAB3	2510	2251	6.27259	5.62972	6.10082	6.02346	5.59192	6.56625	9.51089	7.44442	7.29141	10.7342	9.13834	11.5767
NM_001030851.2	PPP1R16B	7394	7135	1.70996	1.91214	2.0913	2.05069	1.96395	2.09554	2.43063	3.21309	1.45591	1.76072	1.01707	1.69892
NM_001030852.2	MAFB	3686	3427	1.95928	1.77819	2.8768	1.90728	2.22845	2.25719	4.6269	5.24893	3.6068	4.84733	4.9761	5.83329
NM_001030853.2	STK4	4126	3867	14.0155	15.6322	19.9742	18.207	16.6131	19.5955	32.038	34.3977	33.8504	32.1634	31.6688	32.9681
NM_001030854.2	TTPAL	4501	4242	1.43328	1.52217	1.70482	1.99114	2.03897	2.05329	1.53848	2.54326	1.91358	2.12423	1.93543	2.20652
NM_001030855.2	HNF4A	3417	3141	0	0	0	0	0	0	0	0	0	0	0	0
NM_001030857.2	ARFGAP1	5433	5174	3.92823	4.59253	5.4496	4.61079	5.50719	7.47914	10.2385	15.2605	13.1586	13.2596	11.5652	13.0072
NM_001030858.2	TPD52L2	2361	2102	56.5315	58.666	60.5582	60.2666	54.5306	62.9166	85.2196	87.4871	86.0538	82.6806	84.9961	88.0213
NM_001030859.2	NSFL1C	2720	2461	44.2107	46.8398	45.2292	44.9396	43.4629	41.7019	87.2641	87.3392	84.144	88.1185	86.2528	85.739
NM_001030860.2	MAPRE1	2440	2181	11.0483	11.6378	12.3122	9.14174	13.4323	10.9924	18.4034	15.1092	18.9898	24.7156	25.9531	13.6107
NM_001030861.2	BPIFB3	1993	1734	0	0	0	0	0	0	0	0	0	0	0	0
NM_001030862.2	RPRD1B	3389	3130	6.50826	5.69468	9.97563	9.98236	10.5118	7.01331	17.6564	18.8947	12.6957	25.605	15.8231	14.4153
NM_001030865.2	SLC35C2	1921	1662	22.8645	22.3388	27.3184	23.5485	24.7891	25.1545	14.1945	15.5942	15.65	16.8461	15.9544	15.8093
NM_001030866.2	PRELID3B	2689	2430	104.768	96.2043	122.86	118.864	104.921	108.031	323	365.549	374.997	344.722	349.589	376.76
NM_001030867.2	RAB22A	8126	7867	5.85693	5.74283	7.06188	8.58098	7.45387	8.16373	7.90298	9.37586	8.90733	9.50874	8.93495	7.57785
NM_001030868.3	RAE1	1866	1607	4.46211	3.31195	5.02442	5.99123	4.77769	5.54779	17.4861	15.2731	25.3832	14.1017	20.8538	16.2807
NM_001030869.2	ZFP64	3030	2771	11.3469	12.3335	15.1232	12.9741	14.9946	14.0396	11.8628	13.639	11.6095	13.3897	12.2137	11.4657
NM_001030870.3	NADK	4760	4501	4.73704	4.51331	6.11833	5.77876	6.11437	4.62912	15.9328	18.4633	18.1247	19.0563	20.0657	17.9725
NM_001030871.5	CDC2L1	3150	2891	9.21252	8.52441	10.4205	6.11357	7.44086	5.62666	7.57494	13.57	4.85916	13.192	9.82195	5.76393
NM_001030872.2	AURKAIP1	741	466.149	32.8026	39.4048	36.4626	34.4844	29.2638	37.8257	73.7545	67.8171	62.4536	54.2841	66.1563	67.6793
NM_001030874.2	TNFRSF18	2998	2739	3.07395	2.61588	3.56138	4.03382	3.05601	2.9917	2.09681	1.72202	1.01169	1.76387	2.4917	1.21478
NM_001030875.6	LOC419429	3384	3125	2.07696	2.0756	2.55944	2.3398	1.57452	2.97453	1.95149	2.24397	2.21163	2.18285	1.97125	2.79722
NM_001030876.2	NOC2L	2579	2320	17.6498	18.0979	23.5398	18.632	19.4008	19.9014	55.8122	56.0419	54.4878	54.0017	55.9544	53.8571
NM_001030877.3	SAMD11	4435	4176	0.759229	1.22994	2.20919	1.04336	1.40907	0.744043	0.318663	0	0	0	0	0.050858
NM_001030878.2	TARDBP	2724	2465	24.6528	31.9912	33.2964	30.5233	30.0451	29.3527	37.7307	38.7073	36.5914	38.859	42.3434	40.9359
NM_001030879.2	UBIAD1	4415	4156	9.48474	10.8868	13.8593	10.8297	13.6471	10.9339	14.9267	15.7026	14.2266	15.1282	15.4863	15.1159
NM_001030880.2	SZRD1	2968	2709	9.51056	18.1321	16.1386	15.6884	16.5921	14.1168	18.2861	20.3656	20.7564	20.6351	25.4725	24.8725
NM_001030881.3	ATP13A2	4412	4153	2.63385	3.26073	2.75415	4.5199	2.59784	4.48175	0	0	1.68018	1.79785	2.09145	1.00696
NM_001030882.2	GFPT1	5879	5620	0	0	0	0	0	0	0	0	0	0	0	0
NM_001030883.2	ARHGAP25	3768	3509	0	0	0	0	0	0	0	0	0	0	0	0
NM_001030884.2	RASSF2	2478	2219	0	0.119808	0.231638	0.081309	0.053807	0.11719	0.550355	0.16791	0.182338	0.145225	0.031403	0.471785
NM_001030885.3	BNIP3L	3964	3705	166.447	185.44	201.056	215.92	193.705	204.285	370.716	446.468	437.215	430.789	401.567	430.278
NM_001030886.2	PPP2R2A	4183	3924	50.2898	45.0276	60.8746	56.7133	56.0394	56.4337	76.4393	86.2445	78.5537	82.8561	82.7023	78.963
NM_001030889.2	FABP3	696	437.202	0.370865	0	0	0	0	0	0	0	0	0	0	0
NM_001030890.2	SERINC2	1832	1573	45.8376	46.7649	46.8174	51.0538	49.2082	54.7661	28.5846	27.2786	27.3881	25.9877	27.2469	28.7534
NM_001030891.3	PPP1R8	3414	3155	11.5395	10.9935	17.328	12.9869	11.64	12.0864	19.317	20.6832	23.131	24.0146	21.582	22.3667
NM_001030892.2	RPA2	1398	1139	80.4991	75.1469	86.5542	83.5619	77.3998	74.3865	87.6458	96.9621	92.4278	92.0913	101.372	104.895
NM_001030893.3	NR0B2	2049	1790	0.058842	0.327506	0.19172	0.033666	0.13346	0.108966	0.080333	0.694379	0.151087	0.144122	0.506459	0.365922
NM_001030894.3	TAF12	1080	820.999	75.6906	73.1369	78.3744	77.9254	82.8443	76.2848	70.926	74.4095	81.2554	72.5642	74.3949	75.4819
NM_001030895.3	TMEM57	3237	2978	9.85054	10.0455	13.2891	11.9925	12.2825	12.2943	29.8113	34.8256	35.5007	33.5764	31.5563	31.9293
NM_001030896.2	RRAGC	3067	2808	7.59297	7.78561	10.1156	10.7759	9.68645	9.93343	20.2726	20.7968	19.8892	20.4616	20.6577	22.7445
NM_001030898.4	CSF3R	2812	2553	0	0	0	0	0	0	0	0	0	0	0	0.025614
NM_001030900.2	AGO3	13317	13058	1.22905	2.38862	2.87787	2.43459	2.07686	1.68772	4.78582	4.77922	6.65702	6.05863	3.83463	3.73967
NM_001030901.2	NCDN	2503	2244	52.265	51.8145	48.123	50.6881	52.816	56.1376	50.5737	51.3101	52.3277	55.1058	47.0432	54.8436
NM_001030902.2	SMAP2	2300	2041	81.336	87.0914	97.2051	83.4854	98.7051	93.866	66.8925	71.2828	74.8515	74.3112	79.8789	70.552
NM_001030903.1	PPT1	1602	1327	114.24	142.65	126.803	123.93	126.25	124.419	120.261	123.363	115.692	116.627	119.988	127.724
NM_001030905.2	TCEB3	4651	4392	21.9926	23.9838	27.5686	24.9521	24.9479	26.9507	21.6817	24.4832	21.9932	22.6225	22.7712	21.9262
NM_001030906.2	SRSF10	2784	2525	3.62893	2.86439	3.76728	7.93678	5.29482	7.0477	8.42797	10.1862	6.91901	13.159	9.95648	7.21625
NM_001030907.2	RCAN3	2822	2563	19.7995	24.2209	30.2109	28.0544	25.7115	27.342	28.6048	28.5212	32.2201	27.4126	30.137	33.8302
NM_001030908.2	FLI1	3609	3350	2.81834	2.18974	2.72408	2.78691	2.63454	2.1422	0.524867	1.18507	0.559089	1.32623	1.20515	1.25957
NM_001030909.2	ATP12A	3826	3567	0	0	0	0	0	0	0	0	0	0	0	0
NM_001030910.2	UBE4A	4205	3946	21.7474	23.4552	31.576	25.7906	26.4588	25.4041	20.8344	22.4451	22.199	20.065	21.2059	20.9752
NM_001030911.5	PAFAH1B2	4044	3785	34.3497	39.8584	53.0528	44.0538	41.97	38.6924	46.849	53.3345	46.2944	49.4638	45.6505	47.4582
NM_001030914.3	RBBP5	3496	3237	5.13265	5.95619	8.10819	6.73891	7.51973	5.64227	7.75599	7.35402	7.01988	3.39522	1.47961	7.92439
NM_001030915.2	PM20D1	3178	2903	9.32634	9.96347	12.7732	10.6648	12.2332	9.98077	8.70451	9.54855	9.68256	9.70279	9.38496	8.73603
NM_001030916.1	WDR77	2294	2020	27.6186	24.74	26.9482	28.0335	25.6572	28.3403	73.238	73.5889	75.1013	67.4491	71.7863	77.0607
NM_001030918.2	CSDE1	4198	3939	80.6499	77.6288	104.7	90.2924	87.1282	89.0672	89.495	102.148	98.5278	102.224	88.5487	98.8051
NM_001030919.2	C6orf106	4566	4297	30.8772	31.7362	38.4991	32.524	35.2587	32.9985	24.8735	26.3558	24.7158	26.244	25.7793	25.862
NM_001030920.3	BAK1	3266	3007	52.3265	53.8207	50.5143	47.6041	53.3238	49.9543	34.1493	34.8263	29.7882	42.6099	37.4668	38.736
NM_001030921.2	OARD1	1868	1609	5.64415	4.64455	6.22741	8.08366	5.60335	6.18919	2.9365	3.82498	4.74843	5.54257	7.9354	8.30163
NM_001030922.1	TFEB	3264	2990	14.9796	12.0977	17.7297	12.4843	14.169	14.3325	8.47682	7.78242	8.36636	7.95926	7.7077	6.81978
NM_001030923.2	TAF8	2767	2508	1.34183	0	1.94455	0	0	1.70363	0	2.8261	1.54348	3.28714	0	0
NM_001030924.2	PLEKHM1	3868	3593	24.3193	24.0325	27.8377	24.1757	28.4412	26.8146	12.3806	13.8958	13.5691	13.6166	14.3341	13.235
NM_001030926.1	DDX42	4281	4008	7.31772	8.45237	10.0763	8.31808	9.40699	8.76744	9.8727	11.3149	10.7783	12.0108	10.0779	13.4427
NM_001030927.2	MAP3K14	5437	5178	1.3891	0.462533	0.653922	0.758843	0.232375	0.328551	1.23396	0.34885	0.067574	0.895505	0.18127	1.14701
NM_001030928.1	KIF18B	3151	2876	22.6353	21.27	26.2366	22.69	25.9071	23.2837	30.3711	31.3882	28.959	31.8443	30.4467	29.9592
NM_001030929.1	RPL19	706	434.205	4318.14	4118.12	4405.36	4244.75	4085.37	4346.08	3835.04	3867.28	3749.84	3718.77	3866.53	3789.93
NM_001030930.1	MLX	2330	2055	35.8393	37.4424	38.9266	41.7625	38.7211	40.9027	46.6274	55.0653	49.5841	49.0573	49.4853	51.3432
NM_001030931.4	STAT3	4368	4109	0.719216	0.817492	2.51874	1.53036	0	1.0792	0	0	0	0	0	0
NM_001030932.2	HNRNPM	2424	2165	28.5828	33.7531	38.9691	35.8201	30.0702	28.9092	75.6359	72.8822	78.3284	82.946	88.325	81.7714
NM_001030933.2	SPPL2C	8865	8606	3.80899	3.54608	5.50151	5.6225	5.08525	5.30218	7.07535	7.81485	7.75249	7.6279	7.30546	7.13244
NM_001030934.2	ANP32B	2712	2453	11.5485	12.1475	10.3802	8.58447	11.4221	9.76426	14.9801	21.2754	26.8297	20.1516	29.3294	28.3177
NM_001030935.1	PTBP1	4622	4348	4.69351	4.47801	7.52246	6.23279	5.68107	6.54332	9.6486	9.98974	8.61383	9.95886	9.67848	11.5594
NM_001030940.2	SGK3	3023	2764	11.5964	10.1836	11.2365	12.7046	10.3426	9.66379	4.10564	4.64524	6.68039	10.2029	7.03236	10.8159
NM_001030942.1	E2F5	3229	2955	1.37567	1.43869	1.95185	1.95811	1.89377	2.0455	4.64302	3.31533	4.47934	4.01151	4.30841	3.82769
NM_001030943.2	RIPK2	2307	2048	0	0	0	0	0	0	0	0	0	0.120343	0	0
NM_001030944.2	RBM12B	2887	2628	0.91939	0.808079	0.82502	1.0742	1.22637	1.30976	15.2994	16.5088	15.3444	16.1547	14.4437	15.5289
NM_001030945.2	CCNE2	2520	2261	0	0	0	1.04188	0	0	0	1.55703	0	0	0	0
NM_001030946.2	TP53INP1	4217	3958	5.37131	6.24819	2.83537	10.8167	8.05746	8.56329	0.931692	5.2689	0.702905	2.49011	2.72865	5.10715
NM_001030947.2	PLEKHF2	3450	3191	2.2708	0.869315	4.61221	3.19647	2.39841	4.07652	5.58189	0	5.62286	3.16894	5.36786	4.48569
NM_001030948.2	DCAF13	2185	1926	52.0917	43.4618	54.8195	57.0469	52.8263	55.6574	117.236	134.392	131.183	128.193	123.567	133.144
NM_001030949.3	EBAG9	1272	1013	62.6301	64.1521	66.706	74.0477	61.1233	71.6822	110.582	111.949	104.379	102.849	106.883	111.57
NM_001030950.2	RAD21	3683	3424	40.1527	41.0954	57.0318	52.9984	48.0266	48.3543	79.8709	90.5614	89.2274	86.8561	82.8012	80.2574
NM_001030951.2	EIF3H	1235	975.999	389.741	404.838	411.914	430.452	392.316	358.392	390.593	392.68	406.415	408.148	419.992	417.884
NM_001030952.2	MYC	2106	1847	26.9339	18.5465	31.6102	20.6251	22.9842	27.0138	80.1772	93.1511	79.0392	77.2072	91.2297	77.9443
NM_001030954.2	MTSS1	4858	4599	0.541239	2.36219	0	0.728652	0	1.77754	0	1.25012	1.96047	0	0	0.596726
NM_001030955.2	RNF139	3601	3342	14.007	11.3881	20.3934	15.1126	18.078	19.4098	13.7052	16.689	19.0462	16.8481	17.4873	15.7058
NM_001030957.2	HIGD1C	1397	1138	77.3531	88.276	94.3892	84.2522	81.4387	72.0819	103.562	100.988	100.947	112.444	110.143	115.633
NM_001030958.3	IBA57	2724	2465	9.78827	9.89975	10.807	11.403	9.82879	10.564	14.0163	12.9323	15.9924	14.4251	11.1775	13.6666
NM_001030959.2	JMJD4	3978	3719	0	0.415444	0.547841	0	0.936371	0	0	1.64932	1.8021	0.700127	0.351052	0.145198
NM_001030960.3	KLHL18	3596	3337	2.18784	1.10847	3.89262	5.07836	2.33549	2.07332	6.53073	4.76476	9.27679	8.15986	7.13655	10.8766
NM_001030961.2	MYO1G	3274	3015	0	0.052771	0	0	0	0	0	0	0	0	0	0.021676
NM_001030962.5	MYD88	4338	4079	16.1241	13.5085	17.3805	16.2068	15.7288	15.3407	17.9727	19.957	19.683	20.0895	21.8283	23.052
NM_001030963.2	GORASP1	2627	2368	23.2433	21.7875	31.5176	28.2916	23.0349	25.4378	30.7629	31.1307	30.508	29.3039	27.5126	33.3938
NM_001030964.2	WDR48	3964	3705	7.52982	7.77682	8.85697	10.4277	8.00287	9.6319	14.4053	16.7056	13.7641	15.2762	16.4358	15.2314
NM_001030965.2	PRKAG2	2124	1865	20.9178	15.3494	25.7215	20.0996	28.1361	25.1738	31.5824	58.1115	60.5908	50.4174	56.1536	46.1119
NM_001030966.3	INSIG1	3110	2851	38.9647	36.5294	51.7014	40.8038	44.271	37.363	38.4524	32.3421	33.1257	42.2004	35.9325	39.471
NM_001030967.2	UBE3C	7109	6850	5.8408	6.8113	9.1992	10.2412	7.70942	9.45951	12.6366	16.4518	14.0608	14.5505	13.0853	13.7939
NM_001030969.2	KLF6	4012	3753	35.9694	37.4083	49.9993	41.712	45.5309	39.7149	56.2263	63.9907	58.5569	64.5824	60.8894	58.8573
NM_001030971.2	PIP4K2A	3545	3286	11.0912	9.95218	17.5939	12.7802	15.0806	15.4696	15.7525	15.1024	15.0918	15.45	16.7979	13.9993
NM_001030972.2	RUNDC3B	3330	3071	0	0	0	0	0	0	0	0	0	0	0	0
NM_001030973.4	KRIT1	4009	3750	11.1355	9.88617	12.3489	15.4938	13.1546	14.4582	14.4802	17.2642	16.8466	16.9783	15.7931	15.9129
NM_001030974.2	RBM48	1340	1081	5.75535	6.80785	8.56077	7.74565	7.86918	8.67498	14.1968	12.9126	13.7774	16.1843	15.3285	15.3851
NM_001030975.2	FAM133B	2839	2580	16.9374	15.7444	16.816	19.5334	18.971	18.729	34.6273	40.1416	42.5036	41.118	38.8697	36.1013
NM_001030977.2	ASNS	2998	2739	86.1447	80.2976	106.405	111.085	88.3697	90.8341	227.521	228.891	236.083	220.554	241.682	238.118
NM_001030979.2	ANKMY2	2798	2539	18.9578	19.8703	23.6918	23.7581	19.9655	22.2879	30.0943	33.859	30.7735	33.3317	35.0205	32.1718
NM_001030981.3	HDAC9	9945	9686	0	0.3167	0.255954	0.096858	0	0.058542	0.019232	0.152924	0.81478	0.060101	0.145187	0.13656
NM_001030982.3	CDCA7L	2413	2154	0	0	0	0	0	0	0	0	0	0	0	0
NM_001030983.3	FAM126A	3434	3175	0	0	0	0	0	0	5.90006	0	0	3.60376	7.45145	8.50324
NM_001030984.2	NUP42	1389	1130	12.1546	18.0975	13.1553	14.9898	11.8506	25.0528	12.0969	19.269	22.3605	14.921	30.3111	24.5301
NM_001030985.2	HNRNPA2B1	1711	1452	113.645	158.384	149.809	108.325	127.297	115.387	108.66	131.39	110.904	126.051	148.311	117.974
NM_001030986.2	SNX10	3103	2844	0	0.092195	0	0.178119	0	0	0.471045	6.7164	0	1.80675	0.989981	4.67677
NM_001030987.4	HOXA6	823	564.064	12.6082	11.4371	10.7604	11.4257	9.12539	12.3861	1.78645	7.86497	7.06083	7.68646	4.5623	3.5179
NM_001030988.2	NGLY1	2989	2730	8.33066	8.20421	8.52779	9.50214	8.13493	10.958	14.3317	15.5494	16.6999	18.5936	16.3026	15.4701
NM_001030989.3	SH3BP5	2604	2330	5.45934	6.38667	6.59085	5.97634	7.10006	6.24991	4.99387	5.7026	5.49612	5.53639	5.62175	4.57637
NM_001030990.2	CDV3	2646	2387	12.6824	9.27229	12.5314	12.8574	13.5398	11.4559	28.88	34.7799	42.2138	33.0434	34.6832	38.0371
NM_001030991.2	CCR8	2445	2186	0	0.07298	0	0	0	0	0	0	0	0	0	0
NM_001030993.2	PDCD6IP	5190	4931	6.41051	7.75106	9.58586	10.187	8.23152	9.61129	17.7219	23.7165	10.3701	19.1913	19.2645	14.2736
NM_001030994.2	ELMO1	3701	3442	0	0	0	0	0	0	0	0	0	0	0	0
NM_001030995.2	STK17A	3025	2766	0.094921	0.249422	0.206225	0.151953	0.215776	0.258522	0	0	0.267602	0.232881	0.251767	0
NM_001030998.2	GMPR2	5114	4855	1.25176	2.27696	2.90758	1.9361	2.0764	2.63745	0.782721	0	0	1.0869	0.916992	0
NM_001030999.2	PAK1IP1	1505	1246	26.8646	26.5255	29.2424	25.9215	25.951	24.5873	23.1844	23.2308	25.038	21.6366	28.4893	25.1299
NM_001031001.1	OVALY	1972	1713	0	0	0	0	0	0	0	0	0	0	0	0
NM_001031002.3	KDSR	4391	4132	3.99649	3.08024	4.47011	3.71219	4.07111	4.42837	8.491	9.64901	9.58061	9.40872	9.48054	8.24378
NM_001031003.2	DAP	2516	2257	63.5509	66.5487	76.2634	73.907	68.4187	67.7263	74.3143	86.5329	83.498	87.2347	81.5853	77.8663
NM_001031004.2	NSUN2	2681	2422	9.17905	8.3574	11.9019	9.99866	9.90229	10.4143	34.2773	36.2575	38.8242	36.7203	33.7672	33.0002
NM_001031005.2	RPRD1A	2785	2526	0.152963	0.191259	0.187472	0.314557	0.163034	0.270036	0.362408	0.105121	0.315408	0.397037	0.32798	0.347513
NM_001031006.1	CCDC127	3021	2746	0.408108	0.425942	0.790157	0.934369	0.776017	0.4881	1.98965	2.34711	1.6872	1.62133	1.06354	1.60439
NM_001031007.2	TERT	7829	7570	1.50658	1.45208	1.58921	2.41733	2.22253	2.25542	2.29754	3.2069	2.9077	3.3521	3.0057	2.51466
NM_001031008.3	TEX10	3265	3006	6.51042	4.54894	11.3156	8.41674	9.24396	10.3396	25.5477	27.6822	25.7823	25.9641	22.2111	23.5173
NM_001031009.2	STX17	4930	4671	0	0	1.10618	0	0.301487	0	4.29511	3.31718	4.35825	3.16912	3.30551	4.7863
NM_001031010.3	GMNN	1175	915.999	19.1781	19.3489	18.2174	16.5255	17.037	19.5361	25.7997	27.1685	25.3208	24.3644	26.9243	23.4486
NM_001031011.2	PRELID3A	2211	1952	11.0866	10.2984	13.62	10.2632	10.3438	9.99189	35.0961	32.9089	36.6031	35.226	36.3578	34.9942
NM_001031012.3	TUBB6	1964	1705	49.8475	49.6355	65.4613	55.9311	54.5192	54.3981	120.237	126.871	124.089	117.724	115.388	115.163
NM_001031013.3	LDLRAD4	1917	1658	7.53766	9.12486	9.76032	8.41963	9.95185	11.4464	15.6314	14.4596	13.3021	15.2479	15.1963	14.9803
NM_001031014.2	FAM210A	2518	2259	0	0.470557	0	2.47866	0	0	0	0	0	0	0	0
NM_001031015.2	MC5R	3646	3387	0	0	0	0	0	0	0	0	0	0	0	0
NM_001031016.2	B4GALT6	4723	4464	35.6548	33.4802	38.8759	49.308	42.1578	42.5128	61.6348	73.3896	76.9216	68.9518	65.1128	70.9643
NM_001031018.2	UBE2V2	5524	5265	1.64036	2.20932	1.90424	2.11368	1.94014	1.73329	3.55704	3.34951	3.00028	3.29986	3.85904	3.20888
NM_001031019.2	PCMTD1	3545	3286	0	0	0	0	0.270878	0	0	0	0	0	0	0
NM_001031021.3	TMEM68	3310	3051	0	0.869373	0	1.23246	0	0.864802	2.7305	0.787656	1.76121	3.53311	3.30135	2.49899
NM_001031022.2	SDR16C5	2586	2327	6.78125	7.46481	8.53917	7.61808	7.66802	7.5153	17.6004	17.111	18.8385	17.6042	17.8264	21.5813
NM_001031023.2	UBXN2B	2577	2318	4.30256	4.4641	4.72602	5.23434	5.25437	5.37316	4.90381	5.22673	4.26227	4.47132	5.78881	3.46731
NM_001031024.2	SDCBP	1657	1398	258.28	262.673	341.197	290.883	261.767	282.906	298.306	327.504	306.208	295.817	301.996	359.119
NM_001031027.2	ADIPOR1	1944	1685	59.1019	58.28	63.511	62.8176	58.0314	65.0343	70.4311	65.7161	62.1067	65.5042	73.1058	64.795
NM_001031028.3	MYBPHL	2063	1804	0	0	0.09511	0	0.033106	0	0	0.034448	0.224848	0.0715	0.07731	0
NM_001031029.2	KDM5B	5420	5161	13.4968	19.074	21.8194	17.4771	23.1517	21.5441	10.2741	11.796	10.1488	12.5073	10.3892	10.68
NM_001031030.2	ZC3H11A	3916	3657	4.298	3.40191	3.5229	2.15284	3.88824	0	0	0	0	0.615533	0	0.499389
NM_001031031.2	BCL11A	6060	5801	0	0	0	0	0	0	0	0	0	0	0	0
NM_001031032.5	CHAC2	3034	2775	0.794739	1.09004	1.82942	1.23195	1.0968	1.26499	2.31144	3.06379	2.32779	2.06591	3.26233	2.66352
NM_001031033.2	XRN2	3620	3361	18.0026	16.5787	24.316	19.8341	20.3233	21.3811	38.3995	40.7916	37.9197	37.457	37.8156	32.9818
NM_001031034.2	PYGB	3539	3280	0.063984	0.09696	0.139018	0.146293	0.163718	0.218001	0.06563	0.075651	0.102436	0.039263	0.042446	0.11952
NM_001031035.2	PTK7	3756	3497	163.526	161.081	183.242	170.967	199.988	200.887	125.287	131.895	131.457	132.871	123.647	128.935
NM_001031036.2	C1D	1034	758.999	38.6024	42.785	40.9182	44.5484	32.3224	39.8525	61.43	70.8998	71.6091	70.5622	61.6969	70.7564
NM_001031037.1	SERTAD2	4419	4145	17.9329	17.714	26.6876	19.5029	24.8886	22.3464	8.05167	10.6185	8.79368	10.3368	7.08742	7.10372
NM_001031038.2	LBH	2712	2453	539.217	572.158	712.003	568.959	561.92	576.544	768.288	832.283	781.421	832.784	788.121	844.657
NM_001031039.3	LCLAT1	4721	4462	27.1756	26.8282	33.9016	36.0335	32.806	34.3327	26.0712	28.2416	30.4568	33.2692	25.1566	31.1275
NM_001031040.2	EHD3	3343	3084	230.908	238.008	310.93	240.609	263.317	273.595	490.624	531.297	503.519	535.957	517.595	494.972
NM_001031041.3	TRMT6	2304	2045	6.97204	7.7407	8.77863	9.78666	7.40768	9.92588	25.4361	27.5187	27.1086	24.5267	24.3698	27.5641
NM_001031042.2	LIN9	3159	2900	0	0	0	0	0	0	0	0	0	0	0	0
NM_001031043.2	ACBD3	3480	3221	24.5267	25.7298	34.4677	27.9334	29.3721	26.9022	37.762	38.5081	41.3293	39.2564	42.1619	43.0735
NM_001031044.2	DUSP10	3653	3394	56.5568	59.1755	77.7954	61.8291	65.2609	60.6841	38.5602	43.3337	38.2867	43.1004	40.4928	43.0002
NM_001031045.4	TGFB2	5028	4769	15.6033	12.8624	23.0332	19.1739	18.0661	17.7415	20.9876	23.6224	17.9159	21.9629	22.6465	21.7526
NM_001031046.2	GPATCH2	5175	4916	2.91999	2.85902	3.08169	3.4103	3.7004	3.33194	4.13704	5.74546	5.71234	5.10583	5.17577	3.92915
NM_001031047.2	ANGEL2	2176	1917	10.3021	8.94565	8.35255	10.5124	7.75215	9.37782	9.18816	7.71464	6.84854	8.82092	9.76719	10.6213
NM_001031048.2	DTL	5414	5155	1.42258	1.70282	1.99823	1.57918	1.79319	2.33263	5.02063	6.10826	5.85047	5.85434	5.07338	6.50766
NM_001031049.2	LPGAT1	5270	5011	8.54157	7.80528	12.8236	10.2171	12.1334	11.8377	19.1062	24.2724	20.9005	19.3906	18.6565	15.7539
NM_001031050.3	NEK2	1606	1347	29.2468	28.7985	33.5953	28.2813	29.616	27.5644	28.6475	27.3956	27.4279	30.2474	26.2301	26.8903
NM_001031051.2	DIEXF	2978	2719	10.3277	13.8428	18.8408	14.0033	12.9889	14.8606	14.7595	12.1649	12.6041	15.7334	15.6752	16.0138
NM_001031052.2	PPM1B	4629	4370	0.151033	0.805918	0.863513	0.195509	0.121931	0	0	0.498026	0	0.710338	0	0.24702
NM_001031053.1	PREPL	2846	2572	0.166726	0.168592	0.070473	0.125262	0.070271	0	0	0	0.129463	0	0.069467	0.088765
NM_001031054.2	CRIPT	2502	2243	64.7954	66.0121	76.0389	75.0412	61.7234	71.4625	97.0727	103.439	109.271	104.227	104.015	109.641
NM_001031055.2	TTC7A	2684	2425	0.714109	0	0.534276	2.15542	2.37353	2.32962	0.782574	0	0.198116	1.02099	0.086935	0.602
NM_001031056.3	AARS2	3327	3068	2.97964	10.1577	13.9934	9.19986	13.4331	15.2766	3.81318	9.38331	7.41658	7.11566	10.2344	7.28599
NM_001031057.2	FAM98A	2864	2605	30.0311	37.9944	42.2012	38.8623	35.3813	37.285	33.4107	44.5183	37.7232	41.7854	36.2653	37.6558
NM_001031058.1	YIPF4	2445	2170	36.6905	36.5659	44.7198	40.493	41.0954	39.2187	57.7343	68.0958	60.8928	70.8502	63.4964	69.8399
NM_001031059.3	NANP	3742	3483	23.3214	19.5023	27.092	23.7577	25.0153	25.416	22.3211	24.6643	23.5832	20.8516	21.9792	22.7924
NM_001031060.2	CEBPZ	3777	3518	11.3471	12.4032	14.8013	10.6504	13.4684	12.9424	36.3469	38.0482	34.634	40.2368	35.2796	33.3997
NM_001031061.2	SPAST	7017	6758	2.42889	2.024	3.5073	4.18487	3.2094	5.25341	5.60669	3.65947	4.74583	3.41306	5.74009	2.27106
NM_001031062.2	GPR137B	2389	2130	0	0	0	0	0	0.090846	0	0	0	0	0	0
NM_001031064.2	PDCD2	1427	1168	15.9454	11.7561	16.9147	14.4746	22.8304	17.3155	25.359	21.4362	23.4394	18.5327	19.445	22.6659
NM_001031065.2	C6orf120	3383	3124	2.52868	2.56335	2.46414	3.92399	3.60122	4.13085	2.63123	2.94247	2.85945	3.51648	4.99799	3.57409
NM_001031066.2	ARL14EP	2369	2110	7.1097	5.41303	8.48985	6.41721	7.64432	6.37981	8.26733	9.61257	9.77572	6.93344	9.2708	8.30336
NM_001031067.3	LIN7C	3987	3728	10.7189	10.6273	13.344	14.6447	13.4401	12.9632	31.464	38.1531	35.8422	35.4547	32.9597	36.8968
NM_001031069.2	EPM2A	2308	2049	1.00133	0.698579	0.46359	1.23363	0.228638	1.01533	0.783439	1.73957	1.94519	0.563579	0.845625	1.54547
NM_001031070.2	ZBTB2	3403	3144	5.52651	5.64938	6.7452	6.96505	5.92136	6.05799	24.1913	28.1987	26.0545	27.8359	25.5308	22.588
NM_001031071.3	ADGRG6	6637	6378	0	0	0	0	0	0	0	0.557656	0.656077	0.594848	0.081053	0.411448
NM_001031072.2	MAP7	3997	3738	0.575162	0.538411	0.822978	0.596174	0.559939	0.678192	2.69369	3.51729	2.40674	3.03113	4.59855	2.50777
NM_001031074.2	SERINC1	2897	2638	231.876	220.408	310.806	268.894	253.737	256.722	356.785	399.438	387.437	368.945	364.374	402.819
NM_001031075.3	RWDD1	2976	2717	6.12586	5.69968	7.15973	6.63049	5.55729	5.47751	9.75035	10.5302	9.33833	11.0484	10.6629	11.1169
NM_001031076.2	GTF3C6	1005	745.999	2.50012	2.68847	2.70826	2.4438	3.05126	1.60897	6.63935	8.79665	8.89114	8.42741	13.7351	5.92809
NM_001031077.2	OSTM1	3626	3367	20.6644	18.4943	24.5266	21.5877	20.8745	21.5954	33.331	37.0487	31.4629	32.6056	30.6114	36.8865
NM_001031080.3	PNISR	3169	2910	1.74681	1.99057	1.27134	4.52517	2.7325	1.71788	0.891001	1.28776	0.548931	2.9515	1.98216	2.688
NM_001031082.3	ORC3	2454	2195	1.16651	0.957565	1.37269	1.23324	1.23527	1.03387	0	0	0.455424	0.443444	0.920464	0.659147
NM_001031085.1	FAM46A	3413	3138	0	0.050781	0	0.035701	0	0	0.716011	0.491691	2.15044	1.2938	0.504874	0.623762
NM_001031086.2	SLC17A5	3120	2861	5.26038	6.82435	6.77771	7.43799	6.33051	6.99555	4.14218	5.20548	5.81917	4.11991	4.72191	5.82604
NM_001031087.4	CLN8	4734	4475	1.57029	1.58281	1.3838	1.12152	1.65918	1.33765	2.68142	2.31067	2.36053	3.92568	2.81461	2.84552
NM_001031088.3	TSSC1	3265	2990	1.60097	2.07418	3.44975	3.56349	3.07984	3.13002	7.87334	6.43315	9.78193	7.7502	8.11219	8.42104
NM_001031089.2	ADI1	2219	1960	5.5579	5.83996	7.17395	6.21721	7.31273	6.50138	8.91464	11.8731	10.8534	11.4146	10.2434	13.6616
NM_001031090.2	MBOAT2	7825	7566	0	0	0.202187	0	0.409395	0.515429	0.369376	0.270233	0	0.427991	0	0
NM_001031092.2	LAPTM4A	1455	1196	314.285	347.373	381.441	379.678	336.761	344.44	349.309	379.847	383.369	350.367	356.127	404.58
NM_001031093.2	LDAH	4212	3953	5.71857	4.85293	6.55192	7.38894	5.57362	6.31961	6.52844	6.60074	6.76465	7.03557	7.69665	6.94539
NM_001031094.2	UBXN2A	3067	2808	1.06175	2.30223	2.13142	1.75062	1.5564	0.889205	4.50829	6.22163	6.46594	8.70672	3.97771	6.32829
NM_001031096.1	ASXL2	5430	5155	1.95481	2.14973	3.0087	1.64524	2.98454	2.49837	2.63605	3.44088	2.59586	4.31415	2.52493	2.95813
NM_001031097.2	RAB10	3240	2981	70.643	71.9839	89.6976	78.2181	84.2475	81.4403	105.829	117.438	107.713	109.831	109.85	109.968
NM_001031099.2	CENPO	2608	2349	3.46799	3.98171	4.27765	3.25009	3.50689	4.17884	8.65177	8.83784	10.3573	8.77675	9.28329	7.82417
NM_001031100.2	INTS9	3424	3165	13.1121	15.0426	18.0946	14.5959	16.3458	16.2049	12.0623	14.211	11.3835	13.1215	12.8895	12.662
NM_001031101.3	MTMR9	5181	4922	3.44857	3.16995	6.02067	4.58558	4.42085	4.51639	7.73479	10.1383	8.33539	9.67489	9.25691	9.05811
NM_001031102.2	SUPT3H	3002	2743	3.53689	2.84817	5.15339	2.09214	4.24832	3.54236	3.27147	0	2.15892	1.98022	1.80257	1.87419
NM_001031103.2	TNFRSF21	3288	3029	74.6281	54.784	94.7393	74.8361	85.7645	91.7813	47.2878	61.1642	54.0956	51.5928	52.7797	48.9373
NM_001031104.2	MTR	5275	5016	0.146212	0	0	0	0	0	0.343045	0	0	0	0	0
NM_001031105.3	CYTH1	2321	2062	18.9923	19.6431	23.7999	19.9191	24.6335	24.8497	30.6478	24.4756	25.7401	25.0573	26.8314	24.6522
NM_001031107.2	TMEM104	4829	4570	0.413116	0	0.555843	0	0	0	2.66164	1.66891	0	0.23641	0.314275	1.9048
NM_001031108.2	GGA3	4309	4050	4.85234	4.12174	6.33981	5.69454	5.07811	3.82805	2.94145	5.65364	4.95095	5.5514	3.55336	5.67812
NM_001031109.4	MRPS7	2095	1836	12.3998	14.9538	17.0153	13.135	14.9311	12.5006	28.9474	20.5584	23.2823	19.9231	24.9042	25.4189
NM_001031110.2	SASH3	2162	1903	0	0	0	0	0	0	0	0	0	0	0	0
NM_001031111.1	PDZD11	2307	2032	4.68646	5.52072	5.09185	5.30354	4.50766	6.67187	7.81347	5.63703	9.74619	6.96833	8.20014	7.92526
NM_001031114.2	CLIC2	2001	1742	51.0049	55.2399	56.0232	50.9364	56.8788	57.0373	26.8705	30.2919	24.0635	25.749	22.2601	28.0918
NM_001031115.2	DKC1	2810	2551	54.059	64.7136	60.0972	57.413	60.3051	55.8938	119.681	124.819	114.834	117.993	116.121	117.458
NM_001031116.2	KLHL9	3854	3595	2.25627	2.65343	3.28851	3.13453	2.5217	0.602118	6.2186	4.91231	6.70764	6.67327	5.88916	5.00837
NM_001031117.1	STK26	3011	2752	15.9788	18.4752	20.7604	21.2008	19.6709	19.3401	37.9719	36.7088	42.9556	40.6711	39.2581	38.5657
NM_001031118.2	PABIR3	3286	3027	3.70009	3.2825	4.78578	4.61524	2.85792	6.11028	4.62552	6.17441	5.62693	6.33576	2.89184	4.12934
NM_001031119.2	CHM	3907	3648	14.628	13.9976	12.7527	18.0585	14.7742	15.9015	31.7319	39.3746	38.8162	37.5991	33.7487	35.123
NM_001031120.4	HDX	2835	2576	0.236112	0.399503	0.34798	0.522076	0.334881	0.234969	4.85861	5.99019	4.80316	4.52952	4.36839	5.50066
NM_001031121.2	VAMP7	4486	4227	0	0	0	0.136215	0.182467	0	0	0	0	0.1552	0	0.090431
NM_001031122.2	CHIC1	4594	4335	0.230527	0.178894	0.332431	0.283054	0.462582	0.704732	2.35622	3.49176	3.69915	3.53994	3.79653	4.31068
NM_001031124.2	UPRT	1287	1012	36.092	32.3171	42.6575	35.0662	38.9382	36.8242	61.3099	62.0929	62.1796	58.2768	66.8372	54.4675
NM_001031125.3	SEPTIN6	2421	2162	2.65114	2.77808	4.93714	2.25627	1.67374	2.81727	13.6117	12.1409	13.1388	15.2691	13.2292	13.9643
NM_001031126.3	NRK	7395	7136	3.35194	3.30055	3.65796	4.481	4.64563	4.13632	2.37003	2.26621	2.32611	2.1912	2.29949	2.19391
NM_001031127.2	VMA21	3209	2950	12.5673	12.6342	15.1996	16.0943	12.2406	16.1233	35.8527	43.101	42.9269	37.7603	38.3781	42.9382
NM_001031128.2	NPY2R	6767	6508	0.008044	0.008118	0	0.055144	0.027489	0.049936	0	0	0	0	0	0
NM_001031129.1	CTSO	3280	3005	1.7467	1.95909	2.06645	2.69601	1.98606	2.81221	2.65112	3.34492	2.97615	2.65758	2.75718	2.65335
NM_001031130.2	NPY5R	2175	1916	0	0	0	0	0	0	0	0	0	0	0	0
NM_001031131.2	SLC10A7	4716	4457	0	0	0	0.106841	0.315785	0.339407	0.688396	0	0	0	0	0.114559
NM_001031132.2	POMK	3553	3294	3.1059	2.81591	3.96262	3.85979	3.53208	3.80866	4.19201	5.98863	5.28334	4.84794	4.35328	5.83092
NM_001031134.3	ABHD18	4298	4039	0.929755	2.14744	0.915125	1.9662	1.33575	0	0	2.57064	0	0.9447	2.08609	0
NM_001031135.2	SEC24B	5830	5571	2.39074	3.59066	3.75049	4.68479	4.67463	3.01972	5.85881	6.38499	7.13773	5.25473	3.80808	3.10356
NM_001031136.2	UFSP2	2946	2687	0.096661	0	0	0.10343	0	0	0	0	0	0	0	0
NM_001031137.4	PRIMPOL	2356	2097	1.88191	3.50108	3.02416	3.27068	3.61209	2.85386	2.46926	3.2905	0.301035	4.51079	4.39525	4.47085
NM_001031138.3	SPATA4	884	625.034	2.8199	0	0.722812	1.48222	0.767009	1.65622	0	0	0.405309	0.69372	0	3.06539
NM_001031139.1	USO1	3755	3483	7.35799	9.57004	10.9564	9.82356	11.1583	10.3952	14.8292	16.8923	13.0665	14.741	13.3885	14.0119
NM_001031140.2	PKD2	4067	3808	5.78398	7.13093	9.14707	7.43776	7.84413	8.39779	6.67141	7.63433	7.92108	6.62659	7.79799	7.41038
NM_001031141.2	SEC31A	4522	4263	0	0	0	0	0	0	0	0	0	0	0	0
NM_001031142.2	HNRNPDL	2426	2167	3.4257	2.58167	2.95108	5.0064	1.87452	3.89769	6.45006	9.22653	5.40874	9.70466	5.2566	7.91226
NM_001031144.3	FAM175A	2742	2483	2.22224	1.8789	2.96518	2.8556	2.88465	1.54471	7.17915	8.72861	9.52147	8.77165	5.664	7.37944
NM_001031145.2	GPAT3	2350	2091	46.0388	46.043	55.3132	46.5667	47.7677	52.5479	153.614	166.058	169.388	155.821	158.108	170.684
NM_001031146.2	SARAF	2231	1972	0	0	0	0.352584	0	1.79158	0.802204	0	2.58667	1.30718	0	0
NM_001031148.2	METTL14	2704	2445	4.81414	5.60564	6.58334	6.46427	5.6143	6.009	14.4803	15.4121	15.2368	15.3904	14.1893	15.0068
NM_001031149.3	PDLIM5	5036	4777	44.2066	43.3931	63.1087	50.4706	56.6339	62.0342	20.8878	21.1189	22.974	24.4103	25.4396	26.2154
NM_001031150.3	RAP1GDS1	2605	2346	15.8749	13.8123	21.1504	21.1531	16.7107	20.8931	29.5275	32.5638	28.5758	30.7691	30.4407	31.4954
NM_001031151.2	METAP1	3676	3417	9.53572	10.0337	12.942	11.8013	9.19024	10.0891	26.9241	32.4919	31.7503	31.1209	29.0886	32.6175
NM_001031152.3	ADH4	1313	1054	121.964	147.687	129.24	140.078	125.456	131.782	122.178	121.796	122.075	124.969	130.4	126.979
NM_001031153.2	UBE2D3	1974	1715	102.709	103.596	120.322	120.018	103.504	111.98	256.969	285.205	293.522	259.45	261.395	302.984
NM_001031155.2	SGCB	2857	2598	0	0	0	0	0	0	0	0	0	0	0	0
NM_001031157.2	PI4K2B	3099	2840	5.3916	4.78042	5.73723	5.3561	5.18476	4.07493	10.4317	15.7855	16.2684	14.656	13.0654	12.4874
NM_001031158.2	SEPSECS	4217	3958	2.01624	2.0868	2.5183	2.96736	2.50192	2.50143	2.9564	3.29101	4.08648	3.90325	3.4107	4.61979
NM_001031159.2	DHX15	2883	2624	25.9038	24.0163	37.2476	31.4015	27.8651	28.5675	104.765	117.216	112.21	108.978	107.271	105.599
NM_001031160.3	LCORL	5016	4757	0.974235	0.97462	0.3427	1.18146	1.30077	0.990073	1.69055	2.88378	3.04873	2.20297	1.74151	1.84001
NM_001031161.4	TAPT1	3629	3370	10.3344	10.2364	14.1133	13.5688	12.6258	11.5347	14.5588	18.1538	19.5177	18.1221	16.0651	19.5277
NM_001031163.2	TMEM128	922	663.028	0	0	0	0	0	0	0	0	0	0	0	0
NM_001031165.2	SH3BP2	3845	3586	0	0	0	2.23219	0	0	0	0	0	0	0	0
NM_001031166.3	TNIP2	2347	2088	1.58577	2.05448	0.934631	1.10766	3.07859	1.48223	5.31217	5.03029	5.93783	4.37053	5.61647	3.7957
NM_001031167.2	NELFA	5973	5714	0	3.14896	3.41778	0	4.30114	0.890863	6.3102	1.95967	6.37119	2.05267	2.29402	5.39619
NM_001031168.2	TMEM129	3240	2981	7.2169	8.04223	11.5917	9.14002	10.119	10.1914	6.91003	8.45059	8.09856	7.84261	7.94123	8.90134
NM_001031169.2	RNF103	2710	2451	11.8513	11.7185	16.3445	12.4257	13.9732	12.7172	16.5631	17.7518	17.5224	17.056	17.0268	17.984
NM_001031170.2	RPIA	2044	1785	30.7239	32.2496	41.0898	32.7578	33.6358	32.9313	20.3259	19.4932	22.33	23.5796	20.7937	19.9194
NM_001031171.3	ZDHHC13	2031	1772	13.4946	10.4103	9.75931	11.919	11.677	12.3971	16.0294	16.726	16.9393	13.9471	15.3768	13.5006
NM_001031172.2	VPS51	2825	2566	17.1764	14.8791	17.2431	16.6467	19.38	20.4734	18.611	17.2717	15.0363	19.3235	17.0738	17.431
NM_001031173.3	BET1L	3004	2745	6.31351	5.72292	7.29415	7.15302	6.15276	7.38885	15.7066	17.6837	18.1798	18.1163	17.7335	17.8621
NM_001031174.2	RIC8A	2931	2672	7.11472	7.81316	7.69683	6.28453	8.73027	9.06567	5.31543	6.10721	9.10316	8.64585	6.85568	7.19763
NM_001031175.3	IGHMBP2	3269	3010	5.6805	6.78367	6.37871	6.45899	6.58329	6.54005	5.53129	4.96779	4.95939	5.69144	5.25074	5.08091
NM_001031176.2	OR8U1	939	680.018	0	0	0	0	0	0	0	0	0	0	0	0
NM_001031177.2	TALDO1	1306	1047	193.995	205.674	217.277	200.46	191.914	187.795	125.751	128.595	120.414	122.463	128.16	129.002
NM_001031179.2	FAR1	4292	4033	14.9685	14.4422	15.8306	19.6939	16.1047	16.9889	17.1408	20.8216	20.8018	24.4626	24.0829	21.4498
NM_001031180.2	SWAP70	3727	3468	13.3639	15.2371	21.0584	16.4236	15.1977	17.1214	28.5789	33.0241	35.5449	34.4545	29.9141	31.4376
NM_001031181.3	WEE1	3313	3054	32.8708	31.6925	41.8999	34.3854	38.7337	37.7736	48.8437	59.3546	54.2942	56.7878	54.2516	56.013
NM_001031182.2	PDE3B	5366	5107	6.99792	5.5993	9.69711	7.51899	9.83583	8.48688	8.09424	7.92969	8.70641	8.78289	8.4754	7.5464
NM_001031183.2	PPP6R3	4383	4124	9.85306	8.55634	5.05564	7.47205	11.461	10.9112	5.663	7.40184	8.6918	10.5523	12.0401	9.4437
NM_001031186.2	ORAOV1	1845	1586	2.84698	3.78321	4.37524	3.57055	4.36937	2.64507	3.73597	7.14583	4.76422	4.86872	6.02687	5.95123
NM_001031187.2	PDHX	4393	4134	6.70782	5.94127	8.57602	7.76011	7.65037	7.96107	9.19581	11.3698	12.8868	10.6655	10.7383	10.2375
NM_001031188.2	RAG1	7025	6766	0	0	0	0	0	0.009606	0	0.064107	0.009894	0.009508	0.020554	0
NM_001031190.1	PSMC3	2158	1883	49.0578	47.3808	51.633	53.8888	47.5555	55.3044	82.319	82.2155	77.3848	79.0409	75.776	77.5503
NM_001031191.2	CHRM4	2676	2417	0	0	0	0	0.345747	0	0	0	0	0	0	0
NM_001031192.3	DGKZ	4713	4454	6.91656	6.365	7.85792	7.0125	8.38082	8.28918	4.36317	4.75955	4.76414	4.85916	5.2921	4.33255
NM_001031193.1	NUSAP1	2466	2191	44.5635	47.2066	52.4494	54.2893	51.3494	49.5577	66.5847	72.5807	71.54	66.2424	63.6145	64.2157
NM_001031194.2	VPS39	4861	4602	6.75834	7.05871	9.30422	9.01965	8.58005	9.18717	6.37386	7.74598	6.76099	6.37694	5.80228	6.73818
NM_001031195.3	PTGR2	3900	3641	5.09347	6.34049	6.31809	7.54087	6.2268	7.1423	2.68857	4.1768	4.06952	4.1184	4.23413	2.72505
NM_001031196.1	RIOX1	1883	1608	17.8986	14.5698	18.37	15.7309	19.6532	20.9857	66.8247	66.9201	62.6452	62.7627	67.3796	62.3576
NM_001031197.3	SRSF5	1617	1358	2.05422	2.7517	4.44845	1.6778	3.81549	4.38573	0	7.3133	7.01215	0	5.3336	4.42587
NM_001031198.1	KATNBL1	3828	3553	3.69674	3.85518	4.22005	4.73196	3.81231	4.05629	12.6086	16.399	17.0231	14.8537	15.7603	14.5147
NM_001031200.2	CDIN1	3512	3253	0	0	0	0	0.081792	0	0	0	0	0	0	0
NM_001031201.2	PRKD1	4686	4427	0.094058	0.094599	0.168384	0.359369	0.287228	0.39	0	0	0.153747	0.046513	0	0.117162
NM_001031202.2	FAM177A1	2708	2449	33.672	33.7325	48.0213	45.5779	39.1788	37.3507	41.2806	48.9365	46.4431	46.7888	46.005	46.501
NM_001031203.2	NPC2	1209	949.999	285.185	271.592	309.479	308.217	295.517	302.196	306.955	324.601	313.831	313.942	334.55	351.571
NM_001031204.4	TTLL5	4676	4417	7.8155	9.8951	12.3137	0	9.71176	10.4922	0	0	5.0807	3.41783	4.97771	0
NM_001031205.2	ANGEL1	7535	7276	0	0	0	0	0	0	0	0	0	0	0	0
NM_001031207.3	GTF2A1	5739	5480	11.2295	11.6775	12.6923	16.0513	15.4051	14.8664	10.3738	12.7579	12.2873	12.165	10.7427	12.2034
NM_001031208.3	CPSF2	4192	3933	11.708	9.98674	12.6969	13.0394	13.6059	12.5989	7.98172	12.2	16.1604	14.7394	14.9455	17.1217
NM_001031209.2	CCNK	2659	2400	26.0693	23.7208	37.0035	26.3102	29.1408	31.4989	46.3174	52.1321	44.3463	46.4727	43.7925	48.4424
NM_001031210.2	YY2	3810	3551	31.4942	30.6501	39.3752	30.9812	34.6647	35.2045	50.5046	59.3883	54.5754	55.2428	55.3711	53.6941
NM_001031211.2	BAG5	4683	4424	5.94662	6.01641	7.13453	7.50022	7.04145	7.31692	7.29516	7.23924	6.24816	6.86566	7.78442	7.85097
NM_001031212.3	CDCA4	3959	3700	0	0	0.129686	0	0.043929	0.115396	0	1.15496	0	0.365391	0.287717	0
NM_001031213.1	FBXO34	3081	2806	4.83787	4.76805	5.82926	4.37037	4.85358	5.10995	4.30886	5.30212	5.20922	4.12177	3.88227	3.71692
NM_001031214.2	GMFB	4270	4011	50.1734	47.5835	66.4206	65.5241	55.5925	58.7182	166.031	197.184	194.889	185.088	179.612	193.617
NM_001031215.2	CAT	3933	3658	0.860183	0.839862	0.778744	0.983248	0.962668	1.22612	0.392225	0.898591	0.844383	0.91518	0.761022	0.946367
NM_001031216.2	RGR	1273	1014	0	0	0	0	0	0	0	0	0	0	0	0
NM_001031217.3	GHITM	2408	2149	128.413	137.837	131.799	141.928	133.846	143.37	134.031	132.89	138.011	136.315	139.342	146.015
NM_001031220.2	ARID5B	7280	7021	1.14483	1.08204	4.62923	1.26848	1.02647	2.14189	0.878909	2.07544	2.15766	1.72944	1.37996	0.99195
NM_001031221.2	CCDC6	6825	6566	2.69135	1.91765	3.31288	2.70343	3.8026	3.39145	1.57188	2.88128	2.48895	2.08627	1.74605	2.0691
NM_001031222.1	SLC16A9	2464	2190	0	0	0	0.192256	0	0	0	0	0	0	0	0
NM_001031223.3	ERLIN1	3783	3524	12.4746	12.0655	17.1219	15.3383	12.5264	13.9904	18.8374	20.1544	17.5174	17.9711	17.0936	21.224
NM_001031224.2	DNAJB12	2965	2706	8.88979	9.24375	9.65342	9.10425	8.57186	8.81708	11.5935	13.2453	13.3574	13.3557	13.9549	11.027
NM_001031225.3	UNC5B	5292	5033	4.98882	5.63796	5.72356	5.76755	8.20651	6.81111	3.49005	0	2.6102	3.18358	2.79175	3.70894
NM_001031226.2	PPIF	2132	1873	6.57638	5.31836	6.17104	4.77053	6.15983	4.59303	6.67165	11.1801	9.69598	9.29707	12.0239	8.54091
NM_001031227.2	AP3M1	2251	1992	22.1129	22.0453	30.3722	25.3597	23.2199	24.3565	28.1012	37.8986	34.377	28.9147	31.5994	34.1726
NM_001031229.2	ACTA2	2562	2303	47.4801	52.9136	59.0796	52.2388	57.3304	56.7117	21.5428	19.7343	23.4242	20.5678	24.374	22.8166
NM_001031230.1	KIF11	3842	3568	1.88439	2.2995	1.92653	3.01869	3.52783	2.65662	4.243	5.36011	4.66787	5.68788	3.91914	4.288
NM_001031232.2	MFSD13A	3142	2883	26.2594	23.1059	28.1428	25.9837	31.7201	27.6093	8.04459	10.4389	10.7171	11.3382	10.1654	7.56833
NM_001031233.2	TRIM8	3054	2795	12.7183	9.09414	14.5098	11.1919	13.4436	12.6993	9.91382	11.2347	10.8694	11.7074	10.0157	9.91677
NM_001031234.2	NT5C2	3154	2895	8.93417	8.79245	11.6003	10.6106	10.7588	10.1041	8.67981	13.759	13.7493	13.6245	10.8681	8.31232
NM_001031235.2	TAF5	4033	3774	3.56191	2.75065	4.49631	3.88324	3.74786	4.25493	6.55367	6.32792	5.61357	7.21579	5.56628	6.51459
NM_001031237.3	ACSL5	3079	2820	0	0	0	0	0	0	0	0	0	0	0	0
NM_001031238.2	CACUL1	4163	3904	5.55792	4.39213	6.26623	5.61144	5.66746	5.66916	15.0916	16.8744	14.8232	18.1021	19.0495	17.1134
NM_001031239.3	FAM45A	3300	3041	2.29665	3.09588	2.45905	2.84003	1.92337	0	4.34792	8.34023	6.54777	3.11638	5.24374	7.14999
NM_001031240.2	ACADSB	4660	4401	1.21753	0.556935	0.812951	0.68422	2.21214	2.66042	0	0	1.43976	0.475476	0.322487	0
NM_001031242.2	NEMP2	3582	3323	3.22883	3.32807	5.41135	3.52771	4.46978	4.5735	0.915487	1.83753	1.87306	2.66885	1.3316	1.44398
NM_001031243.2	HIBCH	2973	2714	5.39991	5.56219	5.53191	4.22852	4.94488	2.84859	2.01536	3.52822	4.22721	2.043	2.46828	2.93524
NM_001031245.3	LANCL1	3257	2998	6.98569	5.55496	7.62675	6.926	7.50017	7.57464	11.2656	13.495	12.6055	12.181	12.0765	12.1425
NM_001031246.2	BARD1	3486	3227	6.42091	5.83532	7.39164	6.88517	7.34053	7.65814	11.1553	14.1737	12.4197	14.2434	13.3747	13.6675
NM_001031247.2	NDUFA10	4555	4296	12.3398	10.4695	13.1809	14.5395	11.2677	14.4734	12.2672	13.1524	12.6059	12.6081	10.7662	14.7798
NM_001031249.2	STK17B	3624	3365	3.37538	2.75151	4.42574	4.42903	3.42369	2.07027	3.4962	6.13851	3.9604	5.28819	5.79545	3.94497
NM_001031250.3	CWC22	3195	2936	7.44455	7.24973	5.92092	6.7649	7.71481	8.96709	11.3528	12.204	15.9207	12.8825	13.7939	12.7731
NM_001031251.2	PLEKHA3	2803	2544	12.7002	13.2552	16.8241	16.4006	13.7925	13.8583	25.6928	26.5756	24.2407	26.617	24.1796	27.6844
NM_001031252.2	RBM45	1798	1539	11.1019	9.33351	10.5988	11.9238	10.8308	11.8718	43.712	43.6831	44.2496	47.5077	43.0279	41.1924
NM_001031254.3	OLA1	1713	1454	41.9199	40.3214	47.6869	44.427	41.1987	44.3713	47.0627	48.722	48.1452	45.9941	45.9719	47.9201
NM_001031255.4	DPP4	3230	2971	0.017668	0	0	0	0	0	0.096632	0.18796	0.316893	0	0.093741	0.021999
NM_001031256.3	PSMD14	1444	1185	37.6671	44.8895	50.3421	40.2318	41.3545	43.1068	85.5008	96.8123	91.4662	88.1249	88.9229	96.6771
NM_001031257.2	INHA	1696	1437	0.073445	0.148787	0.19939	0.210215	0.175175	0.407241	0.150262	0	0.283246	0.449202	0	0.136927
NM_001031258.3	PRKAG3	1789	1530	0	0.034904	0	0	0	0	0	0	0	0	0	0.128551
NM_001031259.2	RNF25	3421	3162	8.87873	10.4124	7.84246	9.13546	9.03818	9.27955	13.4337	13.7945	11.8405	12.7897	11.2064	15.3752
NM_001031260.2	UMPS	2103	1844	17.4903	23.893	23.6911	23.2286	23.3622	24.3914	31.8977	35.3158	31.3001	29.2013	24.8054	38.7112
NM_001031262.2	CCDC93	3166	2907	4.82766	4.81514	5.8264	5.88467	5.97376	5.99617	6.34634	5.10146	7.33464	5.19709	5.86838	4.74422
NM_001031263.3	WDSUB1	3800	3541	0.66112	0.273724	0.112789	0.657444	0.198761	0.377919	2.22254	0.998608	0.226261	0.076473	0.681211	0.635717
NM_001031264.2	NEK7	3395	3136	13.7091	12.2345	13.2722	13.3581	14.4189	16.2214	23.2408	18.4497	22.7105	20.4542	18.5229	22.6473
NM_001031265.2	CDC73	3219	2960	6.47604	7.4546	8.16862	8.4754	7.95775	7.75234	14.67	16.8327	14.9966	15.7532	14.584	14.1545
NM_001031266.4	SEC22B	2552	2293	27.3049	35.3047	36.4577	32.8083	31.5329	32.7467	51.3908	49.6119	50.7648	48.9423	46.3713	52.6679
NM_001031267.2	RNASEL	3049	2790	0	0	0.490112	0	0	0	0	0	0	0	0	0.473782
NM_001031268.2	FAM20B	4942	4683	4.92639	6.4725	7.1602	6.93805	6.63708	8.80852	7.07496	6.9433	5.4391	7.12337	6.62402	8.44132
NM_001031269.2	SEC16B	2936	2677	0	0.198292	0	0	0.202846	0	0.160913	0	0	0.159194	0	0
NM_001031271.2	RGL1	4178	3919	3.77886	4.23651	7.3904	5.31401	6.25838	6.31936	1.4093	1.97792	1.7769	0.405089	2.27279	1.65417
NM_001031272.2	ODR4	2652	2393	0	0.122449	0	0.494547	0	0	2.08729	0	0	0	0	0.148712
NM_001031273.2	SASS6	3087	2796	3.76604	1.86044	2.92409	4.44555	4.26534	4.26322	8.60659	9.50044	8.54639	8.43695	9.02141	7.90768
NM_001031274.3	SLC35A3	5046	4787	1.00377	0.109787	0.630186	0.783502	0.472326	0.599262	2.26565	1.68258	2.23345	0.811456	0.806657	0.401342
NM_001031275.2	HCCS	3241	2982	10.7539	10.9843	10.9502	9.8596	10.6912	9.47697	12.0027	15.1061	14.0401	11.6023	14.2232	13.2173
NM_001031276.2	VTG2	5840	5581	0	0	0	0	0	0	0	0	0	0	0	0.011693
NM_001031277.2	THAP10	3477	3218	0.087762	0.133962	0.360895	0.025246	0.170403	0.185429	0.025938	0.055765	0.025271	0	0	0.186185
NM_001031278.2	PIGK	2127	1868	7.75235	6.46934	8.86573	8.59897	6.97561	8.18684	10.2927	10.2734	12.8662	10.1988	13.1573	12.2335
NM_001031279.2	SLC6A9	3642	3383	0	0	0	0	0	0	0	0	0	0	0	0
NM_001031280.2	EIF2B3	3654	3382	0.111649	0	0	0.022314	0.0222	0.024429	0	0	0	0.080763	0.025769	0
NM_001031281.2	MMACHC	2807	2548	0.68039	0.39599	1.09742	0.872394	0.60904	0.586808	0.535436	1.53476	1.18932	1.31485	1.50352	1.46288
NM_001031283.2	EPS15	4628	4369	6.05612	6.19224	4.72753	5.55597	5.72267	6.79452	1.89288	4.81822	0.742742	4.07258	3.93893	3.26942
NM_001031284.2	NRDC	3818	3559	28.0053	27.9849	36.1319	31.3369	31.127	30.6977	24.1773	27.2567	26.1544	26.6105	25.9683	27.1356
NM_001031285.2	BTF3L4	2947	2688	47.8728	46.1751	47.8406	55.4891	45.644	50.5209	91.5243	97.8637	95.1108	97.7509	97.5676	95.4464
NM_001031286.2	ORC1	2902	2643	2.69344	2.58587	3.08981	3.36762	3.08682	3.29029	5.0571	5.17837	8.33325	7.55647	7.23761	7.07517
NM_001031287.3	CPT2	2626	2367	3.25756	3.25521	3.86735	3.30139	2.93958	3.65284	3.00395	2.60425	2.93243	2.01459	2.92844	2.65674
NM_001031288.2	DHCR24	3724	3465	6.12978	5.84151	8.61763	7.33737	7.05963	5.3841	8.5516	10.3646	6.70055	8.93779	8.25593	9.06847
NM_001031289.2	JUN	1969	1710	432.454	303.841	486.171	348.438	471.62	432.524	327.697	329.203	315.926	331.443	333.714	306.989
NM_001031290.2	USP1	3430	3171	9.14731	8.95691	12.9825	11.7785	11.2876	12.5542	9.4665	8.14341	8.03108	10.8068	11.1021	10.2242
NM_001031291.2	PDE4B	3105	2846	10.5672	11.9343	14.7908	9.52913	12.0992	12.4732	39.2998	48.9241	43.1918	45.387	39.873	39.5293
NM_001031292.2	MIER1	4289	4030	7.28625	7.40865	10.0086	8.79078	7.35133	5.64905	5.00603	3.79323	6.03302	5.0789	5.50308	5.72549
NM_001031293.2	SERBP1	3575	3316	27.1752	26.9895	45.3788	27.5356	40.8741	44.9667	44.0958	35.228	36.1016	33.0162	45.2968	28.0222
NM_001031294.2	WLS	3169	2910	121.482	132.839	151.488	148.663	153.209	151.381	93.1733	104.712	99.5597	104.499	96.2704	99.5096
NM_001031295.2	LRRC40	2447	2188	0.31243	0.218739	0.391567	0.137452	0.272854	0.297126	0.262673	0.056766	0.431551	0.26512	0.191094	0.089719
NM_001031296.2	SRSF11	3304	3045	8.27807	8.13448	10.6703	10.557	5.90267	8.30199	4.66909	4.72626	5.00572	1.95989	2.99887	4.97269
NM_001031297.3	ZRANB2	2812	2553	13.2912	13.2915	16.7915	13.3144	13.6305	13.4447	15.919	18.6496	15.2988	15.5473	15.3876	18.9288
NM_001031298.2	SGF29	1752	1493	42.4448	42.0907	43.3497	44.0124	44.9864	46.2215	42.9254	37.9949	45.7495	46.6715	34.8845	35.4623
NM_001031299.1	SLC35G2	1950	1691	1.82482	3.00684	2.05618	2.88111	2.17618	2.6849	2.55686	5.37747	4.05331	3.09271	3.33238	3.56423
NM_001031300.2	LOC424740	3881	3622	14.8887	14.6424	18.0653	16.7145	13.1689	16.5338	37.952	50.8156	41.0268	49.0095	37.0421	38.1634
NM_001031301.2	SAP130	4002	3743	2.55787	4.3664	5.40729	3.26534	3.77514	3.76473	6.28559	6.84803	5.63412	7.00626	6.43988	5.85144
NM_001031302.2	PLEKHB2	4264	4005	9.07143	10.4669	12.4551	12.8414	11.8512	12.206	16.2776	25.2571	23.9369	21.4151	21.5845	24.4289
NM_001031303.3	KLHL6	2585	2326	0.135589	0.137095	0	0.025846	0.051328	0.027949	0.03088	0	0	0.110821	0.119815	0.028124
NM_001031305.2	SLC9A9	2906	2631	0	0	0	0	0	0	0	0	0	0	0	0
NM_001031306.1	GK5	2495	2219	0.260646	0.119808	0.411801	0.487857	0.053807	0.292974	1.06834	0.979474	1.24598	0.638992	1.50733	0.882123
NM_001031307.1	RNF7	2203	1928	14.7904	15.0771	16.2579	15.1073	13.6366	12.0883	12.3175	6.87862	7.50152	8.39928	9.10317	8.50102
NM_001031310.1	WDFY1	4124	3849	9.68542	9.56169	12.0921	12.4252	10.7737	11.6876	8.96586	9.15141	10.952	11.0553	10.6857	10.2485
NM_001031311.1	PIK3CB	4998	4723	4.05655	2.75418	4.89078	5.37052	4.19693	3.72586	7.988	10.0054	9.34932	8.7	8.96307	8.40119
NM_001031312.3	ING5	3755	3496	4.24613	4.74481	5.44628	5.47112	4.59069	4.38807	8.14911	8.69348	8.87622	8.67423	7.80431	9.02521
NM_001031314.2	ATP13A4	4608	4349	0	0	0	0	0	0	0	0	0	0	0	0
NM_001031315.3	CCDC50	7048	6789	75.273	79.3269	104.389	94.6612	93.3602	96.1114	44.3964	51.6624	54.0073	51.7317	46.4017	51.5096
NM_001031316.1	FYTTD1	2917	2658	6.06198	6.38398	6.88304	6.50435	5.81533	5.79184	8.54005	9.72962	10.2001	8.07002	8.34165	8.18242
NM_001031317.4	CHRND	1712	1453	0	0	0	0	0	0	0	0	0	0	0	0
NM_001031318.1	DCUN1D1	3562	3287	0.853466	0.868074	1.71886	1.32794	1.65377	1.0963	5.58356	4.516	5.59507	5.61768	6.87497	4.75881
NM_001031319.2	PRKCI	4255	3996	0.270691	1.78317	1.07825	3.44267	0.876572	0.917298	1.2928	2.66644	2.18447	0.686539	0.467755	2.05982
NM_001031320.2	TRIM59	3224	2965	20.0029	17.6306	22.4237	20.9781	19.51	22.8112	9.36073	13.3915	13.1394	11.0961	8.87386	14.6701
NM_001031321.1	MFSD1	1830	1555	1.48299	1.11908	2.74567	2.27989	3.39069	1.46998	4.0874	2.70125	3.25982	2.80982	3.18148	5.38989
NM_001031322.4	MBNL1	3778	3506	4.78044	7.59936	11.7237	11.0137	6.5056	10.7616	7.41421	13.7614	9.22833	11.9198	7.06441	5.98653
NM_001031323.2	EIF2A	2098	1824	7.22727	8.04189	6.65701	9.24722	5.92832	6.3209	12.9206	8.84075	5.43488	7.45468	12.4731	3.29141
NM_001031324.4	SARNP	2148	1889	26.2308	29.5022	35.1398	27.8024	27.7629	31.2884	40.0691	48.1268	40.516	41.8592	38.3092	39.1199
NM_001031325.2	ORMDL2	955	696.016	116.349	117.067	96.4301	113.071	105.315	96.8689	107.943	118.354	115.471	115.343	130.839	123.614
NM_001031326.2	CLK2	2227	1968	5.92042	11.1659	11.6997	7.73256	10.1472	7.34406	7.35585	13.3075	11.2113	10.2344	7.09975	11.012
NM_001031327.3	RIT1	3046	2787	14.0555	18.0266	20.1959	16.5074	17.6511	20.9444	29.6054	24.9166	23.4827	31.9168	29.9262	27.9154
NM_001031329.2	KLHL20	3801	3542	5.73724	3.33608	7.5038	5.41514	5.58958	5.44205	2.57927	4.40279	5.23631	0	3.62818	0.789145
NM_001031331.1	CHIR-IG1-5	1275	999.999	0	0	0	0	0	0	0	0	0	0	0	0
NM_001031332.2	GTSE1	2566	2307	16.1742	16.3984	21.7623	21.0774	19.3893	17.8081	13.0233	19.1287	13.647	17.4179	14.9568	15.0033
NM_001031333.2	AK6	2968	2709	1.55087	1.19518	1.76892	2.12807	1.40995	2.37567	6.7578	8.93478	7.67676	4.4705	6.55664	7.04706
NM_001031334.2	RRP1B	5129	4870	7.20769	7.92844	9.05054	10.5588	8.6957	10.1756	14.1193	14.9564	13.7687	14.7933	13.7553	13.4301
NM_001031335.2	MORN4	1660	1385	81.9022	81.4008	66.9939	78.7895	83.6215	81.4432	49.5969	47.4848	48.6141	54.0268	55.2479	48.363
NM_001031336.1	LAP3	1911	1636	52.0172	64.1493	51.3197	63.054	54.4233	57.9036	25.0746	31.8832	25.3834	29.9895	27.3868	33.0473
NM_001031337.3	STK3	4829	4570	9.00737	8.32916	9.44908	10.5556	10.238	10.1107	14.0493	16.9071	15.5165	17.2069	14.9027	15.3616
NM_001031338.2	BF2	1814	1555	55.2424	93.5514	66.9804	64.4289	86.4689	57.3451	48.2666	45.2997	47.5571	53.1122	56.5633	52.0793
NM_001031339.3	NCKAP1L	3791	3532	3.10364	2.47501	3.21042	2.71602	4.02021	3.40474	1.21874	1.54533	1.61631	1.23954	1.24145	1.90496
NM_001031340.2	CERK	4391	4132	6.6982	6.21598	6.72561	9.88904	8.8905	7.82129	7.46364	7.9378	7.89309	6.97878	7.23542	7.71045
NM_001031341.1	KAT7	3752	3477	7.13525	5.12433	10.191	7.92779	8.18245	8.17999	16.7982	17.6559	18.6581	18.3427	17.9495	16.4623
NM_001031343.2	YWHAZ	1860	1601	421.546	402.306	550.515	455.971	430.959	458.623	526.042	586.07	578.056	544.132	573.034	590.746
NM_001031344.2	C10orf2	2519	2260	22.9209	14.6687	20.3198	18.556	21.3183	19.2765	55.9186	51.9616	52.993	49.9082	51.9664	47.3035
NM_001031345.2	CTSS	1493	1234	0	0.130269	0.093023	0	0	0	1.63969	1.3174	1.26792	0.732865	1.24547	0.906636
NM_001031346.3	SNX27	1777	1518	40.9895	48.9289	44.1971	45.9052	44.6686	37.6734	54.1701	45.9682	41.3083	50.0331	45.4266	44.4775
NM_001031347.1	RBM3	1757	1483	46.0765	53.1916	59.5788	47.6426	47.9891	49.9508	87.8428	86.2513	92.8141	75.5742	88.9681	97.919
NM_001031348.2	VPS33B	1972	1713	2.95006	3.64286	2.27345	3.09559	2.51356	8.42057	1.17358	1.81574	2.59605	1.67414	0.48792	3.18054
NM_001031351.2	TRMU	2889	2630	0.398309	1.11576	0.097482	0.107204	1.1571	0.691785	0.195631	1.64562	0.587367	0	1.91501	0.475304
NM_001031352.4	PDK1	3854	3595	5.34054	4.87491	5.38583	5.78662	5.25826	5.36132	6.12639	5.19414	4.67244	5.24497	4.67079	5.79615
NM_001031353.2	GRK2	2849	2590	8.09625	7.16018	8.51749	7.74272	8.7702	7.83436	4.97599	9.61005	7.91237	7.32306	9.05763	7.35832
NM_001031354.4	NCLN	5728	5469	6.86379	6.94227	9.07232	7.21591	9.71979	9.01032	14.0755	18.4318	15.8216	15.8954	11.6876	14.532
NM_001031356.2	PLEKHO1	3948	3676	2.47652	0	0	0	1.98973	3.08955	0	2.61039	2.92862	0	3.41332	2.59046
NM_001031357.2	BORCS5	4367	4108	0.190932	1.01906	0.800085	1.51595	0.318761	1.57546	0	0	0.892463	0	0.785839	0.169739
NM_001031358.2	CCNE1	2873	2614	0.964762	0.507777	1.11322	0.735318	1.05029	1.41298	0.412008	0.83106	0.643878	1.10905	0.905917	0.750425
NM_001031359.3	MRPL28	1101	841.999	108.734	99.3877	114.38	100.876	96.5998	107.191	125.801	123.598	112.529	112.89	128.779	111.931
NM_001031360.2	MTHFD2	1700	1441	88.8703	100.096	103.059	95.2122	95.8634	91.3241	585.283	596.875	581.854	610.762	594.697	654.27
NM_001031361.1	GSDMA	1588	1313	2.81109	2.82441	2.58906	2.9528	2.43674	4.58854	1.91801	0.95261	1.75406	1.97117	1.982	1.84908
NM_001031362.1	PSMD3	2025	1750	458.395	421.503	404.928	457.153	464.911	483.131	344.115	334.449	335.198	326.785	329.905	338.421
NM_001031363.2	MED24	3435	3176	35.2387	35.1834	40.9398	37.9485	43.9297	44.5603	24.0183	26.8532	25.2309	25.6349	23.4756	23.9059
NM_001031365.2	CAPRIN1	4766	4507	51.6982	43.8447	72.1931	59.717	62.13	62.5678	104.551	114.575	115.764	115.668	112.764	98.859
NM_001031368.2	SRSF7L	1041	781.999	41.056	45.0298	36.7595	33.8845	43.0263	37.3888	245.866	226.04	235.511	239.137	223.694	230.132
NM_001031369.3	TBL1XR1	7137	6878	6.62071	2.71807	6.53063	3.50763	8.44713	2.55069	0	5.89797	0	0	3.18829	8.35703
NM_001031370.3	SUV39H2	4247	3988	5.40289	5.23064	5.95955	5.64454	4.63722	6.01469	10.5573	11.6649	11.2316	11.7861	11.6512	11.9064
NM_001031371.2	PTPA	3293	3034	64.5489	76.3525	67.6501	70.5292	69.4445	75.5031	61.8377	64.2613	60.2043	63.4091	57.6034	62.7618
NM_001031373.2	UBQLN4	2860	2601	75.3529	70.8166	87.6315	75.6448	92.9142	85.4557	82.2996	83.6418	79.8517	80.1259	77.5549	71.8011
NM_001031374.2	H2AFZ	858	599.046	249.58	240.256	276.71	233.851	233.236	228.435	853.165	809.765	821.399	846.893	881.598	874.35
NM_001031375.4	DNAJB14	3849	3590	1.63208	1.31087	2.42784	1.88474	1.45304	1.48245	4.80915	5.3249	3.01975	3.87953	5.25718	4.65252
NM_001031376.2	EED	1559	1300	9.42763	10.2131	12.708	9.68115	9.14919	10.1041	17.9486	21.5893	19.4018	19.8921	20.3071	19.9431
NM_001031377.3	FAM76A	2882	2623	10.9862	16.8777	16.8455	13.5033	15.4389	14.0827	16.6921	15.5267	17.8001	17.6924	17.8679	17.31
NM_001031378.2	LOC426385	3290	3031	2.17656	4.75428	0.31362	1.68283	3.60804	0	0	0	13.9647	0	1.14802	0
NM_001031379.2	SGTA	2278	2019	5.74728	6.35478	7.21939	6.65918	6.58984	5.64991	19.6003	17.2695	18.381	18.2009	19.1788	17.7881
NM_001031380.3	PUF60	2718	2459	1.24814	1.24849	1.03612	1.11927	1.07515	1.95985	6.35189	4.56499	3.28977	5.70436	5.70353	4.8732
NM_001031381.3	MANSC1	4537	4278	1.77647	2.23921	2.92704	3.02371	2.55084	2.97805	0.73761	0.855101	0.580192	0.977939	0.650547	1.34308
NM_001031382.2	OGDH	3273	3014	6.3056	6.82439	6.05841	5.43293	7.76043	4.57095	6.40532	5.51408	3.59502	3.05742	6.39141	6.87667
NM_001031383.2	PGM2	2367	2108	40.9936	38.5359	53.7339	43.9727	45.1353	45.7051	32.1737	35.1086	33.2223	30.1836	31.0633	30.3039
NM_001031384.2	SUPT5H	3605	3346	45.2967	44.5423	50.5351	43.4953	52.5295	50.1902	51.8293	57.2574	53.1539	55.5815	51.6013	48.8216
NM_001031385.2	HNRNPKL	1943	1684	26.0113	25.9767	27.2573	28.1134	23.6164	21.1714	15.6941	17.5808	18.5193	23.0899	21.4743	26.6024
NM_001031386.2	CIR1	2292	2033	5.8227	7.74838	8.70157	8.329	7.48191	7.03533	12.7603	17.7827	16.2032	14.8444	14.4	15.4715
NM_001031387.2	IDH3B	1955	1696	33.1111	30.1699	30.2511	39.7947	33.564	35.8561	38.018	32.1466	33.0806	33.6597	34.9535	39.4543
NM_001031388.2	NOP56	1951	1692	41.0342	45.7509	41.183	45.3745	48.8706	42.9693	157.882	142.915	139.388	142.958	142.367	144.097
NM_001031389.2	RFXANK	1316	1057	54.251	51.7543	49.5398	47.8019	50.0241	46.5217	30.4865	30.3066	30.0901	29.8461	31.9202	30.0445
NM_001031390.2	PRPF3	2650	2391	11.7772	12.4595	13.6322	13.5544	14.3982	10.2439	26.1327	18.0914	14.7203	24.9029	28.193	20.4309
NM_001031391.3	ATP5B	1699	1440	992.378	802.522	907.083	965.487	1077.86	1084.7	658.762	643.307	651.058	676.394	641.783	637.286
NM_001031392.2	SARS1	1871	1612	242.724	229.681	229.644	233.012	258.659	261.316	176.448	166.836	171.047	174.907	167.274	165.911
NM_001031393.2	KNSTRN	1120	860.999	31.1358	40.1976	37.7197	42.2566	31.858	36.7905	54.4521	50.8183	52.5158	53.0123	47.4197	56.9662
NM_001031394.2	ALG10	2024	1765	8.14606	6.28163	8.84777	7.65209	6.7339	10.3878	9.32902	9.17005	7.8544	8.22211	9.48298	9.12988
NM_001031395.2	ASH2L	2550	2291	65.1324	67.4086	76.3785	69.061	73.3687	66.4614	70.269	67.8613	69.7464	76.2365	75.5393	73.9095
NM_001031396.3	ADAM9	4605	4346	52.2003	55.7016	77.3023	64.7431	71.0647	67.2694	23.4868	31.9516	27.1627	26.3945	24.3484	26.0864
NM_001031398.2	DYM	3224	2965	18.5004	16.36	23.5591	21.4503	21.8707	21.8401	15.9722	16.141	8.97761	15.3816	14.1864	14.8652
NM_001031399.3	LMAN1L	2149	1890	41.9705	40.7008	52.4075	47.0276	45.4483	46.4723	42.4886	47.6358	48.8967	46.2297	42.9324	43.1135
NM_001031400.2	NARS	3028	2769	63.4632	64.1521	82.8402	67.8791	67.061	73.8754	111.867	125.234	121.298	120.201	116.245	109.425
NM_001031401.2	HCLS1	2572	2313	0.022726	0	0	0.051986	0	0.028106	0	0.080532	0	0.055723	0.180735	0
NM_001031402.2	HDAC7	4484	4213	19.5142	19.6612	24.6479	20.2687	24.6327	22.8133	5.29414	4.93027	4.74697	4.33886	5.94541	4.99184
NM_001031403.3	SLC48A1	1760	1501	48.1741	48.7739	53.3962	49.2361	58.433	57.3305	39.6896	44.7839	42.4909	42.1972	44.3061	40.085
NM_001031404.1	KIAA1328	4664	4390	0.147956	0	0.149919	0.066237	0.097903	0.214687	0.084818	0.069605	0	0	0	0.085685
NM_001031405.3	COPA	8218	7959	37.8157	37.9273	51.7053	41.1941	45.9668	46.6289	37.7343	41.8338	35.8186	38.7445	38.5	35.7272
NM_001031406.3	STUB1	1911	1652	66.7077	72.0081	73.2274	71.7113	75.8796	76.1489	111.219	105.102	109.148	113.264	111.759	111.01
NM_001031407.2	PSMA5	1042	782.999	217.821	215.288	197.67	217.381	214.406	206.138	170.499	171.743	171.482	175.739	175.69	172.771
NM_001031408.2	DDA1	5695	5436	17.3767	16.572	24.8184	19.6435	20.4981	19.9946	21.2231	21.5528	20.9357	19.834	21.6058	22.2665
NM_001031409.3	EOGT	3351	3092	0	0	0	0	0	0	0	0	0	0	0	0
NM_001031411.4	UBE2R2	3027	2768	32.713	33.9667	41.6703	35.4413	35.1074	37.0649	29.2897	31.9019	30.4317	31.2524	31.775	31.7932
NM_001031412.2	HIKESHI	839	580.052	74.9066	73.6621	72.4697	71.6002	73.3558	68.668	55.8221	52.1745	53.1398	50.6768	46.3706	52.2414
NM_001031413.2	DOHH	1100	840.999	153.516	141.524	133.423	145.67	163.449	159.911	146.927	149.79	152.175	133.644	139.05	131.262
NM_001031414.2	LYSMD3	2275	2016	7.46399	8.44801	10.0066	9.25578	8.83523	9.06184	7.87784	9.39795	10.4484	9.91344	10.4778	11.4606
NM_001031415.2	ARSK	3112	2853	3.27562	3.31023	3.93815	3.80847	3.15848	3.66895	2.61663	2.28785	2.6173	2.88978	2.29426	1.71836
NM_001031417.2	PRRC1	2639	2380	20.321	19.1948	24.013	22.3806	18.2755	22.8832	16.2526	20.9612	32.3401	14.1673	20.4056	18.0736
NM_001031418.2	SGTB	3552	3293	32.9325	32.1736	37.6534	43.2412	37.2903	40.3111	67.734	73.3222	76.8536	71.5163	70.6422	76.4362
NM_001031419.3	SLC30A5	2779	2520	23.934	25.0914	30.8408	28.3261	28.0334	28.4163	21.8183	28.5494	24.3871	24.928	25.5682	25.1426
NM_001031420.2	PLIN2	3213	2954	165.591	161.824	229.282	186.647	193.931	190.326	397.564	458.526	439.307	436.628	426.836	462.581
NM_001031421.2	HAUS6	4799	4540	7.13511	6.11656	7.28288	9.38565	7.70646	8.06483	17.2109	18.1255	17.9706	19.4549	16.3152	18.0888
NM_001031422.2	PIP5K1B	2636	2377	0	0	0	0	0	0	0	0	0	0	0	0
NM_001031423.2	ABHD17B	2448	2189	11.9778	9.55733	14.1726	13.3728	12.7837	14.6015	25.5733	25.0871	25.8112	23.5334	22.5989	23.4579
NM_001031424.2	ZFAND5	2334	2075	21.0401	21.6627	29.7987	23.3324	23.9855	22.6871	49.9504	58.3821	53.7794	54.0287	52.7212	51.5237
NM_001031426.3	OSTF1	3080	2821	63.7341	61.2819	80.699	69.3887	66.5448	65.8359	42.9022	47.6375	46.0831	46.3102	49.7147	52.0913
NM_001031427.2	GNAQ	5811	5552	4.66094	4.56482	4.24323	6.0013	5.57883	5.54916	5.399	6.08396	7.01023	6.63851	5.51187	6.14806
NM_001031428.1	DAZAP1	2264	1989	33.3356	39.5714	44.1467	38.8766	37.5426	40.0193	47.8897	46.4285	53.0463	47.8175	44.0578	52.4815
NM_001031429.2	AUH	2673	2414	0.022934	0	0	0.026136	0.026041	0	0.295116	0.492302	0.313014	0.144763	0.125224	0.11941
NM_001031430.2	SYK	4444	4185	0	0	0	0	0	0	0	0	0	0	0	0
NM_001031431.2	TRIM14	1621	1362	0	0	0	0	0	0	0	0	0	0	0	0.144522
NM_001031432.3	GNE	4358	4099	0	1.58378	6.98563	5.77116	3.1393	5.8932	4.02264	10.6261	1.40974	6.81979	0	2.59401
NM_001031433.2	IDUA	8714	8455	0.365118	0.36216	0.437065	0.160857	0.144569	0.645721	0.177963	0.241795	0.348132	0	0	0
NM_001031434.2	RNF20	3412	3153	0	2.75331	2.84978	0	0	0	2.94592	0	0	0	0.52854	0
NM_001031435.2	PTGR1	1841	1582	9.22459	11.5211	13.3321	13.3523	10.8503	11.3435	11.1165	10.4567	12.2273	8.23926	8.2875	10.1649
NM_001031436.2	CBWD1	2462	2203	1.57976	0.348417	0.583241	1.77702	1.17331	1.08012	2.7359	4.68974	4.27887	3.63197	3.7421	3.12015
NM_001031437.3	PUM3	2078	1819	14.5323	11.9115	11.8216	14.6079	11.0862	10.8052	39.756	34.3897	27.1897	39.6333	31.5567	33.2458
NM_001031438.2	ZDHHC21	7802	7543	0.788621	1.23882	1.61207	1.77108	1.62659	1.79533	1.66897	2.6612	3.02909	1.91947	1.50059	2.59556
NM_001031440.2	NCBP1	4605	4346	3.69006	3.19032	5.09766	4.71337	3.92633	4.4869	15.2094	18.9899	16.756	17.4307	15.3044	16.6304
NM_001031441.3	TNFAIP8	2054	1795	0	0	0	0	0	0	0	0	0	0	0	0
NM_001031442.1	DTWD2	4179	3906	0.093036	0.104036	0.266428	0.245952	0.049542	0.079114	0	0.254017	0.143243	0.289131	0.112142	0.28423
NM_001031445.2	DCTN3	923	664.027	135.868	144.768	146.49	135.267	131.041	140.676	107.216	113.035	112.077	108.611	125.673	107.318
NM_001031446.3	CD72L1	1290	1031	0	0	0	0	0	0	0	0	0	0.188152	0	0
NM_001031447.1	TARS	2483	2207	36.9584	32.666	41.109	42.1354	33.4229	38.2038	48.1096	54.0527	51.1875	51.5441	50.3204	47.3773
NM_001031448.2	AMACR	1796	1537	6.14151	5.5936	8.30901	6.56541	7.81302	6.85317	7.91123	7.24245	8.68526	8.10323	6.9917	9.42652
NM_001031449.2	BRIX1	1260	1001	25.8797	24.6174	27.3065	26.0385	22.3327	28.1359	83.4263	86.231	91.8644	92.7846	89.0406	91.8181
NM_001031450.2	WDR70	2544	2285	0.066312	0	0	0.035514	0	0	0.15171	0.219142	0.622739	0.559048	0.135321	0.391731
NM_001031451.2	FYB1	5373	5114	0	0	0	0	0	0	0	0	0	0	0	0
NM_001031452.3	NAA35	2630	2371	7.69604	6.27416	8.36846	8.32463	6.88948	9.201	8.936	11.6902	8.9187	12.3364	7.84713	10.8955
NM_001031454.2	IREB2	3240	2981	16.2382	13.9849	20.7391	18.9457	16.9184	18.7234	19.3096	25.8513	22.1871	20.5812	24.2243	20.5621
NM_001031455.2	CCPG1	3114	2839	18.753	18.278	17.5114	28.1584	23.1985	23.7433	28.0254	32.4372	32.388	35.9855	29.0656	26.0872
NM_001031456.2	PIAS1	5457	5198	0.105871	0.062827	0.177153	0	0.309769	0.100965	1.03605	0	2.10283	0.36059	0	0
NM_001031458.2	NUDT19	2446	2187	2.8853	3.52576	4.98834	4.51051	4.39497	4.37094	2.82503	2.78279	1.91204	2.79977	2.74027	2.96207
NM_001031459.2	CEBPA	1271	1012	0	0.053153	0	0	0	0.192797	0.570283	0	0.067513	0.063902	0	0.064997
NM_001031460.2	TK2	3996	3737	2.70887	2.1556	2.47525	3.00543	2.48839	1.56645	10.3314	10.7414	14.3301	14.3841	11.2294	12.8647
NM_001031461.2	MAP1LC3B	2035	1776	52.1001	52.9956	63.7585	54.5491	56.2785	58.7752	68.4595	67.0791	67.5328	66.276	71.7665	68.491
NM_001031462.2	MC1R	1444	1185	0.044629	0	0	0	0	0.21951	0.547285	0.578076	1.26398	0.109047	1.12038	0.388005
NM_001031463.1	MST1R	4567	4308	3.6867	3.11965	4.44676	4.12655	5.22362	5.68417	3.59495	4.4409	4.10261	4.46682	4.60632	4.70515
NM_001031464.3	BRPF1	4001	3742	5.27089	4.86106	7.08249	3.34425	5.64445	5.17934	3.30177	9.17984	6.7409	6.62876	7.97807	6.11682
NM_001031465.2	ZMAT2	1295	1036	76.5039	81.6323	79.2702	71.8545	72.8646	78.9092	81.4149	80.1373	80.974	84.2	71.2189	90.8991
NM_001031466.3	TMEM11	988	729.002	37.8345	42.8581	44.8534	42.6375	38.7035	41.3484	68.4901	59.2533	63.2947	64.3802	60.2299	70.3649
NM_001031467.2	EARS2	1996	1737	11.0387	13.9042	11.345	12.8406	11.449	13.1282	2.15716	0.781157	2.88159	4.19613	3.97504	0
NM_001031468.2	PMM2	2033	1774	17.5161	16.1342	21.2129	18.7387	17.5016	15.1154	35.9107	41.6558	37.1666	36.7202	38.6429	42.0195
[truncated: 81,725 more rows]
