# Supplementary material for: A novel candidate gene CLN8 regulates fat deposition in avian
Source: J Anim Sci Biotechnol. 2023 May 1;14:70. doi: 10.1186/s40104-023-00864-x (PMC10150489; doi:10.1186/s40104-023-00864-x)
Supplement: Supplementary file 13 — Additional file 13: Table S8. The RT-PCR result of genes related adipogenesis. [file 40104_2023_864_MOESM13_ESM.xlsx]

## Sheet: Sheet1
Table S8: The RT-PCR result of genes related adipogenesis
Sample Name	Target Name	Target CT raw	Mean of Target CT	Reference CT raw	Mean of Reference CT	target gene △Ct	△Ct Mean	2^-△Ct	Mean of 2^-△Ct	2-△△Ct	Mean of 2-△△Ct	SD of 2-△△Ct
CLN8-OE-D3	PPARG	25.062	25.0536	17.9029	17.9466	7.10708	7.10708	0.00725362	0.00626665	106.653	92.1408	13.2784
CLN8-OE-D3	PPARG	24.9499		17.8511
CLN8-OE-D3	PPARG	25.149		18.0857
CLN8-OE-D3	PPARG	25.4255	25.25	17.7084	17.8847	7.36536	7.36536	0.00606466		89.1709
CLN8-OE-D3	PPARG	25.1601		17.8982
CLN8-OE-D3	PPARG	25.1646		18.0475
CLN8-OE-D3	PPARG	25.301	25.307	17.642	17.7958	7.51117	7.51117	0.00548166		80.5989
CLN8-OE-D3	PPARG	25.3381		17.7498
CLN8-OE-D3	PPARG	25.2819		17.9958
CLN8-OE-D3	FABP4	28.2116	28.2959	17.9029	17.9466	10.3494	10.3494	0.000766519	0.000696209	11.2704	10.2366	0.981959
CLN8-OE-D3	FABP4	28.277		17.8511
CLN8-OE-D3	FABP4	28.3992		18.0857
CLN8-OE-D3	FABP4	28.5006	28.389	17.7084	17.8847	10.5043	10.5043	0.000688489		10.1231
CLN8-OE-D3	FABP4	28.2972		17.8982
CLN8-OE-D3	FABP4	28.3691		18.0475
CLN8-OE-D3	FABP4	28.4315	28.4199	17.642	17.7958	10.6241	10.6241	0.00063362		9.31636
CLN8-OE-D3	FABP4	28.4682		17.7498
CLN8-OE-D3	FABP4	28.3601		17.9958
CLN8-OE-D3	FASN	26.9018	26.9677	17.9029	17.9466	9.02115	9.02115	0.0019247	0.00189776	28.2995	27.9035	1.95814
CLN8-OE-D3	FASN	26.99		17.8511
CLN8-OE-D3	FASN	27.0113		18.0857
CLN8-OE-D3	FASN	26.7559	26.8394	17.7084	17.8847	8.95471	8.95471	0.00201541		29.6334
CLN8-OE-D3	FASN	26.7847		17.8982
CLN8-OE-D3	FASN	26.9777		18.0475
CLN8-OE-D3	FASN	26.9197	26.9517	17.642	17.7958	9.15581	9.15581	0.00175318		25.7776
CLN8-OE-D3	FASN	26.9887		17.7498
CLN8-OE-D3	FASN	26.9465		17.9958
CLN8-OE-D3	CCND1	22.0493	21.9864	17.9029	17.9466	4.03982	4.03982	0.0607985	0.0601032	893.944	883.72	9.43474
CLN8-OE-D3	CCND1	21.9995		17.8511
CLN8-OE-D3	CCND1	21.9103		18.0857
CLN8-OE-D3	CCND1	21.9639	21.9441	17.7084	17.8847	4.05944	4.05944	0.0599772		881.867
CLN8-OE-D3	CCND1	21.9423		17.8982
CLN8-OE-D3	CCND1	21.9262		18.0475
CLN8-OE-D3	CCND1	21.8448	21.866	17.642	17.7958	4.07015	4.07015	0.0595339		875.349
CLN8-OE-D3	CCND1	21.9345		17.7498
CLN8-OE-D3	CCND1	21.8187		17.9958
CLN8-OE-D3	PCNA	20.9199	20.8849	17.9029	17.9466	2.93832	2.93832	0.13046	0.124242	1918.2	1826.77	82.3328
CLN8-OE-D3	PCNA	20.8485		17.8511
CLN8-OE-D3	PCNA	20.8862		18.0857
CLN8-OE-D3	PCNA	20.9314	20.9119	17.7084	17.8847	3.02718	3.02718	0.122667		1803.62
CLN8-OE-D3	PCNA	20.846		17.8982
CLN8-OE-D3	PCNA	20.9582		18.0475
CLN8-OE-D3	PCNA	20.7313	20.8596	17.642	17.7958	3.06374	3.06374	0.119598		1758.49
CLN8-OE-D3	PCNA	20.9655		17.7498
CLN8-OE-D3	PCNA	20.8819		17.9958
CLN8-OE-D3	BCL2	28.3405	28.389	17.9029	17.9466	10.4424	10.4424	0.000718661	0.000696025	10.5667	10.2339	0.377167
CLN8-OE-D3	BCL2	28.2843		17.8511
CLN8-OE-D3	BCL2	28.5421		18.0857
CLN8-OE-D3	BCL2	28.4397	28.3625	17.7084	17.8847	10.4778	10.4778	0.000701251		10.3108
CLN8-OE-D3	BCL2	28.3406		17.8982
CLN8-OE-D3	BCL2	28.3071		18.0475
CLN8-OE-D3	BCL2	28.3377	28.3434	17.642	17.7958	10.5475	10.5475	0.000668162		9.82424
CLN8-OE-D3	BCL2	28.5343		17.7498
CLN8-OE-D3	BCL2	28.1581		17.9958
CLN8-NC-D3	PPARG	24.7324	24.7067	16.911	16.9578	7.74889	7.74889	0.00464892	0.00403375	68.3549	59.3097	8.04439
CLN8-NC-D3	PPARG	24.3843		16.8948
CLN8-NC-D3	PPARG	25.0033		17.0675
CLN8-NC-D3	PPARG	25.1711	25.0191	16.7542	16.9019	8.11712	8.11712	0.00360165		52.9565
CLN8-NC-D3	PPARG	24.8547		16.8992
CLN8-NC-D3	PPARG	25.0313		17.0523
CLN8-NC-D3	PPARG	24.9914	25.0028	17.0605	16.9821	8.02067	8.02067	0.00385067		56.6179
CLN8-NC-D3	PPARG	25.1118		16.989
CLN8-NC-D3	PPARG	24.9051		16.8967
CLN8-NC-D3	FABP4	27.9318	27.9832	16.911	16.9578	11.0255	11.0255	0.000479739	0.00044913	7.05378	6.60372	0.448396
CLN8-NC-D3	FABP4	28.0478		16.8948
CLN8-NC-D3	FABP4	27.9701		17.0675
CLN8-NC-D3	FABP4	28.1035	28.1236	16.7542	16.9019	11.2216	11.2216	0.000418748		6.15701
CLN8-NC-D3	FABP4	28.0868		16.8992
CLN8-NC-D3	FABP4	28.1804		17.0523
CLN8-NC-D3	FABP4	28.1849	28.1034	17.0605	16.9821	11.1213	11.1213	0.000448902		6.60037
CLN8-NC-D3	FABP4	28.1073		16.989
CLN8-NC-D3	FABP4	28.0179		16.8967
CLN8-NC-D3	FASN	25.803	25.782	16.911	16.9578	8.82427	8.82427	0.00220613	0.00221214	32.4375	32.5259	0.105917
CLN8-NC-D3	FASN	25.727		16.8948
CLN8-NC-D3	FASN	25.8161		17.0675
CLN8-NC-D3	FASN	25.7029	25.7171	16.7542	16.9019	8.81514	8.81514	0.00222012		32.6433
CLN8-NC-D3	FASN	25.6639		16.8992
CLN8-NC-D3	FASN	25.7844		17.0523
CLN8-NC-D3	FASN	25.8434	25.8037	17.0605	16.9821	8.82163	8.82163	0.00221017		32.497
CLN8-NC-D3	FASN	25.8493		16.989
CLN8-NC-D3	FASN	25.7185		16.8967
CLN8-NC-D3	CCND1	21.247	21.1645	16.911	16.9578	4.20675	4.20675	0.0541556	0.0553776	796.269	814.237	52.6676
CLN8-NC-D3	CCND1	21.1252		16.8948
CLN8-NC-D3	CCND1	21.1214		17.0675
CLN8-NC-D3	CCND1	21.1936	21.1516	16.7542	16.9019	4.24971	4.24971	0.0525665		772.904
CLN8-NC-D3	CCND1	21.1046		16.8992
CLN8-NC-D3	CCND1	21.1567		17.0523
CLN8-NC-D3	CCND1	21.0628	21.0552	17.0605	16.9821	4.07313	4.07313	0.0594107		873.537
CLN8-NC-D3	CCND1	21.0851		16.989
CLN8-NC-D3	CCND1	21.0178		16.8967
CLN8-NC-D3	PCNA	20.0101	19.9517	16.911	16.9578	2.99393	2.99393	0.125527	0.130156	1845.67	1913.73	84.6582
CLN8-NC-D3	PCNA	19.818		16.8948
CLN8-NC-D3	PCNA	20.027		17.0675
CLN8-NC-D3	PCNA	19.9326	19.8639	16.7542	16.9019	2.96199	2.96199	0.128337		1886.98
CLN8-NC-D3	PCNA	19.8218		16.8992
CLN8-NC-D3	PCNA	19.8373		17.0523
CLN8-NC-D3	PCNA	19.8759	19.854	17.0605	16.9821	2.87194	2.87194	0.136603		2008.53
CLN8-NC-D3	PCNA	19.8671		16.989
CLN8-NC-D3	PCNA	19.819		16.8967
CLN8-NC-D3	BCL2	27.5447	27.5532	16.911	16.9578	10.5954	10.5954	0.000646343	0.00067573	9.50342	9.93551	0.389774
CLN8-NC-D3	BCL2	27.5149		16.8948
CLN8-NC-D3	BCL2	27.5999		17.0675
CLN8-NC-D3	BCL2	27.4167	27.4177	16.7542	16.9019	10.5158	10.5158	0.000683004		10.0425
CLN8-NC-D3	BCL2	27.4138		16.8992
CLN8-NC-D3	BCL2	27.4227		17.0523
CLN8-NC-D3	BCL2	27.3886	27.4669	17.0605	16.9821	10.4848	10.4848	0.000697843		10.2606
CLN8-NC-D3	BCL2	27.5824		16.989
CLN8-NC-D3	BCL2	27.4297		16.8967
CLN8-OE-D0	PPARG	28.0177	28.224	14.982	15.2099	13.0141	13.0141	0.000120886	9.28335e-05	1.77743	1.36497	0.359928
CLN8-OE-D0	PPARG	28.3845		15.0485
CLN8-OE-D0	PPARG	28.2696		15.5991
CLN8-OE-D0	PPARG	28.7858	28.5355	14.9417	14.9582	13.5773	13.5773	8.18148e-05		1.20295
CLN8-OE-D0	PPARG	28.2799		14.922
CLN8-OE-D0	PPARG	28.5409		15.011
CLN8-OE-D0	PPARG	28.4479	28.4369	14.7259	14.7495	13.6874	13.6874	7.58002e-05		1.11452
CLN8-OE-D0	PPARG	28.5481		14.6984
CLN8-OE-D0	PPARG	28.3148		14.8242
CLN8-OE-D0	FABP4	27.086	27.0841	14.982	15.2099	11.8743	11.8743	0.000266373	0.000246319	3.91658	3.62173	0.414488
CLN8-OE-D0	FABP4	26.9849		15.0485
CLN8-OE-D0	FABP4	27.1815		15.5991
CLN8-OE-D0	FABP4	26.9704	26.8758	14.9417	14.9582	11.9176	11.9176	0.000258498		3.80079
CLN8-OE-D0	FABP4	26.7879		14.922
CLN8-OE-D0	FABP4	26.8691		15.011
CLN8-OE-D0	FABP4	26.9022	26.939	14.7259	14.7495	12.1895	12.1895	0.000214088		3.14781
CLN8-OE-D0	FABP4	27.0606		14.6984
CLN8-OE-D0	FABP4	26.8543		14.8242
CLN8-OE-D0	FASN	22.2065	22.2169	14.982	15.2099	7.00702	7.00702	0.00777458	0.00664159	114.313	97.6539	16.3841
CLN8-OE-D0	FASN	22.2139		15.0485
CLN8-OE-D0	FASN	22.2303		15.5991
CLN8-OE-D0	FASN	22.2582	22.2009	14.9417	14.9582	7.24261	7.24261	0.00660325		97.0901
CLN8-OE-D0	FASN	22.1282		14.922
CLN8-OE-D0	FASN	22.2162		15.011
CLN8-OE-D0	FASN	22.1894	22.2436	14.7259	14.7495	7.49409	7.49409	0.00554695		81.5589
CLN8-OE-D0	FASN	22.2794		14.6984
CLN8-OE-D0	FASN	22.262		14.8242
CLN8-OE-D0	CCND1	20.666	20.5916	14.982	15.2099	5.38168	5.38168	0.0239857	0.0211497	352.67	310.972	43.2038
CLN8-OE-D0	CCND1	20.5629		15.0485
CLN8-OE-D0	CCND1	20.5458		15.5991
CLN8-OE-D0	CCND1	20.5141	20.5082	14.9417	14.9582	5.54998	5.54998	0.0213447		313.839
CLN8-OE-D0	CCND1	20.4855		14.922
CLN8-OE-D0	CCND1	20.5251		15.011
CLN8-OE-D0	CCND1	20.5532	20.5359	14.7259	14.7495	5.78638	5.78638	0.0181187		266.406
CLN8-OE-D0	CCND1	20.5878		14.6984
CLN8-OE-D0	CCND1	20.4666		14.8242
CLN8-OE-D0	PCNA	18.5196	18.3932	14.982	15.2099	3.1833	3.1833	0.110086	0.0935118	1618.63	1374.94	225.284
CLN8-OE-D0	PCNA	18.3855		15.0485
CLN8-OE-D0	PCNA	18.2744		15.5991
CLN8-OE-D0	PCNA	18.3799	18.4228	14.9417	14.9582	3.46457	3.46457	0.0905858		1331.92
CLN8-OE-D0	PCNA	18.3623		14.922
CLN8-OE-D0	PCNA	18.5262		15.011
CLN8-OE-D0	PCNA	18.3305	18.3958	14.7259	14.7495	3.64631	3.64631	0.0798639		1174.27
CLN8-OE-D0	PCNA	18.4666		14.6984
CLN8-OE-D0	PCNA	18.3904		14.8242
CLN8-OE-D0	BCL2	25.795	25.6974	14.982	15.2099	10.4875	10.4875	0.000696546	0.000624737	10.2416	9.18574	0.983793
CLN8-OE-D0	BCL2	25.6883		15.0485
CLN8-OE-D0	BCL2	25.6088		15.5991
CLN8-OE-D0	BCL2	25.7155	25.6289	14.9417	14.9582	10.6706	10.6706	0.00061352		9.02081
CLN8-OE-D0	BCL2	25.5777		14.922
CLN8-OE-D0	BCL2	25.5933		15.011
CLN8-OE-D0	BCL2	25.509	25.5411	14.7259	14.7495	10.7916	10.7916	0.000564145		8.29484
CLN8-OE-D0	BCL2	25.6108		14.6984
CLN8-OE-D0	BCL2	25.5037		14.8242
CLN8-NC-D0	PPARG	28.4693	28.4615	14.9764	14.9911	13.4703	13.4703	8.811e-05	6.80116e-05	1.29551	1	0.27068
CLN8-NC-D0	PPARG	28.4146		14.9418
CLN8-NC-D0	PPARG	28.5005		15.0552
CLN8-NC-D0	PPARG	29.1348	28.8821	14.8622	14.9496	13.9325	13.9325	6.39577e-05		0.940395
CLN8-NC-D0	PPARG	28.8041		14.9445
CLN8-NC-D0	PPARG	28.7076		15.0422
CLN8-NC-D0	PPARG	28.8941	28.8638	14.45	14.6318	14.232	14.232	5.1967e-05		0.764091
CLN8-NC-D0	PPARG	28.8781		14.6973
CLN8-NC-D0	PPARG	28.8193		14.7481
CLN8-NC-D0	FABP4	27.0618	27.1609	14.9764	14.9911	12.1698	12.1698	0.000217039	0.000203384	3.1912	2.99043	0.450319
CLN8-NC-D0	FABP4	27.1814		14.9418
CLN8-NC-D0	FABP4	27.2395		15.0552
CLN8-NC-D0	FABP4	27.2764	27.0686	14.8622	14.9496	12.119	12.119	0.000224809		3.30545
CLN8-NC-D0	FABP4	27.025		14.9445
CLN8-NC-D0	FABP4	26.9045		15.0422
CLN8-NC-D0	FABP4	27.0239	27.1684	14.45	14.6318	12.5366	12.5366	0.000168305		2.47465
CLN8-NC-D0	FABP4	27.2959		14.6973
CLN8-NC-D0	FABP4	27.1854		14.7481
CLN8-NC-D0	FASN	21.9456	21.9997	14.9764	14.9911	7.00862	7.00862	0.00776599	0.00723489	114.186	106.377	16.1743
CLN8-NC-D0	FASN	22.0723		14.9418
CLN8-NC-D0	FASN	21.9813		15.0552
CLN8-NC-D0	FASN	22.0355	21.9211	14.8622	14.9496	6.97145	6.97145	0.00796862		117.166
CLN8-NC-D0	FASN	21.8766		14.9445
CLN8-NC-D0	FASN	21.8511		15.0422
CLN8-NC-D0	FASN	22.0196	22.0198	14.45	14.6318	7.38803	7.38803	0.00597008		87.7803
CLN8-NC-D0	FASN	22.0163		14.6973
CLN8-NC-D0	FASN	22.0235		14.7481
CLN8-NC-D0	CCND1	20.6387	20.5107	14.9764	14.9911	5.51961	5.51961	0.0217987	0.0207405	320.514	304.956	34.7771
CLN8-NC-D0	CCND1	20.473		14.9418
CLN8-NC-D0	CCND1	20.4205		15.0552
CLN8-NC-D0	CCND1	20.5263	20.4305	14.8622	14.9496	5.48088	5.48088	0.022392		329.237
CLN8-NC-D0	CCND1	20.3816		14.9445
CLN8-NC-D0	CCND1	20.3836		15.0422
CLN8-NC-D0	CCND1	20.3573	20.4252	14.45	14.6318	5.79338	5.79338	0.0180309		265.116
CLN8-NC-D0	CCND1	20.5287		14.6973
CLN8-NC-D0	CCND1	20.3895		14.7481
CLN8-NC-D0	PCNA	18.9083	18.8221	14.9764	14.9911	3.83097	3.83097	0.070269	0.066363	1033.19	975.76	128.467
CLN8-NC-D0	PCNA	18.7882		14.9418
CLN8-NC-D0	PCNA	18.7698		15.0552
CLN8-NC-D0	PCNA	18.8653	18.7362	14.8622	14.9496	3.78656	3.78656	0.0724658		1065.49
CLN8-NC-D0	PCNA	18.6284		14.9445
CLN8-NC-D0	PCNA	18.7149		15.0422
CLN8-NC-D0	PCNA	18.7047	18.7811	14.45	14.6318	4.14933	4.14933	0.0563542		828.596
CLN8-NC-D0	PCNA	18.8681		14.6973
CLN8-NC-D0	PCNA	18.7706		14.7481
CLN8-NC-D0	BCL2	26.2945	26.2931	14.9764	14.9911	11.302	11.302	0.000396053	0.000378375	5.82331	5.56339	0.473148
CLN8-NC-D0	BCL2	26.2376		14.9418
CLN8-NC-D0	BCL2	26.3472		15.0552
CLN8-NC-D0	BCL2	26.3897	26.2451	14.8622	14.9496	11.2955	11.2955	0.000397841		5.8496
CLN8-NC-D0	BCL2	26.1615		14.9445
CLN8-NC-D0	BCL2	26.1843		15.0422
CLN8-NC-D0	BCL2	26.2214	26.1488	14.45	14.6318	11.517	11.517	0.000341232		5.01726
CLN8-NC-D0	BCL2	26.259		14.6973
CLN8-NC-D0	BCL2	25.9658		14.7481
