# Supplementary material for: A novel candidate gene CLN8 regulates fat deposition in avian
Source: J Anim Sci Biotechnol. 2023 May 1;14:70. doi: 10.1186/s40104-023-00864-x (PMC10150489; doi:10.1186/s40104-023-00864-x)
Supplement: Supplementary file 14 — Additional file 14: Table S9. The list of DEGs related CLN8 over-expression and control cells. [file 40104_2023_864_MOESM14_ESM.xlsx]

## Sheet: CLN8-OE D0-D3
Table S9. The list of DEGs related CLN8 over-expression and control cells.	Row.names	Gene_Name	baseMean	log2FoldChange	lfcSE	stat	pvalue	padj	D0_1	D0_2	D0_3	D0_4	D0_5	D0_6	D3_1	D3_2	D3_3	D3_4	D3_5	D3_6
1	NM_001001312.2	KRT13	13.3435	-2.92139	0.763032	-3.82866	0.000128842	0.000583653	30.0233	28.015	11.4417	22.3562	27.2688	22.5044	5.58611	9.89066	1.02392	0.948059	1.06429	0
2	NM_001001460.2	PPARG	922.996	3.92152	0.100376	39.0682	0	0	109.773	108.196	113.537	110.809	89.3289	155.485	1605.45	1676.02	1867.64	1798.47	1597.5	1843.75
3	NM_001001465.2	BMPR2	28.6995	-23.2793	3.00414	-7.7491	9.25475e-15	8.63134e-14	179.202	165.192	0	0	0	0	0	0	0	0	0	0
4	NM_001001468.2	IFRD1	4683.84	2.26473	0.0641164	35.3221	2.68504e-273	1.31945e-270	1485.22	1787.16	1867.63	1505.64	1500.73	1533.37	7506.61	8314.44	7689.67	7322.81	7994.97	7697.83
5	NM_001001764.2	PDLIM3	117.092	-2.77694	0.209854	-13.2327	5.6788e-40	1.39629e-38	215.793	226.052	172.505	213.842	231.315	166.737	23.4616	35.0669	28.6699	24.6495	45.7646	21.2507
6	NM_001004373.2	PNAT3	33.3071	-2.4016	0.796175	-3.01642	0.00255777	0.00936516	69.429	78.2488	39.6058	26.2442	47.0152	75.6967	12.2894	20.6805	0	13.2728	0	17.203
7	NM_001005848.3	HES4	102.557	2.66607	0.508772	5.2402	1.60399e-07	9.60412e-07	24.394	29.9471	33.4449	46.6564	32.9106	0	175.404	156.452	234.479	188.664	117.072	191.257
8	NM_001006159.3	GET4	90.9443	2.21222	0.499044	4.43293	9.29616e-06	4.76905e-05	19.7028	85.9771	27.284	33.0483	10.3433	17.3898	160.88	164.545	149.493	85.3253	69.179	268.164
9	NM_001006220.3	MYO1C	1023.56	-2.28666	0.313624	-7.29109	3.07468e-13	2.59433e-12	1824.86	1447.12	2223.21	1269.44	2079.95	1349.24	357.511	549.381	164.852	391.548	456.582	168.994
10	NM_001006251.2	ING4	240.275	2.17024	0.125848	17.2449	1.22261e-66	5.86751e-65	68.4907	114.958	74.811	91.3687	78.0452	97.1782	426.778	394.727	365.541	371.639	418.267	381.501
11	NM_001006262.2	ASB9	56.4343	-2.14997	0.668389	-3.21665	0.00129699	0.00503527	98.5141	96.6035	91.5334	88.4527	110.016	67.5133	5.58611	13.4873	0	19.9092	53.2146	32.3821
12	NM_001006317.4	APLP2	32.3669	-23.4443	2.41482	-9.7085	2.77397e-22	3.73395e-21	0	110.128	125.858	0	0	152.416	0	0	0	0	0	0
13	NM_001006396.2	WDR43	3925.85	2.00955	0.0433721	46.3327	0	0	1660.67	1528.27	1541.11	1598.95	1442.43	1601.91	5955.91	6123.21	6224.43	6336.83	6272.94	6823.51
14	NM_001006488.2	EIF5	2833.4	3.0625	0.372929	8.21201	2.17511e-16	2.2093e-15	367.786	1256.81	646.015	621.113	543.496	199.471	4843.15	4330.31	6217.27	6237.28	5286.34	3451.73
15	NM_001006552.1	TTC14	223.097	2.18447	0.133329	16.3841	2.48518e-60	1.04091e-58	65.676	92.7393	78.3315	104.977	70.5228	70.5821	407.786	379.441	383.971	326.132	324.609	372.394
16	NM_001007847.2	YPEL2	308.053	-2.04702	0.15849	-12.9158	3.66607e-38	8.4933e-37	386.55	580.587	560.642	413.103	568.884	467.478	125.129	146.562	105.464	132.728	83.0148	126.492
17	NM_001007985.2	HMX3	55.8327	3.0529	0.522837	5.8391	5.24826e-09	3.49851e-08	22.5175	9.66035	19.3628	2.91602	11.2836	6.13757	33.5166	192.418	107.512	91.0137	94.7221	78.9313
18	NM_001010842.3	HSPB9	2712.79	4.14055	0.083951	49.3211	0	0	349.96	325.554	301.004	230.366	256.703	282.328	5634.15	4984.89	4790.94	5011.44	5073.48	5312.68
19	NM_001012521.2	CELF1	16.6702	21.8442	2.46598	8.85823	8.12945e-19	9.27826e-18	0	0	0	0	0	0	0	64.7388	0	64.468	0	70.8358
20	NM_001012534.2	TOB2	2003.73	2.08252	0.062594	33.2703	1.03906e-242	4.21544e-240	761.842	872.329	832.602	663.881	756.004	704.798	3117.05	3282.8	3163.92	3455.68	3147.11	3286.78
21	NM_001012569.2	AMD1	1857.71	2.06262	0.0574423	35.9078	2.31006e-282	1.20296e-279	656.76	677.19	815.88	723.174	706.168	725.256	2769.59	2844.01	3116.82	3032.84	3051.33	3173.44
22	NM_001012793.1	GNB1L	28.5876	3.03422	0.565871	5.36204	8.22863e-08	5.05008e-07	11.2588	5.79621	0	2.91602	11.2836	6.13757	65.916	73.7303	45.0527	38.8704	43.636	38.4537
23	NM_001012861.2	RBFA	31.9565	2.04827	0.450191	4.54977	5.37055e-06	2.82027e-05	18.7646	6.76224	7.92116	12.6361	10.3433	18.4127	55.8611	86.3184	19.4546	43.6107	44.7003	58.6925
24	NM_001012887.3	NKRF	680.379	2.12209	0.100229	21.1724	1.71496e-99	1.37551e-97	260.828	234.746	322.127	250.778	251.061	203.563	1123.92	1056.5	1126.32	1044.76	1273.96	1015.99
25	NM_001012888.2	GTF2E2	30.9567	2.11128	0.533507	3.95735	7.57845e-05	0.000352784	8.44406	8.69431	22.0032	12.6361	4.70152	13.2981	12.2894	34.1677	54.268	84.3773	45.7646	70.8358
26	NM_001012891.2	KDM3A	510.375	3.27156	1.1636	2.81159	0.00492969	0.0169639	0	61.8262	315.086	0	101.553	96.1553	1269.16	1353.22	889.79	1148.1	495.96	393.645
27	NM_001012940.2	NAT10	715.621	2.4105	0.0911703	26.4395	4.82075e-154	8.45206e-152	212.04	236.679	262.278	240.086	170.195	238.342	1187.61	1328.94	1210.28	1180.33	1096.22	1224.45
28	NM_001013395.2	ASS1	2070.18	-2.2797	0.0728193	-31.3063	3.83435e-215	1.28635e-212	3544.63	3782.03	3028.52	3299.97	3389.8	3554.68	725.077	721.119	596.948	664.589	733.298	801.456
29	NM_001030341.3	FLNB	8623.68	-2.01467	0.204765	-9.83894	7.65091e-23	1.06013e-21	11423.9	16834.1	18240.7	11377.4	14353.7	10725.4	4038.75	4574.88	2021.23	2885.89	3631.37	3376.84
30	NM_001030360.3	LOC395551	9902.98	2.51404	0.0928608	27.0732	2.0382e-161	4.0405e-159	3577.47	3483.52	2845.46	2791.61	2256.73	2749.63	17152.7	16928.3	16433	16082.9	16807.3	17727.2
31	NM_001030586.2	TRAIP	525.493	2.63534	0.110098	23.9362	1.2864e-126	1.48618e-124	112.588	141.041	141.701	146.773	153.27	180.035	868.081	1045.71	924.603	975.553	791.834	824.731
32	NM_001030592.2	ATG7	17.4504	-3.76963	1.30793	-2.88214	0.00394983	0.0138725	30.0233	15.4566	35.2052	41.7963	47.0152	25.5732	0	0	14.3349	0	0	0
33	NM_001030596.3	IP6K2	100.77	2.65106	0.443324	5.97997	2.23182e-09	1.52683e-08	36.5909	1.93207	44.0065	22.3562	27.2688	33.7566	241.32	159.15	222.191	150.741	118.136	151.791
34	NM_001030732.3	TRABD	1025.94	2.14986	0.0728339	29.5173	1.72847e-191	4.63894e-189	394.995	353.569	362.613	372.279	396.808	384.621	1390.94	1774.92	1836.92	1701.77	1634.75	1707.14
35	NM_001030766.2	FAM60A	123.774	2.04889	0.816028	2.51081	0.0120456	0.0376182	8.44406	158.43	71.2905	24.3002	0	26.5961	144.122	37.7643	194.546	310.963	263.945	244.889
36	NM_001030793.4	HSPA13	772.081	2.26217	0.0707725	31.964	3.45415e-224	1.19322e-221	236.434	273.388	251.717	306.183	276.449	254.709	1190.96	1319.95	1353.63	1180.33	1281.41	1339.81
37	NM_001030821.2	ACOD1	35.6608	2.16294	0.752438	2.87458	0.00404567	0.0141735	7.50583	14.4905	13.2019	24.3002	9.40304	9.20636	70.3849	74.6295	82.9378	0	50.0218	71.8477
38	NM_001030825.3	NUFIP1	231.719	2.05307	0.133066	15.4289	1.04597e-53	3.79356e-52	92.8847	116.89	84.4924	74.8446	83.6871	86.9489	429.013	349.77	315.369	353.626	426.781	366.322
39	NM_001030831.2	PSPC1	382.087	2.32693	0.114049	20.4029	1.57443e-92	1.13496e-90	103.205	147.803	154.023	126.361	119.419	110.476	670.333	628.506	547.799	706.304	592.811	678
40	NM_001030843.3	SRSF6	3771.32	3.35632	0.0923538	36.342	3.51242e-289	1.88536e-286	577.011	614.398	880.129	726.09	591.451	635.239	6696.62	7407.2	6931.96	6415.52	7152.05	6628.21
41	NM_001030877.3	SAMD11	44.1659	-4.39915	1.11861	-3.9327	8.39954e-05	0.000389086	56.2938	93.7054	142.581	70.9566	93.0901	49.1006	21.2272	0	0	0	0	3.03582
42	NM_001030931.4	STAT3	37.1004	-22.1298	1.44831	-15.2798	1.04331e-52	3.66576e-51	52.5408	60.8602	160.183	102.061	0	69.5591	0	0	0	0	0	0
43	NM_001030944.2	RBM12B	330.805	3.8064	0.109589	34.7336	2.45467e-264	1.12689e-261	43.1585	38.6414	33.4449	45.6844	50.7764	54.2152	625.644	628.506	613.33	624.771	580.04	631.451
44	NM_001030983.3	FAM126A	103.345	24.3881	2.52362	9.66396	4.28975e-22	5.73226e-21	0	0	0	0	0	0	291.595	0	0	168.755	361.86	417.931
45	NM_001030986.2	SNX10	52.8843	5.62868	1.41124	3.98847	6.65001e-05	0.000311602	0	4.83017	0	7.77606	0	0	21.2272	276.938	0	75.8447	42.5717	205.424
46	NM_001031009.2	STX17	145.996	4.00437	1.5059	2.65912	0.00783461	0.0256714	0	0	80.0917	0	22.5673	0	312.822	224.788	311.273	218.054	236.273	346.083
47	NM_001031071.3	ADGRG6	18.2165	21.9388	1.52801	14.3577	9.52989e-47	2.83701e-45	0	0	0	0	0	0	0	51.2516	63.4833	55.9355	7.45005	40.4776
48	NM_001031072.2	MAP7	107.597	2.19337	0.214225	10.2386	1.33137e-24	1.96911e-23	38.4674	36.7093	47.527	35.9643	32.9106	39.8942	156.411	190.62	137.206	166.858	262.88	145.719
49	NM_001031085.1	FAM46A	23.2426	5.83854	0.942198	6.19673	5.76496e-10	4.07413e-09	0	2.8981	0	1.94402	0	0	34.6339	22.4788	102.392	59.7277	24.4787	30.3582
50	NM_001031120.4	HDX	104.812	3.74189	0.221807	16.87	7.47983e-64	3.37172e-62	11.2588	18.3547	14.0821	21.3842	13.1643	9.20636	194.396	223.888	188.402	171.599	172.415	219.591
51	NM_001031122.2	CHIC1	128.655	3.1806	0.281037	11.3174	1.07636e-29	1.91116e-28	17.8264	14.4905	22.0032	19.4402	31.9703	48.0776	158.645	219.393	244.718	225.638	252.237	289.415
52	NM_001031125.3	SEPTIN6	272.167	2.12549	0.200429	10.6047	2.83292e-26	4.43431e-25	102.267	109.162	164.584	78.7326	57.3585	96.1553	458.061	380.341	431.072	485.406	436.36	466.504
53	NM_001031318.1	DCUN1D1	170.259	2.02716	0.186715	10.857	1.84804e-27	3.03244e-26	49.7262	52.1659	87.1328	70.9566	85.5677	56.2611	286.009	214.897	280.555	272.093	345.895	241.854
54	NM_001031345.2	CTSS	11.3966	4.80203	0.85666	5.60553	2.0762e-08	1.3294e-07	0	2.8981	1.76026	0	0	0	31.2822	23.3779	23.5502	13.2728	23.4144	17.203
55	NM_001031360.2	MTHFD2	7694.69	2.53111	0.0563298	44.9339	0	0	2277.08	2607.33	2281.29	2207.43	2173.98	2070.41	13091.6	12431.7	12655.7	12926.8	13066.3	14546.6
56	NM_001031368.2	SRSF7L	1620.92	2.43101	0.0909749	26.7218	2.62773e-157	4.77508e-155	565.752	628.889	438.304	421.851	528.451	459.295	2970.69	2544.6	2740.02	2736.1	2656.47	2760.57
57	NM_001031402.2	HDAC7	921.289	-2.24213	0.0796814	-28.1387	3.29769e-174	7.19102e-172	1472.08	1511.84	1605.36	1385.11	1636.13	1512.91	347.456	301.215	305.129	269.249	383.145	325.845
58	NM_001031460.2	TK2	422.425	2.22843	0.155717	14.3108	1.87473e-46	5.52909e-45	181.078	146.837	142.581	181.765	146.687	92.0636	601.065	581.75	817.091	791.629	641.769	744.788
59	NM_001031467.2	EARS2	206.654	-2.52975	0.601653	-4.20467	2.6146e-05	0.000128195	341.515	437.614	302.764	359.643	313.121	359.048	58.0955	19.7813	75.7704	107.131	105.365	0
60	NM_001031565.2	MCCC2L	120.885	-2.24195	0.207802	-10.7889	3.88495e-27	6.29275e-26	199.843	236.679	209.471	155.521	192.762	202.54	50.275	25.1762	32.7656	54.9874	52.1503	38.4537
61	NM_001031612.2	RMI1	20.2564	4.64422	0.776114	5.98394	2.17798e-09	1.49204e-08	0	2.8981	5.28077	0	0	1.02293	25.6961	52.1507	45.0527	52.1432	23.4144	35.4179
62	NM_001037829.3	EFHC2	18.3674	-3.5583	1.10038	-3.23371	0.00122193	0.00476509	45.035	10.6264	36.0853	42.7684	33.8509	34.7796	0	0	5.11962	0	0	12.1433
63	NM_001039266.2	PITPNB	325.628	2.61685	0.155902	16.7852	3.13384e-63	1.39642e-61	74.1201	73.4186	110.016	120.529	72.4034	97.1782	555.259	462.163	644.048	653.213	490.639	554.543
64	NM_001039283.3	MPPE1	24.8042	-4.87973	1.16284	-4.1964	2.71196e-05	0.000132701	35.6527	54.0979	41.3661	27.2162	42.3137	86.9489	10.055	0	0	0	0	0
65	NM_001040090.2	AR	636.733	-3.31905	0.127646	-26.0019	4.71156e-149	7.6816e-147	1009.53	1078.09	1338.68	1052.68	1328.65	1136.47	119.543	81.8227	137.206	135.572	101.108	121.433
66	NM_001044636.2	RASD1	521.117	4.03021	0.11737	34.3377	2.15163e-258	9.3838e-256	51.6026	81.1469	67.7699	47.6284	47.0152	65.4674	1069.18	918.932	907.197	976.501	1051.52	969.438
67	NM_001044666.2	GADD45G	64.5292	2.95344	0.33833	8.72947	2.5587e-18	2.84853e-17	15.0117	14.4905	8.80129	29.1602	15.9852	5.11464	116.191	128.579	93.1771	110.923	105.365	131.552
68	NM_001045832.2	CCL5	2144.59	3.16857	0.11626	27.2541	1.48404e-163	2.97576e-161	603.281	440.512	330.048	432.544	342.271	427.584	4018.64	3850.16	3774.18	3650.98	3847.42	4017.4
69	NM_001077232.2	CX3CL1	61.5883	-2.95842	0.293723	-10.0721	7.33586e-24	1.05807e-22	84.4406	101.434	127.619	129.277	115.657	97.1782	10.055	23.3779	12.2871	16.117	7.45005	14.1672
70	NM_001079477.2	SLC26A5	48.3397	3.82896	1.32361	2.89282	0.003818	0.0134624	0	10.6264	0	0	12.224	15.3439	130.715	56.6465	0	158.326	18.093	178.101
71	NM_001079486.2	FGL2	29.9945	-2.10099	0.370526	-5.67029	1.42557e-08	9.21932e-08	54.4173	46.3697	27.284	59.2925	53.5973	51.1464	7.82055	16.1847	14.3349	5.68835	10.6429	13.1552
72	NM_001079490.2	PNO1	611.126	2.39888	0.102938	23.3041	4.03079e-120	4.31393e-118	167.005	245.373	160.183	208.01	220.031	168.783	997.679	998.057	1119.15	1058.03	961.056	1030.15
73	NM_001079714.2	COL1A2	8958.98	-2.56254	0.0775932	-33.0253	3.52478e-239	1.35142e-236	13185.9	13557.3	17638.7	13843.3	17532.9	16185.8	2628.82	2695.65	2573.12	2608.11	2602.2	2455.98
74	NM_001079742.2	STARD4	664.002	2.4605	0.08725	28.2006	5.74758e-175	1.26121e-172	197.966	168.09	201.55	238.142	220.971	198.448	1064.71	1115.85	1293.22	1134.83	1030.24	1104.03
75	NM_001079764.3	MTO1	66.638	2.53776	0.434091	5.84616	5.03052e-09	3.35914e-08	23.4557	19.3207	11.4417	3.88803	32.9106	26.5961	70.3849	111.495	87.0335	192.456	104.301	116.373
76	NM_001080104.2	GIP	16.8506	2.25107	0.484777	4.64352	3.42517e-06	1.83036e-05	5.62938	7.72828	4.40065	5.83205	9.40304	2.04586	21.2272	33.2686	23.5502	14.2209	41.5074	33.394
77	NM_001080720.2	BDKRB1	6124.16	3.0858	0.0765638	40.3037	0	0	1342.61	1344.72	1155.61	1478.42	1074.77	1349.24	10318.7	10929.2	12341.4	10221	10460.9	11473.4
78	NM_001080873.1	ENS-1	63.2699	2.54312	0.343499	7.40359	1.3255e-13	1.14756e-12	15.9499	20.2867	23.7635	17.4961	28.2091	5.11464	93.8466	90.8142	154.613	83.4292	124.522	101.194
79	NM_001080874.1	ERNI	33.3214	2.82869	0.549334	5.14931	2.61443e-07	1.53798e-06	7.50583	3.86414	8.80129	0	17.8658	11.2522	63.6816	52.1507	50.1723	54.0394	81.9505	48.5731
80	NM_001080893.2	EVI2A	59.5537	3.47514	0.352905	9.84726	7.04412e-23	9.77603e-22	15.0117	9.66035	11.4417	3.88803	5.64182	13.2981	112.839	95.3099	96.2488	92.9098	89.4006	168.994
81	NM_001082418.3	ADAM33	691.923	2.06428	0.100789	20.4812	3.16708e-93	2.31655e-91	265.519	333.282	240.275	237.17	219.091	307.901	1213.3	1132.93	1011.64	1112.07	1061.1	1168.79
82	NM_001098609.2	PCDH8	121.658	2.7653	0.535067	5.16815	2.36428e-07	1.39624e-06	45.035	46.3697	0	42.7684	35.7316	17.3898	188.81	213.099	234.479	201.937	188.38	245.901
83	NM_001109771.3	RPS6KA1	316.064	-2.81955	0.7232	-3.89872	9.67039e-05	0.000444767	598.59	676.224	653.056	512.248	519.048	363.14	92.7294	118.688	0	127.04	29.8002	102.206
84	NM_001113708.2	CALCA	19.7082	2.67283	0.973311	2.74612	0.00603047	0.0203308	0	15.4566	8.80129	7.77606	0	0	33.5166	54.8482	43.0048	29.3898	24.4787	19.2269
85	NM_001114659.2	JMJD7	21.5572	-2.27517	0.604113	-3.76613	0.000165794	0.000741515	33.7763	33.8112	37.8455	23.3282	29.1494	56.2611	7.82055	0	5.11962	4.7403	10.6429	16.191
86	NM_001122691.3	TXNRD2	138.943	-2.30522	0.569609	-4.04702	5.18738e-05	0.00024584	208.287	206.731	227.953	279.938	222.852	241.411	0	83.621	59.3876	66.3641	19.1573	51.6089
87	NM_001134359.3	FANCA	27.0811	-23.1992	2.43421	-9.53047	1.56568e-21	2.04594e-20	0	122.686	108.256	0	94.0304	0	0	0	0	0	0	0
88	NM_001162376.4	LYRM1	58.8975	2.94034	0.69773	4.21416	2.50712e-05	0.000123254	2.81469	24.1509	13.2019	0	5.64182	35.8025	109.488	60.2431	100.345	136.521	81.9505	136.612
89	NM_001163339.5	MBNL3	16.8408	21.8611	2.48656	8.79169	1.47321e-18	1.66076e-17	0	0	0	0	0	0	0	105.201	64.5072	0	0	32.3821
90	NM_001167718.2	PTGS2	2390.46	-3.61518	0.341767	-10.5779	3.7723e-26	5.88884e-25	5594.66	3236.22	4152.45	5140.95	4345.15	4051.82	563.079	508.02	97.2728	396.289	298.002	301.558
91	NM_001167719.2	PTGS2	17533.8	2.71229	0.0731686	37.0691	8.84651e-301	5.23144e-298	4445.33	5646.47	4337.28	4683.13	3919.19	4825.15	28241.1	30610.7	32379.5	31180.7	29754.4	30382.5
92	NM_001167766.2	ODC	920.327	2.11606	0.117823	17.9596	4.0372e-72	2.19063e-70	263.642	339.078	339.73	379.083	303.718	445.997	1408.82	1538.45	1495.95	1400.28	1321.85	1807.32
93	NM_001195123.2	CIDEA	77.4539	2.23711	0.181145	12.3498	4.88028e-35	1.03133e-33	31.8998	23.1848	29.0443	28.1882	21.627	28.642	120.66	126.78	123.895	125.144	147.937	122.445
94	NM_001198600.2	LRRC17	706.299	-2.29229	0.132767	-17.2655	8.55922e-67	4.11905e-65	1268.49	944.782	1004.23	1313.18	1234.62	1273.55	252.492	267.048	166.9	250.288	290.552	209.472
95	NM_001199459.2	RDH10	211.549	3.43666	0.524141	6.55676	5.49889e-11	4.12062e-10	54.4173	0	66.0097	40.8243	35.7316	17.3898	300.532	353.366	376.804	398.185	406.56	488.767
96	NM_001199460.2	CPNE8	1203.13	2.50536	0.0617371	40.5812	0	0	358.404	358.399	349.411	383.943	336.629	376.438	1882.52	2028.48	2303.83	2037.38	1948.72	2073.46
97	NM_001199495.2	CDH17	818.062	2.17415	0.0915665	23.744	1.26782e-124	1.41776e-122	245.816	301.403	346.771	354.783	281.151	249.595	1312.73	1279.49	1434.52	1312.11	1306.95	1391.42
98	NM_001199557.2	TMEM5	61.004	2.17673	0.287197	7.5792	3.47684e-14	3.11682e-13	23.4557	32.8452	12.3218	17.4961	27.2688	19.4356	64.7988	108.797	92.1531	109.975	100.044	123.457
99	NM_001199565.2	PDDC1	62.1015	2.11765	0.387978	5.45816	4.81081e-08	3.00536e-07	44.0968	14.4905	30.8045	9.72008	18.8061	21.4815	70.3849	79.1252	139.254	146.001	83.0148	88.0388
100	NM_001199581.2	GJC2	134.601	-3.3065	0.779005	-4.24452	2.1906e-05	0.000108288	211.102	228.95	301.004	239.114	272.688	213.792	53.6266	12.5881	44.0287	0	38.3145	0
101	NM_001199582.2	USP47	173.279	2.60874	0.61265	4.25812	2.06151e-05	0.000102182	27.2086	70.5205	75.6911	42.7684	0	76.7196	151.942	142.965	300.01	365.951	387.403	438.17
102	NM_001199595.2	PHLDA2	18094.1	3.18593	0.0859142	37.0827	5.33948e-301	3.26833e-298	4122.58	4424.44	3497.63	3101.68	3133.09	3217.11	34442.8	31383	31600.3	31801.7	34156.3	32248.5
103	NM_001199704.2	ARG2	47.5617	2.0841	0.280911	7.41907	1.1795e-13	1.02498e-12	17.8264	14.4905	10.5615	26.2442	23.5076	16.3669	88.2605	69.2346	90.1053	66.3641	83.0148	64.7642
104	NM_001199709.2	SPRED1	2794.62	2.21633	0.0722621	30.6707	1.40146e-206	4.25192e-204	916.65	1019.17	1154.73	937.988	945.006	963.599	4223.1	4420.22	5285.5	4250.15	4550.92	4868.44
105	NM_001252027.2	CYP46A1	14.9209	-7.33026	1.96055	-3.73887	0.000184846	0.000821356	25.3322	39.6074	72.1706	0	0	41.9401	0	0	0	0	0	0
106	NM_001271940.4	FZD3	358.685	-2.40366	0.0968548	-24.8172	5.85337e-136	7.62031e-134	591.084	533.251	628.412	590.981	617.78	659.789	118.425	135.772	105.464	117.559	108.558	97.1462
107	NM_001276338.1	CDCA9	19.8514	2.48813	0.497156	5.00474	5.59385e-07	3.20738e-06	1.87646	6.76224	7.04103	9.72008	6.58213	4.09171	13.4067	50.3524	37.8852	31.2859	28.7359	40.4776
108	NM_001277282.2	HOXC9	109.881	-2.28659	0.25376	-9.01084	2.04491e-19	2.3966e-18	181.078	211.562	153.142	148.717	225.673	173.898	29.0478	27.8737	50.1723	23.7015	32.9931	60.7164
109	NM_001277363.2	GAS2L3	70.9773	-3.48343	1.1917	-2.92308	0.00346589	0.0123305	117.279	85.0111	132.019	151.633	180.538	115.591	0	44.0584	0	25.5976	0	0
110	NM_001277383.3	GLT8D2	19.1856	-2.08635	0.583898	-3.57314	0.000352723	0.00150263	33.7763	26.0829	26.4039	42.7684	24.4479	32.7337	3.35166	3.5966	6.14354	0.948059	12.7715	17.203
111	NM_001277468.1	POLR2H	16.6186	3.12821	0.716036	4.36879	1.24938e-05	6.33959e-05	0	5.79621	9.68142	2.91602	1.88061	0	42.4544	28.7728	22.5263	29.3898	27.6716	28.3343
112	NM_001277548.2	RHOJ	346.791	-2.38758	0.751535	-3.17693	0.00148842	0.00571423	555.432	612.466	476.15	595.841	760.706	493.052	197.748	65.638	0	67.3122	168.158	168.994
113	NM_001277594.1	FIBIN	3435.47	-2.5058	0.0409939	-61.1262	0	0	5710.06	5869.63	5796.53	5543.36	6113.86	6019.93	1080.35	1038.52	1060.79	994.514	937.642	1060.51
114	NM_001277671.2	C19orf12	62.5924	-2.53781	0.724122	-3.50467	0.000457169	0.00191438	85.3789	139.109	119.698	128.305	65.8213	102.293	12.2894	3.5966	0	8.53253	42.5717	43.5134
115	NM_001277699.2	ANGPTL2	2915.59	-2.59059	0.0610659	-42.4228	0	0	4839.39	5034.97	4460.49	5738.74	4915.91	5016.44	813.337	821.824	886.718	797.318	787.577	874.316
116	NM_001277703.2	PERPA	16.8644	-2.04383	0.426969	-4.78683	1.69438e-06	9.30684e-06	32.838	23.1848	30.8045	25.2722	30.0897	20.4586	7.82055	5.3949	3.07177	3.79224	8.51434	11.1313
117	NM_001277704.2	PERPB	84.7481	-3.08844	0.228645	-13.5076	1.41097e-41	3.64657e-40	160.437	151.667	156.663	142.885	148.568	149.348	16.7583	17.983	12.2871	13.2728	31.9288	15.1791
118	NM_001277745.1	FAM13B	113.102	2.64685	0.20268	13.0592	5.62978e-39	1.33712e-37	37.5292	31.8791	23.7635	44.7124	22.5673	26.5961	215.624	174.435	220.144	216.157	159.644	184.173
119	NM_001277761.3	TNS3	21.8743	22.2241	3.00451	7.3969	1.39395e-13	1.20324e-12	0	0	0	0	0	0	0	71.932	0	190.56	0	0
120	NM_001277808.3	LOC100859191	252.664	2.81291	0.125387	22.4338	1.84228e-111	1.77561e-109	75.0583	55.064	72.1706	62.2085	58.2989	54.2152	414.489	452.273	455.646	387.756	424.653	520.137
121	NM_001277810.1	SELENBP1	84.6401	-2.00087	0.202544	-9.87871	5.14903e-23	7.18598e-22	124.784	166.158	117.937	127.333	123.18	153.439	33.5166	38.6635	28.6699	25.5976	30.8645	45.5373
122	NM_001277826.2	SGMS2	2798.27	2.01918	0.0435444	46.3706	0	0	1126.81	1156.34	1179.37	1085.73	1016.47	1079.19	4138.19	4516.43	4613.8	4529.83	4551.98	4585.1
123	NM_001277963.4	LOC100859249	32.1845	3.25698	0.572958	5.68451	1.3119e-08	8.50624e-08	5.62938	6.76224	0	7.77606	9.40304	7.1605	40.22	45.8567	46.0766	71.1044	30.8645	115.361
124	NM_001278001.2	ARMC7	80.1689	2.24153	0.260194	8.61483	7.00467e-18	7.66122e-17	28.1469	20.2867	21.1231	45.6844	26.3285	26.5961	149.708	173.536	99.3206	123.248	105.365	142.684
125	NM_001278069.2	EMG1	89.0374	2.44038	0.209506	11.6483	2.34138e-31	4.45182e-30	27.2086	31.8791	29.0443	25.2722	28.2091	24.5503	119.543	169.939	193.522	115.663	144.744	158.875
126	NM_001278133.2	CREM	16.4562	-5.95137	1.89227	-3.1451	0.00166029	0.00631775	15.9499	56.03	0	47.6284	0	74.6738	0	0	0	0	3.19288	0
127	NM_001278151.2	SLCO4A1	74.0895	2.10385	0.29506	7.13023	1.00201e-12	8.23172e-12	25.3322	48.3017	11.4417	34.9923	23.5076	24.5503	105.019	113.293	107.512	133.676	130.908	130.54
128	NM_001278155.2	HACE1	485.821	2.35938	0.179465	13.1467	1.77654e-39	4.29844e-38	90.07	127.517	154.023	187.598	207.807	184.127	805.516	905.445	1011.64	747.071	687.533	721.513
129	NM_001282194.2	CLN5	54.5324	2.63973	0.282519	9.34352	9.31806e-21	1.17494e-19	15.0117	23.1848	15.8423	12.6361	8.46274	15.3439	87.1433	81.8227	89.0814	91.0137	129.844	85.003
130	NM_001286225.2	TCAIM	19.8202	3.46964	0.947012	3.66378	0.000248524	0.00108401	0	6.76224	0	3.88803	0	9.20636	18.9928	62.9405	17.4067	39.8185	59.6004	19.2269
131	NM_001293088.2	ZFHX3	80.4218	-2.95002	0.490065	-6.01965	1.74798e-09	1.20432e-08	116.34	135.245	108.256	146.773	152.329	195.379	43.5716	20.6805	13.311	23.7015	7.45005	2.02388
132	NM_001293103.2	MTNR1B	70.7672	5.60248	0.434651	12.8896	5.15031e-38	1.1822e-36	5.62938	3.86414	0.880129	0	4.70152	2.04586	174.287	143.864	130.038	163.066	107.494	113.337
133	NM_001293108.1	NGF	14.1915	4.50195	1.24265	3.62286	0.000291368	0.00125924	0	0	7.04103	0	0	0	26.8133	56.6465	41.9809	18.0131	11.7072	8.09552
134	NM_001293109.2	NGF	72.1827	3.04719	0.29235	10.4231	1.94577e-25	2.95679e-24	22.5175	20.2867	12.3218	5.83205	12.224	20.4586	112.839	120.486	137.206	123.248	112.815	165.958
135	NM_001293173.2	C4orf48	34.6356	2.17766	0.279119	7.8019	6.09816e-15	5.74885e-14	15.9499	12.5585	12.3218	11.6641	9.40304	13.2981	69.2677	50.3524	48.1244	60.6758	55.3432	56.6686
136	NM_001305109.2	ECHDC1	52.3497	-2.06816	0.682526	-3.03015	0.00244434	0.0089762	95.6994	101.434	71.2905	112.753	69.5825	56.2611	52.5094	7.1932	11.2632	33.1821	17.0287	0
137	NM_001305135.2	USP37	405.738	2.43265	0.145796	16.6852	1.67888e-62	7.37734e-61	116.34	170.022	140.821	141.913	105.314	85.926	713.904	704.934	660.431	673.122	784.384	571.746
138	NM_001305439.2	SLC38A2	4889.84	2.36401	0.0528658	44.7172	0	0	1488.97	1447.12	1687.21	1736.01	1573.13	1612.14	7459.69	8363.9	8458.64	8476.6	7868.32	8506.37
139	NM_001305665.2	THRAP3	2296.46	2.07368	0.10459	19.8268	1.74736e-87	1.17922e-85	810.63	778.624	1054.39	661.937	888.587	1095.56	3584.05	3730.58	3557.11	3933.5	3837.84	3624.77
140	NM_001312662.2	CSF2RA	15.0246	3.1503	0.960299	3.28054	0.0010361	0.00409115	2.81469	2.8981	0	7.77606	3.76122	1.02293	29.0478	0	31.7416	31.2859	43.636	26.3104
141	NM_001317087.2	HDGFRP2	87.2968	-2.42908	0.898046	-2.70485	0.00683354	0.0227567	57.232	85.0111	73.9308	216.758	239.778	210.723	52.5094	0	27.6459	61.6238	22.3501	0
142	NM_001318409.2	DUSP7	1492.46	2.41852	0.0536016	45.1204	0	0	519.779	426.987	474.39	489.892	454.167	456.226	2479.11	2657.89	2531.14	2318.95	2568.14	2532.89
143	NM_001321558.2	MAPKAPK3	33.1437	-2.09246	0.383132	-5.46145	4.72251e-08	2.95337e-07	34.7145	59.8942	70.4103	59.2925	55.4779	41.9401	18.9928	8.09235	12.2871	5.68835	11.7072	19.2269
144	NM_001321736.2	SLC16A10	114.066	-2.19671	0.243321	-9.02803	1.74797e-19	2.05688e-18	172.634	184.513	199.789	161.353	211.568	193.333	52.5094	36.8652	27.6459	24.6495	35.1217	68.8119
145	NM_001352023.2	TXNRD1	265.489	2.71791	0.332335	8.17825	2.88002e-16	2.905e-15	62.8614	61.8262	159.303	54.4324	29.1494	52.1694	395.496	310.207	661.455	449.38	542.789	406.8
146	NM_001389351.2	NFYA	67.3712	-3.00846	1.01144	-2.97443	0.00293535	0.0106129	142.611	129.449	173.385	68.0406	115.657	90.0177	33.5166	37.7643	0	18.0131	0	0
147	NM_001389356.2	LOC378902	2461.92	2.45405	0.0520684	47.1312	0	0	716.807	844.314	762.192	767.886	723.094	744.692	4425.31	3859.15	3939.04	4139.23	4332.74	4288.6
148	NM_001389377.2	LCT	11.6721	3.76501	0.656996	5.73065	1.00049e-08	6.54669e-08	0	0.966035	1.76026	0.972008	0.940304	5.11464	18.9928	17.983	22.5263	29.3898	19.1573	22.2627
149	NM_001389421.2	HN1	152.127	2.30234	0.174301	13.209	7.78461e-40	1.906e-38	59.1084	62.7923	46.6468	34.9923	61.1198	42.963	273.719	313.804	216.048	243.651	228.823	241.854
150	NM_001389449.2	TSC22D4	15.9449	-3.76199	0.701872	-5.35994	8.32481e-08	5.10462e-07	16.8881	35.7433	39.6058	33.0483	38.5525	14.321	0	0	4.0957	1.89612	2.12859	5.0597
151	NM_001389453.2	DGCR8	416.274	2.53994	0.161065	15.7697	5.03122e-56	1.93325e-54	117.279	142.007	72.1706	163.297	105.314	134.004	650.223	804.74	747.464	768.876	610.904	679.012
152	NM_001389457.2	SLC30A1	2297.44	2.03007	0.0803305	25.2715	6.5663e-141	9.20074e-139	913.835	746.745	1126.57	798.019	901.752	933.934	3649.96	3766.54	3714.8	3705.01	3740.99	3571.14
153	NM_001389477.2	TG	77.2822	2.04249	0.367852	5.55247	2.81654e-08	1.78704e-07	15.0117	24.1509	14.9622	41.7963	38.5525	47.0547	79.3227	169.939	88.0575	102.39	175.608	130.54
154	NM_001389554.1	DNAAF1	76.1757	-2.21529	0.429406	-5.15897	2.48314e-07	1.46371e-06	98.5141	137.177	151.382	137.053	121.299	107.407	14.5239	60.2431	21.5024	30.3379	5.32146	29.3463
155	NM_001393721.2	ZNFY2	30.6246	-23.3596	1.90778	-12.2444	1.801e-34	3.75595e-33	61.9231	91.7733	121.458	92.3408	0	0	0	0	0	0	0	0
156	NM_001395219.2	NHEJ1	134.483	-2.2046	0.532331	-4.14142	3.45164e-05	0.000166705	243.94	202.867	234.114	170.101	223.792	251.64	0	84.5201	59.3876	42.6627	53.2146	47.5612
157	NM_001395965.1	IKBKB	63.8638	23.7128	1.42168	16.6794	1.84924e-62	8.11571e-61	0	0	0	0	0	0	134.067	0	49.1483	211.417	274.588	97.1462
158	NM_001396173.1	OPA1	170.312	3.83225	1.03166	3.71463	0.000203502	0.000898758	51.6026	0	31.6846	6.80406	0	43.9859	459.178	425.298	395.235	214.261	57.4718	358.227
159	NM_001396204.1	ZNF639	60.0004	3.14259	1.12126	2.80272	0.00506736	0.017393	55.3555	12.5585	5.28077	0	0	0	33.5166	75.5286	112.632	119.455	227.759	77.9194
160	NM_001396218.1	TBL1XR1	67.971	-24.3444	3.00358	-8.10513	5.26873e-16	5.25517e-15	0	169.056	0	232.31	0	414.286	0	0	0	0	0	0
161	NM_001396220.1	TBL1XR1	39.6825	23.055	3.00391	7.67501	1.65401e-14	1.51745e-13	0	0	0	0	0	0	58.0955	0	0	418.094	0	0
162	NM_001396287.1	CYP24A1	173.742	3.10519	0.138967	22.3448	1.3578e-110	1.27692e-108	30.0233	38.6414	34.325	38.8803	40.4331	34.7796	323.994	277.837	295.914	314.756	300.131	355.191
163	NM_001396332.1	RNF34	408.134	4.89961	0.985292	4.97275	6.60101e-07	3.76199e-06	0	7.72828	0	60.2645	36.6719	54.2152	578.721	915.335	831.426	903.5	698.176	811.576
164	NM_001396341.1	C2H6orf52	202.218	2.15858	0.212496	10.1582	3.046e-24	4.45411e-23	77.873	91.7733	97.6943	61.2365	39.4928	75.6967	305.001	279.636	276.459	296.742	417.203	407.812
165	NM_001396343.1	C2H6orf52	27.9838	-23.2394	2.43856	-9.52999	1.57303e-21	2.05477e-20	0	137.177	124.978	0	0	73.6509	0	0	0	0	0	0
166	NM_001396345.1	C2H6orf52	24.0669	-23.0286	2.46386	-9.34656	9.05485e-21	1.14217e-19	0	53.1319	0	0	111.896	123.774	0	0	0	0	0	0
167	NM_001396414.1	PRMT5	54.4725	-2.09633	0.682306	-3.07243	0.00212326	0.00791204	123.846	84.045	107.376	70.9566	74.284	69.5591	0	30.5711	15.3589	36.0262	3.19288	38.4537
168	NM_001396417.1	PRMT5	34.2956	-2.4449	0.909289	-2.6888	0.00717095	0.0237489	73.1819	75.3507	24.6436	31.1043	33.8509	109.453	27.9305	17.0839	0	0	14.9001	4.04776
169	NM_001396418.1	PRMT5	19.1635	-4.29746	1.63615	-2.62656	0.00862522	0.0279237	40.3439	36.7093	14.9622	82.6207	44.1943	0	0	0	0	0	0	11.1313
170	NM_001396424.2	INSIG1	917.76	2.55413	0.22193	11.5087	1.19211e-30	2.19718e-29	317.121	167.124	328.288	211.898	148.568	429.63	1309.38	1792.91	1875.83	1412.61	1525.13	1494.64
171	NM_001396440.1	TNS1	4868.29	-2.11907	0.162209	-13.0638	5.2982e-39	1.26008e-37	6659.55	7190.2	8865.54	5902.03	9522.46	9349.57	1781.97	2400.73	2060.13	2032.64	1180.3	1474.4
172	NM_001396511.1	MYB	97.333	2.04894	0.313365	6.53853	6.21271e-11	4.63958e-10	33.7763	61.8262	37.8455	34.0203	16.9255	42.963	261.43	137.57	121.847	166.858	122.394	130.54
173	NM_001396529.1	SERPINB10B	13.4747	7.26497	2.01599	3.60366	0.000313762	0.00135004	0	0	0	0	0	0	37.9855	0	0	37.9224	77.6934	8.09552
174	NM_001396539.1	PKIA	25.3763	-21.264	2.44133	-8.70998	3.03919e-18	3.37054e-17	112.588	0	80.9719	0	110.956	0	0	0	0	0	0	0
175	NM_001396543.1	INHBA	14569.1	3.9294	0.0758829	51.7824	0	0	1885.84	1876.04	1414.37	1786.55	1712.29	2095.98	26990.9	26535.7	29775.7	27381.8	25752.7	27620.9
176	NM_001396550.1	PTK2	13.1651	-7.14954	2.57862	-2.77262	0.00556073	0.0189043	119.155	8.69431	0	30.1322	0	0	0	0	0	0	0	0
177	NM_001396583.1	PALM2AKAP2	15.8035	21.7539	1.54093	14.1174	2.96843e-45	8.48921e-44	0	0	0	0	0	0	8.93777	53.949	64.5072	21.8054	40.4431	0
178	NM_001396604.1	SNX16	22.2744	22.247	2.5371	8.76866	1.80798e-18	2.02701e-17	0	0	0	0	0	0	122.894	7.1932	137.206	0	0	0
179	NM_001396605.1	RIPK2	76.9503	2.52029	0.222928	11.3054	1.23438e-29	2.17953e-28	22.5175	29.9471	18.4827	27.2162	21.627	17.3898	120.66	124.982	164.852	146.001	103.236	126.492
180	NM_001396622.1	COL1A1	14568.7	-2.35664	0.119924	-19.6511	5.66044e-86	3.76895e-84	21733.1	16494.1	27860.5	21970.3	30227	27982.2	4842.04	5048.73	4880.02	4780.11	4743.55	4263.3
181	NM_001396636.1	HOXB6	91.6776	-2.0017	0.25062	-7.98699	1.38269e-15	1.35132e-14	162.314	144.905	161.944	118.585	136.344	155.485	40.22	28.7728	53.244	19.9092	51.0861	27.3224
182	NM_001396639.1	NDUFS1	122.209	-2.02299	0.607862	-3.32804	0.000874594	0.00350099	148.24	196.105	158.423	329.511	160.792	184.127	24.5789	140.267	15.3589	5.68835	86.2077	17.203
183	NM_001396696.1	ELOVL1	29.5403	5.9772	0.892913	6.69404	2.17086e-11	1.66428e-10	0	0	5.28077	0	0	0	77.0883	44.9575	70.6507	45.5068	55.3432	55.6567
184	NM_001396707.1	SPIN1L	139.978	-2.46112	0.702363	-3.50406	0.000458227	0.00191789	325.566	211.562	244.676	319.791	213.449	106.385	46.9233	21.5796	9.21531	63.52	117.072	0
185	NM_001396757.1	ANGEL2	59.7819	2.42743	0.81805	2.96734	0.00300385	0.0108325	0	0	19.3628	18.4682	34.7913	39.8942	107.253	106.999	96.2488	127.988	70.2433	96.1343
186	NM_001396781.1	CTTN	83.1554	24.0859	3.00353	8.01921	1.06429e-15	1.04747e-14	0	0	0	0	0	0	0	404.618	0	476.874	0	116.373
187	NM_001396783.1	CTTN	54.6865	23.5009	3.00371	7.82398	5.11803e-15	4.85239e-14	0	0	0	0	0	0	0	120.486	0	293.898	0	241.854
188	NM_001396784.1	CTTN	309.13	25.9159	0.881926	29.3856	8.39838e-190	2.20315e-187	0	0	0	0	0	0	869.198	530.499	938.938	558.407	512.989	299.534
189	NM_001396797.1	CTTN	130.496	24.7152	1.74925	14.129	2.51599e-45	7.22494e-44	0	0	0	0	0	0	254.726	278.737	91.1292	0	642.833	298.522
190	NM_001396813.1	STAU1	166.573	-25.665	0.858504	-29.895	2.2839e-196	6.42623e-194	270.21	248.271	465.588	325.623	363.898	325.291	0	0	0	0	0	0
191	NM_001396819.1	STAU1	129.63	-25.333	1.68393	-15.0439	3.78419e-51	1.27565e-49	202.658	0	442.705	280.91	219.091	410.194	0	0	0	0	0	0
192	NM_001396823.1	UBE2I	533.402	2.10894	0.241919	8.71752	2.84361e-18	3.15666e-17	168.881	279.184	171.625	327.567	157.971	99.2241	879.253	583.549	981.943	827.656	931.256	992.713
193	NM_001396824.1	UBE2I	23.4018	-3.72203	1.11073	-3.35096	0.000805319	0.0032434	29.0851	50.2338	22.0032	25.2722	85.5677	49.1006	0	13.4873	0	0	0	6.07164
194	NM_001396832.1	PUM2	49.846	23.371	3.00376	7.78059	7.21876e-15	6.77596e-14	0	0	0	0	0	0	325.111	0	0	273.041	0	0
195	NM_001396859.1	DBN1	20.5756	-3.87709	1.02277	-3.79076	0.000150185	0.000674384	48.7879	37.6754	51.0475	31.1043	31.9703	30.6879	0	0	0	11.3767	4.25717	0
196	NM_001396889.1	FBF1	39.7935	-23.7239	3.00387	-7.8978	2.83876e-15	2.72775e-14	0	223.154	102.975	0	0	151.393	0	0	0	0	0	0
197	NM_001396920.1	PARN	45.5659	23.2484	0.930057	24.9968	6.62733e-138	8.89337e-136	0	0	0	0	0	0	43.5716	89.0159	124.919	91.0137	80.8863	117.385
198	NM_001396928.1	TBL3	13.0623	4.94021	1.14224	4.32501	1.52524e-05	7.66905e-05	0	0	0	0	0	5.11464	24.5789	39.5626	5.11962	28.4418	26.6073	27.3224
199	NM_001396972.1	SERPINH1	423.636	-3.41778	0.665286	-5.13732	2.78691e-07	1.63806e-06	909.144	777.658	610.81	744.558	624.362	982.011	107.253	53.949	0	75.8447	96.8506	101.194
200	NM_001397050.1	SEC31A	85.782	24.1262	3.00351	8.03267	9.53777e-16	9.40302e-15	0	0	0	0	0	0	0	0	534.488	0	494.896	0
201	NM_001397052.1	SEC31A	31.8938	22.7383	3.00409	7.56912	3.75775e-14	3.3626e-13	0	0	0	0	0	0	0	320.997	0	0	0	61.7283
202	NM_001397070.1	SEC31A	27.28	-21.4691	1.57038	-13.6713	1.50622e-42	3.98422e-41	97.5758	34.7773	141.701	0	10.3433	42.963	0	0	0	0	0	0
203	NM_001397079.1	SEC31A	53.5192	-3.05061	1.08289	-2.81709	0.00484603	0.0166958	142.611	60.8602	183.067	82.6207	50.7764	53.1923	0	7.1932	0	12.3248	0	49.5851
204	NM_001397095.1	PPP6R3	14.1132	7.33206	2.5468	2.87893	0.00399022	0.0140003	0	0	0	0	0	0	26.8133	0	0	17.0651	0	125.481
205	NM_001397096.1	PPP6R3	13.5968	7.27892	2.57417	2.82767	0.00468876	0.0162148	0	0	0	0	0	0	0	134.873	0	12.3248	15.9644	0
206	NM_001397102.1	PPP6R3	18.9931	22.0254	2.48608	8.8595	8.03763e-19	9.17647e-18	0	0	0	0	0	0	111.722	0	32.7656	83.4292	0	0
207	NM_001397103.1	PPP6R3	146.067	24.8728	2.54391	9.7774	1.4078e-22	1.92018e-21	0	0	0	0	0	0	0	383.937	336.871	558.407	0	473.588
208	NM_001397202.1	C2orf49	14.2605	7.34746	2.50993	2.92736	0.00341854	0.0121744	0	0	0	0	0	0	21.2272	50.3524	0	99.5462	0	0
209	NM_001397206.1	NDFIP2	20.2057	22.1122	1.3064	16.926	2.89214e-64	1.31389e-62	0	0	0	0	0	0	22.3444	86.3184	35.8373	5.68835	86.2077	6.07164
210	NM_001397214.1	PLIN2	67.9811	2.83216	0.817825	3.46303	0.000534122	0.00221535	0	7.72828	35.2052	22.3562	7.52243	27.6191	54.7438	8.09235	75.7704	215.209	190.508	171.018
211	NM_001397264.1	EXOC6	14.863	-4.58249	1.59604	-2.87116	0.00408969	0.0143162	0	16.4226	73.0507	45.6844	20.6867	15.3439	0	0	7.16747	0	0	0
212	NM_001397277.1	MFSD13A	54.9043	-3.56604	1.25323	-2.84549	0.0044343	0.0154112	82.5642	90.8073	181.307	123.445	75.2243	54.2152	0	0	0	4.7403	0	46.5492
213	NM_001397279.1	MFSD13A	26.991	-23.1965	1.99331	-11.6372	2.66628e-31	5.04483e-30	0	111.094	22.8834	0	27.2688	162.646	0	0	0	0	0	0
214	NM_001397284.1	NHLRC2	80.154	-24.6738	3.00352	-8.21498	2.12203e-16	2.15664e-15	255.198	0	0	706.65	0	0	0	0	0	0	0	0
215	NM_001397302.1	NFIC	29.3265	-23.2862	3.00411	-7.75143	9.08623e-15	8.48097e-14	0	0	0	151.633	200.285	0	0	0	0	0	0	0
216	NM_001397345.1	CDIP1	27.8366	-23.2373	1.45998	-15.9161	4.89821e-57	1.93762e-55	33.7763	51.1998	59.8488	0	81.8065	107.407	0	0	0	0	0	0
217	NM_001397363.1	PNRC2	96.6331	2.06663	0.526402	3.92596	8.63858e-05	0.000399788	15.0117	56.03	46.6468	41.7963	4.70152	59.3299	180.99	143.864	121.847	55.9355	294.809	138.636
218	NM_001397586.1	SHC1	198.231	-25.6995	0.865796	-29.6832	1.26678e-193	3.50778e-191	224.237	426.987	425.102	346.035	419.376	537.037	0	0	0	0	0	0
219	NM_001397590.1	SHC1	26.1088	-23.1299	1.09287	-21.1643	2.0389e-99	1.63159e-97	64.7378	28.981	15.8423	87.4807	27.2688	88.9948	0	0	0	0	0	0
220	NM_001397676.1	ARNTL	78.6794	3.04841	1.03712	2.93929	0.00328963	0.0117682	30.9616	0	49.2872	0	0	21.4815	189.928	151.956	52.2201	158.326	135.165	154.827
221	NM_001397679.1	CDCA4	615.896	2.46415	0.109369	22.5306	2.08002e-112	2.04428e-110	172.634	187.411	200.669	176.905	238.837	156.508	938.466	887.461	1102.77	1150	1160.08	1019.02
222	NM_001397689.1	SAMD11	17.1243	4.20126	1.27073	3.30618	0.000945789	0.00376181	0	10.6264	0	0	0	0	16.7583	39.5626	28.6699	32.234	14.9001	62.7403
223	NM_001397693.1	THRAP3	178.561	2.12574	0.344667	6.16752	6.9369e-10	4.88256e-09	52.5408	87.9092	87.1328	97.2008	48.8958	25.5732	237.968	338.98	471.005	252.184	310.773	132.564
224	NM_001397716.1	TSPAN14	2271.37	2.12411	0.0677197	31.3663	5.84132e-216	1.97868e-213	832.209	813.401	820.28	1001.17	798.318	821.412	3261.17	3958.96	3838.69	3530.57	3636.69	3943.53
225	NM_001397780.1	MOSPD2	35.3484	4.81469	1.70613	2.822	0.00477253	0.0164637	0	0	0	14.5801	0	0	0	80.0244	155.636	9.48059	134.101	30.3582
226	NM_001397790.1	ETV5	60.3376	-3.35259	0.860559	-3.89583	9.78638e-05	0.000449686	107.896	173.886	120.578	59.2925	44.1943	153.439	40.22	11.689	7.16747	5.68835	0	0
227	NM_001397794.1	PDP1	133.456	4.25073	0.727634	5.84185	5.16246e-09	3.4446e-08	0	22.2188	12.3218	8.74807	0	36.8254	292.712	246.367	239.598	226.586	123.458	392.633
228	NM_001397802.1	LIMK2	15.0669	-22.2647	1.01161	-22.0091	2.35553e-107	2.12363e-105	35.6527	49.2678	19.3628	34.0203	16.9255	25.5732	0	0	0	0	0	0
229	NM_001397870.1	ATP2B1	331.88	2.62365	0.667672	3.92954	8.51076e-05	0.000394081	42.2203	34.7773	278.121	13.6081	35.7316	151.393	488.226	743.597	173.043	638.044	750.326	633.474
230	NM_001397875.1	ATP2B1	111.621	4.16708	0.903339	4.61297	3.96951e-06	2.10929e-05	35.6527	0	0	11.6641	14.1046	9.20636	531.797	12.5881	145.397	226.586	150.065	202.388
231	NM_001397876.1	CCND2	34.1383	-3.80783	1.20596	-3.15752	0.00159119	0.00607272	76.9348	50.2338	46.6468	42.7684	11.2836	154.462	15.6411	11.689	0	0	0	0
232	NM_001397908.1	LIMS1	14.5182	-3.81765	1.24151	-3.075	0.002105	0.00784651	12.197	4.83017	72.1706	15.5521	5.64182	52.1694	5.58611	0	0	0	0	6.07164
233	NM_001397928.1	PUS7	45.4332	23.243	1.44794	16.0525	5.49378e-58	2.20827e-56	0	0	0	0	0	0	145.239	0	52.2201	89.1176	196.894	61.7283
234	NM_001397932.1	PNPLA8	45.8976	3.76538	1.51831	2.47997	0.0131393	0.0405541	0	24.1509	0	13.6081	0	0	0	225.687	90.1053	77.7408	42.5717	76.9074
235	NM_001398006.1	SMAD1	20.4078	22.0985	2.07559	10.6468	1.80383e-26	2.84134e-25	0	0	0	0	0	0	156.411	0	5.11962	0	48.9575	34.406
236	NM_001398012.1	SMAD1	15.3426	3.65413	1.40797	2.59532	0.00945041	0.0303111	0	3.86414	0	9.72008	0	0	0	33.2686	21.5024	52.1432	38.3145	25.2985
237	NM_001398022.1	NIPA2	70.4686	2.72438	0.735938	3.70192	0.000213974	0.0009425	4.69115	45.4036	10.5615	0	5.64182	45.0089	146.356	169.939	125.943	108.079	78.7577	105.242
238	NM_001398048.1	FARP1	19.947	22.094	3.00464	7.35329	1.93386e-13	1.65495e-12	0	0	0	0	0	0	0	0	133.11	0	0	106.254
239	NM_001398067.1	BDNF	36.8822	22.868	1.42099	16.0929	2.85963e-58	1.15611e-56	0	0	0	0	0	0	99.4327	0	72.6986	107.131	90.4649	72.8597
240	NM_001398072.1	NLGN4Y	42.6366	7.06395	0.853396	8.27746	1.25833e-16	1.2945e-15	0	0.966035	0.880129	0.972008	0.940304	0	103.902	152.856	76.7943	80.585	54.2789	39.4657
241	NM_001398106.1	PDCD4	37.4626	-2.57852	1.03767	-2.48491	0.0129584	0.0400922	39.4056	91.7733	72.1706	46.6564	80.8662	54.2152	0	0	0	16.117	15.9644	32.3821
242	NM_001398111.1	PDE5A	13.0714	7.22127	3.00541	2.40276	0.0162718	0.0489798	0	0	0	0	0	0	51.3922	0	105.464	0	0	0
243	NM_001398121.1	GRB2	406.914	2.01391	0.393851	5.11338	3.16444e-07	1.85123e-06	123.846	177.75	50.1674	392.691	130.702	94.1094	451.357	626.708	1102.77	383.964	760.969	587.937
244	NM_001398127.1	BRD2	210.281	2.22742	0.208304	10.6931	1.096e-26	1.73895e-25	74.1201	57.9621	69.5302	78.7326	107.195	56.2611	229.03	306.61	405.474	356.47	468.289	313.701
245	NM_001398133.1	ARVCF	25.4084	22.4282	2.51008	8.93526	4.06234e-19	4.69944e-18	0	0	0	0	0	0	65.916	0	0	222.794	0	16.191
246	NM_001398170.1	BMP2	1521.97	2.69749	0.0823005	32.7761	1.28805e-235	4.78084e-233	458.794	308.165	445.345	389.775	411.853	424.515	2831.04	2637.21	2739	2459.27	2690.53	2468.12
247	NM_001398254.1	GLCCI1	152.192	2.02833	0.342724	5.91825	3.25383e-09	2.20268e-08	36.5909	49.2678	86.2526	47.6284	75.2243	64.4445	292.712	239.174	297.962	183.923	77.6934	375.43
248	NM_001398310.1	GLI3	10.7033	6.93093	1.276	5.43178	5.57957e-08	3.47379e-07	0	0	0	0	0	0	54.7438	2.69745	12.2871	11.3767	15.9644	31.3701
249	NM_001398410.1	CAST	29.6029	22.641	3.00416	7.53655	4.82577e-14	4.28861e-13	0	0	0	0	0	0	309.47	0	0	0	45.7646	0
250	NM_001398416.1	CAST	85.2709	-2.73489	0.874428	-3.12763	0.0017622	0.00667426	199.843	187.411	40.4859	166.213	91.2095	204.586	0	29.672	69.6268	18.0131	0	16.191
251	NM_001398418.1	CAST	84.6421	-24.7467	3.0035	-8.23929	1.7324e-16	1.76994e-15	0	0	0	430.6	302.778	282.328	0	0	0	0	0	0
252	NM_001398430.1	LPAR1	40.4108	2.87126	1.04853	2.73836	0.00617474	0.020771	28.1469	0	7.92116	4.86004	0	17.3898	7.82055	17.0839	229.359	36.9743	77.6934	57.6806
253	NM_204115.3	TNFRSF10B	2481.01	2.15251	0.0581714	37.0028	1.03201e-299	6.00116e-297	957.932	1057.81	883.65	817.459	905.513	843.916	4054.4	4195.44	3871.46	3910.74	4222.05	4051.81
254	NM_204131.2	LIMK1	98.4894	-3.56406	0.738878	-4.8236	1.40988e-06	7.7957e-06	216.731	152.633	176.026	143.857	172.076	228.113	39.1027	9.89066	0	0	19.1573	24.2866
255	NM_204163.3	PSEN1	309.941	2.26552	0.137452	16.4822	4.92738e-61	2.10424e-59	91.9465	88.8752	113.537	122.473	120.359	103.316	377.621	543.986	586.708	564.095	462.967	543.412
256	NM_204189.2	UNG	795.387	3.10557	0.14616	21.2477	3.46551e-100	2.82504e-98	151.055	168.09	106.496	140.941	189.941	238.342	1438.98	1291.18	1336.22	1416.4	1477.24	1589.76
257	NM_204229.2	RGS19	319.713	-2.05755	0.152208	-13.518	1.2241e-41	3.1683e-40	584.517	516.829	484.071	524.884	533.152	449.066	141.887	106.1	77.8182	114.715	142.615	160.898
258	NM_204256.3	CDKN1B	657.82	-2.79895	0.0743993	-37.6207	0	0	1094.91	1161.17	1174.09	1041.99	1197.01	1233.65	173.169	181.628	168.947	163.066	156.451	147.743
259	NM_204322.3	GLDC	79.2021	-2.3379	0.215337	-10.8569	1.84867e-27	3.03244e-26	150.117	141.041	119.698	116.641	152.329	113.545	32.3994	26.0754	32.7656	28.4418	19.1573	18.2149
260	NM_204348.4	XIRP1	27.5457	5.83435	0.732739	7.96239	1.68745e-15	1.64135e-14	1.87646	0	0	0	3.76122	0	49.1577	45.8567	44.0287	73.0005	52.1503	60.7164
261	NM_204360.3	EPHA1	11.193	-2.71266	0.75441	-3.59573	0.00032348	0.00138753	15.9499	27.049	14.9622	21.3842	22.5673	14.321	8.93777	0	5.11962	1.89612	2.12859	0
262	NM_204367.3	RHBG	124.803	-2.20782	0.172686	-12.7852	1.98309e-37	4.49578e-36	192.337	178.716	214.751	189.542	231.315	225.044	32.3994	53.949	58.3637	35.0782	43.636	42.5015
263	NM_204369.2	HMGA1	49.2452	-2.47103	0.991151	-2.49309	0.0126637	0.0392877	87.2553	103.366	19.3628	80.6767	66.7616	143.21	11.1722	9.89066	64.5072	4.7403	0	0
264	NM_204381.3	THY1	6464.64	-2.07012	0.054714	-37.8352	0	0	10943.5	9778.2	11153	9352.66	10932.9	10493.2	2446.71	2522.12	2590.53	2311.37	2691.6	2359.84
265	NM_204387.3	CREM	166.482	2.41692	0.263309	9.17901	4.35061e-20	5.31302e-19	45.9732	102.4	46.6468	42.7684	25.3882	52.1694	246.906	301.215	243.694	320.444	276.716	293.463
266	NM_204396.2	CDKN1A	632.096	2.59411	0.125937	20.5985	2.83113e-94	2.08833e-92	212.04	192.241	165.464	192.458	176.777	138.095	1128.39	869.478	1316.77	913.929	1144.11	1135.4
267	NM_204409.2	TNFSF8	312.595	2.76911	0.116558	23.7574	9.20976e-125	1.03321e-122	83.5024	75.3507	102.095	74.8446	68.6422	74.6738	494.929	549.381	604.115	565.043	474.675	583.889
268	NM_204438.2	CCL20	1319.35	4.35271	0.0907567	47.9601	0	0	143.549	124.618	121.458	135.109	86.508	127.866	2486.93	2415.12	2467.66	2309.47	2634.12	2779.8
269	NM_204439.4	TNFRSF1B	157.008	2.37263	0.147741	16.0594	4.91284e-58	1.97932e-56	55.3555	47.3357	53.6879	63.1805	43.254	41.9401	258.078	307.509	262.125	241.755	285.23	224.651
270	NM_204486.3	TCF3	100.954	24.3571	2.53007	9.62706	6.14642e-22	8.16324e-21	0	0	0	0	0	0	427.896	0	0	411.458	220.309	151.791
271	NM_204493.2	DPYSL3	70.4829	-2.21729	0.505624	-4.38524	1.15856e-05	5.89586e-05	49.7262	226.052	143.461	152.605	77.1049	47.0547	34.6339	14.3864	7.16747	38.8704	22.3501	32.3821
272	NM_204505.1	RGS9BP	187.497	2.13699	0.15268	13.9965	1.63696e-44	4.52207e-43	71.3054	54.0979	75.6911	66.0965	77.1049	72.6279	294.946	368.652	277.483	365.951	242.659	283.343
273	NM_204515.2	IL17RD	26.2321	-2.10772	0.626878	-3.36224	0.000773119	0.00312526	41.2821	36.7093	30.8045	46.6564	60.1795	39.8942	7.82055	3.5966	17.4067	20.8573	9.57864	0
274	NM_204537.2	RGMA	403.811	-2.193	0.123481	-17.7598	1.44749e-70	7.60587e-69	694.29	688.783	719.946	601.673	663.855	606.597	168.7	153.755	175.091	98.5981	127.715	146.731
275	NM_204538.4	SDK2	75.0895	-2.29976	0.850213	-2.70492	0.00683214	0.0227561	123.846	89.8412	105.615	128.305	118.478	183.104	0	42.2601	41.9809	55.9355	11.7072	0
276	NM_204590.3	ID1	360.813	2.29623	0.181888	12.6244	1.54867e-36	3.42199e-35	183.893	107.23	123.218	84.5647	132.583	100.247	736.249	519.709	500.699	581.16	726.912	533.292
277	NM_204596.2	IL2RA	71.4631	6.03748	0.813595	7.42074	1.16465e-13	1.01232e-12	0	0	10.5615	0	0	2.04586	126.246	168.141	162.804	161.17	101.108	125.481
278	NM_204619.2	HOXA11	32.1275	-2.1171	0.824137	-2.56887	0.0102031	0.032454	50.6644	69.5545	43.1263	33.0483	53.5973	63.4216	0	8.9915	33.7895	15.1689	0	14.1672
279	NM_204628.2	IL6	78868.2	3.72638	0.0930694	40.0387	0	0	14108.2	8737.78	11454	10292.6	10223.9	11664.5	153144	144635	150206	135252	153753	142948
280	NM_204728.2	PPARD	623.396	2.45582	0.77034	3.18797	0.00143276	0.00551997	292.728	265.66	271.96	0	131.643	191.288	906.066	1068.19	953.273	1154.74	1146.24	1098.97
281	NM_204730.2	ANXA6	49.1626	-3.84866	1.13508	-3.39064	0.000697298	0.00283916	87.2553	123.652	65.1295	95.2568	90.2692	90.0177	0	0	25.5981	0	12.7715	0
282	NM_204731.2	SOX8	64.6969	2.45699	0.336053	7.31132	2.64535e-13	2.24074e-12	35.6527	15.4566	13.2019	30.1322	16.9255	8.18343	105.019	136.671	99.3206	98.5981	116.008	101.194
283	NM_204749.3	PDGFRA	155.923	-3.49162	0.970871	-3.59638	0.000322672	0.00138458	97.5758	341.976	111.776	443.236	284.912	438.836	43.5716	44.9575	40.957	0	0	23.2746
284	NM_204806.3	HAS2	1626.54	3.86068	0.064464	59.889	0	0	214.855	230.882	215.632	204.122	169.255	222.998	2905.89	3028.34	3277.58	3101.1	2914.03	3033.8
285	NM_204824.2	EFNB2	422.147	2.01161	0.0748316	26.8818	3.58223e-159	6.64809e-157	161.375	154.566	176.026	169.129	175.837	169.806	644.637	676.161	699.34	705.356	613.033	720.501
286	NM_204827.2	DDX5	4629.37	3.36975	0.137314	24.5405	5.46735e-133	6.86172e-131	632.367	900.344	974.303	1034.22	541.615	817.32	7495.44	9929.32	8261.02	7774.08	8631.41	8561.01
287	NM_204835.3	NUMB	249.06	-2.04834	0.707301	-2.89599	0.00377959	0.0133364	281.469	555.47	428.623	351.867	409.032	380.529	75.971	160.948	155.636	91.0137	0	98.1582
288	NM_204838.2	DUSP4	11233.7	2.15558	0.0608322	35.4349	4.96318e-275	2.47379e-272	4192.95	4517.18	3869.05	3403	4500.3	4227.76	18816.2	18376.8	18168.5	18339.3	17991.9	18401.1
289	NM_204849.2	HBEGF	5609	3.52709	0.0984927	35.8107	7.5278e-281	3.86243e-278	978.573	1144.75	732.267	897.163	765.408	855.168	11262.7	9668.56	9095.52	10114.8	10839.8	10953.2
290	NM_204880.3	ATF4	14928	2.14037	0.0252864	84.6451	0	0	5560.88	5559.53	5666.27	5441.3	5408.63	5479.83	24647	23867.9	24166.7	23460.7	24313.8	25563.6
291	NM_204893.3	HOXC8	69.8947	-2.54062	0.237918	-10.6786	1.28236e-26	2.02726e-25	106.958	121.72	127.619	107.893	119.419	131.958	14.5239	13.4873	31.7416	18.9612	19.1573	25.2985
292	NM_204941.2	CHD1	10.6293	-6.84078	2.50683	-2.72886	0.00635538	0.021317	0	48.3017	0	36.9363	42.3137	0	0	0	0	0	0	0
293	NM_204961.2	NOS2	1471.97	3.23946	0.058603	55.2781	0	0	287.098	284.98	269.319	313.959	234.136	303.81	2584.13	2753.2	2663.23	2774.97	2603.26	2591.58
294	NM_204969.2	PLA2G7	38.0074	-23.5055	0.946342	-24.8383	3.46405e-136	4.54364e-134	57.232	51.1998	119.698	50.5444	99.6722	77.7426	0	0	0	0	0	0
295	NM_205001.2	HMGA2	1735.46	2.22723	0.061717	36.0879	3.51696e-285	1.85919e-282	550.741	632.753	660.977	659.021	612.138	548.29	2767.36	2905.16	3151.64	2896.32	2672.44	2768.67
296	NM_205018.2	IL8L1	56564.8	2.50612	0.109305	22.9279	2.45065e-116	2.50009e-114	20368	19268.5	19550.3	15908.9	12329.3	14173.7	93244.4	92969.5	99405.6	91445	98304.5	101810
297	NM_205019.3	K123	494.288	3.48345	0.192219	18.1223	2.1248e-73	1.16931e-71	96.6376	88.8752	102.975	33.0483	80.8662	83.8801	980.92	890.159	789.445	857.993	1088.77	837.886
298	NM_205021.4	COL12A1	21.2234	-22.8706	3.00447	-7.61218	2.69516e-14	2.43864e-13	0	0	0	98.1728	0	156.508	0	0	0	0	0	0
299	NM_205030.2	AMH	16.575	3.25391	0.860217	3.78266	0.000155161	0.000696101	0	9.66035	3.52052	0	5.64182	0	26.8133	33.2686	22.5263	29.3898	46.8289	21.2507
300	NM_205087.2	ADORA2B	1409.16	2.62888	0.0621969	42.267	0	0	446.597	385.448	393.418	339.231	384.584	404.057	2282.48	2446.59	2546.5	2582.51	2408.49	2290.02
301	NM_205095.2	MAPK9	103.575	-24.5767	0.908017	-27.0663	2.45463e-161	4.83853e-159	291.789	163.26	276.361	96.2288	256.703	158.554	0	0	0	0	0	0
302	NM_205150.3	HOXA2	10.0758	-2.33874	0.566694	-4.12699	3.6755e-05	0.000177002	15.0117	13.5245	15.8423	18.4682	18.8061	19.4356	1.11722	4.49575	1.02392	1.89612	3.19288	8.09552
303	NM_205200.2	FST	1163.59	3.24502	0.0873853	37.1347	7.75248e-302	4.83007e-299	215.793	256.965	238.515	240.086	158.911	221.975	2180.82	1941.27	2208.6	2091.42	2078.56	2130.13
304	NM_205217.1	ST3GAL1	48.8088	2.87826	0.306294	9.39705	5.61161e-21	7.16913e-20	13.1352	10.6264	14.0821	12.6361	11.2836	8.18343	91.6121	100.705	112.632	66.3641	56.4075	88.0388
305	NM_205243.2	YAP1	13.226	7.2386	2.58301	2.80238	0.00507266	0.0174078	0	0	0	0	0	0	5.58611	37.7643	0	0	0	115.361
306	NM_205261.3	ALB	11.5717	2.60595	0.835254	3.11994	0.00180887	0.00683838	0.938229	0	0	8.74807	1.88061	8.18343	20.11	15.2856	18.4306	18.9612	15.9644	30.3582
307	NM_205271.2	NFIC	289.274	-2.00813	0.207709	-9.66803	4.12219e-22	5.51258e-21	428.771	375.788	572.964	313.959	437.241	650.583	139.653	90.8142	92.1531	101.442	159.644	108.278
308	NM_205273.2	NFIA	20.0947	-22.7895	1.99143	-11.4438	2.52663e-30	4.59375e-29	30.0233	20.2867	0	0	110.016	80.8114	0	0	0	0	0	0
309	NM_205282.2	LPL	29.116	-3.10196	0.921965	-3.36451	0.000766793	0.00310149	52.5408	63.7583	0	67.0686	72.4034	57.284	0	5.3949	4.0957	13.2728	8.51434	5.0597
310	NM_205306.2	MYB	194.81	3.87859	0.467217	8.30148	1.02824e-16	1.06108e-15	48.7879	0	27.284	19.4402	35.7316	17.3898	351.925	357.862	391.139	330.873	336.317	420.967
311	NM_205319.4	FGFR2	14.4137	-7.28017	2.4957	-2.91709	0.00353313	0.0125467	0	51.1998	0	71.9286	49.8361	0	0	0	0	0	0	0
312	NM_205331.2	GSC	20.953	-2.08178	0.53353	-3.9019	9.54407e-05	0.000439246	30.0233	49.2678	32.5648	39.8523	28.2091	23.5274	3.35166	13.4873	7.16747	1.89612	17.0287	5.0597
313	NM_205397.2	IAPP	29.13	3.38706	0.395489	8.56425	1.08786e-17	1.17874e-16	7.50583	6.76224	4.40065	5.83205	1.88061	4.09171	72.6194	46.7558	50.1723	44.5588	56.4075	48.5731
314	NM_205498.2	IL8L2	206828	2.02593	0.0948104	21.3683	2.63806e-101	2.19148e-99	93300.3	91824.5	88611.4	79420.8	60130.6	76000.5	319107	332324	337453	314886	338422	350460
315	NM_206986.3	RBM12	1131.11	3.56556	0.0966403	36.8952	5.52414e-298	3.10867e-295	151.993	138.143	217.392	164.269	183.359	201.517	1909.33	2272.15	2229.08	2047.81	2064.73	1993.52
316	NM_213579.2	GEM	4339.44	-3.13422	0.0722727	-43.3666	0	0	7613.73	8107.93	8730.88	7275.48	8040.54	6979.44	873.667	829.017	1055.67	862.734	804.605	899.615
317	NM_214672.2	PCDH10	10.0562	4.95302	1.86708	2.65281	0.00798246	0.0260871	0	0	0	0	3.76122	0	32.3994	36.8652	0	0	22.3501	25.2985
318	NR_036668.2	LOC420411	38.0866	2.4045	0.499644	4.81242	1.49111e-06	8.23045e-06	16.8881	16.4226	5.28077	20.4122	8.46274	5.11464	109.488	54.8482	81.9139	23.7015	64.9219	49.5851
319	NR_073539.4	NUDT7	51.3455	3.11328	0.760479	4.09384	4.24285e-05	0.000203119	2.81469	1.93207	10.5615	0	16.9255	31.7108	53.6266	90.8142	86.0096	59.7277	80.8863	181.137
320	NR_102328.3	MKRN3	14.2399	3.06569	0.641129	4.78171	1.73811e-06	9.53953e-06	5.62938	0	0.880129	4.86004	2.82091	4.09171	48.0405	23.3779	17.4067	19.9092	27.6716	16.191
321	NR_102419.1	CHTF8	24.6507	2.47006	0.611199	4.04133	5.31483e-05	0.000251504	0	15.4566	3.52052	13.6081	6.58213	6.13757	67.0333	35.0669	29.6938	36.0262	35.1217	47.5612
322	NR_103452.1	EMG1	141.021	2.466	0.202969	12.1496	5.76491e-34	1.18665e-32	49.7262	35.7433	36.0853	59.2925	52.657	25.5732	220.093	197.813	229.359	225.638	280.973	279.295
323	NR_171279.2	EIF4A2	794.716	2.4426	0.125885	19.4035	7.21397e-84	4.62675e-82	263.642	308.165	296.603	189.542	204.986	217.884	1380.89	1388.29	1539.98	1145.26	1392.09	1209.27
324	NR_173700.1	HMGA2	102.533	3.28031	0.627093	5.23098	1.68613e-07	1.00769e-06	12.197	30.9131	0	11.6641	24.4479	35.8025	96.081	63.8397	173.043	224.69	332.059	225.663
325	NR_173701.1	TGFB2	177.197	2.30529	0.368266	6.25984	3.85368e-10	2.7524e-09	39.4056	126.551	47.527	54.4324	72.4034	17.3898	262.547	254.46	462.814	205.729	292.681	290.427
326	NR_174011.1	LOC420411	17.5435	3.17618	0.599573	5.29739	1.17467e-07	7.10545e-07	1.87646	1.93207	1.76026	5.83205	7.52243	2.04586	31.2822	37.7643	21.5024	15.1689	58.5361	25.2985
327	NR_174026.1	TMEM120B	52.5798	2.12366	0.543929	3.90429	9.45022e-05	0.000435251	10.3205	16.4226	13.2019	15.5521	10.3433	52.1694	135.184	53.949	27.6459	134.624	54.2789	107.266
328	XM_001231502.6	PANX3	25.6135	2.03801	0.413398	4.9299	8.22735e-07	4.65541e-06	15.9499	12.5585	14.9622	5.83205	7.52243	3.06879	41.3372	35.0669	36.8613	44.5588	53.2146	36.4298
329	XM_001231681.6	USP49	74.2564	-3.07901	0.574608	-5.35844	8.39428e-08	5.1454e-07	125.723	116.89	102.975	171.073	119.419	160.6	30.165	11.689	0	29.3898	18.093	5.0597
330	XM_001231826.7	ANKS3	349.885	2.29193	0.196266	11.6777	1.65756e-31	3.17412e-30	123.846	152.633	96.8142	146.773	55.4779	137.072	516.156	668.968	623.57	549.874	537.468	589.961
331	XM_001232273.6	RAB9B	32.8096	3.15388	1.04911	3.00625	0.0026449	0.00964772	22.5175	11.5924	0	0	5.64182	0	26.8133	99.8057	23.5502	37.9224	101.108	64.7642
332	XM_001232577.6	GFOD1	1928.75	2.29067	0.0916988	24.9804	9.99124e-138	1.33051e-135	654.884	505.236	726.106	566.681	725.915	748.784	3067.89	3531.86	2986.79	3324.84	3158.82	3147.13
333	XM_001232641.7	PATZ1	18.9434	-22.7146	0.946051	-24.0099	2.1933e-127	2.57657e-125	39.4056	25.1169	41.3661	29.1602	44.1943	48.0776	0	0	0	0	0	0
334	XM_001232871.7	RIPK3	725.092	2.54382	0.0976504	26.0503	1.33497e-149	2.20745e-147	258.951	199.969	200.669	192.458	178.658	243.457	1347.37	1338.84	1212.33	1087.42	1279.28	1161.71
335	XM_001232899.7	SLC1A4	4045.37	2.15074	0.0680677	31.597	4.05545e-219	1.3872e-216	1287.25	1319.6	1764.66	1460.93	1523.29	1566.1	6389.39	6876.7	6461.98	6809.91	6526.24	6558.38
336	XM_001232927.6	SH2D4B	27.6841	4.29781	0.478751	8.97714	2.77908e-19	3.23746e-18	2.81469	1.93207	4.40065	3.88803	2.82091	0	44.6888	43.1592	62.4594	50.2471	50.0218	65.7761
337	XM_001233342.5	LOC770026	12.3447	2.26512	0.652755	3.47009	0.000520279	0.00216183	9.38229	0	5.28077	3.88803	3.76122	3.06879	30.165	6.29405	19.4546	17.0651	24.4787	25.2985
338	XM_001233351.7	HOGA1	14.4726	2.28301	0.604262	3.77817	0.000157986	0.000708226	3.75292	10.6264	2.64039	0	7.52243	5.11464	21.2272	18.8822	25.5981	39.8185	21.2859	17.203
339	XM_001233407.7	WDR75	728.369	2.03612	0.0911107	22.3478	1.26879e-110	1.19968e-108	299.295	238.611	307.165	346.035	259.524	261.87	1177.55	1131.13	1142.7	1045.71	1275.02	1255.82
340	XM_001233780.7	LOC771545	26.4736	3.33078	0.74522	4.46953	7.83927e-06	4.05564e-05	7.50583	10.6264	1.76026	6.80406	0	2.04586	111.722	64.7388	33.7895	28.4418	34.0574	16.191
341	XM_001234560.6	HHAT	25.1809	-2.2607	0.483904	-4.6718	2.98573e-06	1.6058e-05	37.5292	54.0979	43.1263	54.4324	29.1494	31.7108	8.93777	8.9915	10.2392	5.68835	1.06429	17.203
342	XM_001234788.6	HAUS3	406.744	2.0213	0.152398	13.2633	3.77991e-40	9.34663e-39	120.093	142.007	132.019	203.15	187.121	181.058	497.163	591.641	760.775	748.019	665.183	652.701
343	XM_001235165.5	HOXC13	121.128	-2.86285	0.196848	-14.5434	6.42742e-48	1.96713e-46	226.113	182.581	197.149	195.374	250.121	226.067	34.6339	19.7813	24.5742	32.234	23.4144	41.4895
344	XM_001235418.7	MORN5	42.208	-2.02979	0.374415	-5.42122	5.9194e-08	3.67946e-07	81.6259	75.3507	51.9276	80.6767	45.1346	71.605	23.4616	9.89066	13.311	8.53253	29.8002	15.1791
345	XM_001235693.7	PPP1R36	40.6087	-2.34502	0.315244	-7.43875	1.01646e-13	8.86607e-13	80.6877	62.7923	50.1674	51.5164	80.8662	80.8114	14.5239	7.1932	17.4067	12.3248	13.8358	15.1791
346	XM_003640479.6	URB1	433.068	2.01062	0.16615	12.1013	1.04013e-33	2.13096e-32	98.5141	142.007	209.471	174.961	193.703	214.815	662.512	737.303	753.608	755.603	566.204	688.119
347	XM_003640510.6	GK2	260.869	3.07453	0.362894	8.47226	2.40668e-17	2.55847e-16	80.6877	85.0111	67.7699	14.5801	20.6867	63.4216	309.47	498.129	448.479	589.693	375.695	576.806
348	XM_003640556.6	KLF12	18.5952	-22.6915	2.47529	-9.16721	4.8543e-20	5.90951e-19	0	64.7243	93.2937	65.1245	0	0	0	0	0	0	0	0
349	XM_003640740.6	ASTE1	86.8763	3.20333	0.321779	9.95506	2.39674e-23	3.39101e-22	7.50583	11.5924	25.5237	11.6641	29.1494	16.3669	177.638	159.15	169.971	101.442	176.673	155.839
350	XM_003640746.6	ATP9B	33.7294	3.66979	1.20839	3.03693	0.00238997	0.00879508	2.81469	0	4.40065	2.91602	0	19.4356	140.77	0	107.512	37.9224	19.1573	69.8239
351	XM_003640811.6	CA13	19.9724	2.13547	0.474678	4.49878	6.83445e-06	3.5553e-05	7.50583	11.5924	10.5615	1.94402	6.58213	6.13757	37.9855	23.3779	34.8134	41.7146	15.9644	41.4895
352	XM_003640906.6	LOC421285	13.2493	-2.30375	0.569206	-4.0473	5.18119e-05	0.000245614	25.3322	27.049	12.3218	14.5801	35.7316	17.3898	3.35166	5.3949	7.16747	7.58447	1.06429	2.02388
353	XM_003640994.6	STXBP5	41.4915	23.1171	1.5218	15.1906	4.08134e-52	1.40709e-50	0	0	0	0	0	0	13.4067	128.579	133.11	0	168.158	54.6448
354	XM_003641785.6	TSC22D2	42.195	3.64692	1.46694	2.48608	0.012916	0.0399858	0	0	13.2019	5.83205	0	18.4127	277.071	7.1932	0	143.157	20.2216	21.2507
355	XM_003641890.6	HSD11B2	301.219	3.9733	0.175356	22.6585	1.15123e-113	1.1509e-111	47.8497	19.3207	30.8045	28.1882	41.3734	49.1006	658.043	597.935	572.373	508.16	554.497	506.982
356	XM_003641901.6	SLC9A5	363.08	2.37203	0.0890528	26.6363	2.58178e-156	4.66728e-154	115.402	119.788	124.978	106.921	133.523	104.339	572.017	645.59	589.78	650.369	558.754	635.498
357	XM_003641907.6	B3GNT9	56.3294	-2.12865	0.300367	-7.08684	1.37214e-12	1.12012e-11	75.0583	113.992	105.615	93.3128	87.4483	74.6738	10.055	19.7813	20.4785	15.1689	34.0574	26.3104
358	XM_003641915.6	LOC100857843	13.1298	-4.86236	1.49482	-3.25281	0.00114269	0.0044771	46.9115	33.8112	24.6436	0	25.3882	21.4815	0	0	0	0	5.32146	0
359	XM_003641947.6	DBNDD1	57.2547	-2.26432	0.57381	-3.94611	7.94301e-05	0.000368771	106.958	136.211	75.6911	79.7047	88.3886	81.8343	21.2272	39.5626	18.4306	11.3767	27.6716	0
360	XM_003642062.6	SQSTM1	590.092	2.41871	0.935655	2.58505	0.0097366	0.0311118	228.928	172.92	188.348	166.213	219.091	140.141	1570.81	0	1238.95	1245.75	378.888	1531.07
361	XM_003642194.4	SH2B3	233.735	-2.27148	0.689067	-3.29646	0.000979133	0.00388469	361.218	416.361	439.184	385.887	424.077	296.649	124.012	0	62.4594	113.767	104.301	76.9074
362	XM_003642291.6	RXRA	777.66	-2.5305	0.164688	-15.3654	2.7924e-53	9.95166e-52	1236.59	1289.66	1415.25	1193.63	1527.99	1292.98	116.191	252.661	293.866	230.378	268.202	214.531
363	XM_003642325.6	TRIM47	2411.77	-2.39675	0.0645013	-37.1582	3.22922e-302	2.08643e-299	3818.59	4017.74	4214.94	3633.37	4473.03	4167.41	717.256	865.882	818.115	742.33	745.005	727.585
364	XM_003642348.6	MAP2K6	112.574	-5.06538	1.44191	-3.51295	0.000443153	0.00185837	267.395	295.607	287.802	232.31	228.494	0	12.2894	0	17.4067	0	9.57864	0
365	XM_003642699.6	CELF3	39.5587	2.10912	0.35751	5.89946	3.64693e-09	2.46163e-08	17.8264	10.6264	23.7635	19.4402	12.224	5.11464	48.0405	64.7388	73.7225	54.9874	72.3719	71.8477
366	XM_003642751.6	PRICKLE4	210.355	-2.26863	0.142441	-15.9268	4.13079e-57	1.6359e-55	343.392	353.569	325.648	329.511	354.495	385.644	64.7988	106.999	64.5072	69.2083	61.729	64.7642
367	XM_003642783.5	HEXIM1	3804.12	2.06172	0.0624993	32.9878	1.21378e-238	4.60313e-236	1595.93	1340.86	1384.44	1382.2	1673.74	1443.35	6505.58	5852.57	5854.8	5972.77	6686.95	5956.28
368	XM_003642857.6	ONECUT3	79.914	-2.232	0.247582	-9.01517	1.96572e-19	2.30611e-18	128.537	145.871	125.858	125.389	130.702	135.027	10.055	30.5711	38.9091	35.0782	27.6716	25.2985
369	XM_003642861.6	SBNO2	277.313	-3.00457	0.391487	-7.67476	1.65731e-14	1.51967e-13	561.999	502.338	552.721	462.676	436.301	442.928	78.2055	63.8397	62.4594	19.9092	13.8358	130.54
370	XM_003642867.5	HCN2	45.1401	-2.90948	1.01251	-2.87353	0.00405917	0.0142165	64.7378	68.5885	69.5302	74.8446	96.8513	103.316	15.6411	0	0	0	32.9931	15.1791
371	XM_003642953.6	PAPD4	228.488	2.90187	0.788694	3.67934	0.00023384	0.00102535	36.5909	97.5695	0	97.2008	8.46274	83.8801	464.764	343.475	364.517	372.587	401.238	471.564
372	XM_003642965.6	DNAI1	24.2464	-2.32775	0.50796	-4.58254	4.59367e-06	2.42728e-05	38.4674	45.4036	22.0032	47.6284	45.1346	43.9859	10.055	9.89066	0	8.53253	12.7715	7.08358
373	XM_003642969.6	FAM219A	56.35	22.2362	3.00369	7.40296	1.33182e-13	1.15218e-12	0	0	0	0	0	0	308.353	0	0	367.847	0	0
374	XM_003642982.6	ITGA2	87.6064	6.62664	0.545363	12.1509	5.67538e-34	1.16891e-32	0	0	0	7.77606	0.940304	2.04586	143.004	176.233	216.048	197.196	152.194	155.839
375	XM_003643075.6	GTF2H2	259.533	2.06766	0.111555	18.5349	1.07906e-76	6.28524e-75	84.4406	105.298	117.937	107.893	94.9707	88.9948	372.035	477.449	431.072	399.133	438.489	396.68
376	XM_004934352.5	RAB36	21.2957	-22.5902	1.44402	-15.644	3.65247e-55	1.36879e-53	0	47.3357	40.4859	62.2085	56.4182	49.1006	0	0	0	0	0	0
377	XM_004934365.5	PISD	1277.8	2.67453	0.127713	20.9417	2.23237e-97	1.727e-95	255.198	369.991	443.585	404.355	299.017	303.81	2063.51	2327	1976.17	2273.45	1975.33	2642.18
378	XM_004934588.5	PDE9A	81.6404	-2.00188	0.583334	-3.4318	0.000599598	0.00246669	151.055	117.856	128.499	168.157	120.359	98.2011	24.5789	35.966	22.5263	42.6627	0	69.8239
379	XM_004934785.5	SMPD2	21.9111	-2.86193	1.02366	-2.79578	0.00517739	0.0177236	28.1469	19.3207	41.3661	58.3205	59.2392	24.5503	15.6411	0	0	0	3.19288	13.1552
380	XM_004934868.5	LMOD1	446.974	-3.22076	0.134508	-23.9448	1.04756e-126	1.22239e-124	742.139	909.039	812.359	626.945	861.319	893.017	67.0333	99.8057	90.1053	69.2083	91.5292	101.194
381	XM_004934897.5	SOX13	55.583	-3.99845	1.39939	-2.85729	0.00427282	0.0148974	71.3054	161.328	64.2494	111.781	139.165	79.7884	0	0	0	0	39.3788	0
382	XM_004935061.5	EZH2	49.9587	23.3755	1.85264	12.6174	1.69275e-36	3.73089e-35	0	0	0	0	0	0	0	0	208.88	200.989	90.4649	99.1701
383	XM_004935118.5	CMBL	184.137	3.15873	0.371122	8.5113	1.71993e-17	1.84868e-16	72.2437	60.8602	31.6846	29.1602	14.1046	14.321	303.884	358.761	235.502	283.47	332.059	473.588
384	XM_004935173.5	ANKS6	28.0987	-23.2407	1.45283	-15.9969	1.3432e-57	5.35593e-56	0	44.4376	61.609	114.697	60.1795	56.2611	0	0	0	0	0	0
385	XM_004935176.5	ELP2	42.4454	2.05427	0.570373	3.60163	0.000316224	0.00135976	12.197	16.4226	3.52052	18.4682	31.03	17.3898	32.3994	169.04	27.6459	62.5719	67.0504	51.6089
386	XM_004935313.5	MARK1	39.0485	21.561	1.03536	20.8247	2.58553e-96	1.95682e-94	0	0	0	0	0	0	122.894	124.982	43.0048	67.3122	22.3501	88.0388
387	XM_004935486.5	RAB4A	10.1337	6.85389	2.5197	2.72012	0.0065258	0.0218424	0	0	0	0	0	0	56.9783	0	0	17.0651	0	47.5612
388	XM_004935495.5	TTC13	92.1269	2.31809	0.501423	4.62302	3.78195e-06	2.01423e-05	69.429	16.4226	11.4417	6.80406	48.8958	31.7108	105.019	238.275	167.924	96.702	127.715	185.185
389	XM_004935576.4	WTAP	82.7573	2.4321	0.282055	8.62278	6.53472e-18	7.15395e-17	18.7646	28.015	21.1231	45.6844	25.3882	16.3669	164.232	171.738	125.943	137.469	93.6578	144.707
390	XM_004935622.4	AKAP12	18.5203	21.9909	3.00475	7.3187	2.5039e-13	2.12816e-12	0	0	0	0	0	0	130.715	0	0	0	91.5292	0
391	XM_004935655.5	ZDHHC14	52.0981	23.4341	3.00373	7.80166	6.10966e-15	5.75813e-14	0	0	0	0	0	0	301.65	63.8397	0	0	259.687	0
392	XM_004935711.5	BCLAF1	195.939	25.0765	0.854778	29.3368	3.51858e-189	9.09358e-187	0	0	0	0	0	0	356.394	431.592	378.852	512.9	403.367	268.164
393	XM_004935712.4	BCLAF1	20.9552	20.7848	0.919561	22.603	4.04921e-113	4.02499e-111	0	0	0	0	0	0	37.9855	37.7643	37.8852	54.9874	38.3145	44.5254
394	XM_004935917.5	MUT	24.8905	-3.85368	1.15494	-3.3367	0.000847804	0.00340233	75.0583	37.6754	41.3661	7.77606	83.6871	33.7566	8.93777	0	0	10.4286	0	0
395	XM_004936023.5	EXOC1	95.3644	6.19464	1.05588	5.8668	4.44293e-09	2.97646e-08	0	15.4566	0	0	0	0	237.968	95.3099	283.627	148.845	141.551	221.615
396	XM_004936289.4	FBXO41	29.0566	2.00427	0.311272	6.43896	1.20291e-10	8.83198e-10	8.44406	16.4226	11.4417	9.72008	9.40304	14.321	48.0405	54.8482	36.8613	53.0913	42.5717	43.5134
397	XM_004936341.5	TRAF3	911.989	27.4241	0.840471	32.6294	1.56931e-233	5.7635e-231	0	0	0	0	0	0	2059.04	1723.67	1735.55	1588.95	1592.18	2244.48
398	XM_004936430.5	ZBTB25	90.9922	-2.09457	0.414609	-5.05192	4.37397e-07	2.52871e-06	147.302	165.192	112.657	156.493	166.434	136.049	89.3777	22.4788	38.9091	24.6495	20.2216	12.1433
399	XM_004936716.5	DMAP1	265.855	2.03191	0.520607	3.90296	9.5024e-05	0.000437502	31.8998	60.8602	27.284	193.43	133.523	180.035	558.611	106.1	685.005	570.732	456.582	186.197
400	XM_004936829.4	ACOT11	574.021	-2.47584	0.448929	-5.515	3.48777e-08	2.2025e-07	1042.37	1085.82	828.201	972.98	989.2	919.613	275.954	40.4618	248.814	183.923	254.366	46.5492
401	XM_004936940.5	ATG16L2	292.289	2.05498	0.340519	6.03486	1.59102e-09	1.09835e-08	24.394	109.162	96.8142	148.717	203.106	98.2011	349.69	376.744	562.134	492.991	476.803	568.71
402	XM_004936953.5	LIMS2	270.381	-2.27702	0.265959	-8.56157	1.11344e-17	1.20533e-16	294.604	458.867	358.213	648.329	549.138	380.529	108.37	62.0414	58.3637	160.222	80.8863	85.003
403	XM_004937086.5	NOL6	603.997	2.95158	0.0889813	33.1708	2.84117e-241	1.1138e-238	114.464	129.449	153.142	144.829	151.389	136.049	1130.63	1198.57	1013.68	1071.31	1045.14	959.319
404	XM_004937180.5	RAD1	48.4484	2.48156	0.685743	3.61879	0.000295988	0.00127778	0	44.4376	16.7225	10.6921	11.2836	5.11464	111.722	55.7473	79.8661	91.9617	103.236	50.597
405	XM_004937259.5	PDE4D	157.497	3.17627	0.397648	7.98766	1.37525e-15	1.3448e-14	54.4173	11.5924	7.04103	32.0763	28.2091	55.2381	312.822	227.485	283.627	291.054	359.731	226.675
406	XM_004937270.5	IPO11	13.8814	7.30818	2.5117	2.90966	0.00361824	0.0128202	0	0	0	0	0	0	0	35.966	0	0	104.301	26.3104
407	XM_004937335.5	AGGF1	110.945	2.30575	0.465981	4.94816	7.49172e-07	4.25295e-06	59.1084	51.1998	32.5648	9.72008	62.0601	9.20636	131.832	320.997	191.474	154.534	123.458	185.185
408	XM_004937572.4	TMEM19	26.4299	2.14869	0.754246	2.8488	0.00438849	0.0152596	15.0117	0	3.52052	14.5801	14.1046	11.2522	15.6411	108.797	37.8852	54.0394	17.0287	25.2985
409	XM_004937647.5	NTN4	47.8341	2.10122	0.649642	3.23443	0.00121886	0.00475362	9.38229	10.6264	3.52052	39.8523	8.46274	36.8254	150.825	57.5456	117.751	65.4161	19.1573	54.6448
410	XM_004937686.5	SOCS1L	40.885	-2.10428	0.842683	-2.49712	0.0125205	0.0389133	100.391	46.3697	47.527	79.7047	54.5376	69.5591	21.2272	35.966	21.5024	0	13.8358	0
411	XM_004937714.4	MKL1	109.228	24.4669	3.00344	8.1463	3.75225e-16	3.76195e-15	0	0	0	0	0	0	0	641.094	669.646	0	0	0
412	XM_004937866.5	DENND2A	16.6155	21.8419	2.51379	8.68882	3.6622e-18	4.04349e-17	0	0	0	0	0	0	130.715	0	0	38.8704	29.8002	0
413	XM_004937957.5	PEX26	37.754	2.90833	0.816803	3.56063	0.000369968	0.00157034	12.197	12.5585	20.243	0	0	8.18343	20.11	118.688	59.3876	76.7928	70.2433	54.6448
414	XM_004938080.5	PRMT1	12.3815	2.2652	0.783826	2.88993	0.00385326	0.0135812	10.3205	7.72828	2.64039	4.86004	0	0	34.6339	25.1762	16.3828	20.8573	13.8358	12.1433
415	XM_004938266.4	SENP7	11.5465	-6.9607	2.01032	-3.46249	0.000535209	0.00221907	0	28.981	65.1295	7.77606	36.6719	0	0	0	0	0	0	0
416	XM_004938314.5	NSUN3	14.9292	2.05599	0.720811	2.85232	0.00434009	0.0151093	7.50583	0	10.5615	12.6361	1.88061	2.04586	25.6961	28.7728	13.311	12.3248	34.0574	30.3582
417	XM_004938458.5	CYFIP1	113.336	2.26829	0.651271	3.48287	0.000496069	0.0020671	0	40.5735	53.6879	7.77606	60.1795	71.605	175.404	219.393	152.565	213.313	230.952	134.588
418	XM_004938672.3	DGKH	65.4469	23.6909	1.49075	15.892	7.20263e-57	2.83314e-55	0	0	0	0	0	0	176.521	40.4618	26.622	0	316.095	225.663
419	XM_004938675.5	AKAP11	26.4551	22.4892	2.47205	9.09738	9.25339e-20	1.10983e-18	0	0	0	0	0	0	75.971	0	34.8134	206.677	0	0
420	XM_004938758.5	STARD13	23.4907	-23.0072	2.45796	-9.36027	7.95327e-21	1.0054e-19	0	101.434	0	112.753	67.7019	0	0	0	0	0	0	0
421	XM_004938944.5	LRRC32	939.283	4.42686	0.0791137	55.9556	0	0	91.0082	83.079	61.609	96.2288	91.2095	78.7655	1748.45	1764.13	1889.14	1820.27	1741.18	1806.31
422	XM_004939085.5	LOC769510	132.025	-3.16838	1.25849	-2.5176	0.0118158	0.0369958	172.634	263.727	71.2905	290.63	274.569	352.91	0	0	55.2919	44.5588	0	58.6925
423	XM_004939143.5	KMT2C	13.4813	7.26578	3.00534	2.41762	0.0156222	0.0472936	0	0	0	0	0	0	124.012	37.7643	0	0	0	0
424	XM_004939331.5	ISPD	10.6315	-6.84156	1.95338	-3.50242	0.00046106	0.00192859	18.7646	28.015	42.2462	0	38.5525	0	0	0	0	0	0	0
425	XM_004939388.5	ANKRD28	694.9	2.86062	1.19149	2.40088	0.0163559	0.0491988	371.539	395.108	0	0	92.1498	150.37	942.935	1511.47	1208.23	1289.36	1246.29	1131.35
426	XM_004939465.5	ULK4	36.6057	-3.76357	1.27445	-2.9531	0.00314599	0.0113053	19.7028	89.8412	16.7225	120.529	142.926	19.4356	0	0	22.5263	7.58447	0	0
427	XM_004939508.5	TRANK1	21.6983	-5.39067	1.00839	-5.34584	8.99983e-08	5.49535e-07	31.8998	58.9281	25.5237	46.6564	31.9703	59.3299	0	0	0	0	0	6.07164
428	XM_004939782.5	RIOK3	105.271	4.07706	0.811907	5.02158	5.12474e-07	2.95005e-06	0	4.83017	22.8834	0	36.6719	6.13757	192.162	225.687	322.536	81.5331	235.209	135.6
429	XM_004939918.5	ZFHX4	18.3247	-5.79979	1.54192	-3.76141	0.000168962	0.000755004	27.2086	100.468	32.5648	46.6564	0	9.20636	0	0	0	3.79224	0	0
430	XM_004940141.5	RALGAPA2	20.7259	2.0851	0.787625	2.64733	0.00811306	0.0264695	2.81469	3.86414	1.76026	19.4402	8.46274	11.2522	27.9305	76.4278	21.5024	56.8835	3.19288	15.1791
431	XM_004940196.5	TRMT61B	451.638	2.28382	0.115979	19.6916	2.54633e-86	1.70195e-84	182.955	122.686	132.019	132.193	190.882	162.646	730.663	721.119	682.957	745.174	849.306	767.05
432	XM_004940224.5	TMEM200A	20.6538	4.35512	1.62353	2.6825	0.00730737	0.0241502	0	0	11.4417	0	0	0	75.971	29.672	0	49.2991	30.8645	50.597
433	XM_004940396.5	NT5E	11.3007	-3.64901	0.712356	-5.12245	3.01587e-07	1.76817e-06	15.9499	24.1509	14.9622	18.4682	23.5076	28.642	0	0.89915	5.11962	2.84418	1.06429	0
434	XM_004940460.5	DST	23.3107	-22.9952	1.9264	-11.9368	7.60497e-33	1.5223e-31	47.8497	73.4186	61.609	0	96.8513	0	0	0	0	0	0	0
435	XM_004940630.5	OGT	456.108	2.11839	0.231105	9.16636	4.89253e-20	5.9519e-19	105.082	197.071	295.723	166.213	140.105	119.683	749.655	681.556	504.794	871.266	900.392	741.752
436	XM_004940805.5	ACSL4	33.5478	22.8206	2.43038	9.38972	6.01597e-21	7.66328e-20	0	0	0	0	0	0	0	0	168.947	197.196	0	36.4298
437	XM_004940820.5	GAB3	10.3147	-6.79764	2.54499	-2.67098	0.00756295	0.0249006	0	0	69.5302	0	11.2836	42.963	0	0	0	0	0	0
438	XM_004940908.5	FNIP2	298.656	2.05195	0.801172	2.56119	0.0104315	0.0331079	178.264	62.7923	258.758	139.969	56.4182	0	392.145	301.215	347.11	604.862	692.855	549.483
439	XM_004940929.5	CLCN3	61.8671	23.3408	3.00365	7.77081	7.79862e-15	7.30846e-14	0	0	0	0	0	0	0	338.98	403.426	0	0	0
440	XM_004941219.5	KIAA1109	22.3552	22.2489	1.94068	11.4645	1.98934e-30	3.63393e-29	0	0	0	0	0	0	29.0478	80.0244	0	64.468	94.7221	0
441	XM_004941242.5	SEC24D	31.027	-2.75427	0.88534	-3.11097	0.00186471	0.00702817	44.0968	120.754	46.6468	39.8523	53.5973	19.4356	6.70333	6.29405	0	27.4937	7.45005	0
442	XM_004941545.5	TRAF6	78.0655	6.91838	0.96797	7.14731	8.84965e-13	7.29595e-12	0	7.72828	0	0	0	0	118.425	62.9405	217.072	307.171	160.708	62.7403
443	XM_004941546.5	TRAF6	110.355	2.64282	0.639107	4.13518	3.54678e-05	0.000171158	97.5758	6.76224	32.5648	33.0483	6.58213	6.13757	125.129	300.316	239.598	216.157	68.1147	192.269
444	XM_004941549.5	PRR5L	13.2583	-7.15986	2.49772	-2.86656	0.00414963	0.0145082	0	36.7093	52.8077	0	69.5825	0	0	0	0	0	0	0
445	XM_004942045.5	ADAMTS14	121.239	-3.46175	1.17551	-2.94488	0.00323075	0.0115825	200.781	242.475	202.43	216.758	236.016	235.274	48.0405	0	0	26.5457	0	46.5492
446	XM_004942080.5	SEC24C	115.381	5.48248	1.27265	4.30792	1.64794e-05	8.25392e-05	21.5793	8.69431	0	0	0	0	303.884	160.948	463.838	64.468	183.058	178.101
447	XM_004942263.5	SH3PXD2A	146.308	-6.89768	1.40715	-4.90188	9.49251e-07	5.34097e-06	273.025	52.1659	461.188	132.193	567.003	255.732	0	14.3864	0	0	0	0
448	XM_004942501.5	SH3BP4	24.7394	-23.0735	1.49289	-15.4556	6.92021e-54	2.52295e-52	60.9849	81.1469	18.4827	0	44.1943	92.0636	0	0	0	0	0	0
449	XM_004942617.5	ALS2	47.8365	-23.9645	1.87078	-12.8099	1.44345e-37	3.28306e-36	144.487	162.294	51.9276	0	215.33	0	0	0	0	0	0	0
450	XM_004942707.5	OSBPL6	24.781	22.3389	1.66008	13.4565	2.8181e-41	7.20847e-40	0	0	0	0	0	0	12.2894	32.3694	191.474	0	10.6429	50.597
451	XM_004942932.5	CCDC14	18.4214	21.9809	1.53422	14.3271	1.48215e-46	4.38979e-45	0	0	0	0	0	0	21.2272	67.4363	0	22.7534	89.4006	20.2388
452	XM_004942989.5	CCNT2	21.927	22.2271	3.0045	7.39791	1.3834e-13	1.19481e-12	0	0	0	0	0	0	0	147.461	0	115.663	0	0
453	XM_004943102.5	DDX59	21.8209	-4.58012	1.70463	-2.68687	0.00721257	0.0238731	0	26.0829	90.6533	106.921	21.627	6.13757	0	0	0	10.4286	0	0
454	XM_004943124.5	ZBTB41	29.0716	5.50403	1.96877	2.79567	0.00517925	0.0177282	7.50583	0	0	0	0	0	105.019	53.0499	0	0	167.094	16.191
455	XM_004943186.4	SUCO	49.9866	-2.47504	0.964347	-2.56655	0.0102717	0.0326452	120.093	52.1659	73.0507	130.249	104.374	28.642	0	6.29405	6.14354	61.6238	0	17.203
456	XM_004943216.4	TOR1AIP1	85.9787	2.65026	0.916091	2.89301	0.0038157	0.0134556	21.5793	49.2678	65.1295	0	5.64182	0	212.272	57.5456	125.943	142.209	123.458	228.698
457	XM_004943250.5	SYNGAP1	35.7183	22.892	1.89249	12.0962	1.10581e-33	2.26152e-32	0	0	0	0	0	0	103.902	0	0	129.884	113.879	80.9552
458	XM_004943577.5	CLRN1	12.6811	-2.78136	1.10653	-2.51359	0.0119509	0.0373627	25.3322	20.2867	20.243	25.2722	26.3285	15.3439	8.93777	0	0	10.4286	0	0
459	XM_004943717.5	ACSBG1	16.7191	21.7845	2.48976	8.74964	2.14027e-18	2.39186e-17	0	0	0	0	0	0	50.275	0	50.1723	0	0	100.182
460	XM_004943744.5	TLN2	22.5391	-22.9522	3.0044	-7.63955	2.17982e-14	1.98678e-13	0	0	25.5237	244.946	0	0	0	0	0	0	0	0
461	XM_004943826.5	ADAMTSL3	91.3213	2.6237	0.930098	2.82089	0.00478907	0.0165175	26.2704	26.0829	0	59.2925	41.3734	0	83.7916	277.837	19.4546	269.249	124.522	167.982
462	XM_004943830.5	ADAMTSL3	36.2361	-22.0994	2.02965	-10.8882	1.3114e-27	2.16334e-26	0	23.1848	256.118	11.6641	143.867	0	0	0	0	0	0	0
463	XM_004943837.5	ARNT2	39.8879	-23.7265	3.00387	-7.89866	2.81915e-15	2.71114e-14	393.118	0	0	85.5367	0	0	0	0	0	0	0	0
464	XM_004943851.4	AEN	50.8385	3.61985	0.928865	3.89706	9.73657e-05	0.000447633	12.197	26.0829	0	2.91602	4.70152	0	72.6194	13.4873	205.809	70.1564	96.8506	105.242
465	XM_004944048.5	PARD6A	58.6975	-2.59041	0.893537	-2.89905	0.00374295	0.0132164	77.873	113.026	94.1738	93.3128	88.3886	137.072	58.0955	0	0	24.6495	11.7072	6.07164
466	XM_004944062.5	EDC4	369.252	2.65171	0.338949	7.82334	5.14389e-15	4.8703e-14	21.5793	118.822	71.2905	93.3128	189.941	113.545	625.644	609.624	728.01	769.824	443.81	645.618
467	XM_004944102.5	PLEKHG4	203.396	-2.05865	0.182867	-11.2577	2.12265e-29	3.71783e-28	285.222	426.987	276.361	336.315	291.494	350.864	98.3155	60.2431	66.5551	73.0005	109.622	65.7761
468	XM_004944468.5	GPR62	27.7794	2.15215	0.33953	6.33861	2.31848e-10	1.67408e-09	12.197	8.69431	7.04103	6.80406	11.2836	15.3439	42.4544	35.0669	56.3158	39.8185	44.7003	53.6328
469	XM_004944954.5	SQSTM1	222.777	25.4585	3.00331	8.47684	2.31394e-17	2.46439e-16	0	0	0	0	0	0	0	1328.94	184.306	0	1160.08	0
470	XM_004945147.5	RADIL	65.6871	-2.14653	0.330485	-6.4951	8.2978e-11	6.14932e-10	104.143	81.1469	107.376	112.753	117.538	120.706	5.58611	35.0669	30.7177	28.4418	25.543	19.2269
471	XM_004945259.4	ARHGAP17	300.529	2.03381	0.250187	8.12915	4.32297e-16	4.32049e-15	133.229	87.9092	139.941	161.353	129.762	55.2381	591.01	598.834	597.972	414.302	320.352	376.442
472	XM_004945297.5	LOC416622	18.1782	21.9674	1.52386	14.4156	4.12642e-47	1.23793e-45	0	0	0	0	0	0	0	36.8652	102.392	17.0651	22.3501	39.4657
473	XM_004945486.5	CDC45	160.36	2.61134	0.648722	4.02536	5.68886e-05	0.000268512	60.0467	0	25.5237	118.585	47.0152	19.4356	288.243	165.444	214	219.002	472.546	294.475
474	XM_004945559.5	KDM2B	68.1384	-24.4522	2.44926	-9.98348	1.80042e-23	2.56394e-22	239.248	0	262.278	178.849	137.284	0	0	0	0	0	0	0
475	XM_004945958.5	BRD3	16.9706	-4.7388	1.59853	-2.96448	0.00303195	0.010927	15.9499	69.5545	13.2019	28.1882	0	69.5591	0	7.1932	0	0	0	0
476	XM_004945973.5	SEC16A	259.951	25.6768	0.881378	29.1326	1.38765e-186	3.4831e-184	0	0	0	0	0	0	461.412	259.854	501.723	706.304	783.319	406.8
477	XM_004946730.5	BCAS3	105.788	-2.40047	0.646105	-3.7153	0.000202967	0.000896507	216.731	198.037	214.751	149.689	132.583	155.485	0	24.2771	48.1244	6.63641	55.3432	67.8
478	XM_004947051.4	NCOA3	115.472	-3.47533	1.24079	-2.8009	0.00509595	0.0174826	165.128	253.101	124.978	358.671	173.016	196.402	56.9783	0	0	49.2991	0	8.09552
479	XM_004947109.5	TCEA2	22.2128	-22.6924	1.45478	-15.5985	7.45297e-55	2.76763e-53	34.7145	43.4716	51.9276	89.4247	47.0152	0	0	0	0	0	0	0
480	XM_004947206.5	NCOA5	315.381	4.7301	0.962997	4.91186	9.02184e-07	5.09011e-06	19.7028	10.6264	0	62.2085	0	45.0089	663.629	445.079	782.278	559.355	772.677	424.003
481	XM_004947398.5	MMP23A	11.7239	7.06334	0.952859	7.41279	1.2367e-13	1.07281e-12	0	0	0	0	0	0	29.0478	22.4788	24.5742	18.9612	22.3501	23.2746
482	XM_004947450.5	SPSB1	332.308	2.08472	0.0818407	25.4729	3.93513e-143	5.67341e-141	136.043	123.652	133.78	117.613	121.299	127.866	587.658	552.978	539.608	532.809	502.346	512.042
483	XM_004947562.5	ENTPD4	423.01	3.1921	1.08421	2.94417	0.0032382	0.0116044	0	0	63.3693	124.417	141.046	171.852	612.237	676.161	717.771	895.916	650.283	1023.07
484	XM_004947905.5	GRHL3	13.9319	-7.23117	1.95352	-3.70161	0.000214236	0.000943417	25.3322	42.5055	0	47.6284	51.7167	0	0	0	0	0	0	0
485	XM_004948236.3	LOC431313	24.0793	4.0946	0.623181	6.57048	5.0153e-11	3.77039e-10	4.69115	2.8981	6.1609	0	0	2.04586	68.1505	34.1677	56.3158	38.8704	36.186	39.4657
486	XM_004948419.4	MDFI	17.4212	-2.1971	0.590545	-3.72046	0.000198858	0.000879251	25.3322	33.8112	31.6846	21.3842	34.7913	24.5503	7.82055	1.7983	0	11.3767	6.38576	10.1194
487	XM_004948438.5	LOC101749017	24.1399	-2.94412	1.02723	-2.86607	0.00415608	0.0145282	34.7145	68.5885	45.7667	32.0763	40.4331	34.7796	3.35166	5.3949	24.5742	0	0	0
488	XM_004948447.5	ATP2B4	13.0105	-7.13247	1.96691	-3.62622	0.000287595	0.0012437	61.9231	44.4376	21.1231	0	0	28.642	0	0	0	0	0	0
489	XM_004948616.5	DHX58	18.3604	-2.21318	0.853431	-2.59328	0.00950666	0.0304664	28.1469	22.2188	18.4827	26.2442	52.657	33.7566	0	21.5796	0	5.68835	8.51434	3.03582
490	XM_004948732.5	SAFB2	89.9814	3.71006	1.02974	3.6029	0.000314686	0.00135348	10.3205	0	45.7667	20.4122	0	0	269.25	118.688	38.9091	174.443	272.459	129.528
491	XM_004948902.5	CRTC1	36.0981	5.6436	1.14934	4.9103	9.09353e-07	5.12724e-06	0	0	0	0	8.46274	0	71.5022	102.503	115.703	47.403	73.4362	14.1672
492	XM_004949046.5	SYT4	156.044	2.31786	0.65421	3.54299	0.000395618	0.00167088	107.896	23.1848	46.6468	45.6844	89.3289	0	112.839	445.079	148.469	350.782	240.53	262.092
493	XM_004949057.5	KANK1	25.1055	-4.34119	1.67185	-2.59664	0.00941411	0.0302058	15.0117	77.2828	35.2052	78.7326	80.8662	0	0	0	0	0	0	14.1672
494	XM_004949151.5	APBA1	48.8655	21.064	1.88034	11.2022	3.97558e-29	6.90777e-28	0	0	0	0	0	0	0	36.8652	222.191	0	133.037	194.292
495	XM_004949166.5	C9orf40	11.4258	2.72828	0.891899	3.05895	0.00222112	0.00823976	7.50583	3.86414	1.76026	4.86004	0	0	11.1722	56.6465	10.2392	18.0131	15.9644	7.08358
496	XM_004949167.5	NMRK1	50.2016	2.86564	0.704697	4.06649	4.77272e-05	0.000227207	34.7145	5.79621	3.52052	11.6641	16.9255	0	116.191	97.1082	81.9139	132.728	34.0574	67.8
497	XM_004949177.5	CEP78	20.4537	3.29587	1.23661	2.66524	0.00769337	0.0252656	17.8264	4.83017	0	0	0	0	71.5022	44.0584	20.4785	8.53253	26.6073	51.6089
498	XM_004949207.5	KIF27	17.9903	21.942	1.46976	14.9289	2.13687e-50	7.03352e-49	0	0	0	0	0	0	0	69.2346	58.3637	22.7534	36.186	29.3463
499	XM_004949274.5	DCP2	35.2509	4.62718	1.41399	3.27243	0.00106628	0.00419989	0	6.76224	0	9.72008	0	0	140.77	113.293	59.3876	30.3379	0	62.7403
500	XM_004949292.5	PJA2	74.025	-4.00603	1.40985	-2.84145	0.00449084	0.0155832	164.19	121.72	83.6123	246.89	83.6871	136.049	0	0	0	0	52.1503	0
501	XM_004949304.5	GIN1	19.1507	2.99204	0.468593	6.38515	1.71227e-10	1.24695e-09	4.69115	0.966035	3.52052	5.83205	7.52243	3.06879	35.7511	28.7728	23.5502	36.9743	45.7646	33.394
502	XM_004949398.5	SLF1	18.2108	21.8935	3.00478	7.28622	3.18764e-13	2.6851e-12	0	0	0	0	0	0	0	85.4193	133.11	0	0	0
503	XM_004949460.5	RASGRF2	13.3256	-7.167	2.49515	-2.87238	0.00407396	0.0142654	53.4791	0	50.1674	0	0	56.2611	0	0	0	0	0	0
504	XM_004949513.5	LOC121106434	105.797	2.32321	0.204758	11.3461	7.75367e-30	1.38194e-28	42.2203	20.2867	35.2052	44.7124	30.0897	38.8713	203.334	145.662	156.66	171.599	173.48	207.448
505	XM_004949621.5	PRR16	24.4875	-2.81196	0.998689	-2.81565	0.00486793	0.0167662	33.7763	28.981	58.0885	41.7963	54.5376	39.8942	4.46888	0	17.4067	0	14.9001	0
506	XM_004949702.5	SNCAIP	176.558	-2.51749	0.523146	-4.81222	1.49265e-06	8.23769e-06	253.322	289.81	361.733	233.282	342.271	323.245	60.3299	56.6465	78.8421	60.6758	58.5361	0
507	XM_015272507.4	ZFX	97.5982	4.26939	0.918022	4.65064	3.30905e-06	1.77048e-05	0	0	27.284	5.83205	24.4479	0	164.232	133.074	197.617	275.885	221.373	121.433
508	XM_015272512.4	ZFX	38.8475	23.025	1.49154	15.4371	9.21403e-54	3.35571e-52	0	0	0	0	0	0	106.136	23.3779	184.306	0	93.6578	58.6925
509	XM_015272538.4	ALG12	21.3939	-4.59203	1.62183	-2.83139	0.00463459	0.0160434	14.0734	62.7923	0	39.8523	71.4631	58.3069	0	0	10.2392	0	0	0
510	XM_015272596.4	PRPH	41.0511	-2.15249	0.609934	-3.52906	0.000417045	0.00175542	95.6994	78.2488	69.5302	28.1882	75.2243	55.2381	26.8133	23.3779	0	15.1689	17.0287	8.09552
511	XM_015272662.4	RPS6KA3	279.423	2.01555	0.302754	6.65737	2.78769e-11	2.12549e-10	56.2938	173.886	65.1295	113.725	157.971	98.2011	231.265	541.289	488.412	646.576	414.01	366.322
512	XM_015272681.4	ZNF131	54.0035	4.25883	1.14422	3.72203	0.000197628	0.000874307	0	6.76224	0	0	0	25.5732	89.3777	83.621	105.464	39.8185	162.837	134.588
513	XM_015273073.4	LOC107049468	1538.17	2.34989	0.107131	21.9348	1.21085e-106	1.07498e-104	621.108	609.568	455.027	397.551	499.301	443.951	2793.05	2363.87	2351.95	2696.28	2771.42	2454.97
514	XM_015273932.4	LOC107050152	10.3907	2.10286	0.688	3.05648	0.00223949	0.00830084	1.87646	0.966035	7.04103	8.74807	2.82091	2.04586	15.6411	34.1677	11.2632	6.63641	22.3501	11.1313
515	XM_015274516.3	ERCC5	41.3597	4.15859	1.19645	3.47577	0.000509386	0.0021193	0	0	15.8423	0	10.3433	0	126.246	118.688	7.16747	85.3253	85.1434	47.5612
516	XM_015275176.4	TAOK3	12.4677	-7.07129	2.5208	-2.80518	0.00502892	0.0172798	0	27.049	91.5334	0	31.03	0	0	0	0	0	0	0
517	XM_015275202.4	CLIP1	26.7702	-3.18498	0.96734	-3.29251	0.000992971	0.00393556	74.1201	22.2188	38.7257	53.4604	51.7167	49.1006	0	0	0	3.79224	15.9644	12.1433
518	XM_015275256.3	ZDHHC8	87.7988	-2.52277	0.779643	-3.2358	0.00121301	0.0047324	106.958	145.871	218.272	76.7886	232.255	117.637	5.58611	53.0499	6.14354	75.8447	0	15.1791
519	XM_015275328.4	RNF5	20.8228	3.11531	0.887963	3.50838	0.000450843	0.00188948	0	5.79621	7.92116	1.94402	0	10.2293	56.9783	68.3354	45.0527	8.53253	31.9288	13.1552
520	XM_015275336.4	SBNO1	16.6303	21.8436	1.99431	10.953	6.43049e-28	1.07093e-26	0	0	0	0	0	0	0	86.3184	10.2392	33.1821	0	69.8239
521	XM_015275343.4	NDFIP2	90.358	2.68208	0.237061	11.3139	1.11992e-29	1.98244e-28	20.641	21.2528	22.0032	23.3282	41.3734	17.3898	155.294	134.873	147.445	175.391	133.037	192.269
522	XM_015275462.4	CABIN1	199.93	-2.69798	1.04478	-2.58235	0.00981314	0.031342	563.876	426.021	293.963	212.87	361.077	220.953	60.3299	41.3609	0	82.4811	136.229	0
523	XM_015275566.4	ATXN2	12.8742	7.19978	3.00544	2.39558	0.016594	0.0498034	0	0	0	0	0	0	0	0	0	125.144	0	29.3463
524	XM_015275629.4	CAB39L	93.2163	-2.06828	0.639863	-3.23237	0.00122767	0.0047853	136.043	148.769	190.988	219.674	112.836	95.1324	15.6411	41.3609	30.7177	89.1176	38.3145	0
525	XM_015275643.4	EP400	21.8437	-22.9091	3.00444	-7.62509	2.43856e-14	2.21566e-13	99.4523	0	0	0	162.673	0	0	0	0	0	0	0
526	XM_015275647.4	ULK1	545.954	-2.13382	0.110336	-19.3392	2.51171e-83	1.59334e-81	834.086	810.503	936.457	842.731	922.438	989.172	233.499	222.09	245.742	179.183	176.673	158.875
527	XM_015275696.4	CLTCL1	11.4624	-6.94965	2.5177	-2.76032	0.00577447	0.0195527	68.4907	0	22.0032	0	0	47.0547	0	0	0	0	0	0
528	XM_015275716.4	NAMPTP1	372.543	2.0774	0.316238	6.56912	5.06127e-11	3.80413e-10	89.1318	220.256	252.597	146.773	72.4034	74.6738	904.949	392.929	576.469	606.758	580.04	553.531
529	XM_015275779.4	ATXN7L1	12.4673	-7.07122	2.49727	-2.83157	0.00463194	0.0160358	40.3439	0	66.0097	0	43.254	0	0	0	0	0	0	0
530	XM_015275910.4	EZH2	12.9696	7.20993	2.08869	3.45189	0.000556666	0.00230256	0	0	0	0	0	0	0	9.89066	0	12.3248	120.265	13.1552
531	XM_015276041.4	ODC	456.156	2.34351	0.319477	7.33547	2.2094e-13	1.8829e-12	280.531	122.686	218.272	112.753	123.18	42.963	787.641	552.978	735.177	838.084	967.442	692.167
532	XM_015276050.4	FAM49A	27.3582	22.5328	2.43127	9.2679	1.89844e-20	2.3555e-19	0	0	0	0	0	0	0	173.536	79.8661	74.8967	0	0
533	XM_015276103.4	TRPC3	12.6966	2.71039	0.63929	4.23969	2.2383e-05	0.000110553	0	8.69431	2.64039	2.91602	0.940304	5.11464	16.7583	14.3864	24.5742	25.5976	23.4144	27.3224
534	XM_015276169.4	ZNF330	13.7469	-7.21171	2.02406	-3.56299	0.000366655	0.00155836	43.1585	68.5885	6.1609	0	0	47.0547	0	0	0	0	0	0
535	XM_015276172.4	ZNF330	10.7445	6.93893	2.02326	3.42957	0.000604533	0.00248582	0	0	0	0	0	0	0	0	27.6459	65.4161	29.8002	6.07164
536	XM_015276223.3	TET2	99.9828	2.84486	0.236452	12.0315	2.42734e-33	4.91241e-32	17.8264	12.5585	29.9244	34.9923	21.627	29.6649	194.396	160.049	214	164.962	164.965	154.827
537	XM_015276229.4	CENPU	97.5144	2.06481	0.344561	5.99259	2.06521e-09	1.41757e-08	19.7028	57.9621	57.2084	27.2162	21.627	41.9401	156.411	165.444	115.703	105.235	143.68	258.045
538	XM_015276244.4	USO1	182.223	2.57388	0.619701	4.15342	3.27546e-05	0.000158635	105.082	0	44.8866	66.0965	68.6422	29.6649	146.356	182.528	371.684	391.548	514.053	266.14
539	XM_015276269.3	GPAT3	89.2081	2.69038	0.545545	4.93155	8.15793e-07	4.61837e-06	4.69115	46.3697	18.4827	40.8243	4.70152	28.642	188.81	124.982	107.512	83.4292	289.488	132.564
540	XM_015276270.3	GPAT3	32.5445	4.62739	1.46579	3.15691	0.00159448	0.00608327	9.38229	5.79621	0	0	0	0	10.055	0	39.933	105.235	113.879	106.254
541	XM_015276357.4	SEC24D	21.5895	-22.8736	3.00445	-7.61322	2.67344e-14	2.41962e-13	0	0	0	72.9006	0	186.173	0	0	0	0	0	0
542	XM_015276410.4	RCBTB2	107.968	2.21812	0.643609	3.44638	0.000568159	0.00234732	38.4674	34.7773	87.1328	56.3765	12.224	0	299.415	181.628	127.99	161.17	142.615	153.815
543	XM_015276443.4	PPP1R3B	18.8734	-22.6639	1.56336	-14.4969	1.26735e-47	3.85174e-46	112.588	21.2528	33.4449	0	13.1643	46.0318	0	0	0	0	0	0
544	XM_015276467.4	WDFY3	75.0588	23.9393	3.00356	7.97029	1.58301e-15	1.54234e-14	0	0	0	0	0	0	0	494.533	0	0	110.686	295.486
545	XM_015276475.2	HELQ	19.4286	21.9697	1.96561	11.177	5.28276e-29	9.15625e-28	0	0	0	0	0	0	0	115.091	45.0527	0	23.4144	49.5851
546	XM_015276515.4	RASGEF1B	868.13	3.20938	0.167388	19.1733	6.18312e-82	3.85919e-80	163.252	227.018	235.875	104.005	126.941	158.554	1790.91	1390.09	1534.86	1561.45	1496.4	1628.21
547	XM_015276524.4	PAQR3	283.995	2.49327	0.217222	11.478	1.70203e-30	3.11563e-29	38.4674	75.3507	103.855	104.977	65.8213	125.82	513.922	474.751	469.981	431.367	509.796	493.827
548	XM_015276537.4	ZC3H13	130.788	2.64645	0.3854	6.86678	6.56667e-12	5.17298e-11	26.2704	19.3207	41.3661	14.5801	45.1346	69.5591	415.606	218.494	209.904	211.417	150.065	147.743
549	XM_015276624.4	JADE1	37.0281	22.9531	1.9148	11.9872	4.14668e-33	8.35321e-32	0	0	0	0	0	0	55.8611	0	184.306	140.313	63.8576	0
550	XM_015276654.4	FHDC1	315.803	2.47369	0.735021	3.36547	0.000764132	0.00309108	44.0968	0	88.0129	165.241	121.299	159.577	538.501	589.843	562.134	472.133	564.075	484.719
551	XM_015276667.4	SH3D19	23.8495	-23.0302	3.00433	-7.66566	1.77909e-14	1.6292e-13	229.866	0	56.3283	0	0	0	0	0	0	0	0	0
552	XM_015276701.4	ELF2	568.693	2.45273	0.278082	8.82018	1.14274e-18	1.29323e-17	162.314	56.9961	251.717	104.005	219.091	259.824	859.143	1087.07	1057.71	939.527	891.877	935.033
553	XM_015276717.4	OTUD4	328.752	3.00276	0.850764	3.52949	0.000416366	0.00175299	7.50583	55.064	110.896	0	90.2692	173.898	812.22	654.582	391.139	635.2	540.661	473.588
554	XM_015276764.4	TRIM9	34.6453	-5.46536	1.92791	-2.83486	0.00458453	0.015889	95.6994	150.701	0	0	75.2243	84.9031	0	0	9.21531	0	0	0
555	XM_015276769.4	NID2	42.2052	-2.02655	0.555973	-3.64504	0.000267345	0.00116117	51.6026	81.1469	63.3693	63.1805	83.6871	63.4216	20.11	0	13.311	17.0651	20.2216	29.3463
556	XM_015276822.3	HDLBP	14.8362	-7.32217	1.97873	-3.70044	0.000215226	0.000947179	0	13.5245	66.0097	50.5444	47.9555	0	0	0	0	0	0	0
557	XM_015276855.4	GIGYF2	29.1101	22.5284	2.49182	9.04095	1.55315e-19	1.83755e-18	0	0	0	0	0	0	0	25.1762	0	281.574	42.5717	0
558	XM_015276857.4	GIGYF2	28.3785	-23.2552	1.01253	-22.9674	9.86939e-117	1.01877e-114	62.8614	43.4716	28.1641	51.5164	115.657	38.8713	0	0	0	0	0	0
559	XM_015276883.4	LOC107051826	10.2438	4.13821	0.816972	5.0653	4.07768e-07	2.36251e-06	0	0.966035	2.64039	0	1.88061	1.02293	24.5789	5.3949	15.3589	28.4418	23.4144	19.2269
560	XM_015277008.4	KLF12	23.644	22.3328	3.00441	7.43335	1.05881e-13	9.22393e-13	0	0	0	0	0	0	0	228.384	0	0	55.3432	0
561	XM_015277025.4	DOCK10	150.064	2.14706	0.578245	3.71306	0.000204766	0.000903996	99.4523	32.8452	50.1674	73.8726	75.2243	0	201.1	231.082	312.297	305.275	216.051	203.4
562	XM_015277037.4	PXYLP1	14.3798	-7.27724	2.00636	-3.62708	0.000286645	0.0012399	19.7028	0	94.1738	0	42.3137	16.3669	0	0	0	0	0	0
563	XM_015277250.4	FST	205.848	3.6172	0.385432	9.38479	6.30431e-21	8.01887e-20	17.8264	12.5585	66.8898	9.72008	47.0152	31.7108	271.485	445.979	347.11	358.366	459.774	401.74
564	XM_015277306.4	KIF2A	15.4883	-22.2922	1.97289	-11.2992	1.32382e-29	2.33627e-28	0	72.4526	59.8488	32.0763	0	21.4815	0	0	0	0	0	0
565	XM_015277318.4	MTX3	27.8851	5.83166	1.48735	3.92084	8.82419e-05	0.000407729	0	5.79621	0	0	0	0	33.5166	104.301	0	49.2991	83.0148	58.6925
566	XM_015277354.3	RGP1	45.2671	3.40859	0.800138	4.26	2.04424e-05	0.000101355	0	8.69431	1.76026	17.4961	18.8061	0	87.1433	84.5201	78.8421	59.7277	103.236	82.9791
567	XM_015277406.4	CTIF	91.7537	-24.8611	3.00348	-8.27744	1.25851e-16	1.2945e-15	0	0	386.377	0	330.047	384.621	0	0	0	0	0	0
568	XM_015277420.4	CZH18ORF25	48.6065	4.466	1.72526	2.58859	0.00963704	0.0308332	0	0	0	25.2722	0	0	83.7916	17.0839	151.541	0	143.68	161.91
569	XM_015277537.4	DAB2	79.0616	-6.0443	1.03375	-5.84694	5.00701e-09	3.34408e-08	94.7612	152.633	136.42	197.318	184.3	168.783	14.5239	0	0	0	0	0
570	XM_015277553.4	NNT	34.2903	22.8467	2.04685	11.1619	6.26471e-29	1.08206e-27	0	0	0	0	0	0	0	11.689	21.5024	0	78.7577	299.534
571	XM_015277598.4	IPO11	137.235	2.89672	0.843895	3.43256	0.000597902	0.00246	43.1585	19.3207	0	0	98.7319	33.7566	174.287	223.888	350.182	203.833	283.102	216.555
572	XM_015277609.4	ERBIN	136.634	24.7038	1.71072	14.4406	2.87447e-47	8.66064e-46	0	0	0	0	0	0	383.207	443.281	225.263	121.352	0	466.504
573	XM_015277613.4	POSTN	21.1587	4.51583	1.44211	3.13141	0.00173968	0.00659394	0	4.83017	0	5.83205	0	0	69.2677	14.3864	13.311	109.027	37.2502	0
574	XM_015277641.4	SMAD9	29.2289	-2.4128	0.523231	-4.61134	4.00083e-06	2.12432e-05	46.9115	46.3697	54.568	51.5164	49.8361	46.0318	12.2894	9.89066	4.0957	13.2728	15.9644	0
575	XM_015277678.4	NPAS2	38.7063	2.55711	0.654373	3.90772	9.31705e-05	0.000429591	11.2588	24.1509	5.28077	13.6081	0	13.2981	56.9783	67.4363	38.9091	129.884	29.8002	73.8716
576	XM_015277680.4	NPAS2	115.871	2.22007	0.406688	5.4589	4.79107e-08	2.99356e-07	15.0117	17.3886	72.1706	63.1805	33.8509	43.9859	112.839	214.897	218.096	103.338	243.723	251.973
577	XM_015277683.4	NPAS2	67.6274	2.76671	0.612169	4.51952	6.19786e-06	3.2333e-05	33.7763	42.5055	4.40065	13.6081	6.58213	3.06879	225.679	63.8397	110.584	113.767	111.751	81.9671
578	XM_015277732.4	XG	11.3558	2.52954	0.606226	4.1726	3.01142e-05	0.000146498	0.938229	3.86414	1.76026	5.83205	3.76122	4.09171	10.055	28.7728	17.4067	10.4286	15.9644	33.394
579	XM_015277733.4	ZBED1	429.493	3.04467	0.34988	8.70204	3.25974e-18	3.60712e-17	33.7763	102.4	132.019	126.361	22.5673	140.141	715.022	926.125	777.158	812.487	735.426	630.439
580	XM_015277748.4	JADE3	134.549	2.55004	0.671987	3.79477	0.000147778	0.000664088	74.1201	28.015	52.8077	0	63.0004	17.3898	350.807	256.258	184.306	87.2214	97.9149	402.752
581	XM_015277799.4	MAP4K4	99.1137	24.3181	2.52914	9.61514	6.90142e-22	9.14511e-21	0	0	0	0	0	0	150.825	0	479.196	220.898	338.445	0
582	XM_015277801.4	MAP4K4	45.4861	-23.9066	3.00378	-7.95882	1.73687e-15	1.68707e-14	218.607	0	0	0	327.226	0	0	0	0	0	0	0
583	XM_015277803.4	MAP4K4	287.245	25.8166	2.64383	9.76485	1.59348e-22	2.1692e-21	0	0	0	0	0	0	1090.41	898.251	616.402	841.876	0	0
584	XM_015277883.4	IRS2	48.9766	2.6517	0.782113	3.39043	0.000697843	0.00284104	3.75292	8.69431	14.9622	15.5521	12.224	25.5732	79.3227	115.99	95.2249	118.507	97.9149	0
585	XM_015277914.4	SOWAHC	577.19	2.20948	0.103492	21.3493	3.95979e-101	3.28164e-99	195.152	159.396	271.96	195.374	210.628	197.425	928.411	1000.75	901.053	930.994	1014.27	920.865
586	XM_015277924.4	HSPH1	10.8206	6.94858	2.02623	3.42932	0.000605098	0.0024876	0	0	0	0	0	0	7.82055	15.2856	46.0766	0	60.6647	0
587	XM_015277978.4	ANKRD29	106.225	24.1704	0.942547	25.6437	4.96505e-145	7.40302e-143	0	0	0	0	0	0	175.404	346.173	306.153	75.8447	241.594	129.528
588	XM_015278013.3	NUP58	16.752	20.4921	3.00492	6.81952	9.1343e-12	7.13445e-11	0	0	0	0	0	0	0	93.5116	107.512	0	0	0
589	XM_015278048.4	PELI3	244.786	2.50708	0.464618	5.39599	6.81456e-08	4.20814e-07	19.7028	19.3207	54.568	203.15	62.0601	80.8114	347.456	549.381	471.005	359.314	505.539	265.128
590	XM_015278061.4	B3GNT2	76.3893	-2.04215	0.441184	-4.6288	3.67788e-06	1.9621e-05	85.3789	157.464	131.139	116.641	119.419	127.866	6.70333	39.5626	39.933	18.0131	13.8358	60.7164
591	XM_015278084.4	LCLAT1	299.338	2.14812	0.839492	2.55883	0.0105024	0.0332966	0	76.3167	159.303	45.6844	157.971	221.975	268.133	762.48	603.091	155.482	640.704	500.91
592	XM_015278159.4	DIAPH2	47.552	23.305	3.00379	7.75852	8.59246e-15	8.02653e-14	0	0	0	0	0	0	0	0	318.44	252.184	0	0
593	XM_015278162.4	DIAPH2	35.527	2.69224	1.10922	2.42715	0.015218	0.0462103	0	23.1848	13.2019	0	20.6867	0	67.0333	48.5541	90.1053	18.0131	17.0287	128.516
594	XM_015278184.4	TRAIL-LIKE	37.8133	-2.51848	0.295684	-8.51748	1.63068e-17	1.75546e-16	67.5525	68.5885	57.2084	63.1805	71.4631	58.3069	13.4067	8.09235	10.2392	15.1689	6.38576	14.1672
595	XM_015278199.4	CCNB3	91.279	-24.7165	0.967091	-25.5575	4.5274e-144	6.63702e-142	305.863	266.626	96.8142	239.114	119.419	67.5133	0	0	0	0	0	0
596	XM_015278217.4	ENOX2	223.323	2.81953	0.589451	4.78332	1.72425e-06	9.46643e-06	98.5141	74.3847	55.4481	17.4961	86.508	0	359.745	425.298	316.392	391.548	523.632	330.904
597	XM_015278224.4	TAF7	12.9966	2.06083	0.733301	2.81034	0.00494887	0.0170265	6.5676	0	8.80129	9.72008	1.88061	3.06879	35.7511	17.0839	13.311	5.68835	29.8002	24.2866
598	XM_015278226.4	RHOG2	24.7324	2.3933	0.893014	2.68003	0.00736161	0.0243134	13.1352	9.66035	0	5.83205	18.8061	0	60.3299	34.1677	6.14354	52.1432	50.0218	46.5492
599	XM_015278287.4	VAMP7	10.7218	-6.85314	2.05042	-3.34231	0.000830836	0.00333885	59.1084	0	7.04103	0	10.3433	52.1694	0	0	0	0	0	0
600	XM_015278309.4	PPP1R12A	10.611	5.43753	1.11055	4.89627	9.76744e-07	5.48858e-06	0	0	0	2.91602	0	0	7.82055	23.3779	16.3828	27.4937	36.186	13.1552
601	XM_015278402.4	ZMYM3	23.6437	22.316	1.92203	11.6107	3.6369e-31	6.83682e-30	0	0	0	0	0	0	93.8466	53.949	0	80.585	55.3432	0
602	XM_015278424.4	SLC7A3	1286.84	2.22566	0.123877	17.9666	3.55682e-72	1.93298e-70	501.014	466.595	370.534	380.055	476.734	525.785	2250.08	2425.91	2333.52	1607.91	1759.28	2344.66
603	XM_015278442.4	DOCK11	27.8692	-23.2187	2.49231	-9.31612	1.20674e-20	1.51396e-19	19.7028	0	0	104.005	0	210.723	0	0	0	0	0	0
604	XM_015278564.4	LOC430697	12.0843	7.108	1.99911	3.55558	0.000377144	0.00159963	0	0	0	0	0	0	0	8.09235	30.7177	0	60.6647	45.5373
605	XM_015278608.4	ACSL4	27.4828	22.5316	2.45905	9.16276	5.05884e-20	6.14993e-19	0	0	0	0	0	0	0	0	160.756	29.3898	0	139.648
606	XM_015278644.4	PASD1	123.472	3.32543	1.2727	2.61289	0.00897789	0.0289446	0	13.5245	62.4892	0	58.2989	0	294.946	249.065	107.512	312.859	91.5292	291.439
607	XM_015278652.3	CD99L2	50.7828	3.17923	1.04938	3.02963	0.00244854	0.00898974	4.69115	0	6.1609	7.77606	34.7913	7.1605	54.7438	178.931	0	68.2603	40.4431	206.436
608	XM_015278693.4	ADAM8	28.3522	4.61464	1.71824	2.68568	0.00723834	0.0239516	0	6.76224	0	0	6.58213	0	74.8538	82.7218	0	100.494	0	68.8119
609	XM_015278821.3	SIN3A	29.3695	2.36905	0.853936	2.77427	0.00553262	0.0188196	8.44406	8.69431	22.0032	0	17.8658	0	78.2055	54.8482	56.3158	63.52	21.2859	21.2507
610	XM_015278869.4	HMG20A	25.2729	-22.3754	1.92688	-11.6123	3.56913e-31	6.71305e-30	89.1318	54.0979	0	0	76.1646	83.8801	0	0	0	0	0	0
611	XM_015278904.4	SLTM	85.6228	2.97169	1.11292	2.67016	0.00758146	0.0249544	0	35.7433	11.4417	69.0126	0	0	24.5789	142.066	221.168	158.326	202.216	162.922
612	XM_015278944.4	TBC1D2B	55.1336	-2.58298	0.530659	-4.8675	1.13018e-06	6.3101e-06	121.032	41.5395	63.3693	84.5647	176.777	79.7884	29.0478	26.9745	6.14354	19.9092	6.38576	6.07164
613	XM_015278952.4	USP3	12.5787	-7.08347	1.58539	-4.46796	7.89704e-06	4.08371e-05	4.69115	56.9961	0	31.1043	36.6719	21.4815	0	0	0	0	0	0
614	XM_015278955.4	DNAJA4	136.354	3.61398	0.722895	4.99931	5.75359e-07	3.29518e-06	44.0968	0	19.3628	0	26.3285	33.7566	278.188	290.426	190.45	246.495	250.109	257.033
615	XM_015279019.4	UBE2Q2	4733.9	2.24501	0.0480201	46.7515	0	0	1662.54	1615.21	1774.34	1622.28	1507.31	1713.41	7583.7	7619.4	8063.4	7282.04	7901.31	8461.84
616	XM_015279058.2	PARP6	41.9507	-3.20979	1.22669	-2.61662	0.00888044	0.0286702	116.34	58.9281	83.6123	56.3765	79.9258	59.3299	0	37.7643	0	0	0	11.1313
617	XM_015279062.4	CELF6	14.8415	-2.47993	0.996195	-2.4894	0.012796	0.0396599	21.5793	14.4905	31.6846	16.5241	45.1346	21.4815	6.70333	0	0	0	5.32146	15.1791
618	XM_015279072.4	MYO9A	60.9008	23.6518	3.00365	7.87434	3.42558e-15	3.27537e-14	0	0	0	0	0	0	0	496.331	234.479	0	0	0
619	XM_015279131.4	AARS1	111.036	2.41636	0.458365	5.27169	1.3517e-07	8.13959e-07	62.8614	4.83017	25.5237	53.4604	33.8509	29.6649	148.59	114.192	207.857	131.78	178.801	341.024
620	XM_015279145.4	GNAO1	263.928	-2.58939	0.146634	-17.6588	8.70864e-70	4.5014e-68	411.883	416.361	477.03	447.124	529.391	433.722	69.2677	71.932	63.4833	57.8316	79.822	109.29
621	XM_015279185.4	ACD	88.9179	3.41797	1.00401	3.40431	0.000663306	0.00271087	0	0	20.243	13.6081	57.3585	0	106.136	156.452	178.163	150.741	201.151	183.161
622	XM_015279197.3	PLEKHG4	24.7307	6.27135	1.04412	6.00637	1.89725e-09	1.30459e-08	0	0	0	0	3.76122	0	39.1027	35.966	35.8373	28.4418	120.265	33.394
623	XM_015279198.4	PLEKHG4	2022.99	-2.87341	0.143324	-20.0484	2.08238e-89	1.43869e-87	2964.8	3976.2	3880.49	2778.97	4130.76	3630.37	527.328	473.852	467.933	615.29	310.773	519.125
624	XM_015279200.4	HSD11B2	68.2695	4.51956	0.478289	9.44945	3.40625e-21	4.39024e-20	0	12.5585	5.28077	4.86004	8.46274	3.06879	106.136	185.225	120.823	171.599	120.265	80.9552
625	XM_015279219.4	BCAR1	96.4139	-23.5679	1.73027	-13.6209	3.00693e-42	7.90594e-41	0	368.059	205.95	77.7606	106.254	398.942	0	0	0	0	0	0
626	XM_015279228.3	LDHD	27.8972	3.91071	1.06533	3.6709	0.000241695	0.00105674	0	7.72828	0	0	0	13.2981	48.0405	50.3524	59.3876	41.7146	59.6004	54.6448
627	XM_015279233.3	SKA3	20.7992	4.34225	1.41385	3.07123	0.00213177	0.00794122	0	0	8.80129	0	2.82091	0	53.6266	92.6125	19.4546	23.7015	0	48.5731
628	XM_015279240.4	OSGIN1	46.8916	5.09507	1.34844	3.77849	0.000157782	0.000707405	0	0	15.8423	0	0	0	98.3155	28.7728	153.589	109.975	7.45005	148.755
629	XM_015279243.4	OSGIN1	105.363	2.37977	0.782732	3.04034	0.00236314	0.00871012	52.5408	55.064	69.5302	0	12.224	14.321	23.4616	283.232	161.78	70.1564	203.28	318.761
630	XM_015279337.4	PRRX2	27.1503	-2.95233	1.23024	-2.3998	0.0164042	0.0493058	38.4674	70.5205	58.0885	35.9643	64.881	20.4586	18.9928	0	18.4306	0	0	0
631	XM_015279394.4	MVB12B	14.5024	-7.28919	2.50606	-2.90863	0.00363014	0.0128527	26.2704	87.9092	59.8488	0	0	0	0	0	0	0	0	0
632	XM_015279493.4	FAM102A	102.82	-2.11554	0.458888	-4.61013	4.02414e-06	2.13604e-05	120.093	209.63	117.937	103.033	262.345	189.242	67.0333	42.2601	68.6029	18.9612	26.6073	8.09552
633	XM_015279505.4	EHMT1	20.3454	-22.813	2.49937	-9.12751	7.00959e-20	8.46396e-19	0	24.1509	94.1738	0	0	125.82	0	0	0	0	0	0
634	XM_015279510.4	EHMT1	73.5102	-3.39079	1.29963	-2.60905	0.00907946	0.0292478	122.908	123.652	206.83	218.702	91.2095	41.9401	0	0	0	6.63641	70.2433	0
635	XM_015279512.4	DDR1	122.282	-3.79302	0.895392	-4.23615	2.27384e-05	0.00011226	307.739	297.539	325.648	259.526	157.031	21.4815	10.055	59.3439	0	19.9092	0	9.10746
636	XM_015279515.4	NPAT	10.08	-6.76407	2.51975	-2.68442	0.00726558	0.0240326	0	0	0	60.2645	31.03	29.6649	0	0	0	0	0	0
637	XM_015279687.4	AKNA	16.8018	-22.5374	1.6796	-13.4183	4.72408e-41	1.19784e-39	130.414	8.69431	22.0032	7.77606	0	32.7337	0	0	0	0	0	0
638	XM_015279709.4	CERCAM	111.237	-3.11541	0.857417	-3.63349	0.000279617	0.0012113	190.461	215.426	201.55	156.493	289.614	143.21	61.4472	42.2601	0	30.3379	0	4.04776
639	XM_015279756.3	NTNG2	21.3738	4.35285	1.15958	3.75383	0.000174155	0.000776919	0	0	8.80129	0	0	3.06879	10.055	7.1932	54.268	54.0394	34.0574	85.003
640	XM_015279825.4	DAB2IP	18.8883	-22.4473	1.30443	-17.2085	2.29278e-66	1.08985e-64	6.5676	102.4	19.3628	30.1322	62.0601	6.13757	0	0	0	0	0	0
641	XM_015279852.4	ARPC5L	623.558	2.32539	0.0596814	38.9635	0	0	219.546	201.901	199.789	222.59	204.046	196.402	1051.31	1006.15	1019.83	1019.16	1043.01	1098.97
642	XM_015279871.4	DDX5	10376.6	2.27811	0.0360035	63.2749	0	0	3633.76	3488.35	3400.82	3630.45	3520.5	3610.94	17048.8	16279.1	17325.8	16605.3	17344.8	18630.8
643	XM_015279897.4	FAM104A	22.6071	2.86833	1.08715	2.63839	0.00833015	0.0271295	21.5793	1.93207	0	0	0	9.20636	27.9305	76.4278	53.244	35.0782	27.6716	18.2149
644	XM_015279899.4	FAM104A	24.463	2.28762	0.637242	3.58987	0.000330841	0.00141644	11.2588	5.79621	9.68142	15.5521	7.52243	0	49.1577	55.7473	11.2632	28.4418	40.4431	58.6925
645	XM_015279956.4	RGS9	107.004	-2.45273	0.803432	-3.05282	0.002267	0.00839212	168.881	167.124	196.269	204.122	169.255	180.035	45.8061	52.1507	0	0	45.7646	54.6448
646	XM_015279995.4	ARNT	105.934	-25.0581	2.54615	-9.84154	7.4559e-23	1.03352e-21	151.055	0	359.093	214.814	0	546.244	0	0	0	0	0	0
647	XM_015280026.3	TUFT1	813.915	3.65154	0.157137	23.2378	1.88825e-119	2.00246e-117	143.549	152.633	133.78	79.7047	76.1646	134.004	1718.29	1362.21	1551.24	1453.37	1338.88	1623.15
648	XM_015280029.3	TUFT1	87.2236	3.57838	0.799225	4.47731	7.55892e-06	3.91757e-05	46.9115	5.79621	16.7225	0	11.2836	0	169.818	218.494	184.306	146.001	111.751	135.6
649	XM_015280049.3	SETDB1	25.7044	-23.1311	3.00425	-7.69947	1.36634e-14	1.25982e-13	0	251.169	0	0	0	57.284	0	0	0	0	0	0
650	XM_015280099.4	PUM3	182.043	3.5793	0.700091	5.11262	3.17722e-07	1.85839e-06	0	6.76224	27.284	64.1525	11.2836	59.3299	150.825	552.078	520.153	322.34	344.831	125.481
651	XM_015280100.4	PUM3	70.3795	2.52673	0.929775	2.71757	0.00657627	0.0219923	0	28.981	0	8.74807	31.03	56.2611	29.0478	87.2176	139.254	98.5981	125.587	239.83
652	XM_015280189.4	CDC37L1	401.593	2.21015	0.105125	21.0241	3.94571e-98	3.07977e-96	129.476	162.294	115.297	135.109	144.807	170.829	623.409	720.22	701.388	573.576	655.604	687.107
653	XM_015280314.4	FANCC	176.326	2.76927	0.393755	7.03297	2.02182e-12	1.63783e-11	67.5525	9.66035	75.6911	52.4884	28.2091	36.8254	307.236	483.743	153.589	292.002	323.545	285.367
654	XM_015280363.4	TLE1	28.4431	3.72919	0.941231	3.96203	7.43139e-05	0.000346401	0	3.86414	15.8423	0	0	4.09171	35.7511	70.1337	31.7416	60.6758	37.2502	81.9671
655	XM_015280409.3	SLC36A4	13.5266	7.27105	2.55108	2.85018	0.00436947	0.0151964	0	0	0	0	0	0	0	31.4703	0	10.4286	0	120.421
656	XM_015280509.4	PSD3	61.8493	-3.80967	1.16206	-3.27838	0.00104406	0.00412166	146.364	136.211	138.18	103.033	56.4182	112.522	0	0	0	0	18.093	31.3701
657	XM_015280554.4	SESN3	754.466	-3.12504	0.151804	-20.586	3.66674e-94	2.699e-92	1041.43	1271.3	1262.11	1514.39	1846.76	1185.57	210.038	154.654	149.493	129.884	135.165	152.803
658	XM_015280561.4	SESN3	161.807	-5.54122	2.19041	-2.52976	0.0114141	0.035871	414.697	159.396	498.153	212.87	0	615.803	0	0	0	40.7665	0	0
659	XM_015280735.4	ELAVL2	15.2037	21.7101	3.00509	7.22445	5.0315e-13	4.19071e-12	0	0	0	0	0	0	0	62.0414	0	120.404	0	0
660	XM_015280767.4	PICALM	16.3665	21.7693	1.96939	11.0538	2.10043e-28	3.55576e-27	0	0	0	0	0	0	0	58.4448	43.0048	0	78.7577	16.191
661	XM_015280794.4	MELK	16.6625	3.61329	1.35693	2.66285	0.0077482	0.0254169	0	0	14.9622	0	0	0	21.2272	35.0669	28.6699	38.8704	50.0218	11.1313
662	XM_015280898.3	XNDC1N	89.8514	3.00299	1.09249	2.74875	0.00598235	0.0201939	59.1084	0	36.0853	24.3002	0	0	294.946	181.628	155.636	25.5976	192.637	108.278
663	XM_015280899.4	RNF175	12.6091	-2.63255	0.821648	-3.20399	0.00135539	0.0052445	10.3205	21.2528	43.1263	21.3842	17.8658	16.3669	3.35166	0	3.07177	11.3767	3.19288	0
664	XM_015280985.4	ING3	49.2527	5.38515	0.904705	5.95238	2.64271e-09	1.80121e-08	0	4.83017	8.80129	0	0	0	122.894	116.89	127.99	97.6501	34.0574	77.9194
665	XM_015281189.4	LRRC61	13.7408	3.85306	0.823877	4.67675	2.91464e-06	1.56982e-05	1.87646	0	0	1.94402	1.88061	5.11464	18.9928	32.3694	9.21531	21.8054	58.5361	13.1552
666	XM_015281294.4	ETV1	75.3836	-2.37833	0.732578	-3.24653	0.00116823	0.00457048	115.402	110.128	88.893	107.893	175.837	160.6	0	6.29405	76.7943	39.8185	13.8358	9.10746
667	XM_015281324.4	THRB	1271.14	2.93006	0.393293	7.45006	9.32999e-14	8.14827e-13	173.572	358.399	249.077	77.7606	463.57	447.02	1835.59	1579.81	3263.25	1809.84	2898.07	2097.75
668	XM_015281363.4	ACBD5	11.866	7.08158	2.5054	2.82653	0.00470549	0.0162646	0	0	0	0	0	0	42.4544	0	0	0	36.186	63.7522
669	XM_015281381.3	ARHGAP21	76.2518	5.24459	1.06428	4.92782	8.31505e-07	4.7035e-06	19.7028	0	0	0	3.76122	0	223.444	54.8482	310.249	88.1695	129.844	85.003
670	XM_015281393.4	RPAP3	72.6778	4.59837	0.883843	5.2027	1.96417e-07	1.16587e-06	0	14.4905	0	11.6641	8.46274	0	53.6266	106.1	193.522	73.0005	131.972	279.295
671	XM_015281395.4	ASNS	3232.76	2.28699	0.156441	14.6188	2.12996e-48	6.62929e-47	1226.27	1235.56	698.822	1141.14	1037.16	1259.22	4775	6595.27	6079.04	4849.32	3673.94	6222.42
672	XM_015281431.4	FAM126A	292.447	-25.9082	0.889544	-29.1252	1.71994e-186	4.25594e-184	724.313	344.874	572.084	1003.11	551.958	313.016	0	0	0	0	0	0
673	XM_015281535.4	XPOT	215.309	2.29621	0.28074	8.17916	2.85839e-16	2.88485e-15	92.8847	31.8791	80.9719	105.949	52.657	72.6279	235.734	275.14	336.871	367.847	558.754	372.394
674	XM_015281760.4	ATP2C1	110.797	2.64287	0.962146	2.74685	0.00601713	0.0202897	31.8998	42.5055	49.2872	44.7124	15.0449	0	91.6121	427.996	291.818	0	179.865	154.827
675	XM_015281882.3	NAV3	150.039	4.06397	0.636406	6.38582	1.70485e-10	1.2418e-09	8.44406	36.7093	8.80129	0	40.4331	7.1605	401.082	396.525	365.541	257.872	136.229	141.672
676	XM_015281905.4	UMAD1	121.5	2.66641	0.233475	11.4205	3.30292e-30	5.97402e-29	16.8881	50.2338	34.325	32.0763	27.2688	37.8484	189.928	233.779	166.9	196.248	266.073	206.436
677	XM_015282018.4	MLLT10	67.4462	2.08496	0.741508	2.81178	0.0049268	0.0169556	27.2086	17.3886	0	69.9846	35.7316	4.09171	116.191	94.4108	59.3876	84.3773	144.744	155.839
678	XM_015282078.4	WAC	49.7863	5.93021	1.52754	3.88219	0.000103522	0.000474125	0	9.66035	0	0	0	0	74.8538	115.99	0	36.9743	220.309	139.648
679	XM_015282135.4	LARP4B	69.9934	2.88359	0.486226	5.93055	3.01921e-09	2.04783e-08	3.75292	10.6264	29.9244	21.3842	28.2091	6.13757	56.9783	172.637	155.636	131.78	107.494	115.361
680	XM_015282138.4	LARP4B	12.0418	7.10336	1.93399	3.6729	0.000239813	0.0010489	0	0	0	0	0	0	35.7511	35.0669	34.8134	38.8704	0	0
681	XM_015282151.3	ESYT2	252.472	4.1556	1.00542	4.1332	3.57747e-05	0.000172567	53.4791	0	17.6026	80.6767	0	9.20636	459.178	519.709	395.235	432.315	447.003	615.259
682	XM_015282328.4	BAG1	19.064	2.31761	0.791566	2.92788	0.00341286	0.0121591	6.5676	15.4566	0	6.80406	9.40304	0	18.9928	19.7813	46.0766	23.7015	41.5074	40.4776
683	XM_015282359.4	FHOD3	25.8366	22.4571	2.43441	9.22486	2.83937e-20	3.49913e-19	0	0	0	0	0	0	0	0	97.2728	86.2734	0	126.492
684	XM_015282381.4	STX17	18.6149	-22.6851	2.48233	-9.13865	6.32382e-20	7.65838e-19	0	68.5885	0	91.3687	0	63.4216	0	0	0	0	0	0
685	XM_015282400.4	SLC39A6	29.0194	5.29084	1.62784	3.25022	0.00115316	0.00451507	0	8.69431	0	0	0	0	11.1722	160.049	0	31.2859	70.2433	66.788
686	XM_015282422.4	ZADH2	16.3553	2.36868	0.880371	2.69055	0.00713344	0.0236381	3.75292	2.8981	10.5615	14.5801	0	0	16.7583	44.9575	12.2871	34.1301	13.8358	42.5015
687	XM_015282431.4	PRICKLE1	10.7321	6.93685	2.50282	2.77161	0.00557795	0.0189572	0	0	0	0	0	0	0	0	34.8134	0	38.3145	55.6567
688	XM_015282453.4	PTPN2	204.157	3.13393	0.244072	12.8401	9.76867e-38	2.23056e-36	53.4791	35.7433	40.4859	20.4122	72.4034	27.6191	327.346	371.349	399.33	420.938	365.052	315.725
689	XM_015282456.4	LDLRAD4	73.6743	3.42489	0.814534	4.20473	2.61397e-05	0.000128182	0	18.3547	2.64039	0	32.9106	21.4815	136.301	108.797	143.349	151.689	152.194	116.373
690	XM_015282549.4	PTPRM	17.127	21.8843	1.97244	11.095	1.32619e-28	2.26042e-27	0	0	0	0	0	0	0	69.2346	0	32.234	17.0287	87.0268
691	XM_015282584.4	MYL12A	28.623	2.78916	0.413425	6.74646	1.51493e-11	1.1686e-10	2.81469	11.5924	11.4417	6.80406	8.46274	2.04586	54.7438	44.9575	52.2201	42.6627	51.0861	54.6448
692	XM_015282585.4	TGIF1	11.9747	2.88954	0.684988	4.21838	2.46067e-05	0.000121056	3.75292	3.86414	1.76026	3.88803	3.76122	0	20.11	14.3864	12.2871	7.58447	29.8002	42.5015
693	XM_015282654.4	RB1CC1	62.8617	23.6962	3.00364	7.88918	3.0418e-15	2.91962e-14	0	0	0	0	0	0	131.832	0	407.522	0	214.987	0
694	XM_015282659.4	RB1CC1	14.9203	7.41175	1.19515	6.2015	5.59266e-10	3.95476e-09	0	0	0	0	0	0	12.2894	9.89066	68.6029	10.4286	39.3788	38.4537
695	XM_015282730.4	PDE7A	19.2328	-3.34481	1.15657	-2.89201	0.0038279	0.0134959	31.8998	47.3357	45.7667	20.4122	32.9106	31.7108	3.35166	0	17.4067	0	0	0
696	XM_015282780.4	RDH10	52.218	2.279	0.897687	2.53875	0.011125	0.0350507	12.197	41.5395	0	14.5801	0	38.8713	84.9088	111.495	87.0335	111.871	95.7864	28.3343
697	XM_015282807.4	E2F5	401.265	2.16371	0.0869975	24.8709	1.53697e-136	2.02358e-134	178.264	135.245	161.064	143.857	125.06	134.004	660.278	619.515	683.981	665.537	636.447	671.928
698	XM_015282952.4	MTDH	254.42	2.44814	0.281644	8.69231	3.55147e-18	3.92744e-17	55.3555	81.1469	51.0475	116.641	66.7616	102.293	502.75	553.877	498.651	331.821	504.475	188.221
699	XM_015283047.4	TRPS1	19.3515	-22.7379	1.95037	-11.6582	2.08293e-31	3.96472e-30	37.5292	91.7733	0	41.7963	61.1198	0	0	0	0	0	0	0
700	XM_015283164.4	ARC	188.948	3.22766	0.196859	16.3958	2.04995e-60	8.5965e-59	20.641	49.2678	46.6468	34.0203	27.2688	40.9171	298.298	364.156	273.388	383.964	374.631	354.179
701	XM_015283231.4	E2F7	27.0076	22.5062	2.43491	9.24314	2.39378e-20	2.95747e-19	0	0	0	0	0	0	0	0	122.871	137.469	0	63.7522
702	XM_015283375.4	PTK7	31.597	22.7349	3.0041	7.56796	3.79139e-14	3.39097e-13	0	0	0	0	0	0	0	85.4193	0	0	293.745	0
703	XM_015283423.4	FLRT3	18.9952	3.03283	0.719941	4.21261	2.52431e-05	0.000124047	1.87646	1.93207	1.76026	0	13.1643	6.13757	26.8133	56.6465	39.933	36.0262	23.4144	20.2388
704	XM_015283437.4	SLC8A1	14.9795	-5.51394	1.95514	-2.82022	0.004799	0.0165484	5.62938	0	34.325	104.977	31.03	0	0	0	0	3.79224	0	0
705	XM_015283476.4	SEC23B	66.3589	5.05937	1.08678	4.65538	3.23381e-06	1.73268e-05	0	0	11.4417	11.6641	0	0	52.5094	403.719	83.9618	84.3773	79.822	68.8119
706	XM_015283598.4	ENAH	16.0469	-22.4883	3.00489	-7.48388	7.21591e-14	6.35926e-13	90.07	0	0	0	102.493	0	0	0	0	0	0	0
707	XM_015283612.4	EIF2AK2	19.947	-22.6817	0.968735	-23.4137	3.09929e-121	3.3272e-119	46.9115	33.8112	64.2494	29.1602	37.6122	27.6191	0	0	0	0	0	0
708	XM_015283628.4	LBR	76.8695	2.49886	0.529375	4.7204	2.35387e-06	1.27903e-05	21.5793	7.72828	25.5237	13.6081	26.3285	43.9859	173.169	157.351	29.6938	148.845	48.9575	225.663
709	XM_015283656.3	GPATCH2	17.3964	4.52775	1.59702	2.83512	0.00458086	0.0158782	0	8.69431	0	0	0	0	34.6339	40.4618	13.311	54.9874	0	56.6686
710	XM_015283733.4	AHCTF1	636.15	2.82708	0.267337	10.575	3.89196e-26	6.07292e-25	242.063	239.577	91.5334	155.521	99.6722	114.568	1360.78	1115.85	996.278	1047.61	1537.9	632.462
711	XM_015283746.4	PRKD3	350.119	3.60079	1.40194	2.56844	0.0102158	0.0324912	81.6259	156.498	0	0	81.8065	0	394.379	1017.84	1265.57	583.056	294.809	325.845
712	XM_015283768.4	ABCC10	12.9339	-5.2842	1.47234	-3.58898	0.000331969	0.00142081	0	23.1848	36.9654	47.6284	27.2688	16.3669	0	0	0	3.79224	0	0
713	XM_015283784.4	SLC35B2	291.077	2.2165	0.768303	2.88492	0.00391509	0.0137671	115.402	0	55.4481	88.4527	207.807	151.393	471.467	266.149	577.493	678.81	557.689	322.809
714	XM_015283861.4	SERTAD4	13.6365	-3.84135	0.828827	-4.63469	3.57477e-06	1.90884e-05	17.8264	21.2528	39.6058	13.6081	28.2091	32.7337	1.11722	3.5966	0	5.68835	0	0
715	XM_015283867.4	CDK17	306.872	2.59573	0.222064	11.6891	1.44897e-31	2.78079e-30	101.329	112.06	92.4136	55.4045	98.7319	62.3986	461.412	608.725	471.005	310.963	670.504	637.522
716	XM_015283876.4	CDK17	40.0841	23.0668	3.0039	7.67894	1.60412e-14	1.47206e-13	0	0	0	0	0	0	155.294	0	0	287.262	0	38.4537
717	XM_015283908.4	FBXO28	47.4663	2.71234	0.562168	4.82479	1.40149e-06	7.75173e-06	17.8264	10.6264	2.64039	15.5521	8.46274	20.4586	91.6121	89.0159	134.134	13.2728	83.0148	82.9791
718	XM_015283936.3	SUSD4	56.2263	3.06296	0.311525	9.83215	8.18508e-23	1.13145e-21	18.7646	15.4566	13.2019	9.72008	5.64182	9.20636	84.9088	104.301	135.158	81.5331	92.5935	104.23
719	XM_015283998.4	QKI	13.8992	-7.22753	3.00516	-2.40504	0.0161706	0.048717	0	51.1998	0	0	0	115.591	0	0	0	0	0	0
720	XM_015284011.4	TBPL1	29.3914	3.45345	0.821074	4.20601	2.59916e-05	0.000127509	1.87646	0	10.5615	5.83205	0	11.2522	55.8611	53.0499	78.8421	72.0525	12.7715	50.597
721	XM_015284139.4	NUDT4	72.8889	2.11766	0.242735	8.72415	2.6818e-18	2.98272e-17	28.1469	31.8791	35.2052	31.1043	18.8061	18.4127	100.55	99.8057	129.014	142.209	96.8506	142.684
722	XM_015284175.4	PDE7B	4398.57	2.10066	0.0608865	34.5012	7.68295e-261	3.48127e-258	1488.03	1635.5	1589.51	1847.79	1677.5	1743.07	7133.46	7208.49	7527.89	7771.24	6768.9	6391.41
723	XM_015284176.4	PDE7B	191.377	3.89982	0.955855	4.07993	4.50493e-05	0.000214987	12.197	0	33.4449	20.4122	78.0452	0	326.229	356.064	357.349	367.847	270.33	474.6
724	XM_015284178.4	BCLAF1	78.8234	20.345	0.934434	21.7725	4.22954e-105	3.69847e-103	0	0	0	0	0	0	227.913	145.662	69.6268	101.442	154.322	246.913
725	XM_015284180.4	BCLAF1	103.607	24.3913	1.63514	14.917	2.55685e-50	8.39213e-49	0	0	0	0	0	0	231.265	245.468	323.56	168.755	0	274.236
726	XM_015284186.4	TNFAIP3	1900.1	2.34979	0.0626482	37.5077	6.90536e-308	4.72408e-305	651.131	609.568	720.826	657.077	546.317	552.381	3044.43	3266.61	3193.62	3210.13	3234.39	3114.75
727	XM_015284187.4	TNFAIP3	28.706	4.36079	0.715796	6.09223	1.11348e-09	7.75746e-09	0	0	5.28077	2.91602	5.64182	2.04586	61.4472	67.4363	83.9618	36.0262	15.9644	63.7522
728	XM_015284193.4	NHSL1	34.9763	-23.5464	1.47182	-15.9981	1.31734e-57	5.2588e-56	45.9732	35.7433	71.2905	104.977	161.732	0	0	0	0	0	0	0
729	XM_015284274.3	ZC3H12D	68.2185	23.8088	1.41581	16.8163	1.85312e-63	8.29978e-62	0	0	0	0	0	0	202.217	91.7133	0	355.522	106.429	62.7403
730	XM_015284314.4	WTAP	154.613	4.42226	1.22647	3.60568	0.000311332	0.00134004	0	2.8981	0	36.9363	0	42.963	320.642	433.391	232.431	231.326	230.952	323.821
731	XM_015284327.4	AGPAT4	48.4031	4.58052	1.67631	2.7325	0.00628565	0.0211054	0	0	0	23.3282	0	0	0	53.0499	138.23	102.39	200.087	63.7522
732	XM_015284352.4	AFDN	16.3667	21.7723	2.49938	8.71108	3.00983e-18	3.33904e-17	0	0	0	0	0	0	0	0	0	80.585	91.5292	24.2866
733	XM_015284392.4	RHOU	67.0509	2.1321	0.302822	7.04077	1.91185e-12	1.55091e-11	24.394	15.4566	34.325	18.4682	17.8658	38.8713	147.473	103.402	98.2967	91.9617	135.165	78.9313
734	XM_015284393.4	EGLN1	4072.4	2.06853	0.068173	30.3424	3.16815e-202	9.28881e-200	1591.24	1288.69	1776.1	1470.65	1659.64	1620.32	6083.27	6917.16	6757.9	6668.65	6713.56	6321.59
735	XM_015284442.4	HEY2	2135.8	4.31771	0.0793176	54.4357	0	0	205.472	203.833	235.875	166.213	173.016	239.365	3787.38	4252.08	4286.15	3927.81	4200.76	3951.63
736	XM_015284449.4	MAFF	373.662	2.30622	0.121805	18.9337	6.01948e-80	3.68455e-78	153.87	120.754	110.896	126.361	128.822	113.545	698.263	722.018	572.373	672.174	520.439	544.424
737	XM_015284529.4	HACE1	174.332	2.50943	0.334083	7.51139	5.8502e-14	5.17661e-13	50.6644	92.7393	47.527	56.3765	38.5525	26.5961	197.748	158.25	211.952	408.613	359.731	443.23
738	XM_015284625.4	TMPO	47.2364	4.06649	1.47045	2.76547	0.00568404	0.0192783	31.8998	0	0	0	0	0	56.9783	115.091	146.421	7.58447	90.4649	118.397
739	XM_015284668.4	COQ3	36.4805	2.09327	0.467933	4.47343	7.69746e-06	3.98759e-05	27.2086	12.5585	7.04103	13.6081	7.52243	15.3439	58.0955	102.503	41.9809	82.4811	32.9931	36.4298
740	XM_015284683.4	MAP3K7	137.684	2.21235	0.392402	5.63797	1.72064e-08	1.10721e-07	76.9348	40.5735	34.325	71.9286	61.1198	8.18343	225.679	158.25	339.943	215.209	187.316	232.746
741	XM_015284752.4	SENP6	13.522	7.27064	2.00212	3.63148	0.000281804	0.00122017	0	0	0	0	0	0	36.8683	61.1422	0	7.58447	0	56.6686
742	XM_015284834.4	CLN8	119.64	2.03607	0.848417	2.39985	0.0164019	0.0493032	0	37.6754	134.66	77.7606	16.9255	14.321	216.741	219.393	93.1771	391.548	14.9001	218.579
743	XM_015284883.4	DST	117.364	2.40695	0.624949	3.85143	0.000117429	0.000534451	69.429	0	45.7667	56.3765	39.4928	12.2751	134.067	277.837	223.215	269.249	151.13	129.528
744	XM_015284924.4	ARHGEF10	23.0272	22.2964	3.00444	7.42115	1.16105e-13	1.00944e-12	0	0	0	0	0	0	0	0	0	89.1176	0	187.209
745	XM_015284970.4	PUM2	74.1941	2.28375	0.737454	3.09681	0.00195615	0.00734459	72.2437	41.5395	3.52052	0	15.9852	18.4127	106.136	126.78	167.924	91.0137	100.044	146.731
746	XM_015285011.4	AGBL5	24.7155	3.41971	1.00773	3.39347	0.000690135	0.00281163	0	0	7.92116	13.6081	3.76122	0	77.0883	53.949	77.8182	16.117	15.9644	30.3582
747	XM_015285023.3	ZNF513	120.248	4.13535	0.805628	5.13308	2.85036e-07	1.67338e-06	5.62938	0	38.7257	0	5.64182	27.6191	179.873	442.382	184.306	239.859	168.158	150.779
748	XM_015285093.4	POLR3H	129.928	2.11517	0.314939	6.71613	1.86612e-11	1.43412e-10	17.8264	43.4716	29.0443	57.3485	72.4034	72.6279	202.217	174.435	200.689	174.443	217.116	297.51
749	XM_015285112.4	HMBOX1	11.8378	-6.99552	1.70289	-4.10804	3.99038e-05	0.000191426	10.3205	3.86414	21.1231	12.6361	0	94.1094	0	0	0	0	0	0
750	XM_015285124.4	HMBOX1	26.082	22.4702	2.00742	11.1936	4.38271e-29	7.60381e-28	0	0	0	0	0	0	0	0	166.9	47.403	10.6429	88.0388
751	XM_015285142.4	ENPP4	14.022	-7.24039	1.96352	-3.68746	0.000226504	0.000994773	67.5525	27.049	0	0	34.7913	38.8713	0	0	0	0	0	0
752	XM_015285178.4	XKR6	14.6497	-7.30347	2.49872	-2.92288	0.00346806	0.0123365	46.9115	52.1659	0	0	0	76.7196	0	0	0	0	0	0
753	XM_015285238.4	DTNB	19.8033	-3.95921	1.29865	-3.0487	0.00229834	0.00849189	41.2821	27.049	14.0821	47.6284	43.254	50.1235	0	0	0	14.2209	0	0
754	XM_015285353.4	NCF4	100.354	6.81995	0.853521	7.99037	1.34532e-15	1.31627e-14	0	10.6264	0	0	0	0	199.983	194.216	248.814	191.508	161.773	197.328
755	XM_015285429.3	UBE2D3	57.242	3.02129	0.827048	3.65311	0.000259088	0.00112797	16.8881	0	0	38.8803	9.40304	10.2293	89.3777	97.1082	170.995	68.2603	73.4362	112.325
756	XM_015285534.4	FIP1L1	66.568	23.7741	2.45861	9.66974	4.05394e-22	5.42547e-21	0	0	0	0	0	0	0	364.156	190.45	117.559	126.651	0
757	XM_015285738.4	TAPT1	19.295	21.39	1.22174	17.5078	1.24928e-68	6.32618e-67	0	0	0	0	0	0	56.9783	45.8567	4.0957	11.3767	59.6004	53.6328
758	XM_015285898.4	MXD4	110.113	-2.5313	0.344363	-7.35067	1.97214e-13	1.68647e-12	98.5141	170.022	176.906	261.47	190.882	228.113	42.4544	12.5881	19.4546	29.3898	51.0861	40.4776
759	XM_015286033.4	RNF24	25.3094	3.32114	1.15755	2.86912	0.00411621	0.0144003	0	13.5245	0	0	14.1046	0	39.1027	78.2261	41.9809	47.403	31.9288	37.4418
760	XM_015286057.3	RAB11FIP5	67.402	23.79	3.00361	7.92047	2.36622e-15	2.28311e-14	0	0	0	0	0	0	259.195	0	185.33	0	0	364.298
761	XM_015286287.4	SPTB	274.707	-2.01098	0.783734	-2.56589	0.010291	0.0326977	324.627	487.848	401.339	369.363	546.317	511.464	215.624	44.0584	74.7464	0	191.573	129.528
762	XM_015286359.4	FAR1	58.7224	23.5998	1.50538	15.677	2.17436e-55	8.21033e-54	0	0	0	0	0	0	14.5239	220.292	295.914	76.7928	0	97.1462
763	XM_015286365.4	BTBD10	34.3546	3.00346	1.00019	3.00288	0.0026744	0.00974313	0	21.2528	4.40065	5.83205	0	14.321	20.11	109.696	21.5024	44.5588	11.7072	158.875
764	XM_015286380.4	SBF2	23.4311	22.3177	2.48746	8.97208	2.90958e-19	3.38723e-18	0	0	0	0	0	0	51.3922	0	0	0	42.5717	187.209
765	XM_015286466.4	ZNF143	15.5174	3.96991	1.36637	2.90544	0.00366741	0.0129707	0	0	7.04103	0	0	4.09171	36.8683	53.0499	20.4785	31.2859	0	33.394
766	XM_015286487.4	DENND2B	18.9754	-22.719	2.5123	-9.0431	1.52293e-19	1.80364e-18	0	0	0	124.417	81.8065	21.4815	0	0	0	0	0	0
767	XM_015286686.4	LOC770392	41.8354	-2.29174	0.70417	-3.25453	0.00113579	0.00445355	97.5758	73.4186	40.4859	45.6844	67.7019	92.0636	18.9928	2.69745	10.2392	36.9743	0	16.191
768	XM_015286690.4	MOB2	146.201	3.52302	0.487096	7.2327	4.73468e-13	3.9501e-12	24.394	42.5055	22.8834	18.4682	31.9703	0	338.518	308.409	290.794	142.209	307.581	226.675
769	XM_015286691.3	MOB2	10.9729	2.67809	0.917495	2.91891	0.00351253	0.0124786	12.197	0.966035	2.64039	1.94402	0	0	13.4067	38.6635	14.3349	21.8054	8.51434	17.203
770	XM_015286874.4	PPFIA1	18.2567	21.9576	1.93526	11.3461	7.75535e-30	1.38194e-28	0	0	0	0	0	0	0	0	57.3397	39.8185	51.0861	70.8358
771	XM_015286876.4	PPFIA1	18.939	22.0204	1.52685	14.4221	3.75592e-47	1.12872e-45	0	0	0	0	0	0	43.5716	0	65.5311	72.0525	11.7072	34.406
772	XM_015286974.4	CD44	350.561	4.08088	0.753843	5.41343	6.18274e-08	3.83631e-07	75.0583	68.5885	9.68142	14.5801	66.7616	0	835.681	693.245	497.627	632.355	774.805	538.352
773	XM_015287051.4	PHF21A	26.1914	-22.9372	2.45562	-9.34069	9.57058e-21	1.20548e-19	55.3555	0	80.0917	178.849	0	0	0	0	0	0	0	0
774	XM_015287058.4	LARGE2	40.4291	2.38354	0.872398	2.73217	0.00629184	0.0211242	6.5676	4.83017	20.243	6.80406	39.4928	0	15.6411	121.385	164.852	42.6627	19.1573	43.5134
775	XM_015287078.4	LRRC57	52.7179	3.00055	0.601291	4.99017	6.03257e-07	3.45043e-06	18.7646	17.3886	3.52052	14.5801	15.9852	0	124.012	148.36	105.464	61.6238	71.3076	51.6089
776	XM_015287079.4	LRRC57	17.3612	21.8605	1.62674	13.4382	3.61015e-41	9.20747e-40	0	0	0	0	0	0	16.7583	41.3609	0	57.8316	88.3363	4.04776
777	XM_015287085.4	RBM25	299.381	2.13379	0.298519	7.14792	8.81031e-13	7.26522e-12	53.4791	85.9771	82.7321	166.213	87.4483	191.288	652.457	365.954	295.914	577.368	545.982	487.755
778	XM_015287089.4	ZFYVE1	38.7987	23.0219	2.40974	9.55368	1.25168e-21	1.64424e-20	0	0	0	0	0	0	299.415	0	104.44	0	0	61.7283
779	XM_015287099.4	UBR1	37.8629	22.9841	2.40586	9.55338	1.25535e-21	1.64845e-20	0	0	0	0	0	0	0	92.6125	58.3637	303.379	0	0
780	XM_015287125.4	LOC423222	73.4622	-2.05109	0.342935	-5.98098	2.21796e-09	1.51764e-08	114.464	119.788	84.4924	140.941	102.493	148.325	39.1027	43.1592	18.4306	28.4418	8.51434	33.394
781	XM_015287127.4	MGA	20.3168	22.1171	3.00461	7.36105	1.82465e-13	1.56453e-12	0	0	0	0	0	0	0	136.671	0	107.131	0	0
782	XM_015287267.4	ATXN3	21.7191	22.2129	3.00452	7.39318	1.43362e-13	1.23687e-12	0	0	0	0	0	0	132.949	127.679	0	0	0	0
783	XM_015287340.3	KATNBL1	389.463	2.00654	0.0867775	23.1228	2.73226e-118	2.87134e-116	181.078	142.007	133.78	168.157	148.568	158.554	596.596	630.304	686.029	620.031	580.04	628.415
784	XM_015287390.4	TTLL5	40.4352	21.996	3.0039	7.32248	2.43432e-13	2.07003e-12	0	0	0	0	0	0	0	76.4278	267.244	0	141.551	0
785	XM_015287510.4	EXOC5	76.3142	4.78829	1.07691	4.44631	8.73559e-06	4.49601e-05	0	0	0	0	6.58213	25.5732	254.726	145.662	103.416	103.338	189.444	87.0268
786	XM_015287517.4	FBXO34	36.4642	-3.17757	1.32075	-2.40588	0.0161338	0.0486397	0	95.6374	66.8898	54.4324	81.8065	95.1324	25.6961	0	12.2871	5.68835	0	0
787	XM_015287662.4	MIA2	14.2141	2.61084	1.06182	2.45884	0.0139389	0.0427766	0	1.93207	2.64039	19.4402	0	0	39.1027	20.6805	16.3828	23.7015	23.4144	23.2746
788	XM_015287664.4	MIA2	142.725	3.25361	1.26007	2.58208	0.00982066	0.0313603	37.5292	58.9281	66.0097	0	0	0	255.844	256.258	99.3206	253.132	300.131	385.549
789	XM_015287763.4	DDX24	156.986	4.49473	1.47755	3.04201	0.00235	0.00866811	0	0	53.6879	26.2442	0	0	408.903	371.349	78.8421	224.69	321.416	398.704
790	XM_015287777.4	ATG2A	38.9371	23.0304	2.37067	9.71473	2.6095e-22	3.52071e-21	0	0	0	0	0	0	129.598	171.738	0	165.91	0	0
791	XM_015287801.4	ZNF839	69.3839	3.08546	0.719776	4.28669	1.81353e-05	9.04559e-05	22.5175	0	21.1231	5.83205	18.8061	19.4356	127.363	160.049	155.636	182.975	9.57864	109.29
792	XM_015287817.4	WASHC4	178.542	2.04513	0.18582	11.0059	3.57767e-28	6.02146e-27	65.676	57.9621	75.6911	58.3205	89.3289	70.5821	311.705	198.712	356.326	349.834	254.366	253.997
793	XM_015287824.4	WASHC4	46.253	5.96992	1.49188	4.0016	6.29147e-05	0.000295357	0	0	0	8.74807	0	0	91.6121	51.2516	161.78	123.248	0	118.397
794	XM_015287827.4	TRAF3	203.884	2.21577	0.76764	2.88647	0.0038959	0.0137122	137.92	60.8602	38.7257	123.445	72.4034	0	319.525	472.953	186.354	302.431	583.232	148.755
795	XM_015287885.4	SYNE2	164.37	-25.6583	2.6736	-9.5969	8.23845e-22	1.08796e-20	0	0	553.601	612.365	53.5973	752.875	0	0	0	0	0	0
796	XM_015287914.4	PPM1A	80.9862	3.38206	1.01302	3.33859	0.000842057	0.00338083	0	0	25.5237	0	20.6867	38.8713	156.411	119.587	169.971	239.859	155.387	45.5373
797	XM_015288105.4	ZNF365	81.6342	2.18842	0.813071	2.69155	0.00711204	0.0235694	42.2203	58.9281	0	15.5521	7.52243	52.1694	89.3777	245.468	13.311	128.936	108.558	217.567
798	XM_015288209.4	SGPL1	13.9784	-5.08441	1.91381	-2.6567	0.00789105	0.0258273	18.7646	0	0	28.1882	41.3734	74.6738	0	0	0	4.7403	0	0
799	XM_015288336.4	USP54	31.7568	-6.49824	1.45358	-4.47051	7.80325e-06	4.0376e-05	67.5525	0	125.858	78.7326	31.03	73.6509	0	0	0	0	4.25717	0
800	XM_015288567.4	TCF7L2	10.5432	-6.8294	2.05892	-3.31699	0.00090994	0.00362915	82.5642	0	23.7635	13.6081	6.58213	0	0	0	0	0	0	0
801	XM_015288568.4	TCF7L2	64.635	-24.3725	1.36724	-17.8261	4.43299e-71	2.36494e-69	0	117.856	158.423	231.338	151.389	116.614	0	0	0	0	0	0
802	XM_015288699.4	HPS1	32.1147	-3.68642	1.27589	-2.88929	0.00386112	0.0136034	109.773	56.03	14.0821	95.2568	26.3285	56.2611	0	0	2.04785	25.5976	0	0
803	XM_015288908.4	BAG3	259.607	2.3069	0.272403	8.46872	2.48101e-17	2.63428e-16	50.6644	69.5545	161.064	83.5927	59.2392	99.2241	430.13	436.088	345.062	358.366	663.054	359.239
804	XM_015288959.4	CCDC186	39.6545	-23.7192	3.00387	-7.89623	2.8747e-15	2.76075e-14	0	173.886	131.139	0	0	170.829	0	0	0	0	0	0
805	XM_015289050.4	CCDC134	19.9897	-22.7214	1.48912	-15.2583	1.45029e-52	5.06512e-51	74.1201	0	19.3628	38.8803	68.6422	38.8713	0	0	0	0	0	0
806	XM_015289060.4	ZRANB1	21.7562	22.2137	2.4667	9.00542	2.14844e-19	2.51625e-18	0	0	0	0	0	0	138.535	47.655	0	0	0	74.8836
807	XM_015289145.4	COL6A3	33.8065	22.8021	2.40314	9.48847	2.34456e-21	3.04095e-20	0	0	0	0	0	0	0	72.8312	129.014	203.833	0	0
808	XM_015289150.4	COL6A3	90.1672	-2.53713	0.844665	-3.00371	0.00266712	0.00971861	93.8229	120.754	124.098	254.666	215.33	114.568	0	63.8397	0	30.3379	17.0287	47.5612
809	XM_015289155.4	COL6A3	488.144	-2.36876	0.325254	-7.28279	3.26993e-13	2.75309e-12	554.493	916.767	839.643	652.217	958.17	987.126	42.4544	303.913	191.474	104.286	155.387	151.791
810	XM_015289301.4	LOC424014	212.855	-2.00084	0.117703	-16.9991	8.34347e-65	3.84042e-63	380.921	315.893	317.727	328.539	330.987	369.277	89.3777	75.5286	66.5551	92.9098	89.4006	97.1462
811	XM_015289308.4	KANSL1L	29.7041	-22.0919	1.95819	-11.2818	1.61408e-29	2.83846e-28	0	0	23.7635	127.333	61.1198	144.233	0	0	0	0	0	0
812	XM_015289310.4	KANSL1L	28.9604	-21.5121	2.43374	-8.83912	9.64762e-19	1.09715e-17	164.19	0	99.4546	0	0	83.8801	0	0	0	0	0	0
813	XM_015289355.4	ORMDL1	41.4018	-2.79198	1.04706	-2.66648	0.00766499	0.0251842	34.7145	82.113	106.496	66.0965	108.135	36.8254	0	32.3694	9.21531	20.8573	0	0
814	XM_015289362.4	GSG1	53.3487	2.69962	0.256207	10.5369	5.84183e-26	9.05873e-25	21.5793	14.4905	14.0821	11.6641	13.1643	10.2293	78.2055	80.9235	94.201	103.338	102.172	96.1343
815	XM_015289523.4	INO80D	52.8818	23.453	2.52266	9.29695	1.44534e-20	1.80551e-19	0	0	0	0	0	0	281.54	17.0839	0	219.95	116.008	0
816	XM_015289786.4	GLI2	16.4786	-22.4943	1.94853	-11.5442	7.89587e-31	1.46926e-29	30.9616	0	44.0065	0	69.5825	53.1923	0	0	0	0	0	0
817	XM_015289878.4	MBD5	15.8089	21.7726	2.49444	8.72847	2.58148e-18	2.87298e-17	0	0	0	0	0	0	0	0	44.0287	105.235	40.4431	0
818	XM_015289881.4	MBD5	13.1371	7.22879	3.0054	2.40527	0.0161605	0.0486907	0	0	0	0	0	0	0	0	93.1771	64.468	0	0
819	XM_015289886.4	ORC4	96.6104	2.08047	0.705461	2.94909	0.00318709	0.0114412	48.7879	105.298	0	14.5801	24.4479	28.642	240.203	196.015	146.421	114.715	172.415	67.8
820	XM_015289963.4	HEG1	142.925	-2.56549	0.824245	-3.11253	0.00185488	0.00699641	208.287	229.916	275.48	203.15	257.643	292.558	98.3155	0	0	54.0394	53.2146	42.5015
821	XM_015290010.4	ETV6	60.2183	3.86087	0.822893	4.69183	2.70773e-06	1.46288e-05	0	10.6264	6.1609	0	9.40304	20.4586	94.9638	28.7728	49.1483	231.326	93.6578	178.101
822	XM_015290063.4	ZNF142	105.402	24.4136	1.65628	14.74	3.56806e-49	1.13689e-47	0	0	0	0	0	0	326.229	124.083	0	274.937	251.173	288.403
823	XM_015290201.4	NR4A2	14.3898	-7.27754	1.47953	-4.9188	8.70743e-07	4.91908e-06	24.394	0	22.0032	32.0763	33.8509	60.3528	0	0	0	0	0	0
824	XM_015290202.4	NR4A2	180.075	3.0713	0.212956	14.4222	3.75036e-47	1.12802e-45	55.3555	27.049	41.3661	28.1882	51.7167	25.5732	234.616	347.971	360.421	328.028	345.895	314.713
825	XM_015290203.4	NR4A2	63.2055	3.71268	1.21265	3.06163	0.00220136	0.00817428	0	41.5395	0	0	0	12.2751	212.272	91.7133	81.9139	135.572	103.236	79.9433
826	XM_015290226.4	SOX5	88.2588	-2.1228	0.861776	-2.46329	0.013767	0.0422864	162.314	163.26	191.868	159.409	76.1646	108.43	0	23.3779	0	67.3122	35.1217	71.8477
827	XM_015290239.4	PTPRC	280.485	2.32074	0.69911	3.31957	0.00090156	0.00359779	143.549	99.5016	97.6943	123.445	0	97.1782	363.097	467.558	626.641	422.834	564.075	360.251
828	XM_015290269.4	STXBP3	17.7898	21.9354	2.51765	8.71267	2.96793e-18	3.29361e-17	0	0	0	0	0	0	60.3299	17.983	0	0	135.165	0
829	XM_015290352.4	CAMSAP2	92.9997	24.2357	1.75364	13.8202	1.92446e-43	5.1889e-42	0	0	0	0	0	0	0	311.106	455.646	67.3122	218.18	63.7522
830	XM_015290501.4	TOR1AIP1	32.0055	2.06788	0.835179	2.47597	0.0132874	0.0409733	0	19.3207	5.28077	6.80406	15.0449	27.6191	17.8755	12.5881	150.517	57.8316	27.6716	43.5134
831	XM_015290502.4	TOR1AIP1	94.3694	3.39046	0.636348	5.328	9.93006e-08	6.0422e-07	12.197	0	5.28077	30.1322	23.5076	27.6191	185.459	193.317	255.981	68.2603	77.6934	252.985
832	XM_015290575.4	ODR4	30.483	22.6782	1.69826	13.3538	1.12536e-40	2.82069e-39	0	0	0	0	0	0	4.46888	151.956	12.2871	33.1821	163.901	0
833	XM_015290613.4	SASS6	32.7328	2.05525	0.638806	3.21733	0.00129391	0.00502497	19.7028	24.1509	3.52052	11.6641	14.1046	3.06879	10.055	62.9405	105.464	37.9224	41.5074	58.6925
834	XM_015290830.4	FUBP1	199.333	-22.8087	0.934594	-24.4049	1.51648e-131	1.88965e-129	409.068	232.814	312.446	762.054	541.615	134.004	0	0	0	0	0	0
835	XM_015290980.4	ELOVL1	1718.72	2.50584	0.149312	16.7825	3.27603e-63	1.45792e-61	556.37	610.534	282.521	535.576	498.361	605.574	3089.12	3335.85	2757.43	2846.07	2474.48	3032.78
836	XM_015291001.4	RNF220	38.5981	2.15959	0.454781	4.74864	2.04793e-06	1.11836e-05	17.8264	26.0829	20.243	7.77606	7.52243	5.11464	56.9783	86.3184	81.9139	48.351	37.2502	67.8
837	XM_015291141.4	DOCK7	87.4915	-2.8869	1.1039	-2.61519	0.00891782	0.0287802	60.0467	51.1998	334.449	222.59	141.046	115.591	0	0	0	67.3122	20.2216	37.4418
838	XM_015291155.4	KANK4	476.208	-2.57038	0.312231	-8.23229	1.83669e-16	1.87265e-15	891.318	881.99	838.763	654.161	724.034	900.177	245.789	48.5541	154.613	204.781	68.1147	102.206
839	XM_015291215.4	PFKFB3	276.585	2.29115	0.298116	7.68544	1.52467e-14	1.40062e-13	141.673	61.8262	117.057	54.4324	59.2392	128.889	263.664	674.363	454.622	351.73	608.775	402.752
840	XM_015291218.4	ZCCHC11	22.5167	22.264	1.95947	11.3622	6.44844e-30	1.15496e-28	0	0	0	0	0	0	64.7988	26.9745	0	46.4549	131.972	0
841	XM_015291269.4	NASP	55.7428	3.11475	1.18926	2.61905	0.00881743	0.0284825	27.2086	20.2867	0	2.91602	18.8061	0	51.3922	47.655	0	167.806	162.837	170.006
842	XM_015291270.4	NASP	51.065	3.70841	0.968049	3.83081	0.00012772	0.0005789	0	0	17.6026	0	7.52243	18.4127	84.9088	155.553	121.847	29.3898	91.5292	86.0149
843	XM_015291500.4	NPPC	11.1198	2.19834	0.600317	3.66197	0.000250282	0.00109127	1.87646	5.79621	4.40065	5.83205	0.940304	5.11464	4.46888	17.983	21.5024	20.8573	23.4144	21.2507
844	XM_015291562.4	DVL2	549.104	-3.4361	1.43484	-2.39476	0.016631	0.0498974	1210.32	774.76	1028.87	884.527	1331.47	801.976	146.356	0	262.125	148.845	0	0
845	XM_015291607.4	DLG1	18.4318	21.9862	3.00476	7.31713	2.53322e-13	2.15046e-12	0	0	0	0	0	0	102.784	0	0	0	0	118.397
846	XM_015291626.4	TNFSF10	277.24	-3.35753	0.657894	-5.10345	3.33517e-07	1.94752e-06	496.323	571.893	614.33	545.296	415.614	387.69	43.5716	70.1337	101.368	0	35.1217	45.5373
847	XM_015291628.4	TNFSF10	374.388	-3.69628	1.03465	-3.5725	0.000353591	0.00150614	590.146	933.19	875.728	553.073	694.885	523.739	125.129	0	65.5311	40.7665	90.4649	0
848	XM_015291710.4	C2CD5	34.0167	22.8362	2.40556	9.49309	2.24283e-21	2.91226e-20	0	0	0	0	0	0	0	0	162.804	0	154.322	91.0746
849	XM_015291853.4	CP	29.3472	-3.1503	1.00902	-3.12212	0.00179551	0.00679155	33.7763	43.4716	51.0475	54.4324	71.4631	62.3986	0	0	0	14.2209	2.12859	19.2269
850	XM_015291855.4	HPS3	15.1073	-5.34085	1.94218	-2.74993	0.00596081	0.0201251	7.50583	0	36.0853	48.6004	84.6274	0	4.46888	0	0	0	0	0
851	XM_015292079.4	MEF2A	95.5522	7.20616	1.80989	3.98155	6.84684e-05	0.000320524	0	7.72828	0	0	0	0	211.155	367.753	0	193.404	313.966	52.6209
852	XM_015292105.4	KIF23	77.1926	-24.4728	1.38254	-17.7013	4.09582e-70	2.13289e-68	291.789	85.9771	0	271.19	173.016	104.339	0	0	0	0	0	0
853	XM_015292107.4	KIF23	18.0207	-22.6249	1.47006	-15.3905	1.89697e-53	6.81619e-52	30.0233	41.5395	0	34.0203	67.7019	42.963	0	0	0	0	0	0
854	XM_015292111.4	KIF23	46.0241	2.345	0.82565	2.84018	0.00450877	0.0156417	19.7028	10.6264	41.3661	4.86004	14.1046	0	89.3777	53.0499	84.9857	163.066	6.38576	64.7642
855	XM_015292215.4	PAQR5	254.014	-2.00663	0.138164	-14.5235	8.60559e-48	2.62685e-46	403.439	370.957	429.503	373.251	416.555	449.066	83.7916	133.973	79.8661	119.455	84.0791	104.23
856	XM_015292291.4	CSNK2A2	115.976	2.61656	0.455953	5.73866	9.54262e-09	6.25009e-08	3.75292	46.3697	19.3628	60.2645	47.0152	18.4127	277.071	207.704	148.469	190.56	171.351	201.376
857	XM_015292404.4	ADCY7	42.1019	-5.62922	1.93314	-2.91196	0.00359167	0.012739	0	33.8112	112.657	115.669	233.195	0	0	9.89066	0	0	0	0
858	XM_015292426.4	PLEKHF1	15.3178	21.3981	2.50913	8.5281	1.48773e-17	1.60454e-16	0	0	0	0	0	0	0	22.4788	0	0	50.0218	111.313
859	XM_015292437.4	ANKRD27	65.1975	4.04062	0.926394	4.36166	1.29076e-05	6.53815e-05	0	15.4566	0	23.3282	0	6.13757	70.3849	110.596	110.584	123.248	140.487	182.149
860	XM_015292500.4	DYNC1LI2	21.1878	5.71933	1.06671	5.36165	8.24649e-08	5.06015e-07	0	0	0	0	4.70152	0	81.5571	13.4873	43.0048	33.1821	28.7359	49.5851
861	XM_015292529.4	PNAT3	10.4087	-6.81153	1.13432	-6.00493	1.91416e-09	1.31544e-08	7.50583	8.69431	41.3661	27.2162	20.6867	19.4356	0	0	0	0	0	0
862	XM_015292655.4	FBXO31	17.5778	-3.58967	1.12771	-3.18315	0.0014568	0.00560333	39.4056	43.4716	38.7257	30.1322	25.3882	17.3898	14.5239	0	0	1.89612	0	0
863	XM_015292710.4	ZNF821	77.2855	2.71223	0.488742	5.54942	2.86619e-08	1.81689e-07	23.4557	26.0829	29.0443	4.86004	6.58213	32.7337	227.913	127.679	194.546	82.4811	103.236	68.8119
864	XM_015292759.4	SFMBT1	46.4037	-4.88634	1.60977	-3.03542	0.002402	0.00883506	70.3672	87.9092	148.742	124.417	107.195	0	0	0	0	0	0	18.2149
865	XM_015292807.4	PFKFB4	33.9672	3.25662	0.977922	3.33014	0.000868019	0.00347786	13.1352	0	0	20.4122	0	5.11464	65.916	52.1507	58.3637	70.1564	39.3788	82.9791
866	XM_015292924.4	QRICH1	13.0146	2.99706	1.18794	2.52291	0.0116389	0.0364919	0	12.5585	0	4.86004	0	0	8.93777	9.89066	31.7416	18.0131	27.6716	42.5015
867	XM_015292996.4	CACNA1D	25.8389	-2.66791	1.00511	-2.65434	0.00794633	0.0259912	52.5408	17.3886	44.8866	56.3765	51.7167	45.0089	11.1722	0	0	20.8573	0	10.1194
868	XM_015293110.4	SLC25A26	17.3027	2.42665	0.612793	3.95999	7.49538e-05	0.000349291	11.2588	0.966035	3.52052	7.77606	0.940304	8.18343	37.9855	39.5626	16.3828	27.4937	19.1573	34.406
869	XM_015293283.4	MAGI1	19.5804	-22.761	2.47001	-9.21492	3.115e-20	3.8309e-19	0	101.434	68.6501	0	64.881	0	0	0	0	0	0	0
870	XM_015293286.4	MAGI1	12.8809	-7.11796	2.55231	-2.78883	0.00528994	0.0180699	67.5525	0	0	76.7886	0	10.2293	0	0	0	0	0	0
871	XM_015293287.3	ADAMTS9	43.4542	5.12358	1.34586	3.80692	0.000140709	0.000634117	0	0	0	14.5801	0	0	65.916	106.1	6.14354	95.754	189.444	43.5134
872	XM_015293330.3	LOC107054425	19.2622	3.65472	0.642177	5.69115	1.26187e-08	8.19102e-08	7.50583	3.86414	2.64039	1.94402	0.940304	0	37.9855	21.5796	32.7656	47.403	54.2789	20.2388
873	XM_015293387.4	PDE12	1381.67	2.29939	0.0545547	42.1484	0	0	473.806	419.259	496.393	426.711	460.749	522.716	2256.79	2313.51	2413.39	2297.15	2312.71	2186.8
874	XM_015293389.4	FAM208A	45.1518	23.1513	3.00382	7.70728	1.28525e-14	1.18694e-13	0	0	0	0	0	0	297.181	93.5116	0	0	151.13	0
875	XM_015293390.4	FAM208A	109.417	2.57709	0.702012	3.671	0.000241602	0.00105646	0	9.66035	63.3693	60.2645	36.6719	18.4127	188.81	281.434	211.952	276.833	54.2789	111.313
876	XM_015293394.4	FAM208A	14.369	7.35859	1.99558	3.68744	0.000226525	0.000994773	0	0	0	0	0	0	8.93777	63.8397	0	37.9224	0	61.7283
877	XM_015293718.4	IFFO1	104.052	-2.42986	0.842759	-2.88323	0.00393624	0.0138304	258.951	155.532	113.537	165.241	81.8065	278.237	0	53.0499	0	28.4418	51.0861	62.7403
878	XM_015293735.4	EBF1	38.9896	-2.07087	0.844851	-2.45116	0.0142395	0.0435841	59.1084	74.3847	54.568	72.9006	42.3137	74.6738	32.3994	16.1847	0	32.234	0	9.10746
879	XM_015293742.4	FLT4	47.3697	-23.8352	1.394	-17.0984	1.52501e-65	7.15158e-64	84.4406	126.551	165.464	91.3687	100.613	0	0	0	0	0	0	0
880	XM_015293790.3	TCOF1	445.076	26.4012	0.84809	31.1302	9.39274e-213	3.03438e-210	0	0	0	0	0	0	889.308	1069.99	595.924	896.864	1039.81	849.018
881	XM_015293851.4	ARL2	12.0573	-6.5322	0.957745	-6.8204	9.07893e-12	7.09278e-11	23.4557	16.4226	25.5237	19.4402	28.2091	30.6879	0	0	0	0.948059	0	0
882	XM_015293887.4	RNF44	20.211	4.78639	1.64449	2.91056	0.00360784	0.0127872	0	0	0	0	8.46274	0	96.081	62.9405	0	6.63641	32.9931	35.4179
883	XM_015293905.4	SGCD	78.8294	-2.3832	0.244816	-9.73466	2.14543e-22	2.89795e-21	105.082	118.822	122.338	129.277	186.18	131.958	31.2822	18.8822	26.622	33.1821	17.0287	25.2985
884	XM_015294104.4	SDK1	56.9648	-2.08859	0.364109	-5.73616	9.68479e-09	6.34201e-08	65.676	82.113	93.2937	93.3128	98.7319	120.706	7.82055	31.4703	13.311	23.7015	37.2502	16.191
885	XM_015294284.4	AIMP2	118.438	2.21598	0.551235	4.02002	5.81931e-05	0.000274373	21.5793	74.3847	18.4827	104.005	3.76122	29.6649	120.66	161.847	262.125	200.989	221.373	202.388
886	XM_015294303.4	SNX29	13.3046	7.24709	3.00537	2.41138	0.0158921	0.0479983	0	0	0	0	0	0	0	0	81.9139	77.7408	0	0
887	XM_015294318.4	FAM20C	104.321	-2.59414	1.06979	-2.42491	0.015312	0.0464755	218.607	198.037	220.912	214.814	97.7916	123.774	70.3849	0	0	71.1044	0	36.4298
888	XM_015294323.4	SUN1	21.9884	22.2329	2.45136	9.06965	1.19401e-19	1.42375e-18	0	0	0	0	0	0	0	87.2176	55.2919	121.352	0	0
889	XM_015294364.4	RNF216	11.8099	-6.99291	2.55454	-2.73744	0.00619187	0.0208266	0	8.69431	57.2084	75.8166	0	0	0	0	0	0	0	0
890	XM_015294366.4	RNF216	17.6509	-22.5996	2.48979	-9.0769	1.11713e-19	1.33436e-18	0	39.6074	0	90.3967	81.8065	0	0	0	0	0	0	0
891	XM_015294471.4	ARHGAP17	177.126	2.40328	0.224192	10.7197	8.22342e-27	1.30892e-25	46.9115	44.4376	49.2872	34.9923	80.8662	81.8343	260.313	317.4	267.244	398.185	259.687	284.355
892	XM_015294510.4	UNKL	59.2927	-3.55829	1.46145	-2.43477	0.0149014	0.0453634	69.429	77.2828	139.941	158.437	94.9707	115.591	55.8611	0	0	0	0	0
893	XM_015294525.4	KCTD5	19.7326	22.0803	2.0074	10.9994	3.84508e-28	6.4684e-27	0	0	0	0	0	0	134.067	14.3864	0	25.5976	0	62.7403
894	XM_015294644.4	NAA60	25.5236	2.6118	0.807754	3.23341	0.00122323	0.00476963	14.0734	11.5924	6.1609	0	0	11.2522	80.4399	43.1592	15.3589	39.8185	50.0218	34.406
895	XM_015294692.4	UPK1B	46.4973	2.2075	0.375716	5.87544	4.21723e-09	2.8296e-08	20.641	19.3207	11.4417	20.4122	12.224	15.3439	45.8061	71.0329	114.679	65.4161	118.136	43.5134
896	XM_015294767.3	ANKFN1L	12.4872	-7.07309	2.59046	-2.73044	0.00632507	0.0212276	0	117.856	0	0	8.46274	23.5274	0	0	0	0	0	0
897	XM_015294843.4	MTMR3	31.2096	5.1251	0.926602	5.53106	3.18294e-08	2.01474e-07	0	0	0	1.94402	8.46274	0	74.8538	42.2601	55.2919	88.1695	68.1147	35.4179
898	XM_015294916.4	LIF	9765.83	2.53641	0.0975638	25.9975	5.28833e-149	8.58186e-147	3942.44	2950.27	2711.68	2494.17	2561.39	2569.6	17458.8	16700.8	15729.5	16994.9	16954.2	16122.2
899	XM_015295144.4	SEPTIN9	21.0638	-22.6718	1.54578	-14.667	1.04955e-48	3.29603e-47	0	59.8942	10.5615	36.9363	103.433	41.9401	0	0	0	0	0	0
900	XM_015295163.4	ACOX1	33.4965	-6.12704	1.12096	-5.46588	4.6062e-08	2.8827e-07	114.464	51.1998	124.098	13.6081	68.6422	24.5503	0	5.3949	0	0	0	0
901	XM_015295165.4	TRIM45	262.57	-3.53137	0.200876	-17.5799	3.51493e-69	1.80082e-67	486.941	500.406	431.263	467.536	458.868	553.404	73.7366	24.2771	29.6938	41.7146	41.5074	41.4895
902	XM_015295335.4	UNK	22.9595	22.1706	3.00445	7.37926	1.59174e-13	1.37024e-12	0	0	0	0	0	0	0	0	0	157.378	118.136	0
903	XM_015295413.4	LUC7L3	241.499	2.21551	0.137843	16.0727	3.96593e-58	1.59967e-56	89.1318	103.366	94.1738	58.3205	91.2095	76.7196	366.449	361.458	415.713	394.393	371.438	475.612
904	XM_015295422.4	CANT1	328.933	-2.04748	0.31519	-6.496	8.24856e-11	6.11803e-10	628.614	417.327	512.235	529.744	519.988	569.771	166.466	78.2261	210.928	97.6501	178.801	37.4418
905	XM_015295804.4	TNFAIP1	54.1421	4.29693	1.13705	3.779	0.000157459	0.000706045	0	0	23.7635	0	7.52243	0	44.6888	125.881	63.4833	204.781	71.3076	108.278
906	XM_015295831.4	ABR	122.962	-3.81087	0.934327	-4.07873	4.52825e-05	0.000215982	294.604	198.037	217.392	195.374	204.986	266.984	23.4616	0	35.8373	38.8704	0	0
907	XM_015295911.4	HIP1	20.2542	21.9795	3.00461	7.31525	2.569e-13	2.17871e-12	0	0	0	0	0	0	0	0	0	102.39	0	140.66
908	XM_015295912.4	HIP1	235.207	-2.57407	0.463616	-5.55217	2.82149e-08	1.78953e-07	761.842	573.825	241.155	261.47	339.45	239.365	25.6961	73.7303	111.608	131.78	17.0287	45.5373
909	XM_015295992.4	CLDND1	17.2161	3.83523	1.10574	3.46847	0.000523423	0.00217433	0	6.76224	0	6.80406	0	0	44.6888	19.7813	9.21531	19.9092	67.0504	32.3821
910	XM_015296001.4	SH2B1	73.2441	-2.60643	1.04827	-2.48641	0.0129038	0.0399552	120.093	132.347	124.098	118.585	118.478	141.164	49.1577	0	0	0	43.636	31.3701
911	XM_015296116.4	NXN	470.534	-2.10544	0.0704858	-29.8705	4.7623e-196	1.32925e-193	741.201	787.318	745.469	773.718	740.019	792.77	194.396	162.746	192.498	171.599	156.451	188.221
912	XM_015296200.4	CD47	399.68	4.82676	1.97106	2.44882	0.0143325	0.0438227	0	163.26	0	0	0	0	734.014	641.993	681.933	750.863	937.642	886.459
913	XM_015296203.4	CD47	171.76	3.78776	0.939789	4.03043	5.56741e-05	0.000262994	50.6644	48.3017	0	12.6361	0	27.6191	321.76	217.594	490.46	342.249	274.588	275.248
914	XM_015296209.4	CD47	51.5889	-22.042	1.43957	-15.3115	6.40694e-53	2.25796e-51	161.375	0	203.31	150.661	53.5973	50.1235	0	0	0	0	0	0
915	XM_015296271.4	PHF20	24.6097	22.3871	3.00436	7.45154	9.22602e-14	8.05948e-13	0	0	0	0	0	0	0	200.511	0	94.8059	0	0
916	XM_015296280.4	NCOA6	78.0196	-2.8845	0.809953	-3.56132	0.000368999	0.0015668	119.155	204.799	124.098	177.877	70.5228	127.866	35.7511	0	37.8852	0	17.0287	21.2507
917	XM_015296318.4	BCL2L1	883.052	-2.18144	0.20227	-10.7848	4.06246e-27	6.57418e-26	1367.94	1437.46	1512.94	1528.97	1475.34	1360.49	286.009	329.089	289.77	337.509	147.937	523.173
918	XM_015296330.4	PTPN1	90.9288	3.6276	1.03971	3.48904	0.000484757	0.00202214	43.1585	0	29.9244	0	8.46274	0	43.5716	94.4108	259.053	127.04	242.659	242.866
919	XM_015296333.4	PTPN1	100.811	4.04195	1.56589	2.58124	0.00984452	0.0314106	0	28.981	30.8045	0	9.40304	0	231.265	0	263.148	65.4161	285.23	295.486
920	XM_015296344.4	TUBB1	40.3894	-2.84866	0.8291	-3.43585	0.000590701	0.00243382	50.6644	73.4186	81.852	85.5367	56.4182	77.7426	0	5.3949	33.7895	5.68835	0	14.1672
921	XM_015296393.4	NSFL1C	54.4056	3.71606	0.621053	5.98349	2.18413e-09	1.49596e-08	1.87646	18.3547	11.4417	8.74807	5.64182	0	109.488	115.99	133.11	113.767	100.044	34.406
922	XM_015296470.4	LOC771545	22.9402	5.14758	1.17198	4.39222	1.122e-05	5.71901e-05	0	0	0	0	7.52243	0	12.2894	21.5796	49.1483	49.2991	58.5361	76.9074
923	XM_015296543.4	APCDD1L	574.437	-3.12148	0.180955	-17.25	1.11824e-66	5.37401e-65	880.059	829.824	1151.21	993.392	1166.92	1161.02	110.605	73.7303	141.301	164.962	136.229	83.991
924	XM_015296576.4	NEURL2	20.9695	2.36121	0.526987	4.48059	7.44364e-06	3.86069e-05	7.50583	2.8981	8.80129	6.80406	3.76122	11.2522	52.5094	49.4533	41.9809	14.2209	17.0287	35.4179
925	XM_015296591.4	CDK5RAP1	35.3914	3.709	0.536756	6.91002	4.84583e-12	3.85127e-11	10.3205	2.8981	5.28077	7.77606	3.76122	0	41.3372	100.705	67.579	49.2991	85.1434	50.597
926	XM_015296599.4	C20orf112	16.7684	-3.87853	1.33736	-2.90014	0.00373001	0.0131734	11.2588	27.049	42.2462	9.72008	56.4182	41.9401	0	12.5881	0	0	0	0
927	XM_015296606.4	ZBTB46	44.3815	23.2115	3.00383	7.7273	1.09849e-14	1.01959e-13	0	0	0	0	0	0	0	106.999	221.168	0	0	204.412
928	XM_015296656.4	CABLES2	100.907	2.3876	0.652072	3.66157	0.000250676	0.00109285	70.3672	0	41.3661	46.6564	11.2836	24.5503	202.217	258.955	167.924	171.599	70.2433	145.719
929	XM_015296845.4	AGRN	458.961	-2.35075	0.0964995	-24.3602	4.52039e-131	5.61268e-129	698.043	796.979	804.438	687.21	862.259	756.967	136.301	157.351	134.134	156.43	137.294	180.125
930	XM_015296945.4	UBXN10	24.9521	3.5539	1.47109	2.41582	0.0156998	0.0474791	16.8881	0	0	0	6.58213	0	75.971	59.3439	49.1483	38.8704	0	52.6209
931	XM_015297063.4	GPR153	43.1895	2.4188	0.334403	7.23319	4.71775e-13	3.93691e-12	21.5793	13.5245	14.9622	6.80406	11.2836	13.2981	102.784	60.2431	86.0096	53.0913	63.8576	70.8358
932	XM_015297162.4	KIF1B	42.8718	-3.07984	1.25716	-2.44983	0.0142924	0.0437194	45.035	41.5395	139.06	68.0406	63.9407	102.293	27.9305	0	26.622	0	0	0
933	XM_015297202.4	TRMT10C	72.2109	2.64741	0.520467	5.0866	3.64534e-07	2.12047e-06	25.3322	3.86414	3.52052	27.2162	33.8509	25.5732	159.763	74.6295	106.488	91.9617	197.958	116.373
934	XM_015297299.4	EBF2	16.1585	-22.5012	1.53689	-14.6407	1.54399e-48	4.82272e-47	0	17.3886	51.0475	32.0763	78.0452	15.3439	0	0	0	0	0	0
935	XM_015297334.4	AAK1	153.671	3.55973	1.06389	3.34597	0.000819954	0.00329853	59.1084	43.4716	0	0	27.2688	14.321	258.078	603.33	409.57	111.871	273.523	43.5134
936	XM_015297347.4	LOC101750811	17.5499	-3.09021	0.867374	-3.56272	0.000367039	0.00155961	21.5793	45.4036	32.5648	34.0203	24.4479	30.6879	4.46888	10.7898	0	6.63641	0	0
937	XM_015297440.4	DOK2	35.2352	6.17372	1.05736	5.83883	5.2568e-09	3.50286e-08	0	0	0	5.83205	0	0	39.1027	56.6465	83.9618	69.2083	145.808	22.2627
938	XM_015297446.4	KANSL3	105.72	-25.0553	2.55103	-9.82166	9.08356e-23	1.2502e-21	250.507	0	474.39	0	110.016	433.722	0	0	0	0	0	0
939	XM_015297474.4	C2orf42	14.7063	5.47876	1.93984	2.82433	0.00473797	0.0163655	0	0	0	3.88803	0	0	94.9638	49.4533	14.3349	0	13.8358	0
940	XM_015297510.4	AEBP1	1790.45	-2.03565	0.0739602	-27.5236	9.15537e-167	1.89012e-164	2743.38	2861.39	2845.46	2530.14	3224.3	3066.74	770.883	638.397	763.847	746.122	647.09	647.642
941	XM_015297566.4	UPF2	122.02	2.66269	0.627031	4.2465	2.1714e-05	0.00010737	40.3439	40.5735	36.0853	0	24.4479	58.3069	56.9783	123.184	173.043	296.742	293.745	320.785
942	XM_015297576.4	SCMH1	17.1691	-22.5603	2.4864	-9.0735	1.15253e-19	1.37524e-18	0	72.4526	40.4859	0	93.0901	0	0	0	0	0	0	0
943	XM_015297760.4	EXTL1	58.8458	-2.31305	0.430739	-5.36996	7.87539e-08	4.84095e-07	64.7378	65.6904	111.776	111.781	98.7319	135.027	35.7511	15.2856	22.5263	28.4418	4.25717	12.1433
944	XM_015297777.4	INPP5B	58.3075	-2.23468	0.698281	-3.20026	0.00137302	0.00530917	106.958	103.366	117.057	63.1805	112.836	73.6509	37.9855	43.1592	18.4306	2.84418	20.2216	0
945	XM_015297783.4	YRDC	204.979	2.48037	0.209558	11.8362	2.53654e-32	4.9803e-31	76.9348	76.3167	63.3693	29.1602	68.6422	59.3299	291.595	412.71	331.751	435.159	319.288	295.486
946	XM_015297804.4	ZMYM4	19.9747	-22.7816	1.9932	-11.4296	2.97329e-30	5.39179e-29	75.9966	117.856	26.4039	19.4402	0	0	0	0	0	0	0	0
947	XM_015297833.4	NFYC	100.072	24.338	1.64737	14.7738	2.16058e-49	6.91582e-48	0	0	0	0	0	0	226.796	187.023	154.613	240.807	0	391.621
948	XM_015297834.4	NFYC	38.1361	22.9965	2.97137	7.73936	9.99194e-15	9.29402e-14	0	0	0	0	0	0	0	0	279.531	0	0	178.101
949	XM_015297989.4	NFRKB	210.415	3.38266	0.501873	6.74008	1.58305e-11	1.22034e-10	0	34.7773	46.6468	33.0483	57.3585	49.1006	473.702	374.047	286.699	459.809	255.43	454.361
950	XM_015298000.4	MPZL2	21.6248	-6.38515	0.952514	-6.70347	2.03525e-11	1.56237e-10	49.7262	34.7773	31.6846	42.7684	34.7913	62.3986	3.35166	0	0	0	0	0
951	XM_015298073.4	SIK2	14.7894	7.39959	2.5341	2.92	0.00350029	0.0124376	0	0	0	0	0	0	0	0	65.5311	0	12.7715	99.1701
952	XM_015298128.4	ZBTB44	290.676	2.68151	0.336892	7.95956	1.72646e-15	1.67789e-14	54.4173	134.279	56.3283	62.2085	122.24	40.9171	290.478	383.937	807.876	702.512	330.995	501.922
953	XM_015298244.3	TMPRSS13	39.8975	-3.12947	1.01092	-3.09568	0.00196364	0.0073692	70.3672	115.924	81.852	25.2722	102.493	33.7566	22.3444	13.4873	0	13.2728	0	0
954	XM_015298294.3	TTC12	17.0071	-4.73756	1.59797	-2.96473	0.00302951	0.0109194	0	27.049	42.2462	54.4324	8.46274	64.4445	0	0	0	0	7.45005	0
955	XM_015298342.4	RAB25	19.108	3.16138	0.593418	5.32741	9.9623e-08	6.05865e-07	0	3.86414	2.64039	4.86004	5.64182	6.13757	42.4544	28.7728	60.4115	16.117	35.1217	23.2746
956	XM_015298589.4	UBAP2L	45.3759	22.1473	3.00382	7.37306	1.66761e-13	1.43449e-12	0	0	0	0	0	0	328.463	0	216.048	0	0	0
957	XM_015298591.4	UBAP2L	114.733	24.5333	1.72419	14.2289	6.06336e-46	1.76586e-44	0	0	0	0	0	0	0	531.398	71.6747	233.223	228.823	311.678
958	XM_015298595.4	UBAP2L	106.424	24.4291	0.957637	25.5098	1.53414e-143	2.23025e-141	0	0	0	0	0	0	202.217	478.348	227.311	135.572	141.551	92.0865
959	XM_015298614.3	RIT1	327.187	2.02235	0.301897	6.69883	2.10096e-11	1.6121e-10	243.001	128.483	65.1295	158.437	122.24	58.3069	449.123	772.37	522.201	475.926	515.118	415.907
960	XM_015298615.3	RIT1	73.5472	3.28793	1.29581	2.53736	0.0111693	0.0351809	0	0	53.6879	28.1882	0	0	84.9088	93.5116	277.483	54.9874	48.9575	240.842
961	XM_015298756.4	TEAD3	52.0176	2.55126	0.997942	2.55652	0.0105725	0.0334914	17.8264	0	13.2019	50.5444	9.40304	0	33.5166	188.822	9.21531	70.1564	119.201	112.325
962	XM_015298775.4	FRMD4A	11.2894	-4.76608	1.88765	-2.52487	0.0115741	0.0363214	38.4674	40.5735	28.1641	0	0	23.5274	0	0	0	4.7403	0	0
963	XM_015298897.4	NGF	30.3174	3.40308	0.910633	3.73705	0.000186193	0.000827022	2.81469	1.93207	5.28077	21.3842	0	0	72.6194	16.1847	30.7177	70.1564	83.0148	59.7045
964	XM_015298922.4	RBBP5	70.1292	6.9118	0.991814	6.96885	3.1954e-12	2.56352e-11	0	0	0	0	0	7.1605	149.708	98.9066	72.6986	154.534	315.031	43.5134
965	XM_015298926.4	RASSF5	39.8533	-23.7262	1.41307	-16.7905	2.86481e-63	1.27818e-61	91.9465	110.128	80.0917	123.445	0	72.6279	0	0	0	0	0	0
966	XM_015298929.4	MOV10	102.124	-2.15179	0.632818	-3.40033	0.000673056	0.00274815	146.364	213.494	117.937	166.213	131.643	225.044	12.2894	71.0329	32.7656	68.2603	40.4431	0
967	XM_015298951.3	MED20	42.6753	2.35359	0.754492	3.11944	0.00181193	0.00684847	17.8264	31.8791	12.3218	2.91602	18.8061	0	13.4067	77.3269	123.895	74.8967	86.2077	52.6209
968	XM_015298962.4	ATP2B4	82.0114	-3.72691	1.25529	-2.96896	0.00298812	0.0107847	271.148	114.958	16.7225	214.814	130.702	166.737	0	18.8822	50.1723	0	0	0
969	XM_015298974.4	FRS3	156.081	-2.47207	0.419428	-5.89391	3.7717e-09	2.54044e-08	308.677	329.418	211.231	220.646	313.121	204.586	43.5716	116.89	31.7416	52.1432	9.57864	31.3701
970	XM_015299082.4	CDK18	11.6831	-4.66352	1.35525	-3.44106	0.00057943	0.00239076	0	27.049	34.325	29.1602	9.40304	34.7796	4.46888	0	0	0	0	1.01194
971	XM_015299177.4	ADAMTS1	684.269	3.94606	0.118943	33.1759	2.39361e-241	9.49014e-239	106.02	59.8942	102.095	62.2085	94.0304	74.6738	1261.34	1331.64	1182.63	1301.69	1355.91	1279.09
972	XM_015299213.4	GJC3	56.8909	2.48394	0.75003	3.31178	0.000927035	0.00369016	33.7763	26.0829	18.4827	20.4122	4.70152	0	182.107	133.973	19.4546	89.1176	36.186	118.397
973	XM_015299219.4	GJC3	15.0388	21.6931	1.59307	13.6171	3.16712e-42	8.30834e-41	0	0	0	0	0	0	0	70.1337	18.4306	6.63641	67.0504	18.2149
974	XM_015299270.4	IFNAR1	72.3157	3.89499	0.727582	5.35334	8.63459e-08	5.2862e-07	0	6.76224	14.9622	27.2162	5.64182	0	120.66	103.402	187.378	124.196	150.065	127.504
975	XM_015299276.4	IFNAR1	62.0965	3.7437	1.00259	3.73401	0.000188456	0.000836648	0	27.049	0	8.74807	15.9852	0	110.605	23.3779	110.584	186.768	122.394	139.648
976	XM_015299288.4	FAM107B	75.923	4.42824	0.935334	4.73439	2.19713e-06	1.19722e-05	0	28.981	0	6.80406	4.70152	0	101.667	78.2261	231.407	191.508	136.229	131.552
977	XM_015299354.4	FAM107B	106.9	4.73395	1.40134	3.37816	0.000729721	0.0029615	4.69115	0	0	41.7963	0	0	222.327	205.006	305.129	154.534	271.395	77.9194
978	XM_015299383.4	TANC2	15.6461	-22.4314	3.00494	-7.46485	8.33924e-14	7.31229e-13	0	164.226	0	0	0	23.5274	0	0	0	0	0	0
979	XM_015299412.4	TMEM98	34.1058	-3.73248	1.43064	-2.60896	0.00908177	0.0292525	58.1702	30.9131	58.9686	57.3485	137.284	37.8484	0	0	0	0	28.7359	0
980	XM_015299484.4	SCRN2	177.339	-2.0522	0.327068	-6.27454	3.50662e-10	2.50863e-09	354.651	287.878	230.594	249.806	304.659	286.42	117.308	34.1677	55.2919	44.5588	37.2502	125.481
981	XM_015299539.4	STARD3	551.159	3.65135	0.694855	5.25484	1.48156e-07	8.9001e-07	110.711	0	68.6501	53.4604	139.165	115.591	1002.15	888.361	1122.22	928.15	1021.72	1163.73
982	XM_015299578.4	ACLY	21.3512	-2.62253	1.07897	-2.43059	0.0150742	0.0458215	27.2086	25.1169	46.6468	9.72008	32.9106	78.7655	14.5239	0	0	17.0651	4.25717	0
983	XM_015299647.4	PIBPPDD4L	127.481	-2.00781	0.184862	-10.8611	1.76598e-27	2.9009e-26	185.769	219.29	167.225	208.982	247.3	197.425	49.1577	66.5371	56.3158	49.2991	30.8645	51.6089
984	XM_015299654.4	TNS4	275.805	-3.62229	0.136621	-26.5135	6.78096e-155	1.20708e-152	537.605	485.915	512.235	447.124	554.779	521.694	45.8061	33.2686	41.9809	30.3379	56.4075	42.5015
985	XM_015299714.4	NCLN	748.094	2.27816	0.200596	11.357	6.84941e-30	1.22489e-28	349.021	298.505	224.433	350.895	183.359	127.866	1275.87	1116.74	1257.38	1191.71	1350.59	1250.76
986	XM_015299766.4	PIP5K1C	57.0313	-4.21013	1.23061	-3.42118	0.000623506	0.0025581	26.2704	165.192	125.858	251.75	42.3137	37.8484	7.82055	0	0	0	0	27.3224
987	XM_015299906.4	TCF3	89.9902	23.4991	3.0035	7.82393	5.12011e-15	4.85305e-14	0	0	0	0	0	0	222.327	0	0	97.6501	759.905	0
988	XM_015299957.4	GADD45B	2721.69	3.45044	0.087091	39.6188	0	0	561.061	486.882	357.332	444.208	447.585	440.882	5597.28	4794.27	4781.72	4840.79	5191.62	4716.65
989	XM_015300060.4	MYO9B	344.862	4.7864	1.01136	4.73265	2.21605e-06	1.20707e-05	15.9499	0	79.2116	0	43.254	6.13757	542.969	823.622	580.565	784.045	610.904	651.689
990	XM_015300063.4	MYO9B	1119.48	3.39392	0.231882	14.6364	1.64583e-48	5.13622e-47	338.701	121.72	255.237	164.269	114.717	171.852	1948.43	2260.46	2484.04	2308.52	1547.48	1718.27
991	XM_015300071.4	CHERP	45.3845	2.0017	0.602431	3.32271	0.000891487	0.00356044	31.8998	12.5585	7.04103	31.1043	3.76122	22.5044	59.2127	19.7813	81.9139	62.5719	159.644	52.6209
992	XM_015300074.4	TNFAIP8L1	13.0015	-2.79594	0.706503	-3.95744	7.57579e-05	0.000352708	19.7028	39.6074	16.7225	25.2722	29.1494	6.13757	0	6.29405	1.02392	2.84418	3.19288	6.07164
993	XM_015300077.4	RFXANK	49.8263	-3.13458	1.27713	-2.45439	0.0141125	0.043241	45.9732	67.6224	32.5648	147.745	111.896	130.935	0	0	40.957	0	20.2216	0
994	XM_015300145.4	ISYNA1	10.4205	-6.81253	1.56687	-4.34786	1.37472e-05	6.94626e-05	0	39.6074	36.0853	4.86004	29.1494	15.3439	0	0	0	0	0	0
995	XM_015300151.4	MAST3	139.666	-4.18917	1.16802	-3.58656	0.000335071	0.00143355	275.839	292.709	220.032	197.318	251.061	351.887	8.93777	0	24.5742	0	0	53.6328
996	XM_015300157.4	PDE4C	24.8605	22.3968	0.9935	22.5434	1.5599e-112	1.54178e-110	0	0	0	0	0	0	74.8538	34.1677	51.1962	69.2083	22.3501	46.5492
997	XM_015300343.4	PCBP2	333.374	2.22847	0.225408	9.88638	4.76946e-23	6.66959e-22	126.661	100.468	129.379	58.3205	113.777	174.921	610.003	347.971	688.077	530.913	571.525	548.471
998	XM_015300346.4	PCBP2	14.7926	3.74506	1.41792	2.64123	0.00826058	0.0269181	8.44406	3.86414	0	0	0	0	0	17.983	26.622	17.0651	68.1147	35.4179
999	XM_015300455.4	LOC107055444	23.2377	3.70927	1.26686	2.92793	0.00341231	0.0121584	16.8881	2.8981	0	0	0	0	8.93777	61.1422	8.19139	65.4161	41.5074	73.8716
1000	XM_015300593.4	LIG1	23.8808	-23.0152	2.452	-9.38628	6.21567e-21	7.90899e-20	63.7996	0	124.978	0	97.7916	0	0	0	0	0	0	0
1001	XM_015300944.4	HGF	57.7064	5.91105	1.1302	5.2301	1.69414e-07	1.01213e-06	0	0	0	0	11.2836	0	116.191	48.5541	261.101	59.7277	68.1147	127.504
1002	XM_015301097.4	ZBTB21	578.719	2.52821	0.826917	3.05739	0.00223273	0.00828194	93.8229	165.192	288.682	73.8726	404.331	0	986.506	1157.21	809.924	948.059	971.699	1045.33
1003	XM_015301290.4	LOXL3	15.5683	-2.95491	1.23278	-2.39695	0.016532	0.0496428	50.6644	4.83017	14.9622	25.2722	43.254	26.5961	0	0	0	15.1689	0	6.07164
1004	XM_015301535.4	DDX3X	1913.09	2.10278	0.123433	17.0359	4.45032e-65	2.06753e-63	507.582	768.964	565.043	859.255	751.303	884.833	2795.29	3334.95	3083.03	3281.23	2927.87	3197.73
1005	XM_015301948.4	MAPK8IP3	10.394	-6.80856	1.53578	-4.4333	9.28013e-06	4.76293e-05	0	19.3207	13.2019	34.0203	47.9555	10.2293	0	0	0	0	0	0
1006	XM_015302416.4	KLHL15	57.0817	2.01399	0.436687	4.61199	3.98835e-06	2.11862e-05	7.50583	21.2528	10.5615	31.1043	31.03	34.7796	42.4544	120.486	100.345	65.4161	91.5292	128.516
1007	XM_015302700.4	FBXL12	109.25	2.64575	0.268241	9.86331	6.00368e-23	8.36535e-22	45.035	41.5395	36.0853	22.3562	17.8658	17.3898	230.148	180.729	199.665	212.365	147.937	159.887
1008	XM_025141464.3	LOC100858426	50.4477	-2.20397	0.539066	-4.08849	4.34191e-05	0.000207576	66.6143	80.1809	96.8142	70.9566	87.4483	95.1324	25.6961	0	20.4785	26.5457	22.3501	13.1552
1009	XM_025141515.3	PRRC2B	325.905	2.39262	0.877741	2.72588	0.006413	0.0214896	17.8264	162.294	157.543	224.534	0	63.4216	763.062	422.601	363.493	986.929	315.031	434.122
1010	XM_025141549.3	XYLT2	38.7625	-2.52156	0.654437	-3.85302	0.000116668	0.000531127	43.1585	71.4866	65.1295	42.7684	79.9258	94.1094	3.35166	39.5626	11.2632	2.84418	8.51434	3.03582
1011	XM_025141578.3	NDEL1	27.4093	-2.13673	0.838911	-2.54703	0.0108644	0.0343383	35.6527	47.3357	42.2462	46.6564	47.0152	49.1006	13.4067	17.0839	26.622	3.79224	0	0
1012	XM_025141583.3	FN3KRP	77.2267	2.56445	0.762355	3.36385	0.000768636	0.00310786	28.1469	69.5545	0	3.88803	26.3285	6.13757	101.667	183.427	93.1771	151.689	94.7221	167.982
1013	XM_025141604.3	ERN1	22.8598	-22.0844	1.97173	-11.2005	4.05258e-29	7.03456e-28	16.8881	59.8942	100.335	97.2008	0	0	0	0	0	0	0	0
1014	XM_025141618.3	LUC7L3	19.9426	-22.7206	1.49747	-15.1727	5.3651e-52	1.84786e-50	31.8998	44.4376	0	73.8726	68.6422	20.4586	0	0	0	0	0	0
1015	XM_025141627.3	ARSG	31.7047	-23.409	3.00404	-7.79249	6.57007e-15	6.17703e-14	0	198.037	0	0	182.419	0	0	0	0	0	0	0
1016	XM_025141989.3	NXN	19.1681	-3.60832	0.849143	-4.24937	2.14369e-05	0.00010609	25.3322	40.5735	21.1231	32.0763	39.4928	54.2152	4.46888	9.89066	0	2.84418	0	0
1017	XM_025142161.3	PTPN1	14.8125	7.40229	3.00514	2.46321	0.01377	0.0422918	0	0	0	0	0	0	0	148.36	0	29.3898	0	0
1018	XM_025142162.3	PTPN1	133.772	2.77359	1.05907	2.6189	0.00882138	0.02849	0	95.6374	10.5615	0	64.881	33.7566	330.697	426.197	165.876	147.897	161.773	167.982
1019	XM_025142326.3	TSHZ2	403.127	-2.08306	0.243959	-8.53857	1.35891e-17	1.46697e-16	625.799	597.976	655.696	673.602	577.347	782.54	208.92	64.7388	212.976	137.469	101.108	199.352
1020	XM_025142438.3	DHX35	375.14	3.13878	0.679586	4.61866	3.86223e-06	2.05448e-05	111.649	133.313	90.6533	60.2645	63.0004	0	708.318	787.656	733.13	486.354	692.855	634.486
1021	XM_025142441.3	RTEL1	12.4396	4.89832	2.00307	2.44541	0.0144687	0.0441964	0	0	0	4.86004	0	0	8.93777	36.8652	0	0	91.5292	7.08358
1022	XM_025142479.3	CCNL2	134.968	2.12877	0.612719	3.47431	0.000512178	0.00213016	34.7145	84.045	49.2872	79.7047	53.5973	0	274.836	267.048	71.6747	234.171	205.409	265.128
1023	XM_025142559.3	CDA	25.633	-4.52056	1.25272	-3.6086	0.000307855	0.00132635	65.676	63.7583	73.0507	31.1043	46.0749	15.3439	0	12.5881	0	0	0	0
1024	XM_025142587.3	PHC2	61.5901	-23.1794	3.00362	-7.71714	1.18966e-14	1.10157e-13	224.237	0	240.275	0	274.569	0	0	0	0	0	0	0
1025	XM_025142633.3	CCDC27	10.5423	-5.84494	1.06648	-5.48059	4.23905e-08	2.65864e-07	25.3322	12.5585	9.68142	17.4961	19.7464	39.8942	0	1.7983	0	0	0	0
1026	XM_025142829.3	GCK	48.956	-2.10246	0.857568	-2.45165	0.0142202	0.0435367	79.7495	141.041	62.4892	46.6564	87.4483	59.3299	0	26.9745	11.2632	35.0782	0	37.4418
1027	XM_025142839.3	NT5DC4	16.6439	2.4709	0.52821	4.67787	2.89872e-06	1.56244e-05	4.69115	3.86414	2.64039	5.83205	9.40304	4.09171	43.5716	17.983	23.5502	36.9743	11.7072	35.4179
1028	XM_025142889.3	PLAT	38.7358	-2.08923	0.806846	-2.58938	0.0096148	0.0307734	18.7646	132.347	36.9654	120.529	29.1494	38.8713	10.055	32.3694	0	30.3379	5.32146	10.1194
1029	XM_025142900.3	LOC112530184	177.156	3.39284	0.148885	22.7883	5.99442e-115	6.06219e-113	32.838	41.5395	27.284	24.3002	24.4479	34.7796	320.642	318.299	325.608	346.042	342.702	287.391
1030	XM_025142910.2	AAK1	18.1668	21.9668	2.48535	8.83852	9.6999e-19	1.10274e-17	0	0	0	0	0	0	0	108.797	0	81.5331	27.6716	0
1031	XM_025142927.3	TACC1	15.9353	-3.01966	0.971722	-3.10753	0.00188658	0.00710216	45.9732	32.8452	21.1231	6.80406	43.254	20.4586	0	8.09235	0	9.48059	3.19288	0
1032	XM_025142979.3	PUM1	27.7626	-23.2288	2.533	-9.17046	4.71007e-20	5.73794e-19	263.642	9.66035	59.8488	0	0	0	0	0	0	0	0	0
1033	XM_025142981.3	PPP1R8	75.4299	2.05234	0.855425	2.3992	0.0164309	0.0493732	28.1469	14.4905	0	102.061	16.9255	14.321	21.2272	294.921	34.8134	122.3	142.615	113.337
1034	XM_025143042.3	SESN2	468.783	2.46368	0.210318	11.7141	1.07945e-31	2.08193e-30	181.078	104.332	134.66	161.353	209.688	71.605	806.634	730.11	1007.54	713.888	797.155	707.346
1035	XM_025143045.3	ASAP3	605.713	-2.01012	0.113007	-17.7876	8.81776e-71	4.66846e-69	1009.53	1033.66	989.265	813.571	1044.68	931.888	245.789	211.3	175.091	277.781	260.752	275.248
1036	XM_025143046.3	ASAP3	58.2788	-2.93886	1.1016	-2.66782	0.00763452	0.0250983	58.1702	26.0829	100.335	173.989	126.941	132.981	32.3994	0	39.933	0	8.51434	0
1037	XM_025143069.3	TINAGL1	229.369	-2.47725	0.394175	-6.28466	3.28568e-10	2.35395e-09	390.303	430.852	368.774	347.979	416.555	379.506	17.8755	94.4108	16.3828	112.819	79.822	97.1462
1038	XM_025143122.3	MAP7D1	182.633	-3.31914	1.09416	-3.03351	0.00241727	0.00888523	333.071	264.694	380.216	200.234	436.301	377.461	20.11	0	138.23	33.1821	0	8.09552
1039	XM_025143173.3	NTM	19.882	-2.22344	0.889486	-2.49969	0.0124302	0.038674	9.38229	31.8791	30.8045	45.6844	45.1346	33.7566	2.23444	8.09235	0	11.3767	0	20.2388
1040	XM_025143256.3	PDZD3	12.0667	2.35956	0.593872	3.97318	7.09192e-05	0.000331286	5.62938	6.76224	5.28077	0	3.76122	2.04586	21.2272	14.3864	13.311	15.1689	31.9288	25.2985
1041	XM_025143331.3	ARHGAP33	115.362	-3.84529	0.579849	-6.63153	3.32219e-11	2.52365e-10	261.766	290.776	236.755	165.241	187.121	152.416	14.5239	7.1932	0	19.9092	42.5717	6.07164
1042	XM_025143338.3	ARHGAP33	27.308	-23.213	2.44492	-9.49436	2.21572e-21	2.87813e-20	0	0	0	125.389	130.702	71.605	0	0	0	0	0	0
1043	XM_025143342.3	KMT2A	90.0641	-24.8329	2.54932	-9.74097	2.01624e-22	2.72661e-21	0	234.746	0	80.6767	498.361	266.984	0	0	0	0	0	0
1044	XM_025143357.3	GRAMD1B	10.3169	-6.79714	1.14191	-5.95241	2.64229e-09	1.80121e-08	14.0734	31.8791	23.7635	7.77606	8.46274	37.8484	0	0	0	0	0	0
1045	XM_025143655.3	CFAP126	10.4856	2.11416	0.676066	3.12716	0.00176506	0.00668437	3.75292	6.76224	6.1609	0	3.76122	3.06879	18.9928	6.29405	7.16747	18.0131	25.543	26.3104
1046	XM_025143826.3	AMPD2	102.243	-2.13659	0.704385	-3.03327	0.00241921	0.0088914	148.24	175.818	138.18	171.073	93.0901	273.122	45.8061	25.1762	119.799	12.3248	0	24.2866
1047	XM_025144065.3	PRR29	12.4652	6.66458	0.947496	7.03389	2.00857e-12	1.62785e-11	0	0	0	0	0.940304	0	18.9928	25.1762	22.5263	33.1821	24.4787	24.2866
1048	XM_025144215.3	UBTF	19.3597	-4.39483	1.40402	-3.13017	0.00174704	0.00662041	27.2086	127.517	22.0032	6.80406	29.1494	9.20636	0	0	0	10.4286	0	0
1049	XM_025144240.3	LOC112530405	58.6071	-2.22481	0.352287	-6.31532	2.69598e-10	1.93984e-09	100.391	78.2488	105.615	81.6487	107.195	106.385	33.5166	30.5711	7.16747	24.6495	11.7072	16.191
1050	XM_025144311.3	MIER2	14.8022	-7.31859	2.49621	-2.93188	0.00336918	0.0120195	0	79.2148	55.4481	0	0	42.963	0	0	0	0	0	0
1051	XM_025144319.3	UHRF1	85.2262	2.44081	0.529614	4.60866	4.0527e-06	2.15023e-05	15.9499	32.8452	67.7699	21.3842	6.58213	14.321	148.59	215.796	66.5551	252.184	94.7221	86.0149
1052	XM_025144406.3	CAMK4L	10.8112	-6.8656	1.98296	-3.4623	0.000535571	0.00222031	63.7996	22.2188	28.1641	15.5521	0	0	0	0	0	0	0	0
1053	XM_025145016.3	MACIR	31.0469	2.97205	0.738475	4.02458	5.70768e-05	0.000269364	13.1352	0	9.68142	11.6641	7.52243	0	55.8611	81.8227	49.1483	27.4937	38.3145	77.9194
1054	XM_025145058.3	LOC112530649	16.3264	4.28203	0.747636	5.72742	1.01969e-08	6.66736e-08	0	0	0.880129	4.86004	1.88061	2.04586	10.055	38.6635	40.957	34.1301	35.1217	27.3224
1055	XM_025145253.3	PDE4D	271.117	2.65687	0.351801	7.55219	4.27985e-14	3.81512e-13	75.0583	12.5585	85.3725	101.089	52.657	118.66	592.127	463.962	465.885	428.523	337.381	520.137
1056	XM_025145256.3	AOPEP	13.6382	-7.20059	3.00519	-2.39605	0.0165728	0.0497485	0	0	81.852	0	81.8065	0	0	0	0	0	0	0
1057	XM_025145513.3	SPTBN2	1601.55	-2.11268	0.0729837	-28.9473	3.03823e-184	7.41286e-182	2365.28	2804.4	2672.95	2289.08	2866.99	2612.56	575.369	617.716	573.397	691.135	578.975	570.734
1058	XM_025145757.3	AKAP8	31.4792	-23.3694	1.95571	-11.9493	6.54669e-33	1.31272e-31	0	59.8942	99.4546	29.1602	0	189.242	0	0	0	0	0	0
1059	XM_025145868.3	KDM6A	10.0446	-6.75923	2.53247	-2.66903	0.00760706	0.0250246	55.3555	0	0	0	49.8361	15.3439	0	0	0	0	0	0
1060	XM_025146133.3	ZNFY4	60.6711	3.81295	1.05725	3.60649	0.000310362	0.00133686	4.69115	3.86414	0	39.8523	0	0	176.521	69.2346	176.115	85.3253	70.2433	102.206
1061	XM_025146134.3	ZNFY4	19.3768	20.3059	1.53096	13.2635	3.76962e-40	9.32779e-39	0	0	0	0	0	0	12.2894	80.0244	0	75.8447	32.9931	31.3701
1062	XM_025146614.3	SHROOM2	82.3044	-2.85423	0.888859	-3.21112	0.00132219	0.00512283	99.4523	98.5355	154.023	138.997	173.956	202.54	10.055	0	0	8.53253	69.179	32.3821
1063	XM_025146742.3	GGACT	10.231	-6.7855	1.4988	-4.52728	5.9748e-06	3.12527e-05	0	15.4566	23.7635	42.7684	13.1643	27.6191	0	0	0	0	0	0
1064	XM_025146750.3	LOC431250	26.4127	2.25225	0.361589	6.22875	4.70183e-10	3.33496e-09	6.5676	5.79621	13.2019	13.6081	8.46274	7.1605	61.4472	43.1592	38.9091	41.7146	41.5074	35.4179
1065	XM_025146811.3	RCBTB2	17.669	21.9264	2.47232	8.86876	7.39649e-19	8.46109e-18	0	0	0	0	0	0	0	0	0	85.3253	65.9862	60.7164
1066	XM_025146947.3	ARHGEF17	639.119	-2.04448	0.121561	-16.8185	1.78594e-63	8.01949e-62	987.955	966.035	1019.19	924.38	1095.45	1179.44	339.635	285.031	215.024	220.898	210.73	225.663
1067	XM_025147004.3	CREM	107.315	2.08034	0.573932	3.62472	0.000289278	0.00125067	55.3555	0	50.1674	43.7404	61.1198	35.8025	216.741	177.133	223.215	133.676	90.4649	200.364
1068	XM_025147058.3	MMP16	47.0825	2.60933	0.413059	6.31708	2.66548e-10	1.91908e-09	8.44406	22.2188	16.7225	13.6081	11.2836	7.1605	69.2677	99.8057	99.3206	29.3898	93.6578	94.1104
1069	XM_025147127.3	PHF20L1	38.4287	23.0011	2.37721	9.67566	3.82608e-22	5.13036e-21	0	0	0	0	0	0	0	173.536	191.474	0	0	96.1343
1070	XM_025147128.3	PHF20L1	41.3929	4.87118	2.00957	2.42399	0.0153512	0.0465661	0	16.4226	0	0	0	0	59.2127	0	204.785	0	118.136	98.1582
1071	XM_025147176.3	ACBD5	19.5294	2.62347	1.06495	2.46346	0.0137602	0.0422693	5.62938	0	0	19.4402	5.64182	2.04586	45.8061	14.3864	7.16747	83.4292	4.25717	46.5492
1072	XM_025147182.3	SPAG6	28.9451	-2.56715	0.842848	-3.0458	0.00232061	0.00856785	75.0583	31.8791	40.4859	49.5724	57.3585	42.963	0	15.2856	19.4546	0	2.12859	13.1552
1073	XM_025147217.3	CDV3	221.054	3.9495	0.366628	10.7725	4.64222e-27	7.48461e-26	18.7646	9.66035	68.6501	18.4682	21.627	23.5274	328.463	539.49	276.459	456.016	432.103	459.421
1074	XM_025147227.3	CLASP2	77.4477	5.42354	1.39885	3.87715	0.000105687	0.000483533	0	0	0	0	15.0449	6.13757	160.88	28.7728	0	177.287	161.773	379.477
1075	XM_025147370.3	SCAP	194.814	2.03369	0.312292	6.51216	7.40787e-11	5.50971e-10	55.3555	31.8791	78.3315	131.221	100.613	61.3757	311.705	270.644	475.101	276.833	355.474	189.233
1076	XM_025147373.3	SCAP	41.6508	3.71726	1.30037	2.85861	0.00425498	0.0148471	0	12.5585	0	5.83205	16.9255	0	128.48	0	60.4115	112.819	38.3145	124.469
1077	XM_025147511.3	TRAK1	352.9	4.38206	1.06081	4.13084	3.61436e-05	0.000174299	0	107.23	0	45.6844	34.7913	6.13757	550.79	829.916	696.268	768.876	617.29	577.818
1078	XM_025147518.3	SLC25A38	75.8835	2.1731	0.505945	4.29513	1.74589e-05	8.72445e-05	6.5676	25.1169	18.4827	30.1322	31.9703	53.1923	74.8538	39.5626	83.9618	159.274	162.837	224.651
1079	XM_025147564.3	LRRFIP2	20.963	5.42896	2.03899	2.66258	0.00775446	0.0254351	0	0	2.64039	0	0	3.06879	0	0	93.1771	56.8835	95.7864	0
1080	XM_025147565.3	LRRFIP2	17.2903	6.17872	2.31435	2.66974	0.0075909	0.0249808	2.81469	0	0	0	0	0	132.949	41.3609	0	0	0	30.3582
1081	XM_025147566.3	LRRFIP2	22.5786	5.30655	2.1038	2.52236	0.0116571	0.0365429	0	0	0	2.91602	3.76122	0	15.6411	0	0	0	178.801	69.8239
1082	XM_025147567.3	LRRFIP2	36.7858	5.2014	1.82921	2.84352	0.00446179	0.0154939	3.75292	3.86414	0	0	0	4.09171	0	106.999	158.708	164.014	0	0
1083	XM_025147706.3	TRIO	23.351	2.64433	0.959689	2.7554	0.00586204	0.0198204	0	3.86414	15.8423	9.72008	0	9.20636	7.82055	26.0754	23.5502	125.144	26.6073	32.3821
1084	XM_025147715.3	CMBL	211.173	3.59811	0.273003	13.1797	1.14777e-39	2.79843e-38	10.3205	33.8112	38.7257	26.2442	27.2688	57.284	411.137	366.853	462.814	426.627	371.438	301.558
1085	XM_025147808.3	ATP23	21.6421	2.25163	0.685777	3.28332	0.00102592	0.00405509	4.69115	8.69431	11.4417	0	1.88061	18.4127	34.6339	25.1762	23.5502	34.1301	60.6647	36.4298
1086	XM_025147817.3	ATP23	16.3742	2.74336	1.07747	2.54612	0.0108929	0.0344026	1.87646	0	16.7225	6.80406	0	0	23.4616	18.8822	23.5502	36.9743	8.51434	59.7045
1087	XM_025147906.3	TAF4B	21.593	4.81237	1.59994	3.00783	0.00263117	0.00959964	0	0	8.80129	0	0	0	0	64.7388	52.2201	62.5719	60.6647	10.1194
1088	XM_025147970.3	IMPAD1	172.47	2.551	0.3962	6.43867	1.20526e-10	8.84734e-10	73.1819	100.468	42.2462	38.8803	38.5525	8.18343	299.415	275.14	346.086	212.365	259.687	375.43
1089	XM_025148048.2	NDUFAF6	19.8842	-2.3641	0.477211	-4.954	7.27027e-07	4.13328e-06	32.838	32.8452	27.284	37.9083	33.8509	34.7796	15.6411	4.49575	6.14354	5.68835	1.06429	6.07164
1090	XM_025148370.3	THNSL1	12.9328	7.20608	2.4897	2.89436	0.00379928	0.0134018	0	0	0	0	0	0	0	0	55.2919	44.5588	55.3432	0
1091	XM_025148491.3	RTN4	36.4799	4.0745	0.730143	5.58042	2.39942e-08	1.52989e-07	2.81469	2.8981	0	6.80406	0	12.2751	53.6266	109.696	92.1531	63.52	38.3145	55.6567
1092	XM_025148492.3	RTN4	122.536	3.07756	0.287222	10.7149	8.66165e-27	1.37742e-25	13.1352	21.2528	24.6436	29.1602	31.03	36.8254	156.411	213.998	231.407	274.937	133.037	304.594
1093	XM_025148614.3	USP34	31.9515	-23.3666	2.41549	-9.67366	3.90174e-22	5.22379e-21	0	110.128	101.215	0	172.076	0	0	0	0	0	0	0
1094	XM_025148615.3	USP34	38.7178	23.0196	1.97558	11.6521	2.2391e-31	4.25967e-30	0	0	0	0	0	0	0	133.074	111.608	211.417	8.51434	0
1095	XM_025148619.3	USP34	55.676	-24.1292	1.43955	-16.7616	4.65963e-63	2.06838e-61	169.819	52.1659	60.7289	258.554	0	126.843	0	0	0	0	0	0
1096	XM_025148637.3	GZF1	108.048	2.78928	0.414695	6.72611	1.74264e-11	1.34011e-10	23.4557	49.2678	14.0821	42.7684	29.1494	5.11464	284.891	196.914	192.498	127.988	155.387	175.066
1097	XM_025148743.3	USP45	18.6874	5.35344	1.89625	2.82317	0.00475508	0.0164164	0	0	5.28077	0	0	0	0	58.4448	0	88.1695	30.8645	41.4895
1098	XM_025148907.3	BCL2L11	408.527	-2.10189	0.105412	-19.9398	1.83864e-88	1.25049e-86	652.069	653.039	754.271	634.721	677.959	603.528	192.162	173.536	146.421	139.365	123.458	151.791
1099	XM_025148997.3	PPFIBP1	45.418	-23.8993	3.00378	-7.95641	1.77104e-15	1.7193e-14	330.257	0	173.385	0	41.3734	0	0	0	0	0	0	0
1100	XM_025149066.3	ZC3H12D	38.8423	23.0195	1.93327	11.907	1.0879e-32	2.16154e-31	0	0	0	0	0	0	71.5022	0	101.368	38.8704	254.366	0
1101	XM_025149074.3	DLGAP2	10.0616	-6.76166	2.51996	-2.68324	0.00729128	0.0241039	19.7028	51.1998	0	0	49.8361	0	0	0	0	0	0	0
1102	XM_025149155.3	LOC776992	11.8861	-3.71756	1.47462	-2.52103	0.0117013	0.0366613	25.3322	2.8981	2.64039	15.5521	18.8061	67.5133	0	9.89066	0	0	0	0
1103	XM_025149220.2	LOC112532128	13.4248	2.26761	0.491278	4.61573	3.91712e-06	2.08304e-05	4.69115	5.79621	3.52052	6.80406	3.76122	3.06879	34.6339	13.4873	30.7177	15.1689	20.2216	19.2269
1104	XM_025149345.3	MTFR2	61.1626	3.71924	0.795772	4.67376	2.9574e-06	1.5921e-05	0	8.69431	14.9622	3.88803	2.82091	21.4815	146.356	76.4278	304.105	39.8185	21.2859	94.1104
1105	XM_025149403.2	MAP4K3	54.2221	23.4907	0.994195	23.6279	1.99368e-123	2.21527e-121	0	0	0	0	0	0	54.7438	100.705	96.2488	134.624	45.7646	218.579
1106	XM_025149417.3	HEATR5B	19.1249	-22.7062	1.67865	-13.5265	1.09066e-41	2.82714e-40	0	95.6374	11.4417	11.6641	8.46274	102.293	0	0	0	0	0	0
1107	XM_025149553.3	PLS3	2938.86	2.57905	0.281678	9.15602	5.38486e-20	6.54398e-19	862.233	839.484	1483.02	1019.64	456.988	393.827	4824.16	5679.03	4625.06	4951.71	4826.57	5304.59
1108	XM_025149803.3	ALMS1	21.3894	22.1936	2.54458	8.72189	2.7359e-18	3.03998e-17	0	0	0	0	0	0	14.5239	0	39.933	0	202.216	0
1109	XM_025149859.3	PANK2	30.1341	2.5802	0.662313	3.89574	9.78985e-05	0.000449727	6.5676	2.8981	7.92116	14.5801	19.7464	0	52.5094	65.638	35.8373	22.7534	53.2146	79.9433
1110	XM_025149867.3	DYSF	25.8432	22.4574	3.0043	7.47506	7.71657e-14	6.78335e-13	0	0	0	0	0	0	0	178.032	132.086	0	0	0
1111	XM_025149898.3	FNIP2	24.2889	22.2935	1.94606	11.4557	2.20166e-30	4.00919e-29	0	0	0	0	0	0	0	0	99.3206	111.871	47.8932	32.3821
1112	XM_025150041.3	MCF2	11.1416	-3.90033	1.23516	-3.15776	0.00158986	0.00606896	11.2588	12.5585	22.0032	38.8803	28.2091	12.2751	0	0	0	0	8.51434	0
1113	XM_025150099.3	ANKRD10	12.5484	2.41889	0.920765	2.62704	0.00861312	0.0278949	0	5.79621	7.92116	0	2.82091	7.1605	32.3994	26.9745	11.2632	1.89612	35.1217	19.2269
1114	XM_025150239.3	MBNL2	20.2803	-22.8087	2.5151	-9.0687	1.2045e-19	1.43577e-18	0	20.2867	0	0	150.449	72.6279	0	0	0	0	0	0
1115	XM_025150444.3	LOC101747820	246.564	3.96902	0.151597	26.1815	4.31998e-151	7.28136e-149	32.838	29.9471	28.1641	24.3002	41.3734	20.4586	413.372	460.365	460.766	467.393	539.596	440.194
1116	XM_025150455.3	RTKN	94.7998	-3.36265	0.868744	-3.8707	0.000108523	0.000495923	224.237	146.837	183.067	125.389	218.151	139.118	0	0	5.11962	41.7146	47.8932	6.07164
1117	XM_025150456.3	RTKN	13.9093	-7.22866	2.01409	-3.58905	0.00033189	0.00142064	16.8881	96.6035	0	0	20.6867	32.7337	0	0	0	0	0	0
1118	XM_025150482.3	BRCA2	16.3556	21.8147	3.00496	7.25955	3.88372e-13	3.2565e-12	0	0	0	0	0	0	0	0	123.895	0	72.3719	0
1119	XM_025150797.3	CDCA4	113.776	4.44457	0.919564	4.83335	1.34256e-06	7.43996e-06	0	5.79621	0	0	34.7913	19.4356	155.294	185.225	339.943	191.508	189.444	243.878
1120	XM_025150848.3	PCNX1	15.107	-22.4089	3.005	-7.45722	8.83644e-14	7.73466e-13	0	28.015	0	0	153.27	0	0	0	0	0	0	0
1121	XM_025150856.3	GPR4	407.444	2.57447	0.167474	15.3723	2.50908e-53	8.96028e-52	118.217	122.686	133.78	126.361	105.314	96.1553	434.599	650.985	845.761	619.083	783.319	853.065
1122	XM_025150871.3	AREL1	69.0845	-24.4509	2.48125	-9.85429	6.5679e-23	9.13693e-22	0	91.7733	242.916	0	334.748	159.577	0	0	0	0	0	0
1123	XM_025150928.3	FBXO33	31.0182	2.64354	0.704597	3.75184	0.00017554	0.000782695	23.4557	3.86414	9.68142	3.88803	10.3433	0	29.0478	42.2601	38.9091	118.507	44.7003	47.5612
1124	XM_025150935.3	TRAF3	74.7301	2.27332	0.744425	3.0538	0.00225965	0.00836757	32.838	30.9131	7.04103	64.1525	18.8061	0	24.5789	189.721	140.278	107.131	81.9505	199.352
1125	XM_025151382.3	TUB	13.541	-7.19023	2.5648	-2.80342	0.00505632	0.017362	125.723	0	12.3218	0	24.4479	0	0	0	0	0	0	0
1126	XM_025151389.3	RASGRP1	646.64	3.89962	1.45909	2.67264	0.00752569	0.0247873	340.577	0	0	57.3485	89.3289	0	1644.55	875.773	1139.63	1167.06	957.864	1487.55
1127	XM_025151405.3	LOC771422	15.4159	-22.4356	0.930085	-24.1221	1.46712e-128	1.75903e-126	33.7763	27.049	25.5237	34.0203	32.9106	31.7108	0	0	0	0	0	0
1128	XM_025151644.3	HMX3	43.3409	2.40709	0.646233	3.7248	0.000195467	0.000865461	4.69115	0	21.1231	26.2442	15.0449	15.3439	139.653	49.4533	64.5072	80.585	45.7646	57.6806
1129	XM_025151668.3	MKI67	46.0268	23.2608	3.00381	7.74378	9.65071e-15	8.99101e-14	0	0	0	0	0	0	287.126	0	265.196	0	0	0
1130	XM_025151861.3	SORBS1	31.2573	-3.01673	0.789611	-3.82052	0.000133168	0.000602001	55.3555	61.8262	54.568	38.8803	39.4928	83.8801	4.46888	4.49575	11.2632	20.8573	0	0
1131	XM_025151899.3	LOC112532686	101.321	-2.4919	0.279983	-8.9002	5.5745e-19	6.40205e-18	106.02	256.965	149.622	143.857	190.882	185.15	37.9855	36.8652	18.4306	30.3379	21.2859	38.4537
1132	XM_025151916.3	NANOS1	1373.34	2.70909	0.288435	9.39239	5.86552e-21	7.48804e-20	432.524	148.769	511.355	238.142	351.674	503.281	2923.77	2386.35	2213.72	1768.13	2968.31	2034
1133	XM_025152019.3	PANK1	18.017	4.06175	1.67739	2.42148	0.0154576	0.046832	12.197	0	0	0	0	0	52.5094	71.932	12.2871	22.7534	0	44.5254
1134	XM_025152042.3	MGMT	23.4917	-4.36461	1.03981	-4.19749	2.69891e-05	0.000132106	33.7763	56.03	95.9341	25.2722	36.6719	21.4815	0	9.89066	0	2.84418	0	0
1135	XM_025152050.3	LOC101748577	361.216	2.13911	0.224954	9.50909	1.92343e-21	2.5078e-20	145.426	48.3017	152.262	119.557	152.329	184.127	565.314	580.851	544.728	609.602	649.219	582.877
1136	XM_025152403.3	IDH1	25.2026	-3.74046	1.21191	-3.08643	0.00202575	0.00758109	6.5676	75.3507	95.9341	16.5241	46.0749	40.9171	11.1722	9.89066	0	0	0	0
1137	XM_025152500.2	TANC1	13.8707	7.30714	3.00528	2.43144	0.0150391	0.0457467	0	0	0	0	0	0	0	0	0	22.7534	0	143.695
1138	XM_025153073.3	PTCH2	41.2342	-3.70744	1.48694	-2.49333	0.0126551	0.0392685	106.958	115.924	24.6436	68.0406	128.822	15.3439	0	0	0	35.0782	0	0
1139	XM_025153109.3	MEST	17.5961	-22.6142	2.50445	-9.02962	1.72275e-19	2.03064e-18	0	94.6714	0	25.2722	91.2095	0	0	0	0	0	0	0
1140	XM_025153467.3	TSC22D2	37.4633	2.83367	0.477446	5.93506	2.93743e-09	1.99391e-08	5.62938	2.8981	9.68142	17.4961	9.40304	10.2293	96.081	53.949	76.7943	88.1695	26.6073	52.6209
1141	XM_025153489.3	GNB4	28.8983	-22.5012	1.10216	-20.4156	1.21588e-92	8.81957e-91	102.267	46.3697	38.7257	42.7684	104.374	12.2751	0	0	0	0	0	0
1142	XM_025153534.3	ATG16L2	13.1548	7.23113	1.57258	4.59826	4.26042e-06	2.25768e-05	0	0	0	0	0	0	0	46.7558	57.3397	9.48059	36.186	8.09552
1143	XM_025153702.3	LEKR1	13.1875	-7.15182	1.95044	-3.66677	0.000245631	0.00107206	34.7145	36.7093	0	0	47.9555	38.8713	0	0	0	0	0	0
1144	XM_025153940.3	SERINC4	32.0696	-3.56568	1.16763	-3.05376	0.00225992	0.00836766	31.8998	86.9431	39.6058	69.0126	61.1198	66.4904	0	23.3779	0	0	6.38576	0
1145	XM_025153993.3	PCSK6	73.7521	-2.35793	0.207642	-11.3557	6.94546e-30	1.24079e-28	120.093	130.415	120.578	126.361	117.538	125.82	32.3994	32.3694	18.4306	23.7015	18.093	19.2269
1146	XM_025154005.3	THSD4	51.1612	-24.0596	1.44191	-16.6859	1.65891e-62	7.29879e-61	0	139.109	36.9654	104.005	228.494	105.362	0	0	0	0	0	0
1147	XM_025154159.3	AKTIP	24.3547	2.46352	0.835388	2.94896	0.00318849	0.0114451	9.38229	0	0	15.5521	4.70152	15.3439	43.5716	21.5796	29.6938	69.2083	25.543	57.6806
1148	XM_025154302.3	CRISPLD2	93.8883	5.31305	0.327715	16.2124	4.12003e-59	1.69915e-57	2.81469	5.79621	4.40065	2.91602	3.76122	8.18343	161.997	202.309	200.689	152.638	219.244	161.91
1149	XM_025154505.3	MST1R	14.543	-7.29305	3.00507	-2.42692	0.0152277	0.0462358	0	0	22.8834	151.633	0	0	0	0	0	0	0	0
1150	XM_025154507.2	ALAS1	70.5265	4.39768	0.888926	4.94719	7.52934e-07	4.27222e-06	11.2588	0	22.0032	4.86004	0	0	167.583	83.621	155.636	162.118	70.2433	168.994
1151	XM_025154610.3	AMIGO3	50.238	2.50964	0.343015	7.31642	2.54682e-13	2.16096e-12	24.394	6.76224	14.0821	12.6361	20.6867	11.2522	99.4327	66.5371	96.2488	70.1564	113.879	66.788
1152	XM_025154793.3	HNRNPH1	143.309	24.8462	2.54039	9.78046	1.36592e-22	1.86452e-21	0	0	0	0	0	0	0	454.97	308.201	476.874	0	479.66
1153	XM_025154872.3	CDK17	35.3461	22.8876	1.56029	14.6687	1.02227e-48	3.21323e-47	0	0	0	0	0	0	135.184	173.536	71.6747	11.3767	0	32.3821
1154	XM_025155015.3	SYNPO	39.6439	-2.93952	0.992749	-2.96099	0.00306656	0.0110416	42.2203	93.7054	85.3725	59.2925	69.5825	70.5821	22.3444	0	0	11.3767	0	21.2507
1155	XM_025155117.3	REXO5	28.5356	3.02769	1.14999	2.63279	0.00846866	0.0275088	10.3205	0	0	23.3282	3.76122	0	68.1505	3.5966	43.0048	31.2859	63.8576	95.1224
1156	XM_025155140.3	RBBP6	217.392	2.45966	0.317877	7.73777	1.01179e-14	9.40865e-14	89.1318	42.5055	69.5302	33.0483	115.657	51.1464	294.946	463.062	381.924	251.236	573.654	242.866
1157	XM_025155210.3	SUN1	14.472	7.36826	3.00519	2.45184	0.0142126	0.0435172	0	0	0	0	0	0	0	39.5626	0	0	134.101	0
1158	XM_025155653.3	ANAPC7	42.7114	23.1508	1.95209	11.8595	1.92196e-32	3.7864e-31	0	0	0	0	0	0	37.9855	321.896	0	32.234	0	120.421
1159	XM_025155745.3	SIRT4	33.0387	-4.73999	1.21856	-3.88983	0.000100315	0.00046022	61.9231	40.5735	50.1674	48.6004	83.6871	97.1782	0	0	14.3349	0	0	0
1160	XM_025156049.3	ZBTB26	483.867	2.64124	0.1367	19.3214	3.55004e-83	2.24386e-81	143.549	93.7054	119.698	150.661	146.687	148.325	683.739	947.705	1022.9	753.707	800.348	795.385
1161	XM_025156060.3	SURF2	16.6519	3.75168	1.23277	3.0433	0.00234002	0.00863492	1.87646	0	0	4.86004	0	7.1605	44.6888	0	48.1244	18.9612	46.8289	27.3224
1162	XM_040645944.2	SIAH1	30.5278	22.6809	1.47146	15.4138	1.3218e-53	4.76916e-52	0	0	0	0	0	0	94.9638	30.5711	0	85.3253	116.008	39.4657
1163	XM_040646063.2	PPARG	10.9056	6.9615	0.957309	7.27194	3.54355e-13	2.97771e-12	0	0	0	0	0	0	16.7583	25.1762	21.5024	21.8054	22.3501	23.2746
1164	XM_040646065.2	FLNB	3847.94	-8.63385	1.88838	-4.57208	4.82905e-06	2.5451e-05	7409.2	5248.47	7896.52	7665.25	8102.6	9737.26	0	0	0	0	116.008	0
1165	XM_040646118.2	PBRM1	15.3006	5.21376	1.89457	2.75194	0.00592429	0.0200095	0	4.83017	0	0	0	0	41.3372	0	61.4354	39.8185	36.186	0
1166	XM_040646138.2	SLMAP	13.3592	7.25306	2.49705	2.90464	0.0036767	0.0129983	0	0	0	0	0	0	30.165	65.638	64.5072	0	0	0
1167	XM_040646191.2	TEX264	13.2536	-2.50207	0.637523	-3.92467	8.68502e-05	0.00040183	34.7145	25.1169	12.3218	24.3002	16.9255	21.4815	10.055	0	4.0957	2.84418	2.12859	5.0597
1168	XM_040646285.2	FOXP1	23.8797	-22.7865	3.00433	-7.58456	3.33613e-14	2.99531e-13	89.1318	0	0	0	0	197.425	0	0	0	0	0	0
1169	XM_040646365.2	MAGI1	36.6022	22.5905	1.44468	15.6371	4.07077e-55	1.52392e-53	0	0	0	0	0	0	62.5644	172.637	77.8182	49.2991	0	76.9074
1170	XM_040646455.2	RASSF1	49.3279	23.3569	3.00377	7.77586	7.49355e-15	7.02634e-14	0	0	0	0	0	0	0	65.638	526.297	0	0	0
1171	XM_040646457.2	LOC121106615	23.0599	2.81759	0.421098	6.69106	2.21567e-11	1.69714e-10	5.62938	10.6264	4.40065	5.83205	1.88061	6.13757	44.6888	52.1507	28.6699	38.8704	39.3788	38.4537
1172	XM_040646714.2	CFAP100	34.6001	4.91375	0.548658	8.95594	3.36858e-19	3.90854e-18	1.87646	2.8981	0	2.91602	5.64182	0	77.0883	63.8397	49.1483	58.7797	65.9862	87.0268
1173	XM_040646797.2	TENM2	12.5002	-7.07486	2.56657	-2.75654	0.00584158	0.0197608	0	82.113	60.7289	0	0	7.1605	0	0	0	0	0	0
1174	XM_040646800.2	BACH1	35.2152	5.31721	1.68784	3.15032	0.00163094	0.00621286	10.3205	0	0	0	0	0	0	8.09235	189.426	148.845	43.636	22.2627
1175	XM_040646853.2	SMAD5	21.7555	2.28008	0.554914	4.10888	3.97581e-05	0.000190759	3.75292	10.6264	6.1609	4.86004	14.1046	5.11464	18.9928	46.7558	14.3349	72.0525	31.9288	32.3821
1176	XM_040646862.2	IL12B	97.4829	5.85498	0.412966	14.1779	1.25601e-45	3.64578e-44	3.75292	0	5.28077	3.88803	5.64182	1.02293	178.755	238.275	244.718	174.443	191.573	122.445
1177	XM_040646872.2	PFDN1	18.6997	3.02316	0.592022	5.1065	3.28178e-07	1.9179e-06	0	2.8981	8.80129	3.88803	3.76122	5.11464	42.4544	14.3864	45.0527	31.2859	40.4431	26.3104
1178	XM_040646886.2	FBXW11	16.5205	21.8328	1.24879	17.4832	1.92348e-68	9.69799e-67	0	0	0	0	0	0	67.0333	7.1932	7.16747	15.1689	51.0861	50.597
1179	XM_040646924.2	P4HA2	32.1628	-23.4291	1.55767	-15.0411	3.94664e-51	1.32785e-49	85.3789	121.72	143.461	18.4682	16.9255	0	0	0	0	0	0	0
1180	XM_040646961.2	PDLIM7	18.2128	-6.71449	1.13943	-5.89283	3.79642e-09	2.5561e-08	47.8497	6.76224	42.2462	60.2645	13.1643	46.0318	2.23444	0	0	0	0	0
1181	XM_040646976.2	PAXBP1	11.0089	6.97375	1.98993	3.50452	0.000457425	0.00191522	0	0	0	0	0	0	0	30.5711	11.2632	0	65.9862	24.2866
1182	XM_040647128.2	HTR4	12.6414	5.29061	1.48161	3.57085	0.000355825	0.00151492	0	0	0	0	3.76122	0	0	15.2856	16.3828	38.8704	51.0861	26.3104
1183	XM_040647133.2	AFAP1L1	16.6522	-2.48217	0.516835	-4.80264	1.56589e-06	8.62685e-06	29.0851	28.015	27.284	20.4122	32.9106	31.7108	3.35166	0.89915	9.21531	8.53253	6.38576	2.02388
1184	XM_040647167.2	LARP1	32.566	22.7685	3.00407	7.57923	3.47606e-14	3.11682e-13	0	0	0	0	0	0	0	260.754	130.038	0	0	0
1185	XM_040647168.2	FAM114A2	24.7336	22.3331	1.51399	14.7512	3.0242e-49	9.64483e-48	0	0	0	0	0	0	20.11	93.5116	29.6938	109.975	0	43.5134
1186	XM_040647193.2	CNOT6	17.6771	21.9235	3.00482	7.29609	2.96244e-13	2.50144e-12	0	0	0	0	0	0	87.1433	124.982	0	0	0	0
1187	XM_040647212.2	COL23A1	16.2434	21.8097	2.48363	8.78137	1.61489e-18	1.81695e-17	0	0	0	0	0	0	55.8611	40.4618	0	98.5981	0	0
1188	XM_040647245.2	RAPGEF6	26.6804	22.4985	3.00427	7.48883	6.9488e-14	6.1316e-13	0	0	0	0	0	0	0	0	31.7416	0	288.423	0
1189	XM_040647253.2	RAPGEF6	43.6632	23.1723	3.00384	7.71422	1.21726e-14	1.12593e-13	0	0	0	0	0	0	0	0	153.589	0	0	370.37
1190	XM_040647263.2	UIMC1	22.4855	22.2592	2.44889	9.08949	9.95082e-20	1.19143e-18	0	0	0	0	0	0	107.253	96.2091	0	66.3641	0	0
1191	XM_040647277.2	UIMC1	78.6812	-2.54486	0.931581	-2.73177	0.00629958	0.0211481	93.8229	113.026	139.06	143.857	161.732	154.462	0	0	20.4785	2.84418	52.1503	62.7403
1192	XM_040647292.2	GRK6	93.501	-2.12382	0.33346	-6.36903	1.90224e-10	1.38068e-09	128.537	152.633	166.344	155.521	116.598	193.333	7.82055	28.7728	41.9809	50.2471	46.8289	33.394
1193	XM_040647356.2	FBXL18	28.4376	4.12927	1.69767	2.43231	0.0150028	0.0456481	0	0	0	18.4682	0	0	109.488	39.5626	63.4833	0	60.6647	49.5851
1194	XM_040647420.2	LYRM1	11.7312	7.06575	2.01643	3.50409	0.000458169	0.00191788	0	0	0	0	0	0	35.7511	74.6295	0	0	21.2859	9.10746
1195	XM_040647497.2	CARHSP1	1459.35	2.57318	0.0753038	34.1706	6.60977e-256	2.8471e-253	397.809	483.983	373.175	451.984	378.943	434.745	2480.23	2306.32	2404.17	2436.51	2509.6	2854.68
1196	XM_040647499.2	TNRC18	32.5945	-23.3961	1.14036	-20.5164	1.53776e-93	1.12715e-91	119.155	89.8412	32.5648	36.9363	10.3433	102.293	0	0	0	0	0	0
1197	XM_040647500.2	TNRC18	315.071	-2.05945	0.766186	-2.68792	0.00718993	0.0238072	469.115	603.772	382.856	616.253	612.138	365.185	107.253	61.1422	268.268	159.274	0	135.6
1198	XM_040647507.2	AP5Z1	73.9502	-2.18155	0.605341	-3.60383	0.000313564	0.00134948	108.835	81.1469	138.18	94.2848	93.0901	211.746	30.165	28.7728	0	56.8835	15.9644	28.3343
1199	XM_040647566.2	CACNA1H	342.447	-2.20648	0.172915	-12.7605	2.72515e-37	6.17006e-36	425.018	511.032	638.094	474.34	687.362	640.353	172.052	97.1082	139.254	103.338	119.201	102.206
1200	XM_040647638.2	USP42	13.7769	7.29747	3.00529	2.42821	0.0151737	0.0460837	0	0	0	0	0	0	0	0	0	99.5462	0	65.7761
1201	XM_040647729.2	WDR90	12.3773	-7.06078	2.50106	-2.82311	0.00475603	0.0164181	48.7879	0	67.7699	0	31.9703	0	0	0	0	0	0	0
1202	XM_040647767.2	MCRIP2	107.568	-2.17515	0.320954	-6.77714	1.22576e-11	9.49951e-11	237.372	209.63	159.303	168.157	169.255	112.522	45.8061	15.2856	61.4354	39.8185	48.9575	23.2746
1203	XM_040647818.2	SUN1	19.9069	22.0923	3.00464	7.35273	1.94193e-13	1.66145e-12	0	0	0	0	0	0	0	0	203.761	0	35.1217	0
1204	XM_040647822.2	SUN1	17.7864	-4.86482	1.38589	-3.51026	0.000447669	0.00187663	6.5676	17.3886	5.28077	17.4961	46.0749	113.545	0	0	0	0	0	7.08358
1205	XM_040647828.2	SUN1	29.8263	-22.8203	1.92605	-11.8482	2.19732e-32	4.32156e-31	52.5408	111.094	140.821	53.4604	0	0	0	0	0	0	0	0
1206	XM_040648120.2	MED15	59.9024	-24.2811	3.00364	-8.08391	6.2723e-16	6.23122e-15	0	388.346	0	330.483	0	0	0	0	0	0	0	0
1207	XM_040648144.2	DEPDC5	14.2367	7.34446	3.00522	2.4439	0.0145295	0.0443589	0	0	0	0	0	0	113.957	0	0	56.8835	0	0
1208	XM_040648265.2	RNF215	90.8822	3.14685	0.599629	5.24798	1.53773e-07	9.22638e-07	40.3439	28.015	9.68142	0	25.3882	7.1605	135.184	226.586	158.708	219.95	118.136	121.433
1209	XM_040648337.2	EP400	20.8972	22.1549	1.94542	11.3882	4.78514e-30	8.60585e-29	0	0	0	0	0	0	0	108.797	0	70.1564	40.4431	31.3701
1210	XM_040648358.2	NCOR2	24.0387	-21.9813	3.00432	-7.31657	2.54393e-13	2.15903e-12	0	0	0	0	244.479	43.9859	0	0	0	0	0	0
1211	XM_040648368.2	CCDC92	34.7962	3.49554	0.655427	5.33322	9.6484e-08	5.87594e-07	16.8881	1.93207	2.64039	0	9.40304	3.06879	56.9783	57.5456	74.7464	62.5719	45.7646	86.0149
1212	XM_040648446.2	ATXN2	79.1141	24.0106	3.00354	7.99408	1.30546e-15	1.27906e-14	0	0	0	0	0	0	0	0	0	564.095	385.274	0
1213	XM_040648470.2	ATXN2	16.4016	21.8203	3.00495	7.26144	3.82992e-13	3.21294e-12	0	0	0	0	0	0	0	0	122.871	73.9486	0	0
1214	XM_040648488.2	CHD4	29.6564	-23.3253	3.0041	-7.76449	8.19772e-15	7.67194e-14	0	0	212.991	142.885	0	0	0	0	0	0	0	0
1215	XM_040648745.2	MHCY4	18.8507	-22.6719	1.93814	-11.6977	1.30903e-31	2.51637e-30	0	56.9961	64.2494	46.6564	0	58.3069	0	0	0	0	0	0
1216	XM_040648767.2	BTN3A3L2	35.9759	2.5307	0.536561	4.71652	2.3991e-06	1.30118e-05	21.5793	5.79621	3.52052	9.72008	2.82091	20.4586	74.8538	79.1252	52.2201	75.8447	36.186	49.5851
1217	XM_040648916.2	SPTAN1	14.6318	7.38436	2.51326	2.93816	0.00330168	0.0118065	0	0	0	0	0	0	0	0	30.7177	111.871	32.9931	0
1218	XM_040648925.2	SLC2A8	15.146	-22.3432	2.11402	-10.5691	4.14617e-26	6.45227e-25	0	8.69431	0	43.7404	123.18	6.13757	0	0	0	0	0	0
1219	XM_040648944.1	COL5A1	841.414	-2.72139	0.232747	-11.6925	1.39227e-31	2.67343e-30	1104.3	1555.32	1833.31	1333.59	1706.65	1233.65	300.532	250.863	149.493	164.014	344.831	120.421
1220	XM_040648951.2	LHX2	13.5033	-3.47945	0.628564	-5.53555	3.1025e-08	1.96526e-07	28.1469	19.3207	27.284	21.3842	33.8509	18.4127	2.23444	0	2.04785	0.948059	6.38576	2.02388
1221	XM_040648999.2	GARNL3	32.0474	-21.7316	3.00404	-7.23412	4.6856e-13	3.91196e-12	204.534	0	0	0	0	180.035	0	0	0	0	0	0
1222	XM_040649041.2	GAPVD1	218.405	2.43651	0.268695	9.06792	1.21313e-19	1.44508e-18	62.8614	85.0111	30.8045	59.2925	116.598	54.2152	471.467	381.24	404.45	387.756	318.224	248.937
1223	XM_040649059.2	GTF3C5	122.744	2.82214	0.797213	3.54001	0.000400114	0.00168844	0	57.9621	47.527	0	31.9703	45.0089	236.851	245.468	216.048	133.676	185.187	273.224
1224	XM_040649080.2	EHMT1	22.2227	-21.8387	3.00441	-7.26889	3.62465e-13	3.04292e-12	168.881	0	0	0	97.7916	0	0	0	0	0	0	0
1225	XM_040649092.2	FBXW5	10.1084	3.18805	1.12066	2.8448	0.00444396	0.0154403	0	1.93207	0	0	0	10.2293	21.2272	26.9745	11.2632	19.9092	8.51434	21.2507
1226	XM_040649239.1	LOC121107060	14.8222	-2.75184	0.466398	-5.9002	3.63059e-09	2.45107e-08	34.7145	22.2188	26.4039	25.2722	18.8061	27.6191	2.23444	3.5966	3.07177	6.63641	4.25717	3.03582
1227	XM_040649387.2	RGL4	1039.91	-2.01704	0.069496	-29.0238	3.2947e-185	8.09522e-183	1570.6	1817.11	1775.22	1493	1663.4	1684.76	450.24	355.164	422.881	420.938	409.753	415.907
1228	XM_040649417.2	SEC16A	684.606	-2.07995	0.863416	-2.40898	0.0159973	0.048291	889.441	1005.64	1355.4	1243.2	1232.74	917.567	180.99	685.153	190.45	0	136.229	378.466
1229	XM_040649428.2	FCN2	13.4662	-3.09439	0.847506	-3.65118	0.000261043	0.00113606	22.5175	19.3207	30.8045	28.1882	24.4479	19.4356	3.35166	0	0	9.48059	0	4.04776
1230	XM_040649480.2	NDEL1	79.1302	3.8979	0.750617	5.19293	2.07012e-07	1.22667e-06	32.838	12.5585	0	4.86004	9.40304	0	99.4327	157.351	170.995	150.741	158.58	152.803
1231	XM_040649501.2	PRKCA	13.7461	7.29438	2.52313	2.89101	0.00384007	0.0135374	0	0	0	0	0	0	0	71.932	79.8661	0	0	13.1552
1232	XM_040649544.2	MYOCD	13.1333	7.22799	2.51143	2.87804	0.00400151	0.0140371	0	0	0	0	0	0	29.0478	0	0	0	83.0148	45.5373
1233	XM_040649748.2	SMURF2	42.8604	23.1597	3.00386	7.70998	1.2584e-14	1.16306e-13	0	0	0	0	0	0	0	199.611	0	0	0	314.713
1234	XM_040649799.2	GK2	321.705	2.08041	0.196962	10.5625	4.44737e-26	6.91791e-25	116.34	82.113	128.499	172.045	134.463	104.339	701.615	392.03	614.354	439.899	560.882	413.883
1235	XM_040649844.2	SLC26A11	10.1891	4.3332	1.54659	2.80177	0.00508229	0.0174391	0	5.79621	0	0	0	0	35.7511	0	23.5502	30.3379	10.6429	16.191
1236	XM_040649875.2	ARL16	33.4542	2.86893	1.16332	2.46616	0.013657	0.0419817	5.62938	2.8981	22.8834	9.72008	0	7.1605	34.6339	147.461	151.541	5.68835	13.8358	0
1237	XM_040650028.2	INTS13	19.4828	-22.7449	2.50249	-9.08893	1.0002e-19	1.19716e-18	0	103.366	0	106.921	23.5076	0	0	0	0	0	0	0
1238	XM_040650202.2	LOC121107199	128.269	24.6909	2.5221	9.78983	1.24503e-22	1.70216e-21	0	0	0	0	0	0	0	337.181	336.871	436.107	0	429.063
1239	XM_040650214.2	LOC121107202	462.733	2.01137	0.271945	7.39623	1.40106e-13	1.20908e-12	243.94	85.9771	330.929	131.221	127.881	183.104	563.079	573.658	882.622	835.24	747.134	848.006
1240	XM_040650217.2	LOC121107203	24.779	-5.0569	1.24343	-4.06688	4.76464e-05	0.000226853	6.5676	88.8752	61.609	28.1882	31.9703	71.605	0	0	0	8.53253	0	0
1241	XM_040650243.2	LOC107057197	278.408	2.21916	0.235432	9.4259	4.26435e-21	5.47198e-20	119.155	125.585	70.4103	54.4324	127.881	93.0865	635.699	326.392	552.919	466.445	407.624	361.263
1242	XM_040650398.2	TLCD2	42.6699	-23.8175	0.89005	-26.7597	9.52392e-158	1.73974e-155	75.0583	72.4526	99.4546	89.4247	108.135	67.5133	0	0	0	0	0	0
1243	XM_040650440.2	LOC121107272	51.9462	-2.58744	0.291766	-8.8682	7.4338e-19	8.50099e-18	83.5024	89.8412	66.8898	78.7326	110.956	104.339	13.4067	11.689	17.4067	9.48059	13.8358	23.2746
1244	XM_040650481.2	RAD51C	19.4003	-2.32247	0.442905	-5.24372	1.57373e-07	9.4294e-07	46.9115	29.9471	29.0443	38.8803	18.8061	30.6879	5.58611	8.09235	7.16747	9.48059	2.12859	6.07164
1245	XM_040650530.2	MYO19	104.696	2.65146	0.56734	4.67349	2.96126e-06	1.59393e-05	35.6527	0	24.6436	29.1602	31.9703	51.1464	232.382	213.099	123.895	76.7928	214.987	222.627
1246	XM_040650584.2	ANKFY1	34.0817	22.1201	3.00265	7.36686	1.74696e-13	1.5009e-12	0	0	0	0	0	0	0	0	186.354	0	0	222.627
1247	XM_040650617.2	MTMR4	53.3198	23.4669	3.00372	7.81262	5.60132e-15	5.29048e-14	0	0	0	0	0	0	0	325.492	314.345	0	0	0
1248	XM_040650647.2	ZNF335	55.0322	2.65699	0.625439	4.24821	2.15488e-05	0.000106628	0	24.1509	16.7225	13.6081	22.5673	13.2981	112.839	67.4363	199.665	43.6107	97.9149	48.5731
1249	XM_040650674.2	YWHAB	108.38	3.15562	0.276869	11.3975	4.30317e-30	7.74704e-29	21.5793	15.4566	36.0853	23.3282	17.8658	16.3669	291.595	144.763	220.144	178.235	147.937	187.209
1250	XM_040650696.2	SIRPA	29.4964	2.88769	0.384965	7.50118	6.32453e-14	5.59065e-13	3.75292	9.66035	4.40065	8.74807	6.58213	9.20636	59.2127	46.7558	59.3876	68.2603	42.5717	35.4179
1251	XM_040650728.2	BEND2	22.5357	2.56527	1.03273	2.48396	0.0129931	0.0401745	11.2588	12.5585	0	0	0	15.3439	70.3849	14.3864	46.0766	43.6107	23.4144	33.394
1252	XM_040650744.2	MANBAL	105.435	2.80651	0.411999	6.81193	9.62954e-12	7.50781e-11	16.8881	13.5245	44.0065	12.6361	15.9852	55.2381	240.203	196.914	167.924	99.5462	156.451	245.901
1253	XM_040650780.2	ZHX3	14.9095	-7.32886	3.00502	-2.43887	0.0147332	0.0448945	0	0	51.0475	0	0	127.866	0	0	0	0	0	0
1254	XM_040650783.2	ZHX3	62.6423	-24.3356	2.48631	-9.78784	1.26981e-22	1.73536e-21	261.766	53.1319	0	0	220.971	215.838	0	0	0	0	0	0
1255	XM_040650850.2	PHF20	22.0076	22.2335	3.0045	7.40006	1.36121e-13	1.17644e-12	0	0	0	0	0	0	60.3299	0	203.761	0	0	0
1256	XM_040650895.2	LOC121106457	75.0229	-2.35002	0.331597	-7.08697	1.37084e-12	1.11932e-11	132.29	132.347	110.016	122.473	121.299	135.027	6.70333	33.2686	15.3589	41.7146	24.4787	25.2985
1257	XM_040650925.2	ZMYND8	19.1448	21.9065	1.50056	14.5989	2.85398e-48	8.84329e-47	0	0	0	0	0	0	42.4544	27.8737	0	54.9874	86.2077	18.2149
1258	XM_040651005.2	ARHGEF7	10.5914	-6.83556	2.50757	-2.72597	0.0064112	0.0214856	0	42.5055	33.4449	0	0	51.1464	0	0	0	0	0	0
1259	XM_040651116.2	MASP2	11.3673	2.11171	0.781554	2.70194	0.00689363	0.0229371	1.87646	0	8.80129	0	4.70152	10.2293	25.6961	14.3864	18.4306	18.9612	19.1573	14.1672
1260	XM_040651135.2	GNB1	342.772	2.18068	0.719078	3.0326	0.00242454	0.00890914	0	167.124	108.256	176.905	168.314	122.751	549.673	508.919	548.823	608.654	539.596	614.248
1261	XM_040651233.2	ARHGEF10L	75.482	-2.26279	0.569946	-3.97019	7.18147e-05	0.000335289	76.9348	145.871	138.18	137.053	130.702	120.706	26.8133	0	24.5742	34.1301	20.2216	50.597
1262	XM_040651237.2	ARHGEF10L	152.579	-2.94677	0.982169	-3.00026	0.00269747	0.00981895	212.978	436.648	192.748	146.773	251.061	380.529	0	29.672	39.933	0	60.6647	79.9433
1263	XM_040651358.2	FBLIM1	21.9815	-22.8838	2.46331	-9.28985	1.54512e-20	1.92671e-19	96.6376	61.8262	0	0	105.314	0	0	0	0	0	0	0
1264	XM_040651397.2	MFN2	309.826	7.25819	1.51926	4.77747	1.77517e-06	9.73527e-06	0	24.1509	0	0	0	0	639.051	292.224	828.354	439.899	403.367	1090.87
1265	XM_040651447.2	EIF4G3	19.2871	22.0485	3.00469	7.33804	2.16749e-13	1.84854e-12	0	0	0	0	0	0	0	163.645	0	0	0	67.8
1266	XM_040651475.2	MTHFD2	63.7537	2.64434	0.502587	5.26146	1.42913e-07	8.594e-07	0	23.1848	19.3628	22.3562	14.1046	26.5961	129.598	84.5201	123.895	130.832	89.4006	101.194
1267	XM_040651501.2	BIN3	33.6716	-2.66992	1.05383	-2.53353	0.011292	0.0355328	67.5525	48.3017	36.0853	41.7963	128.822	26.5961	15.6411	0	0	18.0131	0	21.2507
1268	XM_040651559.2	KANSL3	32.5081	2.46842	0.503132	4.90611	9.29027e-07	5.23224e-06	2.81469	6.76224	6.1609	18.4682	10.3433	15.3439	75.971	77.3269	38.9091	62.5719	52.1503	23.2746
1269	XM_040651562.2	KANSL3	1062.1	2.22798	0.165236	13.4836	1.95288e-41	5.0322e-40	452.227	336.18	401.339	439.348	204.046	409.171	1493.72	2117.5	1459.09	1762.44	1705	1965.19
1270	XM_040651563.2	KANSL3	55.3547	23.5191	2.43693	9.65113	4.86163e-22	6.48403e-21	0	0	0	0	0	0	0	63.8397	273.388	136.521	190.508	0
1271	XM_040651573.1	SLC4A5	45.9641	4.53722	0.433781	10.4597	1.32286e-25	2.02344e-24	5.62938	0.966035	5.28077	1.94402	3.76122	5.11464	53.6266	73.7303	97.2728	89.1176	114.944	100.182
1272	XM_040651692.2	PUM1	114.582	3.32491	0.463828	7.16841	7.58735e-13	6.27602e-12	11.2588	9.66035	10.5615	31.1043	9.40304	53.1923	183.224	100.705	211.952	186.768	318.224	248.937
1273	XM_040651718.2	IL22RA1	36.1295	3.18458	1.11672	2.85172	0.00434829	0.0151303	11.2588	0	11.4417	14.5801	5.64182	0	0	125.881	32.7656	121.352	47.8932	62.7403
1274	XM_040651721.2	PAQR7	23.7582	-2.74693	0.807648	-3.40114	0.000671052	0.00274029	17.8264	34.7773	29.9244	24.3002	44.1943	97.1782	0	5.3949	11.2632	8.53253	11.7072	0
1275	XM_040651746.2	TMEM168	77.733	6.47315	1.05156	6.15576	7.47184e-10	5.24216e-09	0	0	0	0	10.3433	0	122.894	225.687	82.9378	114.715	324.609	51.6089
1276	XM_040651754.2	INPP5B	11.9688	-4.06742	0.894002	-4.54968	5.37288e-06	2.82085e-05	39.4056	15.4566	7.04103	37.9083	24.4479	11.2522	2.23444	0	0	2.84418	0	3.03582
1277	XM_040651803.2	ZBTB8OS	23.8456	4.73709	1.63968	2.88904	0.00386419	0.0136115	10.3205	0	0	0	0	0	100.55	64.7388	0	35.0782	11.7072	63.7522
1278	XM_040652043.2	TIRAP	15.5255	21.6742	1.58591	13.6667	1.60455e-42	4.23791e-41	0	0	0	0	0	0	35.7511	52.1507	0	5.68835	74.5005	18.2149
1279	XM_040652086.2	C20orf173	14.7635	-3.47982	0.843136	-4.12723	3.67162e-05	0.000176878	35.6527	27.049	32.5648	23.3282	14.1046	29.6649	5.58611	0	0	0	2.12859	7.08358
1280	XM_040652095.2	PRDM10	323.901	2.01024	0.7263	2.76779	0.00564383	0.0191568	136.043	99.5016	157.543	169.129	210.628	0	617.823	414.508	593.876	474.978	572.59	440.194
1281	XM_040652096.2	DSCR3	12.6022	7.16848	2.02501	3.53998	0.000400163	0.00168844	0	0	0	0	0	0	79.3227	15.2856	9.21531	47.403	0	0
1282	XM_040652294.2	ARNT	129.971	-25.3243	1.68922	-14.9917	8.31954e-51	2.76974e-49	368.724	421.191	176.026	184.682	409.032	0	0	0	0	0	0	0
1283	XM_040652300.2	ARNT	11.4928	-6.95264	1.2733	-5.46031	4.75294e-08	2.97133e-07	33.7763	2.8981	6.1609	23.3282	21.627	50.1235	0	0	0	0	0	0
1284	XM_040652302.2	ARNT	53.145	-24.1116	3.00369	-8.02733	9.96188e-16	9.81558e-15	0	163.26	119.698	354.783	0	0	0	0	0	0	0	0
1285	XM_040652304.2	ARNT	181.913	-25.2912	0.908826	-27.8284	1.96475e-170	4.15455e-168	626.737	136.211	343.25	298.406	455.107	323.245	0	0	0	0	0	0
1286	XM_040652305.2	ARNT	79.3942	4.29534	0.754427	5.69351	1.24453e-08	8.08749e-08	21.5793	0	16.7225	3.88803	3.76122	0	220.093	74.6295	100.345	187.716	168.158	155.839
1287	XM_040652327.2	CLK2	21.1644	3.79969	1.45791	2.60626	0.00915376	0.0294653	0	4.83017	0	0	0	12.2751	50.275	18.8822	70.6507	0	39.3788	57.6806
1288	XM_040652387.2	MEF2D	38.6737	-4.43842	1.73699	-2.55524	0.0106114	0.0335965	12.197	54.0979	121.458	0	196.524	59.3299	0	0	20.4785	0	0	0
1289	XM_040652480.2	OTUD7B	89.9186	-2.39093	0.622341	-3.84183	0.000122122	0.000555085	128.537	186.445	137.3	148.717	189.941	115.591	0	33.2686	53.244	50.2471	6.38576	29.3463
1290	XM_040652606.2	UBAP2L	61.9036	23.6736	3.00365	7.88163	3.23129e-15	3.09469e-14	0	0	0	0	0	0	0	227.485	0	0	170.287	345.072
1291	XM_040652609.2	UBAP2L	502.904	4.33946	1.00576	4.31462	1.59879e-05	8.02155e-05	0	57.9621	37.8455	0	92.1498	96.1553	908.301	841.605	1261.47	968.916	916.356	854.077
1292	XM_040652615.2	ZBTB7B	321.126	-4.10004	0.602659	-6.80325	1.02286e-11	7.95356e-11	632.367	477.221	587.046	555.989	772.93	615.803	23.4616	6.29405	55.2919	105.235	12.7715	9.10746
1293	XM_040652646.2	VSIG8	64.4146	4.50319	0.475594	9.46855	2.83767e-21	3.66554e-20	0	9.66035	2.64039	9.72008	4.70152	6.13757	80.4399	130.377	126.967	147.897	173.48	80.9552
1294	XM_040652673.2	C4BPM	247.729	2.56087	0.466509	5.48943	4.03235e-08	2.5331e-07	111.649	144.905	57.2084	41.7963	4.70152	70.5821	397.731	382.139	372.708	374.483	532.146	482.695
1295	XM_040652681.2	PPARD	98.8311	4.34264	1.01139	4.29376	1.75673e-05	8.77232e-05	5.62938	45.4036	0	0	4.70152	0	234.616	68.3354	251.885	197.196	118.136	260.069
1296	XM_040652685.2	PPARD	104.022	6.04609	1.50294	4.02285	5.74975e-05	0.000271203	0	0	18.4827	0	0	0	225.679	360.559	321.512	62.5719	213.923	45.5373
1297	XM_040652723.2	LOC101749541	57.741	3.99805	0.402309	9.93776	2.85166e-23	4.01998e-22	10.3205	12.5585	7.92116	1.94402	1.88061	6.13757	75.971	132.175	115.703	96.702	120.265	111.313
1298	XM_040652735.2	NFYA	16.6462	21.8416	3.00493	7.2686	3.63242e-13	3.04871e-12	0	0	0	0	0	0	0	0	120.823	0	0	78.9313
1299	XM_040652737.2	MED20	17.1752	-4.48304	1.01497	-4.41692	1.00116e-05	5.12704e-05	30.9616	77.2828	19.3628	16.5241	33.8509	19.4356	0	0	2.04785	6.63641	0	0
1300	XM_040652762.2	NAV1	1581.34	-2.2234	0.190951	-11.6438	2.46707e-31	4.68273e-30	2612.03	2365.82	2768.89	2079.13	3481.01	2322.05	633.464	582.649	645.072	585.9	646.026	253.997
1301	XM_040652924.2	UMODL1	14.4922	2.70125	0.550562	4.90634	9.27897e-07	5.22757e-06	1.87646	2.8981	1.76026	3.88803	2.82091	10.2293	15.6411	29.672	24.5742	35.0782	19.1573	26.3104
1302	XM_040652965.2	SRGAP2	85.8341	-2.45202	0.841509	-2.91384	0.00357013	0.0126716	137.92	88.8752	152.262	108.865	148.568	234.251	64.7988	41.3609	29.6938	0	23.4144	0
1303	XM_040652967.2	IKBKE	54.5679	-4.98321	1.20947	-4.12017	3.78599e-05	0.000182047	132.29	117.856	61.609	90.3967	120.359	112.522	0	19.7813	0	0	0	0
1304	XM_040653016.2	HIPK1	223.716	3.50169	1.04652	3.34602	0.000819793	0.00329827	52.5408	0	27.284	0	118.478	19.4356	364.214	430.693	211.952	647.524	265.009	547.46
1305	XM_040653017.2	HIPK1	33.5713	22.8205	2.45415	9.29875	1.42109e-20	1.77713e-19	0	0	0	0	0	0	0	19.7813	0	0	217.116	165.958
1306	XM_040653037.2	USP49	119.242	-3.16126	0.363225	-8.70332	3.22324e-18	3.56786e-17	140.734	170.022	196.269	244.946	262.345	272.099	24.5789	5.3949	37.8852	17.0651	38.3145	21.2507
1307	XM_040653072.2	ACLY	61.4617	-3.92267	1.50403	-2.6081	0.00910459	0.0293206	16.8881	131.381	235.875	50.5444	43.254	213.792	45.8061	0	0	0	0	0
1308	XM_040653087.2	LOC121107647	59.5423	2.81751	0.260666	10.8089	3.12493e-27	5.08767e-26	17.8264	10.6264	11.4417	11.6641	16.9255	20.4586	111.722	103.402	90.1053	84.3773	106.429	129.528
1309	XM_040653362.2	EZH1	10.2337	-5.29793	1.04657	-5.06217	4.14512e-07	2.40039e-06	16.8881	30.9131	15.8423	24.3002	10.3433	21.4815	0	0	0	0	0	3.03582
1310	XM_040653442.2	TLK2	34.3396	22.8429	2.99776	7.61999	2.53705e-14	2.30274e-13	0	0	0	0	0	0	217.858	194.216	0	0	0	0
1311	XM_040653449.2	TLK2	82.6126	24.0706	3.00353	8.01409	1.10952e-15	1.09138e-14	0	0	0	0	0	0	0	0	157.684	0	325.674	507.994
1312	XM_040653466.2	TCF3	51.0514	-2.28297	0.699074	-3.2657	0.00109192	0.00429554	44.0968	137.177	83.6123	54.4324	135.404	53.1923	43.5716	4.49575	3.07177	5.68835	6.38576	41.4895
1313	XM_040653534.2	ACSBG2	22.8464	-3.59799	1.35755	-2.65036	0.00804056	0.0262501	7.50583	0	104.735	7.77606	66.7616	66.4904	0	0	7.16747	6.63641	0	7.08358
1314	XM_040653552.2	MYO9B	48.4438	23.3285	1.87211	12.4611	1.21716e-35	2.61333e-34	0	0	0	0	0	0	81.5571	99.8057	107.512	0	0	292.451
1315	XM_040653576.2	DAZAP1	69.3894	2.17557	0.377342	5.76551	8.14112e-09	5.3583e-08	27.2086	11.5924	18.4827	18.4682	25.3882	50.1235	80.4399	114.192	137.206	159.274	62.7933	127.504
1316	XM_040653602.2	LOC121107725	13.0363	3.2237	0.910568	3.54031	0.00039965	0.00168668	0	3.86414	2.64039	3.88803	4.70152	0	29.0478	37.7643	35.8373	1.89612	7.45005	29.3463
1317	XM_040653780.2	LOC107055358	12.0825	-5.06042	1.12712	-4.4897	7.13243e-06	3.70423e-05	24.394	29.9471	8.80129	8.74807	33.8509	34.7796	4.46888	0	0	0	0	0
1318	XM_040653817.2	TPM4	30.8847	-2.94196	0.787923	-3.73382	0.0001886	0.000837181	55.3555	82.113	43.1263	60.2645	35.7316	51.1464	11.1722	0	15.3589	0	3.19288	13.1552
1319	XM_040653852.2	LOC101747443	18.1727	4.2009	0.811266	5.1782	2.24042e-07	1.32466e-06	0	0	4.40065	4.86004	1.88061	0	17.8755	53.949	28.6699	18.0131	48.9575	39.4657
1320	XM_040653927.2	LOC107050163	12.8075	-7.10974	2.59734	-2.73732	0.00619424	0.0208326	0	126.551	19.3628	7.77606	0	0	0	0	0	0	0	0
1321	XM_040654767.2	FAM107B	120.856	6.22832	0.501174	12.4275	1.85397e-35	3.95384e-34	0	0	5.28077	7.77606	0	6.13757	202.217	228.384	295.914	221.846	164.965	317.749
1322	XM_040654839.2	ZNF385A	278.457	-2.22925	0.177386	-12.5672	3.19776e-36	6.99937e-35	467.238	432.784	467.349	400.467	515.287	471.57	69.2677	108.797	62.4594	115.663	141.551	89.0507
1323	XM_040654845.2	PCBP2	13.6591	7.28527	1.4462	5.03751	4.71623e-07	2.71982e-06	0	0	0	0	0	0	29.0478	42.2601	0	32.234	34.0574	26.3104
1324	XM_040654900.2	ITGA7	75.339	3.68492	0.309339	11.9122	1.02213e-32	2.03551e-31	17.8264	9.66035	13.2019	8.74807	9.40304	6.13757	84.9088	169.04	158.708	163.066	128.779	134.588
1325	XM_040654958.2	LOC121108114	10.4763	4.39476	0.916152	4.79697	1.61081e-06	8.86176e-06	3.75292	0	0	0	0.940304	1.02293	23.4616	37.7643	10.2392	21.8054	8.51434	18.2149
1326	XM_040655026.2	LOC112531056	30.7211	-3.00891	1.21092	-2.48481	0.0129619	0.0400959	61.9231	0	103.855	39.8523	5.64182	116.614	8.93777	0	12.2871	14.2209	5.32146	0
1327	XM_040655031.2	LOC112531056	95.9824	-2.36617	0.848317	-2.78925	0.00528301	0.0180509	166.067	184.513	132.019	167.185	164.553	150.37	45.8061	14.3864	49.1483	77.7408	0	0
1328	XM_040655059.2	LOC121108151	169.131	-2.40688	0.154641	-15.5644	1.27152e-54	4.69952e-53	253.322	255.033	296.603	277.022	326.286	299.718	63.6816	64.7388	34.8134	56.8835	46.8289	54.6448
1329	XM_040655141.1	LOC124416939	27.6107	2.94058	0.987699	2.97721	0.00290888	0.0105215	7.50583	0	0	18.4682	12.224	0	31.2822	51.2516	39.933	57.8316	30.8645	81.9671
1330	XM_040655268.2	LOC430766	16.2676	-22.1779	2.54018	-8.73085	2.52755e-18	2.81476e-17	0	125.585	56.3283	0	0	13.2981	0	0	0	0	0	0
1331	XM_040655328.2	TLE4	27.8764	4.69034	1.34457	3.48835	0.000486012	0.00202689	0	0	12.3218	0	0	0	117.308	28.7728	6.14354	47.403	43.636	78.9313
1332	XM_040655349.2	SPIN1	22.8497	-4.18371	1.69066	-2.47459	0.0133388	0.0411051	73.1819	59.8942	84.4924	30.1322	0	12.2751	0	0	0	14.2209	0	0
1333	XM_040655378.2	KANK1	370.268	-2.25869	0.217967	-10.3626	3.66985e-25	5.51901e-24	474.744	686.851	634.573	543.352	625.302	708.889	173.169	65.638	140.278	89.1176	179.865	121.433
1334	XM_040655440.2	FST	11.6965	2.52905	0.601242	4.20638	2.59492e-05	0.000127337	2.81469	6.76224	6.1609	0	2.82091	2.04586	27.9305	25.1762	22.5263	16.117	13.8358	14.1672
1335	XM_040655517.2	MTX3	27.2468	21.6853	1.01637	21.3361	5.25194e-101	4.34219e-99	0	0	0	0	0	0	64.7988	23.3779	41.9809	38.8704	104.301	53.6328
1336	XM_040655633.2	RMI1	225.451	2.82568	0.217923	12.9664	1.89775e-38	4.42893e-37	87.2553	46.3697	46.6468	77.7606	39.4928	36.8254	322.877	445.979	435.168	355.522	451.26	360.251
1337	XM_040655789.2	IPO11	36.7181	3.28255	1.17721	2.78841	0.00529678	0.0180879	0	6.76224	26.4039	7.77606	0	0	148.59	4.49575	20.4785	110.923	78.7577	36.4298
1338	XM_040656062.2	AOPEP	728.544	2.33292	0.12474	18.7023	4.74525e-78	2.83496e-76	260.828	301.403	195.389	293.546	169.255	228.113	1227.83	1260.61	1194.92	1109.23	1252.67	1248.73
1339	XM_040656158.2	CARD10	24.749	-2.84133	0.936925	-3.03261	0.00242446	0.00890914	43.1585	45.4036	31.6846	48.6004	38.5525	53.1923	17.8755	8.09235	0	10.4286	0	0
1340	XM_040656229.1	LOC101748033	54.1577	3.17989	0.510243	6.23211	4.60188e-10	3.26872e-09	22.5175	11.5924	5.28077	19.4402	4.70152	1.02293	75.971	103.402	112.632	85.3253	93.6578	114.349
1341	XM_040656295.2	SREK1	104.584	3.1761	0.703506	4.51468	6.34117e-06	3.30658e-05	0	23.1848	4.40065	58.3205	6.58213	32.7337	84.9088	220.292	246.766	223.742	183.058	171.018
1342	XM_040656441.2	UBQLN1	377.681	2.01617	0.810564	2.48737	0.0128691	0.0398545	171.696	39.6074	266.679	0	199.344	220.953	630.113	619.515	547.799	606.758	765.227	464.48
1343	XM_040656474.2	RBFOX2	37.1096	3.11299	0.81185	3.83444	0.000125852	0.000571222	17.8264	3.86414	0	0	12.224	12.2751	56.9783	47.655	136.182	54.9874	63.8576	39.4657
1344	XM_040656516.2	RAI14	26.3711	-3.02235	1.25858	-2.40139	0.0163329	0.0491382	48.7879	62.7923	40.4859	61.2365	59.2392	9.20636	0	0	25.5981	0	0	9.10746
1345	XM_040656616.2	CTIF	74.6976	23.9375	3.00357	7.96969	1.59075e-15	1.54945e-14	0	0	0	0	0	0	255.844	0	0	0	410.817	229.71
1346	XM_040656621.2	CTIF	190.644	-3.31173	1.34042	-2.47067	0.0134859	0.0415068	333.071	389.312	234.994	386.859	318.763	415.309	89.3777	0	0	0	12.7715	107.266
1347	XM_040656796.2	LOC112531412	45.4111	-4.7332	1.45703	-3.24852	0.00116006	0.00454156	53.4791	0	76.5712	25.2722	98.7319	271.076	0	0	0	0	11.7072	8.09552
1348	XM_040657011.2	LOC121108855	43.054	-2.09646	0.755517	-2.77487	0.00552239	0.0187984	29.0851	121.72	57.2084	79.7047	61.1198	69.5591	53.6266	0	15.3589	6.63641	7.45005	15.1791
1349	XM_040657293.1	LOC112530071	63.5736	2.46606	0.25713	9.5907	8.74884e-22	1.15318e-20	22.5175	12.5585	22.0032	27.2162	14.1046	18.4127	113.957	104.301	115.703	113.767	123.458	74.8836
1350	XM_040657343.2	INPP4A	85.2081	-4.59766	1.08886	-4.22245	2.41666e-05	0.000119076	190.461	131.381	45.7667	172.045	252.942	189.242	0	0	21.5024	0	19.1573	0
1351	XM_040657364.2	MAP4K4	160.379	24.9988	3.00336	8.32363	8.53067e-17	8.82404e-16	0	0	0	0	0	0	0	0	103.416	0	856.756	964.379
1352	XM_040661228.2	FOXM1	23.3172	21.6445	1.93191	11.2037	3.91166e-29	6.80687e-28	0	0	0	0	0	0	112.839	40.4618	0	74.8967	0	51.6089
1353	XM_040661272.2	FOXM1	119.127	2.90315	0.870507	3.33501	0.000852964	0.00342186	11.2588	62.7923	35.2052	0	59.2392	0	232.382	298.518	201.713	202.885	55.3432	270.188
1354	XM_040661321.2	FOXM1	67.5236	-2.82951	1.10279	-2.56578	0.0102944	0.0327054	99.4523	154.566	140.821	117.613	76.1646	121.728	0	3.5966	0	38.8704	57.4718	0
1355	XM_040661651.2	ZBED1	47.0709	2.32291	0.333517	6.96488	3.28681e-12	2.63564e-11	21.5793	14.4905	7.92116	15.5521	25.3882	9.20636	71.5022	95.3099	70.6507	97.6501	61.729	73.8716
1356	XM_040662501.2	LOC776067	141.072	2.50836	0.300474	8.34799	6.94351e-17	7.22084e-16	56.2938	32.8452	27.284	67.0686	47.0152	22.5044	246.906	216.695	377.828	198.144	155.387	244.889
1357	XM_040662515.2	LOC776067	71.8209	2.80736	1.1702	2.39905	0.0164375	0.0493847	45.035	24.1509	21.1231	0	0	17.3898	274.836	66.5371	0	93.8578	250.109	68.8119
1358	XM_040664455.2	PTGFRN	117.387	-2.58064	0.824818	-3.12875	0.00175554	0.00665046	177.325	107.23	315.086	237.17	175.837	194.356	0	62.0414	52.2201	0	27.6716	59.7045
1359	XM_040666289.2	SON	84.5444	6.65891	0.902877	7.37521	1.64089e-13	1.41185e-12	0	0	0	0	0	10.2293	130.715	235.577	140.278	209.521	160.708	127.504
1360	XM_040669173.2	CBX7	30.5191	-21.9159	0.989745	-22.143	1.21858e-108	1.11009e-106	59.1084	64.7243	35.2052	106.921	69.5825	30.6879	0	0	0	0	0	0
1361	XM_040669937.2	ZFX	146.395	2.48885	0.41097	6.05603	1.39518e-09	9.66025e-09	59.1084	40.5735	16.7225	34.0203	23.5076	92.0636	289.36	205.006	108.536	292.002	407.624	188.221
1362	XM_040671514.2	C2CD5	14.0997	7.33066	2.50124	2.93081	0.00338079	0.0120535	0	0	0	0	0	0	0	0	47.1005	0	34.0574	88.0388
1363	XM_040671944.2	PCDH9	26.1999	4.20289	1.01643	4.13493	3.55061e-05	0.000171319	9.38229	0	0	6.80406	0	0	72.6194	31.4703	51.1962	44.5588	65.9862	32.3821
1364	XM_040672153.2	CDK17	68.2941	5.48974	1.95864	2.80282	0.00506573	0.01739	17.8264	0	0	0	0	0	59.2127	191.519	0	204.781	187.316	158.875
1365	XM_040672160.2	CDK17	90.1836	7.57287	0.667169	11.3507	7.35314e-30	1.31228e-28	0	0	5.28077	0	0	0	155.294	139.368	250.861	182.975	191.573	156.851
1366	XM_040672194.2	CDK17	25.7327	22.4543	2.50446	8.96572	3.08267e-19	3.58276e-18	0	0	0	0	0	0	18.9928	62.0414	0	0	227.759	0
1367	XM_040672416.2	PLXNB2	31.409	22.729	3.0041	7.56598	3.84947e-14	3.44026e-13	0	0	0	0	0	0	250.258	0	0	0	126.651	0
1368	XM_040672437.2	PLXNB2	36.6877	5.13057	1.63415	3.1396	0.00169181	0.00642579	12.197	0	0	0	0	0	156.411	73.7303	88.0575	96.702	0	13.1552
1369	XM_040677179.2	CTDSPL	16.042	-22.4906	1.21936	-18.4446	5.76271e-76	3.30149e-74	29.0851	66.6564	26.4039	4.86004	11.2836	54.2152	0	0	0	0	0	0
1370	XM_040677180.2	CTDSPL	11.8311	-6.99528	2.00158	-3.49488	0.000474276	0.00198079	15.9499	0	23.7635	78.7326	0	23.5274	0	0	0	0	0	0
1371	XM_040678199.2	WWP1	10.2539	-6.789	2.57709	-2.63437	0.00842942	0.0274068	87.2553	28.015	0	7.77606	0	0	0	0	0	0	0	0
1372	XM_040678624.2	AZIN1	56.4217	2.56008	0.389542	6.57203	4.9635e-11	3.73386e-10	28.1469	25.1169	17.6026	13.6081	9.40304	4.09171	105.019	125.881	100.345	76.7928	83.0148	88.0388
1373	XM_040678903.2	PHF20L1	58.8274	-6.16785	1.00735	-6.12281	9.19373e-10	6.42824e-09	181.078	120.754	87.1328	177.877	73.3437	56.2611	0	0	0	9.48059	0	0
1374	XM_040679026.2	PHF20L1	81.0998	2.37207	0.644321	3.68151	0.000231855	0.00101715	0	52.1659	9.68142	14.5801	29.1494	52.1694	118.425	125.881	179.187	171.599	97.9149	122.445
1375	XM_040679229.2	MTSS1	13.2242	7.23866	3.00538	2.40857	0.0160153	0.0483285	0	0	0	0	0	0	0	138.469	0	0	20.2216	0
1376	XM_040680483.2	PARD3	119.13	-4.61908	1.71483	-2.69361	0.00706828	0.0234378	151.055	140.075	279.881	219.674	325.345	257.778	0	55.7473	0	0	0	0
1377	XM_040681314.2	BZW2	13.0737	7.22153	3.00541	2.40285	0.016268	0.0489723	0	0	0	0	0	0	0	0	43.0048	0	113.879	0
1378	XM_040681478.1	SNX13	14.2818	7.34927	1.97608	3.71911	0.000199929	0.000883871	0	0	0	0	0	0	0	40.4618	20.4785	0	85.1434	25.2985
1379	XM_040681497.1	SNX13	255.99	2.32849	0.211708	10.9986	3.88115e-28	6.52279e-27	117.279	56.03	67.7699	87.4807	111.896	69.5591	365.331	416.307	527.321	509.108	288.423	455.373
1380	XM_040682416.2	TCAIM	13.3452	3.27764	1.33548	2.45427	0.014117	0.0432472	9.38229	2.8981	2.64039	0	0	0	83.7916	24.2771	0	15.1689	14.9001	7.08358
1381	XM_040683642.2	GMPR2	18.0944	21.9608	2.46526	8.90811	5.19088e-19	5.96541e-18	0	0	0	0	0	0	0	73.7303	61.4354	0	0	81.9671
1382	XM_040685414.2	MAGI2	15.4292	21.7388	3.00507	7.23404	4.68845e-13	3.91339e-12	0	0	0	0	0	0	0	0	81.9139	0	103.236	0
1383	XM_040685416.2	LYN	51.1754	-3.58019	1.1802	-3.03355	0.00241694	0.00888496	78.8113	76.3167	102.095	127.333	82.7468	99.2241	32.3994	0	0	0	0	15.1791
1384	XM_040685448.2	SDCBP	13.4405	3.90221	1.09987	3.54788	0.000388346	0.00164375	0	1.93207	6.1609	0	1.88061	0	64.7988	6.29405	2.04785	18.0131	29.8002	30.3582
1385	XM_040688532.2	TMEM241	31.3963	-2.07712	0.704264	-2.94934	0.00318449	0.0114343	10.3205	58.9281	46.6468	83.5927	61.1198	43.9859	21.2272	14.3864	16.3828	16.117	0	4.04776
1386	XM_040689291.2	CDK13	91.1197	24.2142	3.00349	8.062	7.5056e-16	7.43316e-15	0	0	0	0	0	0	0	0	0	245.547	511.925	335.964
1387	XM_040689306.2	CDK13	161.674	5.13733	1.36336	3.76814	0.000164467	0.000736145	0	35.7433	0	0	17.8658	0	230.148	168.141	302.058	514.796	317.159	354.179
1388	XM_040689529.2	MPLKIP	149.501	2.1424	0.645272	3.32015	0.000899676	0.00359068	57.232	16.4226	80.0917	0	75.2243	102.293	366.449	163.645	344.038	175.391	212.859	200.364
1389	XM_040690825.2	PTP4A3	27.1454	5.79036	1.1115	5.2095	1.8935e-07	1.12584e-06	0	0	0	5.83205	0	0	103.902	82.7218	51.1962	39.8185	15.9644	26.3104
1390	XM_040690897.2	ASAP1	67.7839	2.29527	0.667079	3.44077	0.000580059	0.00239279	16.8881	19.3207	24.6436	15.5521	61.1198	0	212.272	152.856	91.1292	53.0913	73.4362	93.0985
1391	XM_040693713.1	ARHGAP12	91.3387	2.09734	0.811253	2.58531	0.00972911	0.0310936	12.197	75.3507	12.3218	18.4682	54.5376	34.7796	294.946	177.133	159.732	81.5331	0	175.066
1392	XM_040694871.2	ZMYND11	21.3101	-22.8729	2.47008	-9.25997	2.04493e-20	2.53365e-19	0	77.2828	124.978	53.4604	0	0	0	0	0	0	0	0
1393	XM_040695382.2	GALNT11	45.0127	23.2231	3.00382	7.73119	1.06547e-14	9.89201e-14	0	0	0	0	0	0	0	0	0	0	262.88	277.272
1394	XM_040695397.2	EFR3A	36.3691	-22.5908	1.97565	-11.4346	2.80853e-30	5.10363e-29	218.607	14.4905	0	102.061	0	101.27	0	0	0	0	0	0
1395	XM_040695588.1	PTPRM	1429.68	-2.32628	0.183271	-12.6931	6.45722e-37	1.44705e-35	2479.74	1556.28	3237.11	2689.55	2203.13	2137.92	433.482	332.686	455.646	540.394	398.046	692.167
1396	XM_040695760.2	LOC101751325	58.8436	3.53512	0.559553	6.31776	2.65382e-10	1.91108e-09	2.81469	13.5245	16.7225	6.80406	15.9852	0	73.7366	144.763	91.1292	75.8447	137.294	127.504
1397	XM_040695787.2	ZC2HC1A	17.0603	21.7731	3.00488	7.24591	4.29547e-13	3.59226e-12	0	0	0	0	0	0	0	125.881	78.8421	0	0	0
1398	XM_040695858.2	NAV3	91.3921	-24.8493	1.32939	-18.6923	5.71755e-78	3.41e-76	187.646	283.048	146.101	0	300.897	179.012	0	0	0	0	0	0
1399	XM_040695917.2	VPS13B	47.7403	-23.9727	1.94558	-12.3216	6.93022e-35	1.46012e-33	20.641	0	280.761	0	53.5973	217.884	0	0	0	0	0	0
1400	XM_040695919.2	VPS13B	26.2492	22.479	3.00429	7.48232	7.30246e-14	6.43228e-13	0	0	0	0	0	0	176.521	138.469	0	0	0	0
1401	XM_040695982.2	CHCHD7	62.9723	2.23956	0.722973	3.0977	0.00195026	0.00732529	54.4173	17.3886	22.8834	17.4961	19.7464	0	134.067	54.8482	46.0766	87.2214	40.4431	261.081
1402	XM_040695984.2	CHCHD7	62.6831	2.50564	1.0194	2.45796	0.013973	0.042858	13.1352	58.9281	14.9622	0	11.2836	14.321	115.074	80.0244	0	123.248	50.0218	271.2
1403	XM_040695991.2	CHCHD7	10.6758	6.92917	1.95752	3.53978	0.000400462	0.00168949	0	0	0	0	0	0	22.3444	22.4788	47.1005	0	36.186	0
1404	XM_040695993.2	CHCHD7	15.7454	2.36978	0.516035	4.59228	4.38425e-06	2.32113e-05	8.44406	2.8981	0.880129	9.72008	4.70152	4.09171	27.9305	34.1677	24.5742	25.5976	28.7359	17.203
1405	XM_040696044.1	MOBP	11.2879	-6.92713	2.58345	-2.68135	0.00733262	0.0242291	0	14.4905	0	14.5801	0	106.385	0	0	0	0	0	0
1406	XM_040696155.2	LOC101751687	24.5225	-2.12393	0.638002	-3.32904	0.000871465	0.00349006	27.2086	62.7923	19.3628	26.2442	65.8213	37.8484	5.58611	8.09235	13.311	0	13.8358	14.1672
1407	XM_040696168.2	MAPK15	19.7707	-22.7684	1.94172	-11.7259	9.3873e-32	1.81353e-30	70.3672	0	81.852	0	45.1346	39.8942	0	0	0	0	0	0
1408	XM_040696220.2	SCRIB	240.755	-2.15373	0.189029	-11.3937	4.49721e-30	8.0922e-29	419.388	486.882	367.014	416.991	393.047	276.191	54.7438	76.4278	110.584	110.923	77.6934	99.1701
1409	XM_040696256.2	NKIRAS1	27.4966	3.49893	0.692653	5.05149	4.38373e-07	2.53394e-06	0	1.93207	1.76026	10.6921	9.40304	3.06879	32.3994	40.4618	47.1005	27.4937	98.9792	56.6686
1410	XM_040696278.2	RIOK1	296.594	2.07369	0.111522	18.5945	3.56283e-77	2.09624e-75	118.217	132.347	91.5334	105.949	138.225	97.1782	448.006	500.827	528.345	478.77	450.196	469.54
1411	XM_040696315.2	NFX1	14.3198	-7.27114	1.62319	-4.47953	7.48081e-06	3.87939e-05	91.9465	10.6264	41.3661	0	8.46274	19.4356	0	0	0	0	0	0
1412	XM_040696377.2	UBR5	274.516	25.7478	0.919869	27.9907	2.10612e-172	4.50814e-170	0	0	0	0	0	0	535.149	785.857	593.876	738.538	127.715	513.054
1413	XM_040696466.2	MAP4	23.8697	-22.5082	1.93556	-11.6288	2.94175e-31	5.55699e-30	54.4173	102.4	0	64.1525	0	65.4674	0	0	0	0	0	0
1414	XM_040696491.2	PTPN23	68.7079	-3.04918	0.886284	-3.44041	0.000580829	0.00239541	176.387	62.7923	82.7321	120.529	189.001	104.339	0	5.3949	31.7416	45.5068	0	6.07164
1415	XM_040696511.2	FAM188B	12.6692	7.17646	1.94771	3.68457	0.000229093	0.0010058	0	0	0	0	0	0	0	0	23.5502	47.403	43.636	37.4418
1416	XM_040696539.2	UMAD1	89.9592	2.63437	0.309982	8.49847	1.92108e-17	2.05855e-16	30.0233	36.7093	12.3218	24.3002	15.9852	30.6879	130.715	98.9066	211.952	125.144	174.544	188.221
1417	XM_040696639.2	RBM33	107.477	24.3342	1.06724	22.8011	4.47639e-115	4.54015e-113	0	0	0	0	0	0	22.3444	376.744	247.79	256.924	69.179	316.737
1418	XM_040696643.2	SPIRE1	16.0567	3.21634	1.26306	2.54647	0.0108819	0.034381	0	5.79621	0	5.83205	0	7.1605	53.6266	17.0839	20.4785	19.9092	62.7933	0
1419	XM_040696763.2	TBPL1	15.6355	3.50487	0.750354	4.67096	2.99802e-06	1.61197e-05	0	6.76224	4.40065	1.94402	0	2.04586	40.22	8.9915	33.7895	31.2859	30.8645	27.3224
1420	XM_040696934.2	MGME1	28.2943	22.5835	2.47252	9.13378	6.61465e-20	8.00226e-19	0	0	0	0	0	0	163.114	0	154.613	21.8054	0	0
1421	XM_040696957.2	COQ8A	25.9257	3.00555	1.0143	2.96317	0.00304488	0.0109702	0	17.3886	0	3.88803	0	13.2981	34.6339	61.1422	71.6747	25.5976	30.8645	52.6209
1422	XM_040696979.2	MTIF2	26.26	22.4768	2.44852	9.17974	4.32115e-20	5.27888e-19	0	0	0	0	0	0	0	39.5626	0	122.3	153.258	0
1423	XM_040697014.2	B3GNT2	36.3437	-3.53816	0.837002	-4.22718	2.36633e-05	0.000116662	62.8614	36.7093	114.417	64.1525	82.7468	40.9171	6.70333	21.5796	0	2.84418	3.19288	0
1424	XM_040697031.2	LCLAT1	38.3447	4.96699	2.04304	2.43118	0.0150499	0.0457714	0	0	0	0	0	14.321	164.232	0	0	204.781	59.6004	17.203
1425	XM_040697046.1	IARS2	23.3008	22.2999	2.03025	10.9838	4.57164e-28	7.65377e-27	0	0	0	0	0	0	30.165	179.83	0	0	57.4718	12.1433
1426	XM_040697063.2	FAM60A	316.397	2.57435	0.339032	7.59324	3.12003e-14	2.80924e-13	65.676	61.8262	109.136	136.081	53.5973	119.683	244.671	599.733	977.847	634.252	511.925	282.331
1427	XM_040697115.2	REPS1	11.1565	6.99304	2.5322	2.76165	0.005751	0.0194808	0	0	0	0	0	0	0	0	12.2871	67.3122	54.2789	0
1428	XM_040697151.2	SLC16A10	119.264	-3.07156	1.22389	-2.50968	0.0120842	0.0377253	202.658	216.392	233.234	150.661	309.36	166.737	0	0	50.1723	62.5719	39.3788	0
1429	XM_040697196.2	ODC	120.583	2.42885	0.3544	6.85342	7.2105e-12	5.66099e-11	45.9732	28.015	46.6468	16.5241	15.9852	73.6509	264.781	246.367	155.636	167.806	186.251	199.352
1430	XM_040697202.2	FAM49A	18.2401	4.97537	1.56845	3.17216	0.00151309	0.00579873	0	6.76224	0	0	0	0	51.3922	10.7898	0	72.0525	40.4431	37.4418
1431	XM_040697227.2	ASXL2	91.8803	24.2202	3.00349	8.06401	7.38304e-16	7.31801e-15	0	0	0	0	0	0	275.954	430.693	0	0	395.917	0
1432	XM_040697230.2	NCOA1	89.8149	-24.8321	2.5001	-9.93242	3.00873e-23	4.23968e-22	273.963	0	335.329	156.493	0	311.993	0	0	0	0	0	0
1433	XM_040697276.2	SOX5	18.8241	-3.4482	1.099	-3.13759	0.00170343	0.00646568	32.838	50.2338	34.325	32.0763	44.1943	13.2981	0	0	12.2871	6.63641	0	0
1434	XM_040697318.2	KRAS	64.5978	2.85808	0.402176	7.10654	1.18987e-12	9.74975e-12	6.5676	5.79621	13.2019	30.1322	16.9255	21.4815	121.777	109.696	98.2967	77.7408	171.351	102.206
1435	XM_040697396.2	CEP170	120.213	-7.00671	2.52101	-2.77932	0.00544722	0.0185698	466.3	136.211	0	345.063	0	483.845	0	0	0	0	0	11.1313
1436	XM_040697412.1	LOC121113143	37.04	2.00134	0.334186	5.98869	2.11544e-09	1.45034e-08	14.0734	8.69431	19.3628	12.6361	20.6867	13.2981	51.3922	67.4363	64.5072	83.4292	39.3788	49.5851
1437	XM_040697466.2	PPFIBP1	33.8705	-22.0566	1.51156	-14.5919	3.16049e-48	9.77567e-47	0	28.981	165.464	115.669	32.9106	63.4216	0	0	0	0	0	0
1438	XM_040697481.2	EPB41L2	18.9191	4.42545	1.36758	3.23597	0.00121228	0.00473062	0	0	0	0	0	10.2293	31.2822	21.5796	92.1531	3.79224	24.4787	43.5134
1439	XM_040697490.1	RPS6KA2	189.108	2.94954	0.187372	15.7416	7.8396e-56	3.00245e-54	66.6143	28.981	40.4859	55.4045	37.6122	30.6879	361.98	365.055	312.297	303.379	327.802	339
1440	XM_040697540.2	KPNA5	13.9363	3.33608	1.11471	2.99279	0.00276444	0.0100345	5.62938	0	0	0	9.40304	0	29.0478	21.5796	34.8134	35.0782	6.38576	25.2985
1441	XM_040697545.2	DSE	31.99	-23.4239	1.97312	-11.8715	1.66419e-32	3.28972e-31	68.4907	238.611	46.6468	30.1322	0	0	0	0	0	0	0	0
1442	XM_040697653.1	MTHFD1L	24.6258	22.3902	2.46082	9.09869	9.14283e-20	1.09695e-18	0	0	0	0	0	0	0	44.0584	0	0	174.544	76.9074
1443	XM_040697739.2	LOC121110211	10.6254	2.30696	0.782767	2.94719	0.00320678	0.0115037	0	5.79621	2.64039	0.972008	0.940304	11.2522	6.70333	17.0839	21.5024	17.0651	21.2859	22.2627
1444	XM_040697847.2	GABRR2	10.1944	2.93052	0.860674	3.40492	0.000661839	0.0027052	9.38229	0.966035	1.76026	0	0	2.04586	18.9928	11.689	12.2871	35.0782	15.9644	14.1672
1445	XM_040697909.2	LAMA2	15.2925	-22.4299	1.5491	-14.4793	1.63666e-47	4.96117e-46	0	52.1659	45.7667	42.7684	36.6719	6.13757	0	0	0	0	0	0
1446	XM_040697921.2	KIAA0408	91.3853	3.94781	0.253841	15.5523	1.5349e-54	5.64902e-53	13.1352	10.6264	6.1609	15.5521	11.2836	10.2293	159.763	160.049	215.024	192.456	139.422	162.922
1447	XM_040697923.2	RNF146	34.9585	21.6083	1.07803	20.0442	2.26726e-89	1.56333e-87	0	0	0	0	0	0	20.11	33.2686	132.086	111.871	76.6291	45.5373
1448	XM_040698103.2	ZNF395	25.9208	-4.97783	1.64496	-3.02611	0.00247724	0.00908998	47.8497	79.2148	0	5.83205	82.7468	85.926	0	0	0	9.48059	0	0
1449	XM_040698113.2	LOC121113177	111.847	-2.03465	0.278205	-7.31351	2.60258e-13	2.20559e-12	188.584	229.916	210.351	167.185	145.747	137.072	25.6961	32.3694	27.6459	58.7797	70.2433	48.5731
1450	XM_040698146.2	MAP3K4	34.6208	-2.19894	0.882064	-2.49295	0.0126688	0.0392972	72.2437	54.0979	62.4892	55.4045	39.4928	57.284	42.4544	15.2856	0	11.3767	5.32146	0
1451	XM_040698203.2	C1H3ORF52	330.043	3.38752	1.16627	2.90458	0.0036775	0.0129998	91.9465	64.7243	80.0917	43.7404	64.881	0	650.223	374.946	917.436	690.187	982.342	0
1452	XM_040698214.2	PEX6	14.2798	7.34925	1.9795	3.71269	0.000205071	0.000905229	0	0	0	0	0	0	33.5166	13.4873	0	76.7928	0	47.5612
1453	XM_040698401.2	BCLAF1	27.0432	-23.1997	2.44278	-9.49726	2.15493e-21	2.80125e-20	0	149.735	66.8898	107.893	0	0	0	0	0	0	0	0
1454	XM_040698406.2	BCLAF1	39.9747	-23.7059	1.16182	-20.404	1.53935e-92	1.11197e-90	4.69115	54.0979	125.858	104.977	83.6871	106.385	0	0	0	0	0	0
1455	XM_040698410.2	BCLAF1	53.778	-21.8886	0.991594	-22.0741	5.60147e-108	5.07624e-106	94.7612	79.2148	174.266	37.9083	77.1049	182.081	0	0	0	0	0	0
1456	XM_040698447.2	ZDHHC14	45.8817	23.2572	3.00381	7.74255	9.74416e-15	9.07323e-14	0	0	0	0	0	0	0	0	180.211	0	0	370.37
1457	XM_040698502.1	VRK2	19.5483	22.0669	3.00467	7.34419	2.07004e-13	1.76759e-12	0	0	0	0	0	0	0	0	156.66	0	0	77.9194
1458	XM_040698542.2	BIRC6	15.9934	20.2422	2.4809	8.1592	3.37259e-16	3.39008e-15	0	0	0	0	0	0	0	93.5116	35.8373	62.5719	0	0
1459	XM_040698543.2	BIRC6	24.6367	22.3881	3.00436	7.45186	9.20355e-14	8.04187e-13	0	0	0	0	0	0	0	177.133	0	118.507	0	0
1460	XM_040698601.2	AFDN	15.9706	21.7725	3.005	7.24543	4.3108e-13	3.60421e-12	0	0	0	0	0	0	0	0	119.799	0	0	71.8477
1461	XM_040698665.2	DIAPH2	27.0593	22.5191	2.46956	9.11867	7.60542e-20	9.17225e-19	0	0	0	0	0	0	141.887	158.25	24.5742	0	0	0
1462	XM_040698767.2	PCDH10	13.9901	4.46239	1.66858	2.67436	0.00748718	0.0246814	0	0	4.40065	0	2.82091	0	0	50.3524	48.1244	0	29.8002	32.3821
1463	XM_040698827.2	RBMXL1	168.532	2.53203	0.199492	12.6924	6.51615e-37	1.45923e-35	60.0467	51.1998	29.0443	53.4604	40.4331	64.4445	375.386	258.955	262.125	233.223	309.709	284.355
1464	XM_040698856.2	VBP1	126.785	5.85385	0.637807	9.17808	4.38838e-20	5.35538e-19	0	5.79621	14.0821	0	5.64182	0	176.521	324.593	287.723	197.196	243.723	266.14
1465	XM_040698925.2	SGMS2	265.786	3.82285	0.779855	4.902	9.48666e-07	5.33854e-06	96.6376	46.3697	9.68142	28.1882	0	29.6649	358.628	481.945	518.105	451.276	208.601	960.331
1466	XM_040698961.2	SEC31A	37.4723	22.9787	2.39023	9.61356	7.00854e-22	9.28352e-21	0	0	0	0	0	0	0	0	0	226.586	91.5292	131.552
1467	XM_040698980.2	PDLIM5	16.5116	-22.3451	1.95564	-11.426	3.10062e-30	5.61686e-29	69.429	31.8791	0	45.6844	0	51.1464	0	0	0	0	0	0
1468	XM_040699022.2	SMIM14	12.3749	7.14261	2.53436	2.81831	0.00482777	0.0166361	0	0	0	0	0	0	0	57.5456	0	0	79.822	11.1313
1469	XM_040699043.2	WDR1	210.771	5.99472	0.509884	11.757	6.49799e-32	1.26163e-30	10.3205	0	15.8423	0	9.40304	3.06879	326.229	452.273	581.589	295.794	450.196	384.537
1470	XM_040699141.2	WDFY3	87.3561	-24.792	1.36681	-18.1386	1.58077e-73	8.78231e-72	0	327.486	95.9341	109.837	204.046	310.97	0	0	0	0	0	0
1471	XM_040699525.2	MAML3	219.583	-25.9835	0.878881	-29.5643	4.29652e-192	1.16206e-189	359.342	711.968	463.828	465.592	232.255	402.011	0	0	0	0	0	0
1472	XM_040699556.2	NEK1	21.2367	22.1786	1.91947	11.5546	7.00079e-31	1.30759e-29	0	0	0	0	0	0	0	44.0584	0	73.0005	64.9219	72.8597
1473	XM_040699557.2	NEK1	16.9654	-22.4016	1.94482	-11.5186	1.06339e-30	1.96513e-29	0	51.1998	43.1263	42.7684	0	66.4904	0	0	0	0	0	0
1474	XM_040699638.2	CFAP97	16.4666	3.2903	1.29309	2.54452	0.0109427	0.0345448	0	0	0	14.5801	3.76122	0	68.1505	6.29405	54.268	8.53253	10.6429	31.3701
1475	XM_040699667.2	ELF1	36.981	22.9555	2.98234	7.69714	1.39146e-14	1.28197e-13	0	0	0	0	0	0	231.265	0	0	0	0	212.507
1476	XM_040699751.2	COX18	12.4184	5.24969	1.14183	4.59761	4.27369e-06	2.26438e-05	0	0	0	1.94402	1.88061	0	10.055	21.5796	41.9809	1.89612	38.3145	31.3701
1477	XM_040699816.1	WDR19	11.811	-6.99266	2.52917	-2.76481	0.00569568	0.019314	49.7262	18.3547	0	0	0	73.6509	0	0	0	0	0	0
1478	XM_040699873.2	FAM13A	56.6668	22.1771	2.44802	9.05922	1.31391e-19	1.56191e-18	0	0	0	0	0	0	0	70.1337	241.646	91.9617	0	276.26
1479	XM_040699979.2	LOC422150	75.7741	6.30622	0.70368	8.96177	3.1951e-19	3.70971e-18	8.44406	0	0	0	2.82091	0	157.528	185.225	99.3206	179.183	154.322	122.445
1480	XM_040700011.1	PRPS1L1	13.2225	3.93146	1.44511	2.72053	0.00651771	0.0218174	4.69115	0	0	0	0	5.11464	32.3994	26.9745	6.14354	0	69.179	14.1672
1481	XM_040700152.2	SMARCA1	33.5109	-23.4433	1.24566	-18.8201	5.17226e-79	3.11676e-77	9.38229	44.4376	9.68142	72.9006	130.702	135.027	0	0	0	0	0	0
1482	XM_040700165.2	THOC2	40.9737	5.67757	1.56049	3.63832	0.000274421	0.00119086	0	0	0	0	9.40304	0	0	51.2516	161.78	36.9743	52.1503	180.125
1483	XM_040700180.2	ERG	18.1956	21.9689	2.48257	8.84924	8.81197e-19	1.00408e-17	0	0	0	0	0	0	0	69.2346	118.775	30.3379	0	0
1484	XM_040700181.2	PSPC1	123.435	2.57974	0.199941	12.9025	4.35759e-38	1.0042e-36	20.641	33.8112	26.4039	40.8243	44.1943	47.0547	183.224	240.073	227.311	197.196	195.83	224.651
1485	XM_040700204.2	ASB5	26.9644	2.36507	0.46221	5.11687	3.10647e-07	1.81914e-06	6.5676	6.76224	7.92116	18.4682	3.76122	9.20636	59.2127	43.1592	61.4354	48.351	21.2859	37.4418
1486	XM_040700211.2	PRKG2	36.6296	22.9317	1.89337	12.1115	9.17453e-34	1.88294e-32	0	0	0	0	0	0	127.363	0	69.6268	122.3	120.265	0
1487	XM_040700214.2	PRKG2	15.8868	21.7793	1.71152	12.7251	4.28766e-37	9.65138e-36	0	0	0	0	0	0	23.4616	9.89066	138.23	9.48059	9.57864	0
1488	XM_040700435.2	EIF2AK3	56.7965	4.13168	0.902348	4.5788	4.67642e-06	2.46876e-05	17.8264	3.86414	0	0	15.0449	0	108.37	152.856	126.967	91.9617	76.6291	88.0388
1489	XM_040700616.2	CD44	20.9616	5.00524	1.69991	2.94441	0.00323568	0.0115978	4.69115	2.8981	0	0	0	0	46.9233	56.6465	29.6938	0	110.686	0
1490	XM_040700627.2	CD44	32.56	2.91516	0.981653	2.96965	0.00298142	0.0107638	3.75292	0	7.92116	3.88803	30.0897	0	52.5094	13.4873	146.421	47.403	25.543	59.7045
1491	XM_040700635.2	CD44	18.7494	22.0107	1.95475	11.2601	2.06541e-29	3.6194e-28	0	0	0	0	0	0	0	105.201	30.7177	59.7277	0	29.3463
1492	XM_040700638.2	CD44	14.7994	7.40045	2.49307	2.96841	0.00299345	0.0108017	0	0	0	0	0	0	0	0	39.933	0	83.0148	54.6448
1493	XM_040700641.2	CD44	113.075	3.24527	0.767723	4.22714	2.36683e-05	0.000116669	4.69115	12.5585	26.4039	80.6767	0	5.11464	149.708	157.351	343.015	209.521	257.559	110.301
1494	XM_040700722.2	KTN1	17.3623	21.9	3.00486	7.2882	3.14121e-13	2.64663e-12	0	0	0	0	0	0	52.5094	0	0	0	0	155.839
1495	XM_040700774.2	ANO5	294.249	7.54596	1.41189	5.34457	9.06296e-08	5.53002e-07	18.7646	0	0	0	0	0	780.938	757.085	329.703	726.213	523.632	394.657
1496	XM_040700776.2	ANO5	665.465	4.82466	0.248266	19.4334	4.0258e-84	2.58674e-82	37.5292	74.3847	28.1641	32.0763	28.2091	72.6279	1022.26	1458.42	903.101	1563.35	1395.29	1370.17
1497	XM_040700777.2	ANO5	212.289	2.27273	0.851472	2.66918	0.00760362	0.0250179	51.6026	145.871	142.581	88.4527	0	8.18343	482.64	294.921	233.455	339.405	481.06	279.295
1498	XM_040700821.2	GALNT18	27.4217	5.04892	1.97574	2.55546	0.0106046	0.0335779	0	9.66035	0	0	0	0	67.0333	0	0	32.234	113.879	106.254
1499	XM_040700833.2	COPB1	53.9969	2.31957	0.483012	4.80229	1.56858e-06	8.64031e-06	8.44406	29.9471	14.0821	9.72008	23.5076	22.5044	105.019	57.5456	27.6459	141.261	140.487	67.8
1500	XM_040700847.2	TSSC4	15.7094	3.14724	1.23411	2.55021	0.0107659	0.0340392	0	2.8981	0	0	0	16.3669	13.4067	31.4703	13.311	20.8573	23.4144	66.788
1501	XM_040700906.2	FUT8	27.6734	22.4521	1.55693	14.4207	3.83272e-47	1.1508e-45	0	0	0	0	0	0	84.9088	0	9.21531	116.611	39.3788	81.9671
1502	XM_040700921.2	DDB2	15.4036	-3.48377	1.02911	-3.38522	0.000711221	0.0028918	2.81469	9.66035	28.1641	41.7963	40.4331	47.0547	0	8.09235	0	3.79224	0	3.03582
1503	XM_040700928.2	CKAP5	43.3421	2.37389	0.563885	4.20989	2.55494e-05	0.000125463	5.62938	16.4226	18.4827	31.1043	9.40304	3.06879	23.4616	113.293	58.3637	106.183	63.8576	70.8358
1504	XM_040700939.2	PHF21A	18.405	-22.671	2.49162	-9.09891	9.12467e-20	1.09515e-18	67.5525	36.7093	0	0	116.598	0	0	0	0	0	0	0
1505	XM_040700967.2	SRSF5	23.2045	22.3016	2.47061	9.02675	1.7685e-19	2.08034e-18	0	0	0	0	0	0	134.067	29.672	0	114.715	0	0
1506	XM_040700994.2	ZNF410	67.8319	4.04891	0.608074	6.65858	2.76486e-11	2.10854e-10	0	15.4566	13.2019	6.80406	4.70152	6.13757	173.169	30.5711	88.0575	141.261	199.023	135.6
1507	XM_040701104.2	TP53I11	20.7429	22.1507	3.00458	7.37232	1.67684e-13	1.44136e-12	0	0	0	0	0	0	0	0	170.995	0	0	77.9194
1508	XM_040701159.1	SEPHS1	14.3024	7.35164	2.49698	2.94422	0.00323772	0.0116039	0	0	0	0	0	0	0	81.8227	64.5072	0	0	25.2985
1509	XM_040701208.2	ZNF143	65.2817	3.07069	1.13356	2.70888	0.006751	0.0225119	14.0734	4.83017	64.2494	0	0	0	136.301	52.1507	225.263	108.079	47.8932	130.54
1510	XM_040701254.2	EML1	66.769	-4.01316	1.41883	-2.8285	0.00467672	0.016178	158.561	124.618	36.9654	93.3128	171.135	169.806	0	0	0	0	46.8289	0
1511	XM_040701282.2	TRAF3	23.8358	22.3446	3.0044	7.43729	1.02771e-13	8.95971e-13	0	0	0	0	0	0	0	0	0	97.6501	188.38	0
1512	XM_040701294.2	CDC42BPB	26.2549	-23.1581	3.00422	-7.7085	1.27301e-14	1.17595e-13	158.561	156.498	0	0	0	0	0	0	0	0	0	0
1513	XM_040701339.2	DENND2B	21.9622	-22.9039	3.00443	-7.62339	2.471e-14	2.24338e-13	0	0	172.505	0	0	91.0406	0	0	0	0	0	0
1514	XM_040701383.2	SLC22A18	26.4743	3.44933	0.469394	7.34847	2.00487e-13	1.71362e-12	7.50583	6.76224	3.52052	6.80406	0	2.04586	48.0405	48.5541	47.1005	44.5588	53.2146	49.5851
1515	XM_040701588.2	SYNE2	63.9369	-24.3674	3.00361	-8.11272	4.94978e-16	4.94269e-15	668.019	0	0	0	0	99.2241	0	0	0	0	0	0
1516	XM_040701596.1	LOC101747773	25.6965	2.00655	0.408764	4.90882	9.16267e-07	5.16538e-06	9.38229	9.66035	16.7225	2.91602	10.3433	12.2751	35.7511	31.4703	62.4594	40.7665	35.1217	41.4895
1517	XM_040701761.1	CTNND1	272.156	-26.345	0.841654	-31.3015	4.45564e-215	1.48054e-212	657.699	533.251	542.159	486.004	473.913	572.84	0	0	0	0	0	0
1518	XM_040701795.2	LOC415641	14.0008	-7.23837	2.50867	-2.88534	0.00390996	0.0137519	0	0	43.1263	0	92.1498	32.7337	0	0	0	0	0	0
1519	XM_040701801.2	ABTB2	25.5531	2.54497	0.386052	6.59228	4.33109e-11	3.27082e-10	4.69115	6.76224	5.28077	14.5801	7.52243	6.13757	44.6888	51.2516	29.6938	43.6107	47.8932	44.5254
1520	XM_040701825.2	FRMD6	344.545	3.15853	0.381569	8.27772	1.25552e-16	1.29219e-15	111.649	58.9281	72.1706	132.193	18.8061	22.5044	746.304	690.548	731.082	512.9	559.818	477.636
1521	XM_040701834.2	FERMT2	37.9379	3.98678	1.49118	2.67358	0.0075047	0.0247298	0	5.79621	21.1231	0	0	0	61.4472	41.3609	0	142.209	64.9219	118.397
1522	XM_040701835.2	FERMT2	19.6978	-22.7633	3.00457	-7.5762	3.55813e-14	3.18888e-13	0	134.279	102.095	0	0	0	0	0	0	0	0	0
1523	XM_040701846.2	YLPM1	35.9286	22.9128	2.41016	9.50675	1.96718e-21	2.56195e-20	0	0	0	0	0	0	144.122	0	0	63.52	223.501	0
1524	XM_040701850.2	YLPM1	319.968	3.76642	1.06586	3.53368	0.000409812	0.00172623	0	36.7093	0	20.4122	102.493	103.316	299.415	787.656	651.216	719.577	383.145	735.68
1525	XM_040701916.2	TTBK2	23.7417	22.3335	2.45035	9.11441	7.90974e-20	9.52938e-19	0	0	0	0	0	0	0	81.8227	145.397	0	0	57.6806
1526	XM_040701998.2	PRDM11	94.4069	2.08828	0.183826	11.3601	6.60693e-30	1.18274e-28	32.838	33.8112	46.6468	31.1043	29.1494	41.9401	164.232	163.645	132.086	145.053	178.801	133.576
1527	XM_040702033.2	MAP3K9	16.0963	20.3035	2.48632	8.16607	3.18601e-16	3.20715e-15	0	0	0	0	0	0	0	0	49.1483	100.494	0	43.5134
1528	XM_040702281.1	RET	14.0795	2.00118	0.636741	3.14284	0.00167316	0.00636189	6.5676	8.69431	7.04103	1.94402	9.40304	0	14.5239	23.3779	44.0287	17.0651	18.093	18.2149
1529	XM_040702387.1	DNA2	28.7836	22.6078	2.42353	9.32846	1.07424e-20	1.35259e-19	0	0	0	0	0	0	0	166.343	81.9139	0	0	97.1462
1530	XM_040702503.2	ZDHHC16	18.054	4.19999	1.14899	3.65538	0.000256803	0.00111872	0	0	2.64039	0	8.46274	0	40.22	2.69745	61.4354	30.3379	41.5074	29.3463
1531	XM_040702553.2	SRRL	12.5269	-2.54042	0.855759	-2.96862	0.00299139	0.0107954	15.9499	20.2867	14.9622	18.4682	31.03	27.6191	0	0.89915	4.0957	2.84418	0	14.1672
1532	XM_040702631.2	LOC121106444	217.262	2.42486	0.41863	5.79238	6.93946e-09	4.58383e-08	29.0851	120.754	45.7667	116.641	82.7468	14.321	354.159	461.264	314.345	275.885	263.945	528.233
1533	XM_040702636.2	LOC121106456	14.9964	5.94971	2.35108	2.53063	0.0113857	0.035801	0	0	0	0	2.82091	0	62.5644	0	105.464	0	0	9.10746
1534	XM_040702641.2	LOC121106456	53.6552	2.8822	0.659388	4.37102	1.23669e-05	6.27884e-05	9.38229	18.3547	27.284	13.6081	0	8.18343	50.275	136.671	25.5981	125.144	95.7864	133.576
1535	XM_040702703.2	KAT6B	13.0243	5.00681	1.52977	3.27291	0.00106446	0.00419317	4.69115	0	0	0	0	0	39.1027	19.7813	38.9091	0	44.7003	9.10746
1536	XM_040702765.2	LOC112532872	14.1936	-4.76137	0.841019	-5.66143	1.50113e-08	9.68819e-08	49.7262	22.2188	32.5648	21.3842	17.8658	20.4586	0	0.89915	0	0.948059	4.25717	0
1537	XM_040702805.2	CTBP2	17.9205	21.9443	3.0048	7.30307	2.81265e-13	2.37726e-12	0	0	0	0	0	0	0	0	106.488	0	108.558	0
1538	XM_040702827.2	LOC121106485	84.7656	-2.09056	0.208214	-10.0404	1.01253e-23	1.4526e-22	137.92	134.279	99.4546	161.353	160.792	129.912	32.3994	32.3694	43.0048	25.5976	28.7359	31.3701
1539	XM_040702890.2	LOC121111175	12.9399	4.15056	1.35461	3.06402	0.00218384	0.00811441	0	0	6.1609	0	0	2.04586	35.7511	36.8652	14.3349	38.8704	0	21.2507
1540	XM_040702894.2	TIAL1	58.223	2.56091	0.87365	2.93127	0.00337576	0.0120405	0	0	17.6026	24.3002	10.3433	49.1006	156.411	51.2516	113.656	136.521	58.5361	80.9552
1541	XM_040702921.2	GOLGB1	13.8269	-7.22002	3.00517	-2.40254	0.0162818	0.0489977	0	0	0	0	44.1943	121.728	0	0	0	0	0	0
1542	XM_040702924.2	C10orf88	102.482	2.12112	0.33519	6.3281	2.48194e-10	1.78952e-09	49.7262	68.5885	29.9244	40.8243	13.1643	27.6191	211.155	149.259	127.99	162.118	211.794	137.624
1543	XM_040703133.2	DNMBP	165.263	-2.72625	0.657617	-4.14565	3.38853e-05	0.000163861	406.253	427.953	161.064	176.905	296.196	254.709	51.3922	121.385	43.0048	29.3898	14.9001	0
1544	XM_040703152.2	ALDH18A1	33.1523	22.8045	3.00405	7.59122	3.16898e-14	2.8511e-13	0	0	0	0	0	0	0	0	0	175.391	222.437	0
1545	XM_040703153.2	ALDH18A1	18.1802	21.9671	3.00478	7.31073	2.65699e-13	2.25006e-12	0	0	0	0	0	0	67.0333	0	0	0	151.13	0
1546	XM_040703180.2	CCAR1	23.8708	4.40785	1.74219	2.53006	0.0114044	0.0358436	0	0	0	6.80406	0	6.13757	0	0	34.8134	106.183	60.6647	71.8477
1547	XM_040703185.2	HERC4	23.6303	22.2895	1.58204	14.0891	4.43415e-45	1.25371e-43	0	0	0	0	0	0	128.48	0	10.2392	80.585	30.8645	33.394
1548	XM_040703231.2	HDAC4	13.8469	-7.22235	3.00516	-2.40331	0.0162473	0.0489184	0	25.1169	0	0	141.046	0	0	0	0	0	0	0
1549	XM_040703237.2	HDAC4	19.6464	-22.7586	1.96416	-11.5869	4.80017e-31	8.99934e-30	0	96.6035	39.6058	71.9286	0	27.6191	0	0	0	0	0	0
1550	XM_040703364.2	COL3A1	14.3194	-7.27047	3.0051	-2.41938	0.015547	0.0470824	0	0	0	0	23.5076	148.325	0	0	0	0	0	0
1551	XM_040703507.2	GTDC1	18.0577	5.1832	1.56424	3.31355	0.000921202	0.00367197	0	0	0	5.83205	0	0	60.3299	58.4448	61.4354	10.4286	20.2216	0
1552	XM_040703645.2	DTX3L	20.0515	21.8632	2.46462	8.87082	7.26086e-19	8.31412e-18	0	0	0	0	0	0	0	0	91.1292	0	76.6291	72.8597
1553	XM_040703703.2	ABI2	16.3621	21.8195	3.00496	7.26118	3.83733e-13	3.21838e-12	0	0	0	0	0	0	0	142.066	0	0	54.2789	0
1554	XM_040703729.2	44627	79.0972	2.07592	0.724189	2.86655	0.00414978	0.0145082	13.1352	54.0979	48.4071	42.7684	0	23.5274	62.5644	35.966	150.517	103.338	122.394	292.451
1555	XM_040703899.2	TRAK2	19.7711	-22.774	2.47239	-9.21132	3.22135e-20	3.95471e-19	64.7378	81.1469	0	91.3687	0	0	0	0	0	0	0	0
1556	XM_040703905.2	FAM126B	48.7055	5.51148	1.53474	3.59114	0.000329233	0.00141065	0	12.5585	0	0	0	0	127.363	93.5116	115.703	111.871	123.458	0
1557	XM_040704011.2	FAM207A	23.2132	21.9544	2.44522	8.97851	2.7446e-19	3.20157e-18	0	0	0	0	0	0	0	108.797	65.5311	0	0	104.23
1558	XM_040704132.2	KANSL1L	47.083	-2.66222	0.910042	-2.92538	0.0034404	0.0122448	23.4557	73.4186	73.9308	129.277	94.0304	94.1094	0	47.655	13.311	5.68835	0	10.1194
1559	XM_040704141.2	NUP35	14.8128	2.6431	0.732449	3.60857	0.000307884	0.00132635	2.81469	1.93207	4.40065	8.74807	6.58213	0	39.1027	37.7643	12.2871	28.4418	5.32146	30.3582
1560	XM_040704187.2	CDK8	11.7759	7.07092	2.60557	2.71378	0.00665211	0.0222247	0	0	0	0	0	0	0	0	109.56	27.4937	4.25717	0
1561	XM_040704427.2	FMNL2	105.972	2.7508	0.66598	4.13045	3.62046e-05	0.000174569	25.3322	23.1848	61.609	38.8803	0	15.3439	224.561	148.36	34.8134	258.82	217.116	223.639
1562	XM_040704428.2	FMNL2	20.387	3.10354	0.901513	3.4426	0.00057616	0.00237896	6.5676	0	0	1.94402	2.82091	14.321	33.5166	39.5626	52.2201	55.9355	6.38576	31.3701
1563	XM_040704430.2	PRPF40A	125.205	3.94756	1.16252	3.3957	0.000684526	0.00279133	17.8264	0	51.0475	0	0	22.5044	197.748	318.299	278.507	244.599	113.879	258.045
1564	XM_040704533.2	MPL	10.5832	-3.08832	0.923881	-3.34277	0.000829465	0.00333437	16.8881	28.981	29.0443	19.4402	10.3433	9.20636	0	5.3949	0	6.63641	1.06429	0
1565	XM_040704733.2	MFSD14A	29.465	6.50299	0.859064	7.56986	3.73621e-14	3.34419e-13	0	0	0	0	0	4.09171	43.5716	55.7473	47.1005	61.6238	77.6934	63.7522
1566	XM_040704832.2	LOC107053928	37.6469	-2.36608	0.289433	-8.17487	2.96192e-16	2.98588e-15	51.6026	70.5205	64.2494	60.2645	72.4034	59.3299	13.4067	12.5881	10.2392	10.4286	8.51434	18.2149
1567	XM_040704929.2	RNPC3	12.844	2.0975	0.635461	3.30076	0.00096424	0.00382952	3.75292	6.76224	0	5.83205	2.82091	10.2293	25.6961	27.8737	25.5981	15.1689	21.2859	9.10746
1568	XM_040704946.2	S1PR1	101.686	3.87069	0.445457	8.68924	3.64861e-18	4.03103e-17	5.62938	17.3886	17.6026	16.5241	20.6867	0	182.107	206.805	217.072	136.521	168.158	231.734
1569	XM_040705000.2	METTL18	122.723	2.37818	0.196368	12.1108	9.25573e-34	1.89849e-32	32.838	42.5055	40.4859	47.6284	25.3882	49.1006	177.638	165.444	215.024	251.236	192.637	232.746
1570	XM_040705116.2	ZNF644	87.0086	5.2839	0.974683	5.42115	5.92167e-08	3.68021e-07	0	7.72828	0	18.4682	0	0	180.99	179.83	159.732	73.0005	212.859	211.495
1571	XM_040705130.2	ZNF644	16.235	21.8074	3.00497	7.25712	3.95432e-13	3.3141e-12	0	0	0	0	0	0	46.9233	0	0	147.897	0	0
1572	XM_040705436.2	PER2	27.3426	22.5346	2.50735	8.98742	2.53097e-19	2.95436e-18	0	0	0	0	0	0	12.2894	0	219.12	96.702	0	0
1573	XM_040705439.2	PER2	21.0776	22.172	3.00456	7.37947	1.58926e-13	1.36845e-12	0	0	0	0	0	0	0	137.57	0	0	0	115.361
1574	XM_040705499.2	ARMC8	22.079	3.05831	0.818737	3.7354	0.00018742	0.00083237	3.75292	5.79621	2.64039	0	0	16.3669	52.5094	26.9745	57.3397	18.9612	34.0574	46.5492
1575	XM_040705572.2	BCL6	16.0916	21.7881	3.00499	7.25063	4.14833e-13	3.4717e-12	0	0	0	0	0	0	0	0	96.2488	0	96.8506	0
1576	XM_040705576.2	DCUN1D1	457.453	2.3594	0.129317	18.2451	2.26404e-74	1.2659e-72	102.267	192.241	145.221	153.577	128.822	173.898	825.626	814.63	717.771	711.044	706.69	817.647
1577	XM_040705637.2	PLSCR1	46.6783	3.10142	0.75296	4.11897	3.80575e-05	0.000182896	15.0117	16.4226	9.68142	0	0	17.3898	100.55	69.2346	39.933	127.04	80.8863	83.991
1578	XM_040705719.2	SENP5	82.0618	2.17195	0.312667	6.94652	3.74395e-12	2.9919e-11	38.4674	26.0829	23.7635	26.2442	20.6867	43.9859	116.191	232.88	82.9378	144.105	117.072	112.325
1579	XM_040705720.2	SENP5	94.4089	2.08822	0.779806	2.67787	0.00740918	0.0244497	13.1352	3.86414	4.40065	51.5164	62.0601	80.8114	122.894	35.0669	109.56	33.1821	455.517	160.898
1580	XM_040705725.2	RASSF8	34.9748	2.40434	0.468099	5.1364	2.80047e-07	1.64575e-06	18.7646	4.83017	3.52052	12.6361	19.7464	7.1605	60.3299	43.1592	91.1292	50.2471	59.6004	48.5731
1581	XM_040706021.2	SFT2D3	58.9245	2.55604	0.455191	5.61531	1.96215e-08	1.25775e-07	1.87646	18.3547	13.2019	23.3282	21.627	24.5503	71.5022	62.0414	119.799	123.248	79.822	147.743
1582	XM_040706058.2	TRIP12	33.9716	22.8352	3.00403	7.60152	2.92679e-14	2.6407e-13	0	0	0	0	0	0	41.3372	0	0	0	0	366.322
1583	XM_040706061.2	TRIP12	27.9721	-23.243	1.97014	-11.7977	4.01331e-32	7.8445e-31	198.905	0	57.2084	0	37.6122	41.9401	0	0	0	0	0	0
1584	XM_040706074.2	ECT2	51.5423	23.4193	3.00374	7.7967	6.35488e-15	5.97956e-14	0	0	0	0	0	0	0	0	0	293.898	324.609	0
1585	XM_040706094.2	GOLIM4	103.109	2.73885	0.62183	4.4045	1.0603e-05	5.42083e-05	10.3205	8.69431	15.8423	19.4402	99.6722	7.1605	159.763	314.703	258.029	81.5331	124.522	137.624
1586	XM_040706210.2	TCF12	22.623	3.95924	1.50145	2.63694	0.0083657	0.0272276	0	0	8.80129	0	7.52243	0	25.6961	30.5711	97.2728	0	8.51434	93.0985
1587	XM_040706219.2	TCF12	41.497	23.1141	3.00388	7.69476	1.41756e-14	1.30532e-13	0	0	0	0	0	0	0	0	259.053	238.911	0	0
1588	XM_040706236.2	TPM1	84.3109	2.22812	0.58923	3.78141	0.000155943	0.000699519	66.6143	31.8791	10.5615	23.3282	41.3734	4.09171	164.232	34.1677	102.392	174.443	255.43	103.218
1589	XM_040706269.2	CSNK1G1	14.7736	5.58276	1.51741	3.67913	0.00023403	0.00102605	0	0	3.52052	0	0	0	17.8755	54.8482	68.6029	14.2209	0	18.2149
1590	XM_040706287.2	HMG20A	55.0504	22.4475	3.0037	7.47328	7.8218e-14	6.87412e-13	0	0	0	0	0	0	316.174	198.712	0	0	0	145.719
1591	XM_040706314.2	MYEF2	13.1563	7.23069	3.00539	2.4059	0.0161325	0.0486397	0	0	0	0	0	0	26.8133	0	131.062	0	0	0
1592	XM_040706369.2	LRRK1	14.9234	-7.33013	2.51287	-2.91703	0.00353377	0.0125476	26.2704	62.7923	0	0	0	90.0177	0	0	0	0	0	0
1593	XM_040706420.2	AKAP13	2085.48	7.82206	1.88036	4.15988	3.18416e-05	0.000154449	0	0	110.016	0	0	0	4158.3	4711.55	3993.3	3534.36	4603.07	3915.2
1594	XM_040706435.2	LOC107049692	13.5622	-7.19213	1.9713	-3.64841	0.000263867	0.0011472	32.838	0	0	20.4122	46.0749	63.4216	0	0	0	0	0	0
1595	XM_040706474.2	MYCBP2	16.1806	21.8054	3.00498	7.25642	3.97465e-13	3.33034e-12	0	0	0	0	0	0	0	0	0	91.9617	0	102.206
1596	XM_040706527.2	LOC101747373	165	2.50311	0.267114	9.37095	7.18858e-21	9.11703e-20	18.7646	72.4526	36.0853	50.5444	62.0601	57.284	232.382	214.897	331.751	273.041	335.252	295.486
1597	XM_040706528.2	LOC101747373	105.466	3.40474	0.836621	4.06963	4.70879e-05	0.000224409	0	11.5924	66.0097	0	15.0449	16.3669	98.3155	292.224	189.426	127.988	233.08	215.543
1598	XM_040706706.2	SPG11	38.6418	23.0165	2.46832	9.32474	1.11257e-20	1.39833e-19	0	0	0	0	0	0	67.0333	0	0	19.9092	376.76	0
1599	XM_040706723.2	XNDC1N	30.4588	2.49859	0.799066	3.12688	0.00176672	0.00668918	16.8881	3.86414	28.1641	0	3.76122	2.04586	51.3922	25.1762	78.8421	31.2859	74.5005	49.5851
1600	XM_040706752.2	SERINC4	11.9489	7.09187	1.96085	3.61673	0.000298349	0.00128749	0	0	0	0	0	0	21.2272	0	41.9809	26.5457	0	53.6328
1601	XM_040706760.2	USP8	52.7541	23.4486	1.87737	12.4902	8.44828e-36	1.82401e-34	0	0	0	0	0	0	59.2127	0	82.9378	0	249.045	241.854
1602	XM_040706764.2	BNC1	20.0008	20.6648	1.9431	10.635	2.04903e-26	3.21884e-25	0	0	0	0	0	0	86.026	0	50.1723	0	53.2146	50.597
1603	XM_040706774.2	DNAJA4	11.3972	3.09762	0.799329	3.87527	0.000106506	0.000487088	5.62938	0	0	1.94402	4.70152	2.04586	16.7583	29.672	25.5981	4.7403	23.4144	22.2627
1604	XM_040706785.2	TLN2	22.3324	22.2512	2.46136	9.0402	1.56387e-19	1.84961e-18	0	0	0	0	0	0	0	0	84.9857	47.403	0	135.6
1605	XM_040706789.2	TLN2	25.1663	-23.0964	3.00427	-7.68786	1.49619e-14	1.37591e-13	0	0	0	0	113.777	188.219	0	0	0	0	0	0
1606	XM_040706919.2	UNC13C	17.8738	2.86871	0.85479	3.35603	0.000790686	0.00318962	3.75292	1.93207	0	13.6081	6.58213	0	29.0478	67.4363	19.4546	34.1301	22.3501	16.191
1607	XM_040707016.2	CDH13	19.9728	-22.7877	2.47351	-9.21269	3.18049e-20	3.9073e-19	0	0	58.0885	118.585	63.0004	0	0	0	0	0	0	0
1608	XM_040707024.2	TLR21	151.51	-3.09932	0.538222	-5.75845	8.48898e-09	5.57779e-08	171.696	334.248	279.881	260.498	277.39	304.833	30.165	71.0329	0	39.8185	20.2216	28.3343
1609	XM_040707031.2	GFOD2	63.5096	3.96042	1.42016	2.78872	0.00529172	0.0180742	45.9732	0	0	0	0	0	112.839	145.662	76.7943	62.5719	134.101	184.173
1610	XM_040707252.2	GSE1	286.087	-2.63934	0.289873	-9.10519	8.61187e-20	1.03503e-18	512.273	363.229	491.992	460.732	745.661	384.621	90.4949	144.763	67.579	36.9743	85.1434	49.5851
1611	XM_040707254.2	GSE1	320.436	-2.48652	0.284351	-8.74456	2.23892e-18	2.49971e-17	503.829	621.16	572.084	460.732	547.257	557.496	71.5022	78.2261	188.402	44.5588	136.229	63.7522
1612	XM_046898243.1	RC3H1	25.6493	22.0056	2.46359	8.93236	4.1703e-19	4.81953e-18	0	0	0	0	0	0	137.418	0	0	0	130.908	39.4657
1613	XM_046898287.1	GTF2B	106.824	2.64817	0.253975	10.4269	1.86904e-25	2.8439e-24	17.8264	40.5735	16.7225	26.2442	37.6122	37.8484	214.506	189.721	165.876	193.404	134.101	207.448
1614	XM_046898301.1	GHSR	13.1508	-6.65797	1.02503	-6.49537	8.28301e-11	6.13967e-10	23.4557	23.1848	15.8423	23.3282	53.5973	17.3898	0	0	0	0	0	1.01194
1615	XM_046898302.1	CCL20	21.5067	3.49295	0.538238	6.4896	8.60623e-11	6.37248e-10	3.75292	0.966035	2.64039	0	5.64182	8.18343	34.6339	44.9575	37.8852	43.6107	39.3788	36.4298
1616	XM_046898420.1	OSTN	29.5681	-2.07828	0.337717	-6.1539	7.55992e-10	5.30289e-09	51.6026	48.3017	56.3283	60.2645	34.7913	35.8025	8.93777	12.5881	14.3349	12.3248	6.38576	13.1552
1617	XM_046898432.1	PIK3CA	63.6215	22.6443	3.00363	7.53897	4.73695e-14	4.2129e-13	0	0	0	0	0	0	69.2677	0	0	0	0	694.191
1618	XM_046898448.1	SCHIP1	1506.23	2.11105	0.334217	6.3164	2.67732e-10	1.92721e-09	654.884	126.551	756.031	549.185	601.795	708.889	2880.2	2273.95	2312.02	2435.56	2722.46	2053.23
1619	XM_046898462.1	MBNL1	43.4184	23.1797	1.86346	12.4391	1.60384e-35	3.4267e-34	0	0	0	0	0	0	107.253	174.435	0	82.4811	0	156.851
1620	XM_046898471.1	GYG1	12.187	5.21015	1.63402	3.18855	0.00142986	0.00551004	0	3.86414	0	0	0	0	4.46888	10.7898	32.7656	11.3767	0	82.9791
1621	XM_046898484.1	TNK2	42.2229	-3.21311	1.24554	-2.57969	0.00988891	0.0315407	106.958	80.1809	52.8077	30.1322	116.598	70.5821	0	0	15.3589	0	34.0574	0
1622	XM_046898499.1	GP5	15.1328	2.84364	1.05485	2.69578	0.00702242	0.0233034	0	5.79621	3.52052	6.80406	0	6.13757	0	18.8822	34.8134	18.9612	34.0574	52.6209
1623	XM_046898616.1	PQLC2L	16.7641	-22.5527	1.53917	-14.6525	1.29846e-48	4.06673e-47	87.2553	21.2528	29.9244	49.5724	13.1643	0	0	0	0	0	0	0
1624	XM_046898673.1	PLSCR1	21.122	3.63898	1.06485	3.41736	0.000632323	0.00259184	1.87646	4.83017	5.28077	6.80406	0	0	41.3372	0	59.3876	45.5068	28.7359	59.7045
1625	XM_046898678.1	PLSCR5	55.8808	2.37433	0.23302	10.1894	2.21116e-24	3.24831e-23	19.7028	22.2188	14.9622	21.3842	16.9255	13.2981	88.2605	102.503	77.8182	94.8059	89.4006	109.29
1626	XM_046898849.1	LOC431092	141.906	2.60062	0.171448	15.1685	5.71405e-52	1.96224e-50	41.2821	36.7093	29.0443	38.8803	53.5973	41.9401	242.437	286.829	221.168	254.08	195.83	261.081
1627	XM_046898863.1	KCNMB2	15.9583	21.7795	2.48074	8.77945	1.64277e-18	1.84653e-17	0	0	0	0	0	0	0	0	64.5072	49.2991	77.6934	0
1628	XM_046898934.1	MYO5A	47.2037	23.297	3.00379	7.75586	8.77473e-15	8.19241e-14	0	0	0	0	0	0	0	0	0	0	221.373	345.072
1629	XM_046898986.1	CSNK1G1	14.4175	7.36247	2.57476	2.85948	0.00424333	0.0148124	0	0	0	0	0	0	136.301	0	9.21531	27.4937	0	0
1630	XM_046898997.1	LINGO1	27.5804	-3.89896	1.25243	-3.11312	0.0018512	0.00698405	7.50583	41.5395	50.1674	7.77606	96.8513	106.385	0	0	0	7.58447	0	13.1552
1631	XM_046899005.1	TSPAN3	24.4354	-4.96408	1.3057	-3.80185	0.000143618	0.000646559	7.50583	20.2867	30.8045	104.977	94.9707	25.5732	0	0	0	0	0	9.10746
1632	XM_046899008.1	ETFA	21.653	2.37124	0.532853	4.45008	8.58391e-06	4.42121e-05	4.69115	10.6264	1.76026	7.77606	13.1643	4.09171	39.1027	18.8822	20.4785	44.5588	53.2146	41.4895
1633	XM_046899052.1	TMC3	91.9826	2.34556	0.27919	8.40132	4.41487e-17	4.63262e-16	30.9616	25.1169	25.5237	47.6284	33.8509	18.4127	154.177	164.545	106.488	209.521	106.429	181.137
1634	XM_046899080.1	TRPM7	48.4796	3.74273	1.23002	3.04282	0.0023437	0.00864578	13.1352	0	0	0	27.2688	0	62.5644	107.898	195.569	26.5457	41.5074	107.266
1635	XM_046899106.1	LOC107049692	11.1404	-6.90827	1.96488	-3.51588	0.000438299	0.00183912	42.2203	24.1509	0	23.3282	0	43.9859	0	0	0	0	0	0
1636	XM_046899234.1	TBC1D2B	16.3675	-2.51913	0.958843	-2.62726	0.00860747	0.0278818	24.394	45.4036	12.3218	25.2722	29.1494	30.6879	13.4067	6.29405	0	9.48059	0	0
1637	XM_046899262.1	SLTM	81.4219	3.49413	1.31973	2.64761	0.00810628	0.0264508	0	0	10.5615	12.6361	56.4182	0	0	178.931	156.66	240.807	128.779	192.269
1638	XM_046899371.1	SETD6	10.0546	6.84258	1.96132	3.48875	0.00048528	0.00202408	0	0	0	0	0	0	39.1027	15.2856	41.9809	0	0	24.2866
1639	XM_046899383.1	ZFHX3	40.4673	-3.9619	0.92823	-4.26823	1.97032e-05	9.79405e-05	59.1084	49.2678	117.937	40.8243	126.941	62.3986	0	2.69745	11.2632	15.1689	0	0
1640	XM_046899385.1	CEBPG	408.959	2.10924	0.0944308	22.3363	1.63981e-110	1.53799e-108	146.364	153.6	176.026	146.773	142.926	157.531	647.988	691.447	639.952	666.486	568.332	770.086
1641	XM_046899436.1	HEATR3	36.7137	6.46091	1.14502	5.64262	1.67484e-08	1.07834e-07	0	0	0	0	0	5.11464	58.0955	8.9915	177.139	75.8447	41.5074	73.8716
1642	XM_046899501.1	FANCA	19.3617	-22.7396	3.0046	-7.56826	3.78255e-14	3.38393e-13	0	0	0	146.773	85.5677	0	0	0	0	0	0	0
1643	XM_046899504.1	FANCA	12.9849	2.14571	0.714902	3.00141	0.00268736	0.00978668	8.44406	0	3.52052	7.77606	1.88061	7.1605	13.4067	17.983	49.1483	22.7534	9.57864	14.1672
1644	XM_046899521.1	WWP2	43.4582	4.4181	1.75066	2.52368	0.0116132	0.0364277	0	0	0	23.3282	0	0	149.708	32.3694	0	70.1564	21.2859	224.651
1645	XM_046899543.1	CHD9	51.7266	3.05165	1.13947	2.67812	0.00740362	0.0244336	0	48.3017	8.80129	9.72008	0	0	73.7366	226.586	102.392	67.3122	18.093	65.7761
1646	XM_046899563.1	SLC7A6	98.4145	2.26951	0.419349	5.41199	6.23282e-08	3.86532e-07	11.2588	43.4716	80.9719	18.4682	32.9106	15.3439	168.7	142.066	135.158	169.703	177.737	185.185
1647	XM_046899575.1	KIFC2	12.3075	-4.14546	1.37082	-3.02408	0.00249393	0.00914484	31.8998	32.8452	0	18.4682	7.52243	49.1006	0	3.5966	0	0	4.25717	0
1648	XM_046899581.1	DOK4	17.3077	-2.94404	1.17865	-2.49781	0.0124961	0.0388479	23.4557	35.7433	28.1641	36.9363	47.0152	12.2751	14.5239	0	0	0	9.57864	0
1649	XM_046899586.1	ACD	20.5473	-5.15446	1.50512	-3.42461	0.000615676	0.00252896	48.7879	64.7243	31.6846	46.6564	0	48.0776	0	0	0	6.63641	0	0
1650	XM_046899641.1	GINS2	10.9618	6.96744	2.49727	2.79002	0.0052705	0.0180176	0	0	0	0	0	0	54.7438	36.8652	39.933	0	0	0
1651	XM_046899654.1	GARRE1	22.5748	22.264	3.00447	7.41029	1.26025e-13	1.09243e-12	0	0	0	0	0	0	0	0	0	99.5462	171.351	0
1652	XM_046899673.1	DBNDD1	35.92	-4.50271	1.26916	-3.54778	0.000388492	0.00164398	94.7612	86.9431	61.609	71.9286	53.5973	43.9859	0	0	0	0	0	18.2149
1653	XM_046899766.1	CNBP	25.4755	22.4352	3.00432	7.46764	8.16482e-14	7.16656e-13	0	0	0	0	0	0	262.547	43.1592	0	0	0	0
1654	XM_046899811.1	HESX1	10.6825	-6.84806	1.95506	-3.50274	0.000460506	0.00192662	0	22.2188	38.7257	0	26.3285	40.9171	0	0	0	0	0	0
1655	XM_046899884.1	VGLL4	73.2858	23.8766	3.00357	7.94939	1.87428e-15	1.8175e-14	0	0	0	0	0	0	417.841	230.183	231.407	0	0	0
1656	XM_046899981.1	FOXP1	19.6022	-22.7561	1.95504	-11.6397	2.58878e-31	4.90083e-30	0	42.5055	31.6846	0	64.881	96.1553	0	0	0	0	0	0
1657	XM_046900045.1	KLF15	11.7948	2.86011	0.882642	3.24039	0.00119365	0.00466471	2.81469	0	3.52052	0	4.70152	6.13757	12.2894	39.5626	27.6459	26.5457	2.12859	16.191
1658	XM_046900054.1	KLF15	17.9635	3.51028	1.13944	3.08071	0.00206508	0.0077123	0	9.66035	0	7.77606	0	0	16.7583	20.6805	66.5551	39.8185	13.8358	40.4776
1659	XM_046900090.1	IARS	40.1444	4.4438	1.45747	3.04898	0.00229617	0.0084857	0	9.66035	11.4417	0	0	0	174.287	111.495	19.4546	96.702	0	58.6925
1660	XM_046900101.1	IQSEC1	146.904	2.14343	0.678245	3.16026	0.00157629	0.00602111	27.2086	22.2188	57.2084	118.585	0	100.247	249.14	309.308	355.302	111.871	244.787	166.97
1661	XM_046900129.1	GLYCTK	10.4953	-6.82272	2.52842	-2.69842	0.00696703	0.023146	0	0	68.6501	38.8803	0	18.4127	0	0	0	0	0	0
1662	XM_046900171.1	BICD2	45.3783	21.7675	3.00382	7.2466	4.27349e-13	3.57473e-12	0	0	0	0	0	0	0	0	279.531	0	265.009	0
1663	XM_046900200.1	SFMBT1	23.0555	4.78215	1.9794	2.41596	0.015694	0.0474738	0	0	0	9.72008	0	0	41.3372	48.5541	98.2967	0	78.7577	0
1664	XM_046900348.1	UBLCP1	10.577	4.69934	1.94666	2.41405	0.0157764	0.0476777	4.69115	0	0	0	0	0	0	38.6635	0	18.9612	58.5361	6.07164
1665	XM_046900415.1	AFF4	40.233	23.0664	1.47626	15.625	4.92217e-55	1.8387e-53	0	0	0	0	0	0	79.3227	92.6125	0	204.781	78.7577	27.3224
1666	XM_046900516.1	TTC1	12.6276	7.17175	2.51575	2.85074	0.00436182	0.0151714	0	0	0	0	0	0	0	0	0	75.8447	57.4718	18.2149
1667	XM_046900570.1	UBN1	64.5379	3.30343	0.584399	5.65269	1.57954e-08	1.01811e-07	0	15.4566	7.92116	22.3562	11.2836	14.321	115.074	73.7303	220.144	62.5719	161.773	69.8239
1668	XM_046900572.1	UBN1	20.3589	22.1268	3.00461	7.3643	1.78078e-13	1.52882e-12	0	0	0	0	0	0	0	0	0	113.767	0	130.54
1669	XM_046900641.1	TRAF7	21.5833	-3.5808	1.44891	-2.47138	0.0134594	0.0414328	58.1702	54.0979	44.0065	31.1043	3.76122	48.0776	0	19.7813	0	0	0	0
1670	XM_046900665.1	CLUAP1	15.682	5.24998	1.91068	2.7477	0.0060014	0.0202465	0	4.83017	0	0	0	0	50.275	0	73.7225	0	34.0574	25.2985
1671	XM_046900671.1	GLYR1	55.1581	2.3789	0.800155	2.97305	0.00294854	0.0106561	16.8881	33.8112	22.0032	0	8.46274	25.5732	30.165	8.09235	115.703	97.6501	102.172	201.376
1672	XM_046900673.1	LYRM1	35.5179	4.92525	1.60902	3.06102	0.00220585	0.00818921	0	0	0	13.6081	0	0	75.971	45.8567	0	81.5331	77.6934	131.552
1673	XM_046900675.1	LYRM1	13.0717	4.98185	1.66066	2.99992	0.00270047	0.00982784	0	4.83017	0	0	0	0	27.9305	69.2346	46.0766	4.7403	0	4.04776
1674	XM_046900679.1	LYRM1	17.0697	3.92684	1.52758	2.57063	0.0101515	0.0323133	4.69115	0	0	3.88803	0	4.09171	0	0	43.0048	28.4418	88.3363	32.3821
1675	XM_046900686.1	RHOT2	11.2037	6.99921	2.55564	2.73873	0.00616761	0.020751	0	0	0	0	0	0	7.82055	0	58.3637	68.2603	0	0
1676	XM_046900689.1	KCNJ12	133.928	2.56161	0.563248	4.54792	5.41793e-06	2.84343e-05	30.0233	0	43.1263	67.0686	64.881	27.6191	216.741	301.215	248.814	268.301	151.13	188.221
1677	XM_046900728.1	SLX4	32.2407	22.7641	1.93188	11.7834	4.75256e-32	9.26869e-31	0	0	0	0	0	0	73.7366	41.3609	0	74.8967	196.894	0
1678	XM_046900747.1	SPSB3	61.1237	21.6915	1.11289	19.4912	1.30485e-84	8.46211e-83	0	0	0	0	0	0	122.894	144.763	120.823	8.53253	92.5935	243.878
1679	XM_046900777.1	ANKFN1L	50.9204	-3.05796	1.09525	-2.79202	0.00523796	0.0179169	17.8264	82.113	44.0065	194.402	146.687	60.3528	29.0478	0	15.3589	0	0	21.2507
1680	XM_046900827.1	ABAT	31.4134	3.65125	0.455914	8.00863	1.1599e-15	1.13964e-14	1.87646	5.79621	1.76026	8.74807	4.70152	5.11464	56.9783	70.1337	79.8661	58.7797	45.7646	37.4418
1681	XM_046900961.1	TM7SF3	49.4612	6.10887	1.89387	3.2256	0.00125709	0.00489344	0	0	0	0	8.46274	0	179.873	32.3694	0	153.586	219.244	0
1682	XM_046900973.1	SUN1	14.5934	7.38034	3.00517	2.45588	0.014054	0.043077	0	0	0	0	0	0	0	0	91.1292	0	0	83.991
1683	XM_046900992.1	MICALL2	98.5253	2.24262	0.620434	3.6146	0.000300808	0.00129762	55.3555	34.7773	63.3693	24.3002	28.2091	0	186.576	178.032	114.679	58.7797	247.98	190.245
1684	XM_046900997.1	SNX8	57.3084	5.39609	1.59791	3.37696	0.000732927	0.00297347	0	0	15.8423	0	0	0	91.6121	234.678	61.4354	48.351	0	235.782
1685	XM_046900999.1	SNX8	16.1163	21.7967	1.9725	11.0503	2.18487e-28	3.69332e-27	0	0	0	0	0	0	29.0478	28.7728	102.392	33.1821	0	0
1686	XM_046901105.1	PXN	33.8763	22.819	1.91637	11.9074	1.08291e-32	2.15287e-31	0	0	0	0	0	0	109.488	178.032	51.1962	0	0	67.8
1687	XM_046901108.1	RAN	35.8484	2.21698	0.53889	4.11397	3.88909e-05	0.000186747	12.197	7.72828	2.64039	16.5241	18.8061	18.4127	99.4327	77.3269	27.6459	80.585	42.5717	26.3104
1688	XM_046901137.1	RSRC2	183.645	2.95095	0.379987	7.76592	8.10545e-15	7.58988e-14	29.0851	26.0829	31.6846	42.7684	16.9255	106.385	350.807	431.592	296.938	408.613	213.923	248.937
1689	XM_046901139.1	VPS29	11.3376	3.42639	1.05081	3.26071	0.00111135	0.00436556	0	5.79621	0	5.83205	0	0	13.4067	23.3779	17.4067	9.48059	21.2859	39.4657
1690	XM_046901145.1	CORO1C	31.501	2.21077	0.640499	3.45164	0.000557192	0.00230446	18.7646	13.5245	3.52052	1.94402	14.1046	15.3439	73.7366	61.1422	48.1244	48.351	72.3719	7.08358
1691	XM_046901172.1	MTMR3	130.507	2.33752	0.629963	3.71056	0.000206801	0.00091229	29.0851	75.3507	32.5648	98.1728	0	23.5274	346.339	189.721	217.072	163.066	196.894	194.292
1692	XM_046901196.1	CLTCL1	12.7352	-7.10157	2.51313	-2.82579	0.00471643	0.0163008	0	0	40.4859	81.6487	0	30.6879	0	0	0	0	0	0
1693	XM_046901202.1	ANKLE2	50.8404	23.3816	1.85831	12.5822	2.64692e-36	5.79729e-35	0	0	0	0	0	0	148.59	256.258	57.3397	147.897	0	0
1694	XM_046901268.1	BCL7A	70.2881	2.91203	0.540497	5.38769	7.13682e-08	4.39703e-07	12.197	21.2528	0	16.5241	22.5673	26.5961	101.667	78.2261	131.062	88.1695	167.094	178.101
1695	XM_046901298.1	SSH1	19.4375	-3.76788	1.04488	-3.60604	0.000310902	0.00133836	32.838	61.8262	47.527	19.4402	38.5525	17.3898	0	8.09235	0	7.58447	0	0
1696	XM_046901379.1	SPPL3	35.2921	-23.5582	3.00396	-7.84238	4.42094e-15	4.19947e-14	0	328.452	95.0539	0	0	0	0	0	0	0	0	0
1697	XM_046901422.1	ERC1	21.9012	4.02435	1.50498	2.67402	0.00749486	0.0246997	0	0	7.04103	0	0	8.18343	22.3444	110.596	77.8182	0	28.7359	8.09552
1698	XM_046901481.1	TRIM7.1	10.2922	-6.79449	2.03962	-3.33124	0.000864589	0.00346611	5.62938	71.4866	22.8834	0	23.5076	0	0	0	0	0	0	0
1699	XM_046901659.1	GSN	29.1546	-23.2828	1.95671	-11.8989	1.19852e-32	2.37727e-31	0	0	139.941	43.7404	134.463	31.7108	0	0	0	0	0	0
1700	XM_046901710.1	GAPVD1	67.4779	2.50517	0.786684	3.18446	0.00145022	0.00558049	32.838	0	5.28077	61.2365	5.64182	16.3669	55.8611	229.283	52.2201	137.469	103.236	110.301
1701	XM_046901786.1	TNFSF15	617.581	3.44174	1.12842	3.05005	0.002288	0.00845908	0	205.765	0	192.458	171.135	55.2381	1142.92	842.504	1448.85	1230.58	1038.75	1082.78
1702	XM_046901896.1	LOC107052204	86.8545	-2.19675	0.310518	-7.07446	1.50033e-12	1.22219e-11	150.117	150.701	134.66	165.241	117.538	137.072	32.3994	10.7898	53.244	40.7665	23.4144	26.3104
1703	XM_046901898.1	LOC107052204	166.938	-2.41339	0.22159	-10.8912	1.26911e-27	2.09458e-26	256.137	325.554	277.241	227.45	281.151	320.177	39.1027	77.3269	45.0527	68.2603	57.4718	28.3343
1704	XM_046901943.1	LOC124417284	26.2651	4.8548	0.593594	8.17865	2.8704e-16	2.89614e-15	0	3.86414	0.880129	2.91602	0.940304	2.04586	69.2677	45.8567	40.957	60.6758	56.4075	31.3701
1705	XM_046901954.1	KMT2E	29.455	22.631	1.97251	11.4732	1.79856e-30	3.28716e-29	0	0	0	0	0	0	0	113.293	17.4067	178.235	0	44.5254
1706	XM_046901984.1	MYH10	188.231	5.03227	1.91243	2.63135	0.00850462	0.0276052	21.5793	45.4036	0	0	0	0	407.786	793.95	428	113.767	0	448.289
1707	XM_046902015.1	SEPTIN9	730.967	-2.47764	0.124926	-19.8328	1.55057e-87	1.05048e-85	1031.11	1656.75	1307.87	989.504	1238.38	1212.17	233.499	193.317	223.215	237.963	237.337	210.484
1708	XM_046902046.1	CYTH1	17.0377	-22.5662	1.55154	-14.5444	6.33424e-48	1.94372e-46	30.0233	41.5395	40.4859	7.77606	84.6274	0	0	0	0	0	0	0
1709	XM_046902087.1	TES	116.904	-2.82253	0.299608	-9.42074	4.4791e-21	5.74122e-20	174.511	174.852	97.6943	261.47	243.539	277.214	21.2272	21.5796	39.933	38.8704	27.6716	24.2866
1710	XM_046902140.1	ITGB4	131.32	-2.40705	0.529334	-4.54732	5.43343e-06	2.85114e-05	188.584	261.795	249.077	210.926	230.374	185.15	46.9233	66.5371	37.8852	37.9224	60.6647	0
1711	XM_046902158.1	TEX2	17.4708	-22.5852	2.0162	-11.2019	3.99126e-29	6.93156e-28	0	0	28.1641	12.6361	115.657	53.1923	0	0	0	0	0	0
1712	XM_046902193.1	CDC42EP4	35.77	2.56962	0.410052	6.26657	3.6909e-10	2.6383e-09	3.75292	18.3547	12.3218	9.72008	7.52243	10.2293	39.1027	62.0414	75.7704	39.8185	78.7577	71.8477
1713	XM_046902304.1	ACACA	29.4773	22.6249	2.49586	9.06499	1.24616e-19	1.4834e-18	0	0	0	0	0	0	278.188	0	27.6459	0	47.8932	0
1714	XM_046902310.1	SLC6A4	69.5183	-2.09786	0.571767	-3.66908	0.000243422	0.00106322	81.6259	125.585	122.338	115.669	109.075	121.728	55.8611	20.6805	35.8373	25.5976	20.2216	0
1715	XM_046902413.1	RPS6KB1	76.1353	-3.43829	0.514119	-6.68774	2.26643e-11	1.73526e-10	115.402	99.5016	51.9276	259.526	153.27	156.508	14.5239	2.69745	26.622	9.48059	18.093	6.07164
1716	XM_046902417.1	TNFAIP1	21.4588	20.776	3.00453	6.91488	4.6827e-12	3.72502e-11	0	0	0	0	0	0	0	0	0	0	194.766	62.7403
1717	XM_046902475.1	LOC121107219	19.4981	-22.7318	3.00459	-7.56569	3.85819e-14	3.44717e-13	0	135.245	0	0	98.7319	0	0	0	0	0	0	0
1718	XM_046902511.1	LOC121107222	12.89	-7.11903	2.00618	-3.54854	0.000387369	0.00163981	60.9849	49.2678	0	35.9643	8.46274	0	0	0	0	0	0	0
1719	XM_046902561.1	CAMKK1	44.6586	-2.02312	0.644953	-3.13684	0.0017078	0.00648157	98.5141	45.4036	48.4071	90.3967	34.7913	112.522	13.4067	0	19.4546	23.7015	14.9001	34.406
1720	XM_046902623.1	SSH2	17.2178	-22.5845	2.50803	-9.00488	2.15893e-19	2.52768e-18	23.4557	119.788	63.3693	0	0	0	0	0	0	0	0	0
1721	XM_046902636.1	AKAP10	29.7176	5.93024	1.01572	5.83847	5.26808e-09	3.50971e-08	0	5.79621	0	0	0	0	27.9305	87.2176	51.1962	61.6238	90.4649	32.3821
1722	XM_046902683.1	VMP1	15.2523	2.29464	0.615895	3.72569	0.000194782	0.000862539	1.87646	1.93207	1.76026	3.88803	9.40304	12.2751	24.5789	12.5881	20.4785	27.4937	40.4431	26.3104
1723	XM_046902732.1	KIAA0753	12.1808	-3.14297	1.01772	-3.08824	0.00201348	0.00754325	18.7646	23.1848	6.1609	34.0203	36.6719	12.2751	11.1722	0	0	1.89612	0	2.02388
1724	XM_046902818.1	CBFA2T2	15.4888	3.93294	1.22274	3.21651	0.0012976	0.00503707	0	4.83017	3.52052	0	0	3.06879	39.1027	21.5796	0	9.48059	62.7933	41.4895
1725	XM_046902851.1	STAU1	13.8434	7.30422	3.00528	2.43046	0.0150796	0.04583	0	0	0	0	0	0	0	0	100.345	0	0	65.7761
1726	XM_046902854.1	STAU1	25.9535	-23.143	1.51983	-15.2273	2.32878e-52	8.09274e-51	92.8847	13.5245	99.4546	36.9363	68.6422	0	0	0	0	0	0	0
1727	XM_046902943.1	PIGT	15.6185	2.70212	0.762874	3.54202	0.000397073	0.00167641	0	0.966035	1.76026	9.72008	8.46274	4.09171	52.5094	26.0754	34.8134	16.117	10.6429	22.2627
1728	XM_046902967.1	PHF20	16.4429	21.8249	2.54735	8.56768	1.0559e-17	1.14553e-16	0	0	0	0	0	0	60.3299	0	0	9.48059	0	127.504
1729	XM_046902978.1	LOC107057295	23.7524	2.4944	0.443272	5.62724	1.83118e-08	1.17661e-07	11.2588	5.79621	1.76026	9.72008	9.40304	5.11464	39.1027	45.8567	25.5981	51.1952	46.8289	33.394
1730	XM_046902982.1	SLC2A10	34.3169	-2.31911	0.350283	-6.62069	3.57515e-11	2.71285e-10	46.9115	66.6564	50.1674	42.7684	65.8213	70.5821	15.6411	8.09235	5.11962	14.2209	10.6429	15.1791
1731	XM_046903020.1	OGFR	11.3618	7.01987	2.497	2.81132	0.0049339	0.0169767	0	0	0	0	0	0	0	71.0329	0	36.9743	0	28.3343
1732	XM_046903036.1	TNFRSF6B	4751.84	4.79838	0.384824	12.469	1.10185e-35	2.36867e-34	83.5024	501.372	195.389	667.769	238.837	291.535	9482.97	8953.74	9159	8991.39	9007.11	9449.5
1733	XM_046903075.1	LOC101747896	13.1336	7.22834	2.48908	2.90403	0.00368398	0.0130214	0	0	0	0	0	0	0	0	60.4115	49.2991	47.8932	0
1734	XM_046903117.1	GNB1	32.5279	5.61794	1.37659	4.08105	4.48324e-05	0.000213981	3.75292	0	0	0	0	4.09171	140.77	101.604	0	33.1821	13.8358	93.0985
1735	XM_046903132.1	NADK	13.2541	7.24183	2.51741	2.8767	0.00401855	0.0140869	0	0	0	0	0	0	36.8683	98.9066	0	0	0	23.2746
1736	XM_046903141.1	SAMD11	26.0614	-23.1492	1.46715	-15.7783	4.38878e-56	1.69573e-54	65.676	44.4376	0	38.8803	57.3585	106.385	0	0	0	0	0	0
1737	XM_046903209.1	RCC2	16.1329	-22.4973	3.00488	-7.4869	7.05167e-14	6.21923e-13	48.7879	0	0	0	144.807	0	0	0	0	0	0	0
1738	XM_046903262.1	CASZ1	22.6956	-2.47214	0.562936	-4.39151	1.12565e-05	5.73508e-05	10.3205	33.8112	50.1674	49.5724	45.1346	41.9401	4.46888	14.3864	9.21531	2.84418	7.45005	3.03582
1739	XM_046903330.1	ZNF362	13.9597	-7.234	1.62306	-4.45702	8.31085e-06	4.28499e-05	65.676	66.6564	0	15.5521	9.40304	10.2293	0	0	0	0	0	0
1740	XM_046903346.1	DPYSL2	19.9671	-22.5691	1.52975	-14.7535	2.92224e-49	9.32818e-48	49.7262	28.981	12.3218	0	90.2692	58.3069	0	0	0	0	0	0
1741	XM_046903427.1	AP3M2	140.76	4.11207	1.57579	2.60953	0.00906658	0.0292171	0	0	11.4417	0	80.8662	0	50.275	270.644	345.062	120.404	470.417	340.012
1742	XM_046903435.1	LOC121107421	21.6041	-2.12526	0.569298	-3.73312	0.000189123	0.000839291	31.8998	28.015	36.9654	27.2162	31.03	56.2611	1.11722	20.6805	9.21531	7.58447	3.19288	6.07164
1743	XM_046903451.1	NUDCD3	12.5156	-2.9574	0.856533	-3.45276	0.000554888	0.00229575	24.394	29.9471	15.8423	23.3282	23.5076	16.3669	0	7.1932	0	7.58447	0	2.02388
1744	XM_046903457.1	DBNL	14.098	-7.24848	1.97769	-3.66513	0.000247217	0.00107858	20.641	35.7433	28.1641	0	84.6274	0	0	0	0	0	0	0
1745	XM_046903491.1	BIN3	18.8249	22.0113	3.00472	7.32558	2.3787e-13	2.02372e-12	0	0	0	0	0	0	0	106.1	119.799	0	0	0
1746	XM_046903495.1	SLC18A1	71.5591	2.63905	0.241621	10.9223	9.01984e-28	1.49502e-26	22.5175	23.1848	23.7635	19.4402	11.2836	18.4127	163.114	133.074	105.464	110.923	120.265	107.266
1747	XM_046903519.1	PTPRU	10.9969	-6.88984	2.02981	-3.39433	0.000687964	0.00280377	13.1352	15.4566	0	0	80.8662	22.5044	0	0	0	0	0	0
1748	XM_046903547.1	DHDDS	72.6861	23.2618	1.43257	16.2377	2.72771e-59	1.1276e-57	0	0	0	0	0	0	46.9233	396.525	166.9	0	180.93	80.9552
1749	XM_046903555.1	THRAP3	34.942	22.6033	1.47271	15.3481	3.64497e-53	1.29504e-51	0	0	0	0	0	0	166.466	0	63.4833	47.403	46.8289	95.1224
1750	XM_046903600.1	RNF19B	354.044	-3.01447	0.447691	-6.73337	1.65776e-11	1.27652e-10	465.362	329.418	778.034	563.765	1119.9	523.739	44.6888	22.4788	92.1531	23.7015	162.837	122.445
1751	XM_046903628.1	NIPAL3	24.1341	-23.0024	2.46195	-9.34317	9.34927e-21	1.17845e-19	0	0	125.858	119.557	44.1943	0	0	0	0	0	0	0
1752	XM_046903681.1	CLIC4	38.5654	-2.30997	0.852429	-2.70987	0.0067309	0.0224535	56.2938	75.3507	47.527	62.2085	77.1049	66.4904	18.9928	10.7898	0	7.58447	40.4431	0
1753	XM_046903693.1	LOC107057415	10.1547	6.85667	2.5684	2.66963	0.00759347	0.0249869	0	0	0	0	0	0	41.3372	0	0	0	73.4362	7.08358
1754	XM_046903712.1	FHL3	74.18	-2.41489	0.711512	-3.39402	0.000688744	0.00280662	101.329	24.1509	181.307	191.486	144.807	106.385	6.70333	4.49575	74.7464	11.3767	38.3145	5.0597
1755	XM_046903724.1	USPL1	26.9881	22.5178	1.45962	15.4271	1.07567e-53	3.8972e-52	0	0	0	0	0	0	67.0333	70.1337	0	109.975	37.2502	39.4657
1756	XM_046903748.1	FLI1	19.6735	-4.27645	0.969327	-4.41177	1.02527e-05	5.24743e-05	31.8998	23.1848	57.2084	28.1882	24.4479	59.3299	6.70333	0	5.11962	0	0	0
1757	XM_046903835.1	PRDM10	14.9527	7.41558	3.00513	2.46764	0.0136005	0.0418266	0	0	0	0	0	0	0	45.8567	0	0	0	133.576
1758	XM_046903903.1	ARNT	10.714	-6.85222	2.57284	-2.66329	0.00773801	0.0253907	43.1585	78.2488	0	0	0	7.1605	0	0	0	0	0	0
1759	XM_046903913.1	GABRG3	55.9327	-2.00059	0.348791	-5.7358	9.70534e-09	6.35428e-08	102.267	80.1809	73.9308	146.773	91.2095	42.963	15.6411	34.1677	24.5742	18.0131	20.2216	21.2507
1760	XM_046903928.1	SELENBP1	40.8408	-2.33631	0.763552	-3.05979	0.00221493	0.00821942	61.9231	77.2828	63.3693	62.2085	66.7616	77.7426	0	13.4873	19.4546	25.5976	0	22.2627
1761	XM_046903931.1	PRPF3	38.5708	2.95687	0.605363	4.88445	1.03717e-06	5.80944e-06	16.8881	10.6264	11.4417	4.86004	3.76122	5.11464	106.136	48.5541	129.014	66.3641	48.9575	11.1313
1762	XM_046904007.1	LOC121107564	14.9936	3.06135	0.683852	4.47662	7.58341e-06	3.92926e-05	1.87646	10.6264	0	0.972008	2.82091	3.06879	29.0478	38.6635	23.5502	21.8054	19.1573	28.3343
1763	XM_046904008.1	LOC121107565	231.236	2.95549	0.126998	23.272	8.51846e-120	9.06126e-118	64.7378	59.8942	61.609	49.5724	41.3734	38.8713	405.551	425.298	411.617	398.185	379.953	438.17
1764	XM_046904010.1	LOC121107567	72.8648	4.03611	0.371006	10.8788	1.4541e-27	2.39649e-26	5.62938	14.4905	12.3218	8.74807	3.76122	5.11464	194.396	129.478	101.368	145.053	164.965	89.0507
1765	XM_046904011.1	LOC121107568	116.744	3.00136	0.906094	3.31242	0.000924933	0.00368431	39.4056	0	36.9654	24.3002	28.2091	26.5961	261.43	168.141	252.909	0	294.809	268.164
1766	XM_046904013.1	LOC121107569	130.673	2.40056	0.168081	14.2822	2.82657e-46	8.30826e-45	44.0968	48.3017	41.3661	29.1602	34.7913	52.1694	214.506	223.888	248.814	176.339	232.016	222.627
1767	XM_046904015.1	LOC121107570	16.7781	2.79021	0.743372	3.75345	0.00017442	0.000777998	0.938229	4.83017	2.64039	2.91602	0	14.321	14.5239	37.7643	40.957	20.8573	38.3145	23.2746
1768	XM_046904030.1	INTS3	19.3031	-3.33428	0.777837	-4.28661	1.81424e-05	9.04785e-05	16.8881	24.1509	40.4859	68.0406	24.4479	36.8254	0	1.7983	0	5.68835	3.19288	10.1194
1769	XM_046904037.1	UBAP2L	151.303	2.6047	0.542266	4.80337	1.56019e-06	8.59681e-06	60.0467	0	66.8898	40.8243	52.657	35.8025	251.375	277.837	189.426	383.016	192.637	265.128
1770	XM_046904105.1	CSRP1	87.8039	-3.04605	0.472363	-6.44853	1.12937e-10	8.30255e-10	150.117	198.037	163.704	171.073	138.225	118.66	21.2272	23.3779	0	13.2728	26.6073	29.3463
1771	XM_046904241.1	SRGAP2	19.3319	-2.00883	0.755551	-2.65876	0.00784295	0.0256915	26.2704	8.69431	43.1263	39.8523	39.4928	28.642	2.23444	21.5796	7.16747	3.79224	0	11.1313
1772	XM_046904269.1	CR2	12.5747	3.87628	0.752482	5.15133	2.58651e-07	1.52232e-06	3.75292	0	0	1.94402	0.940304	3.06879	36.8683	9.89066	29.6938	29.3898	19.1573	16.191
1773	XM_046904313.1	RASSF8	50.203	2.35491	0.782671	3.0088	0.00262278	0.00957304	50.6644	0	4.40065	18.4682	18.8061	6.13757	43.5716	109.696	89.0814	39.8185	168.158	53.6328
1774	XM_046904401.1	KANSL1	46.2043	-23.8955	1.44751	-16.508	3.21443e-61	1.37948e-59	0	56.03	62.4892	103.033	99.6722	233.228	0	0	0	0	0	0
1775	XM_046904454.1	ETV4	11.8107	-4.08435	1.4055	-2.90598	0.00366104	0.0129495	25.3322	3.86414	44.8866	0	17.8658	41.9401	0	0	0	3.79224	0	4.04776
1776	XM_046904556.1	PTPRS	34.575	21.3684	1.92275	11.1135	1.07905e-28	1.84458e-27	0	0	0	0	0	0	0	89.915	0	105.235	188.38	31.3701
1777	XM_046904583.1	MYO9B	23.679	5.59667	0.741836	7.54435	4.54547e-14	4.04777e-13	0	1.93207	0	1.94402	0	2.04586	23.4616	64.7388	41.9809	45.5068	47.8932	54.6448
1778	XM_046904585.1	MYO9B	822.319	2.89115	0.467143	6.189	6.05472e-10	4.27457e-09	19.7028	188.377	251.717	210.926	241.658	259.824	1307.15	2296.43	1682.31	1015.37	1298.44	1095.93
1779	XM_046904592.1	HAUS8	18.7539	21.295	1.03179	20.6389	1.22829e-94	9.11808e-93	0	0	0	0	0	0	17.8755	63.8397	28.6699	41.7146	22.3501	50.597
1780	XM_046904647.1	DOT1L	133.153	24.7415	3.00339	8.23786	1.75317e-16	1.79063e-15	0	0	0	0	0	0	551.907	534.995	510.938	0	0	0
1781	XM_046904712.1	PGPEP1	43.5636	-2.1879	0.854511	-2.56041	0.0104548	0.0331697	64.7378	99.5016	58.9686	44.7124	91.2095	69.5591	33.5166	31.4703	21.5024	7.58447	0	0
1782	XM_046904715.1	CPAMD8	18.9679	-22.7188	2.49659	-9.09995	9.03771e-20	1.08546e-18	66.6143	28.981	132.019	0	0	0	0	0	0	0	0	0
1783	XM_046904723.1	CIB3	15.5918	-2.25704	0.503154	-4.48578	7.26466e-06	3.76954e-05	34.7145	20.2867	33.4449	23.3282	18.8061	24.5503	2.23444	9.89066	3.07177	9.48059	4.25717	3.03582
1784	XM_046904747.1	DNMT1	229.261	-3.71337	1.01272	-3.66674	0.000245663	0.00107207	366.848	448.24	341.49	458.788	641.287	299.718	11.1722	62.0414	92.1531	29.3898	0	0
1785	XM_046904957.1	HNRNPA1	38.3168	21.1059	2.98224	7.07718	1.47118e-12	1.19957e-11	0	0	0	0	0	0	0	88.1167	371.684	0	0	0
1786	XM_046904981.1	ATF1	13.7386	7.29344	2.48363	2.9366	0.0033183	0.0118586	0	0	0	0	0	0	0	58.4448	54.268	0	52.1503	0
1787	XM_046905021.1	NEMP1	42.8108	23.1542	1.42911	16.2018	4.89409e-59	2.01599e-57	0	0	0	0	0	0	59.2127	148.36	0	93.8578	57.4718	154.827
1788	XM_046905055.1	PCK2	40.5706	23.0849	3.00389	7.68501	1.52987e-14	1.40503e-13	0	0	0	0	0	0	191.045	0	0	0	129.844	165.958
1789	XM_046905069.1	LOC101748630	193.776	-2.13891	0.211767	-10.1003	5.50889e-24	7.98526e-23	353.712	223.154	284.282	331.455	355.435	346.773	105.019	89.915	43.0048	63.52	72.3719	56.6686
1790	XM_046905171.1	ZBTB20	28.8983	-23.023	3.00413	-7.6638	1.8051e-14	1.65259e-13	158.561	0	0	0	0	188.219	0	0	0	0	0	0
1791	XM_046905178.1	FECH	12.5949	4.65098	1.2151	3.82764	0.000129379	0.000585936	0	0	0	5.83205	0	0	4.46888	45.8567	25.5981	13.2728	29.8002	26.3104
1792	XM_046905503.1	NMRK1	163.388	4.28963	0.463092	9.26301	1.9875e-20	2.46424e-19	9.38229	20.2867	19.3628	32.0763	0	14.321	208.92	304.812	384.995	286.314	435.296	244.889
1793	XM_046905504.1	NMRK1	315.757	2.76542	0.102519	26.9747	2.92841e-160	5.55284e-158	77.873	90.8073	75.6911	67.0686	79.9258	95.1324	572.017	529.6	542.68	572.628	490.639	595.021
1794	XM_046905513.1	RFK	35.2511	3.30938	0.674623	4.90552	9.31782e-07	5.24691e-06	7.50583	9.66035	0	0	8.46274	13.2981	58.0955	79.1252	79.8661	54.9874	55.3432	56.6686
1795	XM_046905518.1	PDE4D	1618.05	2.77146	0.101889	27.2008	6.34681e-163	1.26537e-160	412.821	493.644	386.377	463.648	398.689	325.291	2357.34	3036.43	3121.94	3030	2525.57	2864.8
1796	XM_046905571.1	AOPEP	57.9648	2.66631	0.74144	3.59613	0.000322991	0.00138561	8.44406	12.5585	22.8834	20.4122	15.9852	14.321	117.308	0	96.2488	111.871	150.065	125.481
1797	XM_046905677.1	RAP1GAP3	10.6699	6.92808	2.5172	2.7523	0.0059178	0.0199895	0	0	0	0	0	0	48.0405	0	22.5263	0	57.4718	0
1798	XM_046905778.1	PCGF3	16.9312	19.9591	3.0049	6.6422	3.0903e-11	2.35159e-10	0	0	0	0	0	0	0	0	0	61.6238	141.551	0
1799	XM_046905787.1	POC5	15.693	21.7081	1.96242	11.0619	1.91974e-28	3.2546e-27	0	0	0	0	0	0	39.1027	24.2771	39.933	0	0	85.003
1800	XM_046905798.1	MAN2A1	18.8343	-22.7036	3.00464	-7.5562	4.1503e-14	3.70437e-13	0	75.3507	0	150.661	0	0	0	0	0	0	0	0
1801	XM_046905804.1	LOC121108454	57.9704	4.44216	0.588251	7.55148	4.30345e-14	3.83518e-13	10.3205	1.93207	0	13.6081	3.76122	1.02293	108.37	108.797	107.512	110.923	117.072	112.325
1802	XM_046905818.1	ELAVL2	12.4267	4.84122	1.67952	2.8825	0.00394537	0.0138596	0	0	0	0	0	5.11464	6.70333	5.3949	84.9857	9.48059	0	37.4418
1803	XM_046905827.1	ELAVL2	23.9497	22.346	2.50227	8.93028	4.24944e-19	4.90774e-18	0	0	0	0	0	0	68.1505	18.8822	0	0	0	200.364
1804	XM_046905897.1	NNT	66.6937	23.7698	1.24187	19.1403	1.16673e-81	7.26916e-80	0	0	0	0	0	0	236.851	105.201	362.469	8.53253	25.543	61.7283
1805	XM_046905932.1	PKNOX1	12.2138	7.12403	2.48704	2.86447	0.00417711	0.0145988	0	0	0	0	0	0	0	37.7643	0	67.3122	0	41.4895
1806	XM_046905959.1	NLN	34.0733	2.71785	0.544472	4.99172	5.98431e-07	3.42339e-06	4.69115	11.5924	10.5615	18.4682	7.52243	1.02293	52.5094	28.7728	107.512	62.5719	50.0218	53.6328
1807	XM_046905972.1	RUSC2	95.7745	-2.8974	1.08467	-2.67123	0.00755738	0.0248846	79.7495	172.92	151.382	191.486	215.33	202.54	0	49.4533	0	0	8.51434	77.9194
1808	XM_046905984.1	PSD3	65.9897	-2.92291	1.10624	-2.64221	0.00823667	0.0268452	106.02	125.585	160.183	137.053	0	170.829	0	19.7813	0	17.0651	35.1217	20.2388
1809	XM_046905987.1	APC	19.6219	22.0695	3.00466	7.34507	2.05648e-13	1.75644e-12	0	0	0	0	0	0	0	0	0	119.455	116.008	0
1810	XM_046906081.1	ZBED1	30.4513	4.12386	1.59861	2.57965	0.00989002	0.0315414	8.44406	2.8981	0	0	8.46274	0	103.902	0	0	113.767	111.751	16.191
1811	XM_046906113.1	LOC121108853	51.0088	3.7797	0.591669	6.38821	1.67843e-10	1.22307e-09	1.87646	12.5585	6.1609	0	3.76122	17.3898	70.3849	123.184	93.1771	76.7928	110.686	96.1343
1812	XM_046906114.1	LOC121108853	48.8934	-2.52263	0.580107	-4.34856	1.37032e-05	6.92605e-05	106.02	69.5545	128.499	68.0406	86.508	40.9171	14.5239	0	15.3589	22.7534	23.4144	11.1313
1813	XM_046906174.1	LOC121106549	71.3222	4.68473	1.29909	3.60617	0.000310749	0.00133803	0	0	0	32.0763	0	0	131.832	156.452	112.632	104.286	140.487	178.101
1814	XM_046906183.1	JADE3	12.3046	2.31506	0.964212	2.40099	0.0163509	0.0491881	1.87646	10.6264	5.28077	0	2.82091	4.09171	10.055	0	33.7895	29.3898	23.4144	26.3104
1815	XM_046906202.1	CHST7	125.929	-3.63424	0.81444	-4.46225	8.11039e-06	4.1862e-05	238.31	191.275	240.275	221.618	226.613	280.282	22.3444	0	53.244	3.79224	0	33.394
1816	XM_046906276.1	LOC776067	1158.56	2.21546	0.147221	15.0485	3.53069e-51	1.19135e-49	273.963	402.836	383.736	448.096	403.39	552.381	1536.18	2321.61	1971.05	2175.8	1669.88	1763.81
1817	XM_046909092.1	CDK17	63.6187	23.7132	1.36833	17.3301	2.78991e-67	1.36906e-65	0	0	0	0	0	0	101.667	168.141	0	203.833	192.637	97.1462
1818	XM_046909154.1	PFKFB3	54.105	3.316	0.333509	9.94276	2.712e-23	3.83083e-22	10.3205	9.66035	5.28077	8.74807	12.224	13.2981	83.7916	98.9066	81.9139	154.534	73.4362	97.1462
1819	XM_046909159.1	PFKFB3	110.256	2.5722	0.933817	2.7545	0.00587822	0.0198674	5.62938	41.5395	43.1263	0	0	100.247	150.825	179.83	99.3206	207.625	145.808	349.119
1820	XM_046909563.1	K123	67.9898	3.51886	0.40078	8.78003	1.63432e-18	1.83763e-17	19.7028	6.76224	7.92116	9.72008	13.1643	8.18343	113.957	240.972	69.6268	112.819	113.879	99.1701
1821	XM_046909823.1	STARD13	512.709	4.96998	1.38108	3.59862	0.000319912	0.00137375	39.4056	13.5245	0	0	137.284	0	565.314	1538.45	1177.51	272.093	895.07	1513.86
1822	XM_046910089.1	CLN5	64.8439	2.38417	0.347094	6.86895	6.46742e-12	5.09709e-11	13.1352	18.3547	12.3218	34.0203	30.0897	17.3898	92.7294	167.242	113.656	94.8059	65.9862	118.397
1823	XM_046910110.1	HIPK2	11.2995	3.4681	0.709592	4.88745	1.02149e-06	5.72617e-06	2.81469	0	3.52052	0.972008	3.76122	0	32.3994	26.0754	13.311	21.8054	11.7072	19.2269
1824	XM_046910371.1	NCAPH2	18.6037	5.28585	1.06829	4.94798	7.49889e-07	4.25633e-06	0	0	2.64039	0	2.82091	0	67.0333	17.983	10.2392	7.58447	53.2146	61.7283
1825	XM_046911562.1	USP9Y	40.3311	3.41927	0.776478	4.40356	1.06491e-05	5.43911e-05	0	0	17.6026	9.72008	3.76122	10.2293	82.6744	97.1082	63.4833	65.4161	28.7359	105.242
1826	XM_046912337.1	ZFX	20.0604	22.1021	3.00463	7.35601	1.8949e-13	1.62201e-12	0	0	0	0	0	0	71.5022	0	0	0	169.223	0
1827	XM_046912539.1	NUDT4	10.5166	6.90795	2.50071	2.76239	0.00573794	0.0194441	0	0	0	0	0	0	0	0	26.622	54.0394	0	45.5373
1828	XM_046912919.1	BCL9	10.5634	-4.45068	1.61318	-2.75894	0.00579894	0.0196241	62.8614	19.3207	8.80129	5.83205	0	24.5503	0	5.3949	0	0	0	0
1829	XM_046913519.1	VTCN1	17.0889	-2.98014	0.517316	-5.76076	8.37351e-09	5.50399e-08	27.2086	21.2528	29.9244	47.6284	37.6122	18.4127	4.46888	2.69745	2.04785	7.58447	3.19288	3.03582
1830	XM_046914447.1	CDK8	16.1354	21.8	1.25106	17.4253	5.30725e-68	2.64151e-66	0	0	0	0	0	0	49.1577	59.3439	6.14354	18.9612	6.38576	53.6328
1831	XM_046914492.1	ZC3H13	46.6767	6.31915	0.986385	6.40637	1.49021e-10	1.08933e-09	0	0	0	0	0	7.1605	68.1505	90.8142	77.8182	156.43	38.3145	121.433
1832	XM_046916898.1	C9ORF152	12.4262	-3.45977	0.754377	-4.58626	4.51257e-06	2.38551e-05	23.4557	19.3207	9.68142	29.1602	28.2091	26.5961	6.70333	0.89915	0	1.89612	3.19288	0
1833	XM_046917138.1	LMBR1	85.6755	-3.1353	1.05253	-2.97883	0.0028935	0.0104735	162.314	82.113	195.389	187.598	138.225	157.531	0	0	26.622	69.2083	0	9.10746
1834	XM_046918553.1	MYOM1	1024.03	3.44084	0.0696031	49.4351	0	0	145.426	185.479	183.067	175.933	159.852	187.196	1784.2	1968.24	1921.91	1815.53	1772.05	1989.47
1835	XM_046919049.1	ST3GAL1	24.8245	22.3278	1.45138	15.3838	2.10284e-53	7.54815e-52	0	0	0	0	0	0	61.4472	0	39.933	48.351	70.2433	77.9194
1836	XM_046919398.1	PTK2	598.321	2.44497	0.141231	17.3119	3.82791e-67	1.8653e-65	194.213	212.528	208.591	173.989	194.643	128.889	1104.93	856.89	1130.41	847.565	1256.93	870.268
1837	XM_046919411.1	THRB	60.9899	3.93646	1.20112	3.27732	0.00104799	0.00413628	0	28.981	15.8423	0	0	0	88.2605	46.7558	84.9857	180.131	237.337	49.5851
1838	XM_046919418.1	THRB	47.899	22.2703	3.00378	7.41408	1.22471e-13	1.06294e-12	0	0	0	0	0	0	96.081	0	0	227.534	251.173	0
1839	XM_046919429.1	THRB	70.9516	23.8641	3.00359	7.94522	1.93846e-15	1.87713e-14	0	0	0	0	0	0	539.618	0	164.852	146.949	0	0
1840	XM_046919446.1	THRB	89.9025	2.86572	0.84639	3.38582	0.000709665	0.00288614	9.38229	0	46.6468	0	30.0897	43.9859	229.03	123.184	90.1053	97.6501	204.344	204.412
1841	XM_046921508.1	HMOX1	56.3537	3.72513	0.360228	10.341	4.59523e-25	6.89581e-24	14.0734	5.79621	5.28077	13.6081	4.70152	4.09171	75.971	128.579	104.44	97.6501	111.751	110.301
1842	XM_046921718.1	KLF6	193.129	2.15403	0.426044	5.05589	4.28395e-07	2.4779e-06	28.1469	31.8791	27.284	107.893	126.941	103.316	186.576	411.811	387.043	175.391	301.195	430.074
1843	XM_046921792.1	PARD3	15.8514	21.775	2.49025	8.74408	2.24847e-18	2.50957e-17	0	0	0	0	0	0	91.6121	0	0	46.4549	52.1503	0
1844	XM_046922684.1	FAM126A	11.8405	7.07876	2.49785	2.83394	0.00459782	0.0159287	0	0	0	0	0	0	35.7511	0	53.244	53.0913	0	0
1845	XM_046923688.1	ELMO1	13.2362	7.23965	3.00538	2.4089	0.0160007	0.0482928	0	0	0	0	0	0	0	0	0	60.6758	0	98.1582
1846	XM_046924358.1	SERPINB6	37.056	4.29565	1.03969	4.13165	3.60173e-05	0.000173713	9.38229	0	0	0	0	12.2751	56.9783	49.4533	82.9378	91.0137	60.6647	81.9671
1847	XM_046924434.1	ANKH	64.7062	2.93833	0.364887	8.05272	8.09763e-16	8.00584e-15	22.5175	3.86414	21.1231	9.72008	18.8061	13.2981	134.067	95.3099	89.0814	149.793	129.844	89.0507
1848	XM_046925098.1	MPPE1	10.2127	6.86605	2.48985	2.75761	0.00582251	0.0196982	0	0	0	0	0	0	0	50.3524	0	39.8185	0	32.3821
1849	XM_046925644.1	CHD7	14.7254	7.39342	2.54942	2.90004	0.0037312	0.0131763	0	0	0	0	0	0	12.2894	0	0	37.9224	0	126.492
1850	XM_046925760.1	PUF60	1041.85	2.31393	0.0980605	23.597	4.13649e-123	4.56716e-121	301.172	345.84	335.329	475.312	302.778	333.475	1665.78	1730.86	1856.37	1650.57	1756.08	1748.63
1851	XM_046926254.1	RALBP1	94.169	2.71481	0.513117	5.29082	1.2177e-07	7.35429e-07	6.5676	37.6754	43.1263	39.8523	4.70152	17.3898	213.389	193.317	140.278	219.95	67.0504	146.731
1852	XM_046926560.1	TPD52	16.9393	4.89545	1.08736	4.50216	6.72653e-06	3.50073e-05	6.5676	0	0	0	0	0	26.8133	21.5796	54.268	22.7534	29.8002	41.4895
1853	XM_046928007.1	RNMT	18.3677	21.9815	3.00476	7.31556	2.56301e-13	2.17417e-12	0	0	0	0	0	0	0	0	156.66	0	0	63.7522
1854	XM_046928280.1	EPC1	17.2838	-22.5935	1.96409	-11.5033	1.26994e-30	2.33569e-29	79.7495	0	0	47.6284	55.4779	24.5503	0	0	0	0	0	0
1855	XM_046928334.1	C6orf62	20.5288	2.5372	1.00746	2.5184	0.0117891	0.0369195	0	13.5245	16.7225	0	2.82091	3.06879	10.055	53.0499	4.0957	43.6107	45.7646	53.6328
1856	XM_046930192.1	SMARCD3	64.902	-3.31749	1.26349	-2.62566	0.00864818	0.0279928	20.641	92.7393	114.417	139.969	157.031	183.104	0	36.8652	0	0	34.0574	0
1857	XM_046930207.1	GFOD1	22.2149	4.62921	1.26171	3.669	0.000243498	0.00106342	10.3205	0	0	0	0	0	73.7366	49.4533	31.7416	49.2991	8.51434	43.5134
1858	XM_046930348.1	CBLL1	21.6182	4.20831	1.59512	2.63824	0.00833366	0.0271359	0	3.86414	2.64039	6.80406	0	0	145.239	53.949	0	9.48059	0	37.4418
1859	XM_046930776.1	KMT2C	21.3946	22.136	1.93161	11.4599	2.09877e-30	3.82781e-29	0	0	0	0	0	0	0	105.201	0	48.351	40.4431	62.7403
1860	XM_046930844.1	HBP1	24.5137	22.3836	2.54958	8.77933	1.64449e-18	1.84787e-17	0	0	0	0	0	0	18.9928	0	252.909	0	0	22.2627
1861	XM_046931445.1	SLC4A7	45.3179	3.41266	0.368901	9.25086	2.22684e-20	2.75513e-19	2.81469	10.6264	8.80129	3.88803	9.40304	11.2522	67.0333	90.8142	113.656	78.6889	63.8576	82.9791
1862	XM_046931916.1	SLC26A5	21.5071	22.1951	1.92722	11.5167	1.08742e-30	2.0074e-29	0	0	0	0	0	0	69.2677	0	55.2919	75.8447	0	57.6806
1863	XM_046932070.1	SLC26A5	96.1376	24.2655	2.50962	9.66902	4.08282e-22	5.46203e-21	0	0	0	0	0	0	165.349	450.474	301.034	0	0	236.794
1864	XM_046932633.1	LYPLA1	16.9189	-2.4568	0.966779	-2.54122	0.0110467	0.034829	31.8998	0	9.68142	34.9923	46.0749	49.1006	0	3.5966	11.2632	2.84418	8.51434	5.0597
1865	XM_046932896.1	PHTF2	106.284	2.27429	0.553415	4.10956	3.96418e-05	0.000190248	26.2704	104.332	4.40065	48.6004	20.6867	14.321	110.605	225.687	202.737	127.04	228.823	161.91
1866	XM_046933507.1	SETD2	43.7894	23.1834	3.00384	7.71792	1.18246e-14	1.0952e-13	0	0	0	0	0	0	0	0	373.732	64.468	87.272	0
1867	XM_046933583.1	LOC121106455	14.8732	-7.3255	3.00503	-2.43775	0.014779	0.0450145	0	0	0	23.3282	155.15	0	0	0	0	0	0	0
1868	XM_046933588.1	LOC121106455	13.6105	-7.19748	3.0052	-2.39501	0.0166198	0.0498681	0	0	36.9654	126.361	0	0	0	0	0	0	0	0
1869	XM_046934606.1	TRABD	20.4248	-2.22984	0.516602	-4.31637	1.58618e-05	7.96056e-05	50.6644	28.015	18.4827	45.6844	28.2091	30.6879	15.6411	3.5966	10.2392	6.63641	3.19288	4.04776
1870	XM_046936406.1	ANKRD28	56.6677	4.37572	0.752109	5.81793	5.95801e-09	3.95124e-08	0	13.5245	5.28077	5.83205	6.58213	0	113.957	240.073	84.9857	26.5457	104.301	78.9313
1871	XM_046936601.1	LARP4B	85.2792	2.10497	0.534505	3.93816	8.21073e-05	0.000380593	19.7028	58.9281	29.9244	62.2085	15.0449	7.1605	120.66	67.4363	121.847	190.56	267.137	62.7403
1872	XM_046936618.1	LARP4B	10.9125	6.96179	1.98664	3.5043	0.000457812	0.00191661	0	0	0	0	0	0	0	63.8397	0	20.8573	35.1217	11.1313
1873	XM_046937081.1	RALA	10.8206	6.94848	2.04676	3.39487	0.000686623	0.00279928	0	0	0	0	0	0	8.93777	11.689	0	0	80.8863	28.3343
1874	XM_046937813.1	KIAA1468	14.5773	2.06545	0.625481	3.30217	0.000959386	0.00381154	5.62938	4.83017	2.64039	13.6081	0	7.1605	21.2272	24.2771	12.2871	29.3898	25.543	28.3343
1875	XM_046937835.1	ZNF236	18.6034	-22.6838	2.48443	-9.13041	6.82409e-20	8.24706e-19	0	64.7243	0	59.2925	0	99.2241	0	0	0	0	0	0
1876	XM_046937920.1	CCDC126	10.3731	6.88763	2.53732	2.71453	0.00663706	0.0221829	0	0	0	0	0	0	0	0	37.8852	0	73.4362	13.1552
1877	XM_046937952.1	VPS13B	10.9509	3.14968	1.04911	3.00225	0.00267995	0.00976129	1.87646	6.76224	1.76026	2.91602	0	0	0	21.5796	17.4067	34.1301	29.8002	15.1791
1878	XM_046937966.1	GRHL2	232.195	2.48115	0.690382	3.59388	0.000325793	0.00139694	0	131.381	85.3725	65.1245	55.4779	85.926	345.221	526.902	287.723	453.172	456.582	293.463
1879	XM_046938072.1	PPP4R1	11.1036	6.98649	1.98179	3.52534	0.000422945	0.0017794	0	0	0	0	0	0	0	50.3524	27.6459	9.48059	45.7646	0
1880	XM_046938172.1	ZDHHC3	45.6453	23.249	3.00381	7.73982	9.95611e-15	9.26316e-14	0	0	0	0	0	0	0	0	225.263	0	322.481	0
1881	XM_046938176.1	TRAK1	308.145	4.5348	0.958394	4.73166	2.22688e-06	1.2123e-05	0	81.1469	17.6026	17.4961	36.6719	0	520.625	601.532	620.498	803.954	482.125	516.089
1882	XM_046938286.1	ZHX2	22.7736	3.6023	1.49213	2.4142	0.0157697	0.0476616	0	0	15.8423	4.86004	0	0	89.3777	37.7643	25.5981	71.1044	28.7359	0
1883	XM_046938339.1	NAV3	97.202	24.3042	2.5309	9.60297	7.76713e-22	1.02728e-20	0	0	0	0	0	0	0	231.981	0	153.586	609.84	171.018
1884	XM_046938392.1	BMP2	790.361	3.60716	0.146	24.7065	9.10183e-135	1.17616e-132	110.711	147.803	162.824	103.033	112.836	80.8114	1199.9	1412.57	1614.73	1383.22	1700.74	1455.17
1885	XM_046938403.1	TRIB2	11.7798	2.17656	0.601403	3.61913	0.00029559	0.00127622	5.62938	5.79621	4.40065	7.77606	0.940304	1.02293	12.2894	14.3864	14.3349	17.0651	21.2859	36.4298
1886	XM_046938457.1	RGS17	12.537	-7.07897	2.50802	-2.82254	0.0047645	0.0164425	0	60.8602	26.4039	63.1805	0	0	0	0	0	0	0	0
1887	XM_046938481.1	PLEK	38.5306	-2.80048	1.10192	-2.54145	0.0110395	0.0348189	97.5758	40.5735	44.8866	13.6081	70.5228	137.072	29.0478	0	0	18.9612	0	10.1194
1888	XM_046938530.1	MYB	14.0565	7.3269	1.43999	5.08817	3.61527e-07	2.10368e-06	0	0	0	0	0	0	0	28.7728	44.0287	39.8185	28.7359	27.3224
1889	XM_046938698.1	PELI3	18.3975	6.88898	1.40717	4.89561	9.79998e-07	5.50509e-06	0	0	1.76026	0	0	0	50.275	36.8652	55.2919	19.9092	0	56.6686
1890	XM_046938704.1	B3GNT2	45.8247	-3.33022	0.998545	-3.33507	0.000852765	0.00342146	121.032	58.9281	90.6533	27.2162	94.0304	108.43	0	18.8822	0	0	7.45005	23.2746
1891	XM_046938707.1	B3GNT2	47.559	-4.7836	1.67467	-2.85644	0.00428426	0.0149328	0	86.9431	174.266	181.765	88.3886	19.4356	0	0	0	19.9092	0	0
1892	XM_046938744.1	LCLAT1	23.2141	22.3056	1.93693	11.516	1.09614e-30	2.02244e-29	0	0	0	0	0	0	102.784	0	61.4354	0	61.729	52.6209
1893	XM_046938749.1	LCLAT1	25.5295	2.44267	0.565243	4.32144	1.55011e-05	7.78627e-05	13.1352	5.79621	0.880129	5.83205	17.8658	4.09171	31.2822	50.3524	58.3637	26.5457	43.636	48.5731
1894	XM_046938753.1	LCLAT1	11.9317	7.09035	2.5122	2.82237	0.00476704	0.0164496	0	0	0	0	0	0	24.5789	85.4193	0	33.1821	0	0
1895	XM_046938791.1	LPGAT1	39.6856	4.16998	0.77126	5.40672	6.41907e-08	3.97588e-07	6.5676	9.66035	1.76026	0	0	7.1605	94.9638	15.2856	66.5551	90.0656	83.0148	101.194
1896	XM_046938827.1	AHCTF1	93.778	24.2502	1.69744	14.2864	2.66161e-46	7.83658e-45	0	0	0	0	0	0	0	392.03	341.991	79.637	123.458	188.221
1897	XM_046938895.1	FHL5	230.708	2.73717	0.54299	5.04093	4.63268e-07	2.67341e-06	107.896	135.245	14.9622	16.5241	76.1646	10.2293	399.965	389.332	549.847	198.144	348.024	522.161
1898	XM_046938903.1	SYNCRIP	198.079	4.06659	0.474767	8.56543	1.07675e-17	1.16707e-16	0	30.9131	14.0821	14.5801	36.6719	37.8484	346.339	461.264	370.66	330.873	309.709	424.003
1899	XM_046938928.1	IAH1	14.1533	2.24052	0.767039	2.92099	0.00348918	0.0124019	1.87646	0	5.28077	8.74807	6.58213	7.1605	40.22	17.0839	20.4785	2.84418	38.3145	21.2507
1900	XM_046938962.1	NCOA1	40.4054	-23.7444	3.00386	-7.90463	2.68734e-15	2.58652e-14	0	0	139.06	233.282	0	112.522	0	0	0	0	0	0
1901	XM_046939041.1	MARK1	24.3287	-4.46368	1.31673	-3.38997	0.000698991	0.0028451	12.197	88.8752	31.6846	82.6207	42.3137	21.4815	0	0	0	0	12.7715	0
1902	XM_046939069.1	PARPBP	10.1153	2.3349	0.675831	3.45486	0.000550571	0.00227843	6.5676	6.76224	0.880129	0.972008	1.88061	3.06879	8.93777	8.09235	18.4306	30.3379	21.2859	14.1672
1903	XM_046939108.1	SASH1	15.3833	-22.4048	3.00497	-7.45592	8.92401e-14	7.80543e-13	0	0	131.139	53.4604	0	0	0	0	0	0	0	0
1904	XM_046939109.1	NHSL1	45.1385	-2.3428	0.624272	-3.75285	0.000174835	0.00077975	61.9231	110.128	57.2084	63.1805	57.3585	102.293	32.3994	0	21.5024	9.48059	18.093	8.09552
1905	XM_046939144.1	NBAS	21.6596	-22.8785	3.00445	-7.61487	2.63962e-14	2.39211e-13	0	0	0	40.8243	219.091	0	0	0	0	0	0	0
1906	XM_046939174.1	LATS1	179.394	2.50173	0.624402	4.0066	6.15993e-05	0.000289533	0	45.4036	19.3628	93.3128	88.3886	76.7196	301.65	172.637	207.857	393.445	371.438	382.513
1907	XM_046939175.1	LATS1	57.3955	3.79292	1.47785	2.56651	0.0102726	0.0326453	0	46.3697	0	0	0	0	201.1	140.267	53.244	145.053	30.8645	71.8477
1908	XM_046939185.1	HBS1L	133.334	2.35891	0.191555	12.3145	7.56639e-35	1.59223e-33	26.2704	47.3357	35.2052	64.1525	39.4928	49.1006	213.389	204.107	248.814	221.846	205.409	244.889
1909	XM_046939201.1	MTRF1L	15.5221	2.48448	0.853821	2.90984	0.00361618	0.0128142	1.87646	3.86414	4.40065	2.91602	0	15.3439	11.1722	71.932	8.19139	12.3248	32.9931	21.2507
1910	XM_046939221.1	LOC100858869	44.8221	2.44583	0.308974	7.91597	2.45325e-15	2.36513e-14	16.8881	14.4905	14.9622	16.5241	12.224	8.18343	65.916	58.4448	74.7464	112.819	81.9505	60.7164
1911	XM_046939224.1	RNF8	74.3955	3.73139	1.22754	3.03972	0.00236796	0.00872603	17.8264	0	0	44.7124	0	0	63.6816	324.593	102.392	103.338	131.972	104.23
1912	XM_046939325.1	PHF3	15.9718	-22.4785	2.4921	-9.01988	1.88292e-19	2.21195e-18	0	59.8942	0	62.2085	0	69.5591	0	0	0	0	0	0
1913	XM_046939326.1	PHF3	24.906	22.4026	3.00435	7.45672	8.87022e-14	7.76033e-13	0	0	0	0	0	0	0	0	0	0	89.4006	209.472
1914	XM_046939331.1	KHDRBS2	26.2421	-21.4298	0.943343	-22.7169	3.04829e-114	3.05618e-112	63.7996	31.8791	69.5302	62.2085	40.4331	47.0547	0	0	0	0	0	0
1915	XM_046939351.1	PPP2R5D	13.8023	-7.21769	2.50066	-2.88631	0.00389784	0.0137148	43.1585	79.2148	0	0	43.254	0	0	0	0	0	0	0
1916	XM_046939368.1	ARID1B	79.3843	-3.51257	1.32907	-2.64289	0.00822021	0.0267965	185.769	295.607	249.957	22.3562	17.8658	104.339	0	0	50.1723	26.5457	0	0
1917	XM_046939396.1	UCN	20.0267	3.0025	0.411355	7.29905	2.89814e-13	2.44892e-12	5.62938	1.93207	3.52052	4.86004	6.58213	4.09171	42.4544	31.4703	36.8613	33.1821	39.3788	30.3582
1918	XM_046939425.1	CCDC25	23.2548	-2.6395	0.566972	-4.65544	3.23288e-06	1.73264e-05	38.4674	41.5395	30.8045	40.8243	49.8361	38.8713	7.82055	2.69745	0	11.3767	12.7715	4.04776
1919	XM_046939565.1	TP53BP2	14.8259	7.40306	3.00514	2.46346	0.0137602	0.0422693	0	0	0	0	0	0	0	0	0	0	98.9792	78.9313
1920	XM_046939576.1	TP53BP2	77.7128	5.00095	1.25776	3.97606	7.00651e-05	0.000327559	0	0	0	0	28.2091	0	121.777	89.0159	230.383	133.676	156.451	173.042
1921	XM_046939606.1	ZBTB24	13.9489	2.45973	0.977057	2.51749	0.0118193	0.037001	0	6.76224	4.40065	14.5801	0	0	33.5166	16.1847	12.2871	23.7015	26.6073	29.3463
1922	XM_046939677.1	CCDC88A	64.461	23.7294	1.46027	16.25	2.23478e-59	9.26027e-58	0	0	0	0	0	0	358.628	155.553	72.6986	0	153.258	33.394
1923	XM_046939915.1	PGK2	20.3608	2.42054	0.454347	5.32753	9.95593e-08	6.05643e-07	5.62938	9.66035	1.76026	7.77606	5.64182	8.18343	24.5789	35.0669	37.8852	26.5457	54.2789	27.3224
1924	XM_046939988.1	PLS3	80.5104	-2.66451	1.0929	-2.43803	0.0147676	0.0449876	112.588	133.313	61.609	171.073	176.777	179.012	48.0405	0	0	0	14.9001	68.8119
1925	XM_046940001.1	WDR44	123.326	2.17799	0.43473	5.00998	5.44364e-07	3.12383e-06	33.7763	51.1998	51.0475	69.0126	54.5376	8.18343	82.6744	280.535	143.349	169.703	196.894	339
1926	XM_046940017.1	C1H3ORF52	166.039	4.95801	2.02068	2.45363	0.0141421	0.0433202	0	3.86414	0	0	0	58.3069	74.8538	633.901	89.0814	223.742	0	908.722
1927	XM_046940039.1	NKAPL	10.6175	6.92124	1.55656	4.44651	8.72766e-06	4.49326e-05	0	0	0	0	0	0	0	15.2856	19.4546	9.48059	65.9862	17.203
1928	XM_046940043.1	IDS	19.6767	-2.47994	1.02036	-2.43046	0.0150796	0.04583	38.4674	33.8112	14.9622	36.9363	19.7464	56.2611	0	0	17.4067	0	6.38576	12.1433
1929	XM_046940074.1	SLC20A2	53.1284	3.13612	1.09538	2.86305	0.00419589	0.0146615	2.81469	0	0	38.8803	0	23.5274	62.5644	130.377	144.373	56.8835	103.236	74.8836
1930	XM_046940082.1	SGMS2	133.008	4.867	1.15943	4.19777	2.69557e-05	0.000131961	0	0	7.92116	0	35.7316	9.20636	353.042	199.611	481.244	254.08	210.73	44.5254
1931	XM_046940099.1	MINA	12.1706	-4.80087	1.58056	-3.03745	0.00238589	0.00878374	0	26.0829	17.6026	27.2162	5.64182	64.4445	0	0	0	0	0	5.0597
1932	XM_046940158.1	RAP1GDS1	95.7435	2.34036	0.621183	3.76758	0.00016484	0.000737624	12.197	47.3357	41.3661	31.1043	57.3585	0	77.0883	198.712	192.498	226.586	155.387	109.29
1933	XM_046940173.1	CNOT7	32.3659	2.16179	0.902398	2.3956	0.0165931	0.0498034	33.7763	2.8981	15.8423	0	0	18.4127	49.1577	62.0414	34.8134	66.3641	58.5361	46.5492
1934	XM_046940199.1	TBC1D14	20.7457	21.9472	2.45933	8.92404	4.49584e-19	5.18545e-18	0	0	0	0	0	0	0	98.0074	100.345	0	0	50.597
1935	XM_046940224.1	NELFA	14.2542	-7.26419	3.00511	-2.41728	0.0156369	0.0473298	38.4674	0	0	0	132.583	0	0	0	0	0	0	0
1936	XM_046940229.1	TACC3	927.18	2.48387	0.196961	12.611	1.83683e-36	4.04334e-35	296.48	361.297	234.994	123.445	359.196	311.993	1665.78	1636.45	1704.83	1314.01	1684.78	1432.91
1937	XM_046940230.1	CTBP1	28.3588	2.02918	0.736774	2.75414	0.00588468	0.0198854	13.1352	10.6264	26.4039	9.72008	2.82091	4.09171	89.3777	24.2771	4.0957	48.351	23.4144	83.991
1938	XM_046940238.1	CTBP1	28.7762	-3.04287	1.13279	-2.68616	0.00722785	0.0239192	95.6994	51.1998	57.2084	80.6767	17.8658	5.11464	21.2272	0	11.2632	0	0	5.0597
1939	XM_046940273.1	RMND5A	35.5549	-2.28074	0.714276	-3.19308	0.00140763	0.00543397	47.8497	60.8602	32.5648	80.6767	59.2392	72.6279	15.6411	1.7983	9.21531	31.2859	14.9001	0
1940	XM_046940287.1	TBC1D1	16.8962	20.0699	3.0049	6.67906	2.4048e-11	1.83958e-10	0	0	0	0	0	0	112.839	89.915	0	0	0	0
1941	XM_046940339.1	TLR1B	46.8464	-3.9402	1.40759	-2.79925	0.00512222	0.0175554	26.2704	98.5355	112.657	83.5927	78.0452	128.889	0	34.1677	0	0	0	0
1942	XM_046940505.1	AMOT	44.1614	-2.05471	0.36316	-5.65786	1.53274e-08	9.88309e-08	62.8614	41.5395	70.4103	92.3408	89.3289	70.5821	22.3444	9.89066	11.2632	28.4418	11.7072	19.2269
1943	XM_046940526.1	ACSL4	16.1592	21.8027	2.5361	8.59692	8.18836e-18	8.93066e-17	0	0	0	0	0	0	11.1722	56.6465	0	126.092	0	0
1944	XM_046940527.1	ACSL4	34.6061	21.3304	1.89518	11.2551	2.18692e-29	3.82848e-28	0	0	0	0	0	0	113.957	128.579	117.751	54.9874	0	0
1945	XM_046940528.1	ACSL4	20.0737	22.0799	2.53648	8.70495	3.17715e-18	3.51907e-17	0	0	0	0	0	0	0	0	0	9.48059	75.5648	155.839
1946	XM_046940529.1	ACSL4	32.6999	5.50417	1.98333	2.77522	0.00551638	0.0187809	8.44406	0	0	0	0	0	13.4067	0	140.278	0	155.387	74.8836
1947	XM_046940551.1	AKAP17B	18.4373	-22.6767	1.44281	-15.7171	1.1553e-55	4.40047e-54	35.6527	50.2338	44.8866	0	41.3734	49.1006	0	0	0	0	0	0
1948	XM_046940579.1	ARSJ	66.9973	2.13148	0.291382	7.31509	2.57207e-13	2.18079e-12	20.641	23.1848	18.4827	43.7404	30.0897	13.2981	118.425	133.973	88.0575	115.663	104.301	94.1104
1949	XM_046940580.1	ARSJ	18.3567	-4.65003	1.6103	-2.88768	0.00388099	0.0136651	0	10.6264	61.609	65.1245	26.3285	48.0776	0	0	0	0	8.51434	0
1950	XM_046940615.1	RBPJ	124.151	5.38457	0.498421	10.8032	3.32265e-27	5.40201e-26	10.3205	3.86414	0	9.72008	0	11.2522	234.616	188.822	270.316	244.599	312.902	203.4
1951	XM_046940632.1	SPATA5	12.9303	5.7344	1.49896	3.82559	0.000130457	0.000590433	0	0	0	0	2.82091	0	8.93777	31.4703	0	52.1432	22.3501	37.4418
1952	XM_046940692.1	RAPGEF2	50.7855	2.86579	0.554103	5.17194	2.31679e-07	1.36889e-06	10.3205	8.69431	14.9622	26.2442	13.1643	0	81.5571	44.9575	81.9139	101.442	92.5935	133.576
1953	XM_046940798.1	ARL9	19.8676	-2.13458	0.87222	-2.4473	0.0143933	0.0439854	59.1084	37.6754	40.4859	13.6081	40.4331	3.06879	2.23444	16.1847	11.2632	12.3248	0	2.02388
1954	XM_046940890.1	APBB2	16.4466	21.8226	3.00495	7.26221	3.80815e-13	3.19544e-12	0	0	0	0	0	0	112.839	84.5201	0	0	0	0
1955	XM_046940911.1	KLHL5	11.5828	7.04728	2.48947	2.83084	0.00464262	0.0160696	0	0	0	0	0	0	0	35.0669	0	46.4549	57.4718	0
1956	XM_046940994.1	INTS6L	14.0329	-7.2415	3.00514	-2.40971	0.0159653	0.0482069	0	118.822	0	49.5724	0	0	0	0	0	0	0	0
1957	XM_046941019.1	INTS6L	538.37	3.56199	0.671353	5.30569	1.12245e-07	6.80139e-07	109.773	0	74.811	92.3408	112.836	114.568	1083.7	1023.23	881.598	1091.22	1053.65	822.707
1958	XM_046941040.1	MAP7D3	80.7041	24.0483	1.35551	17.7411	2.01972e-70	1.05808e-68	0	0	0	0	0	0	0	179.83	154.613	171.599	369.31	93.0985
1959	XM_046941044.1	MAP7D3	40.9423	-23.7618	1.90848	-12.4506	1.38739e-35	2.97151e-34	130.414	0	47.527	238.142	75.2243	0	0	0	0	0	0	0
1960	XM_046941045.1	MAP7D3	45.7385	23.253	3.00381	7.74115	9.85206e-15	9.1688e-14	0	0	0	0	0	0	195.514	111.495	0	0	0	241.854
1961	XM_046941046.1	MAP7D3	21.6687	-20.9463	2.5119	-8.33884	7.50222e-17	7.79489e-16	0	61.8262	177.786	20.4122	0	0	0	0	0	0	0	0
1962	XM_046941109.1	LOC112532415	12.2562	3.11037	1.03483	3.00567	0.00264992	0.00966404	0	0.966035	2.64039	11.6641	0	0	22.3444	28.7728	7.16747	18.9612	39.3788	15.1791
1963	XM_046941138.1	MTMR1	43.353	21.478	1.01077	21.2491	3.36008e-100	2.74551e-98	0	0	0	0	0	0	39.1027	102.503	166.9	71.1044	102.172	38.4537
1964	XM_046941166.1	ALMS1	33.5795	-4.41039	1.66902	-2.64251	0.00822945	0.0268241	100.391	40.5735	38.7257	123.445	81.8065	0	0	0	0	18.0131	0	0
1965	XM_046941240.1	LRBA	14.3014	-7.26901	2.54367	-2.85769	0.0042674	0.0148847	0	0	56.3283	104.005	11.2836	0	0	0	0	0	0	0
1966	XM_046941285.1	RTKN	15.8574	-20.7451	1.52496	-13.6037	3.80661e-42	9.95596e-41	22.5175	11.5924	70.4103	34.9923	50.7764	0	0	0	0	0	0	0
1967	XM_046941287.1	LOC107056275	100.768	2.38914	0.514167	4.64663	3.37405e-06	1.80387e-05	66.6143	1.93207	15.8423	24.3002	55.4779	29.6649	150.825	185.225	143.349	196.248	138.358	201.376
1968	XM_046941335.1	ACTN1	138.495	23.3201	3.00339	7.76459	8.19094e-15	7.66788e-14	0	0	0	0	0	0	0	883.865	214	0	564.075	0
1969	XM_046941339.1	CELF1	68.0627	23.8038	3.0036	7.92507	2.28018e-15	2.2007e-14	0	0	0	0	0	0	0	566.465	0	250.288	0	0
1970	XM_046941411.1	CD44	57.0716	3.08125	0.871047	3.53741	0.000404079	0.00170372	4.69115	40.5735	20.243	6.80406	0	0	121.777	71.0329	76.7943	173.495	91.5292	77.9194
1971	XM_046941413.1	CD44	145.01	3.68155	1.25145	2.94183	0.00326281	0.0116854	0	75.3507	19.3628	31.1043	0	0	244.671	256.258	399.33	388.704	92.5935	232.746
1972	XM_046941449.1	PAPOLB	183.228	2.0817	0.274395	7.58651	3.28626e-14	2.95205e-13	42.2203	76.3167	44.8866	134.137	68.6422	54.2152	282.657	222.09	267.244	389.652	275.652	341.024
1973	XM_046941456.1	PRPH2L	23.2055	-6.15449	1.85799	-3.31245	0.000924835	0.00368431	44.0968	96.6035	85.3725	48.6004	0	0	0	0	0	3.79224	0	0
1974	XM_046941501.1	CTTN	15.5398	21.7454	2.49767	8.70626	3.14053e-18	3.48072e-17	0	0	0	0	0	0	0	0	41.9809	106.183	38.3145	0
1975	XM_046941531.1	TEAD1	30.2766	4.96481	2.03749	2.43673	0.0148208	0.0451338	11.2588	0	0	0	0	0	79.3227	8.9915	0	80.585	0	183.161
1976	XM_046941532.1	TEAD1	23.5578	22.2497	2.0011	11.1188	1.01678e-28	1.73984e-27	0	0	0	0	0	0	0	191.519	26.622	33.1821	0	31.3701
1977	XM_046941569.1	ANO5	23.5867	22.3299	2.45827	9.08357	1.05074e-19	1.25592e-18	0	0	0	0	0	0	56.9783	0	0	91.9617	134.101	0
1978	XM_046941571.1	ANO5	10.5273	6.91105	1.08681	6.35905	2.0301e-10	1.47165e-09	0	0	0	0	0	0	15.6411	25.1762	28.6699	36.0262	11.7072	9.10746
1979	XM_046941662.1	FNDC3A	14.2411	7.34504	2.49249	2.94687	0.00321009	0.0115144	0	0	0	0	0	0	46.9233	0	0	73.9486	50.0218	0
1980	XM_046941699.1	PHF21A	11.922	7.08815	1.96943	3.5991	0.000319326	0.00137157	0	0	0	0	0	0	43.5716	0	0	15.1689	47.8932	36.4298
1981	XM_046941715.1	SLC39A9	34.8488	2.89991	1.10537	2.62348	0.00870364	0.0281489	0	0	0	35.9643	9.40304	4.09171	71.5022	57.5456	101.368	65.4161	21.2859	51.6089
1982	XM_046941738.1	SPRED1	15.4848	21.6676	1.95987	11.0556	2.05939e-28	3.48796e-27	0	0	0	0	0	0	34.6339	0	56.3158	68.2603	26.6073	0
1983	XM_046941739.1	SPRED1	135.654	4.64419	0.218947	21.2115	7.48642e-100	6.04633e-98	12.197	6.76224	17.6026	11.6641	7.52243	6.13757	275.954	244.569	246.766	275.885	259.687	263.104
1984	XM_046941753.1	STXBP6	15.4665	3.02948	0.695856	4.35361	1.33915e-05	6.77534e-05	0	2.8981	3.52052	6.80406	0	7.1605	27.9305	34.1677	36.8613	26.5457	25.543	14.1672
1985	XM_046941777.1	ADCK1	12.2867	7.13179	2.52057	2.82943	0.00466307	0.0161355	0	0	0	0	0	0	91.6121	0	0	27.4937	0	28.3343
1986	XM_046941794.1	TMEM251	22.2095	22.2447	3.00449	7.40382	1.3232e-13	1.14586e-12	0	0	0	0	0	0	0	84.5201	0	0	181.994	0
1987	XM_046941837.1	EIF5	4099.97	2.27229	0.229822	9.88718	4.73181e-23	6.6196e-22	1321.03	659.802	1751.46	1354.01	1287.28	2064.27	6594.96	7614.01	6111.8	4858.8	6837.02	8745.18
1988	XM_046941885.1	POLE2	43.6426	-2.10601	0.525669	-4.00634	6.16669e-05	0.000289772	87.2553	56.03	44.8866	98.1728	59.2392	79.7884	16.7583	27.8737	3.07177	34.1301	6.38576	10.1194
1989	XM_046941902.1	SLC7A1	11.1373	6.99069	1.95287	3.5797	0.000343994	0.00146947	0	0	0	0	0	0	43.5716	39.5626	16.3828	34.1301	0	0
1990	XM_046941979.1	DENND2B	33.2646	-23.3451	2.43182	-9.59986	8.00536e-22	1.05798e-20	0	206.731	0	134.137	0	58.3069	0	0	0	0	0	0
1991	XM_046942000.1	PIK3C2A	179.081	2.68499	0.495845	5.41499	6.1292e-08	3.80377e-07	26.2704	48.3017	29.0443	51.5164	6.58213	127.866	449.123	396.525	371.684	246.495	244.787	150.779
1992	XM_046942045.1	SYNE3	14.8469	7.40543	2.48995	2.97413	0.00293823	0.0106211	0	0	0	0	0	0	37.9855	84.5201	0	0	0	55.6567
1993	XM_046942049.1	SYNE3	320.409	2.16832	0.753938	2.876	0.00402752	0.0141169	180.14	78.2488	165.464	202.178	0	73.6509	433.482	619.515	459.742	473.081	508.732	650.677
1994	XM_046942052.1	SYNE3	81.6382	5.22114	1.00196	5.21093	1.87897e-07	1.11815e-06	17.8264	7.72828	0	0	0	0	148.59	220.292	131.062	171.599	230.952	51.6089
1995	XM_046942053.1	SYNE3	80.1688	3.81185	0.817554	4.6625	3.12388e-06	1.67724e-05	0	11.5924	13.2019	16.5241	22.5673	0	124.012	195.116	204.785	134.624	15.9644	223.639
1996	XM_046942055.1	SYNE3	54.5497	3.91669	1.5412	2.54133	0.0110432	0.0348269	0	7.72828	0	0	32.9106	0	103.902	0	59.3876	174.443	40.4431	235.782
1997	XM_046942132.1	FAM179B	10.8247	-6.86642	1.66434	-4.12561	3.69757e-05	0.000178016	0	15.4566	5.28077	5.83205	34.7913	68.5362	0	0	0	0	0	0
1998	XM_046942217.1	OVCH1	11.0039	3.3569	1.00001	3.35686	0.000788331	0.00318086	0	0	0	0	4.70152	7.1605	22.3444	22.4788	16.3828	15.1689	26.6073	17.203
1999	XM_046942286.1	DUSP8	35.8385	3.84124	1.2645	3.03775	0.00238348	0.00877583	16.8881	0	5.28077	5.83205	0	0	61.4472	0	86.0096	80.585	102.172	71.8477
[truncated: 351 more rows]

## Sheet: CLN8-NC D0-D3
	Row.names	Gene_Name	baseMean	log2FoldChange	lfcSE	stat	pvalue	padj	GFP0_1	GFP0_2	GFP0_3	GFP0_4	GFP3_1	GFP3_2	GFP3_3	GFP3_4
1	NM_001001314.3	KRT75	15.064	-3.44705	0.846605	-4.07162	4.6687e-05	0.000414244	32.2358	25.9356	28.8688	23.2495	2.04654	0	7.18952	0.986182
2	NM_001001760.2	CDH13	21.1165	-22.114	2.08609	-10.6007	2.95762e-26	2.64791e-24	65.937	49.8762	53.1187	0	0	0	0	0
3	NM_001001772.2	SLC24A2	23.0147	-22.4343	3.05587	-7.3414	2.11378e-13	6.12398e-12	114.291	69.8267	0	0	0	0	0	0
4	NM_001004385.3	SOX5	28.6951	-22.7325	3.06245	-7.42298	1.14516e-13	3.46487e-12	0	0	106.237	123.324	0	0	0	0
5	NM_001006390.2	LYN	42.0681	-23.2553	2.02027	-11.511	1.16094e-30	1.425e-28	107.697	121.698	0	107.15	0	0	0	0
6	NM_001006401.1	RASGRP3	10.383	3.97536	1.29443	3.07113	0.00213248	0.0127213	0	0	0	5.05424	16.3723	24.1268	25.6768	11.8342
7	NM_001006547.3	BDH1A	111.942	22.5892	3.38371	6.67586	2.45783e-11	5.02814e-10	0	0	0	0	0	448.758	446.777	0
8	NM_001012554.3	WWP1	54.5433	-4.45556	1.08857	-4.09305	4.25738e-05	0.000381747	70.3328	183.545	54.2734	109.172	0	0	7.18952	11.8342
9	NM_001012840.3	PUM1	89.7896	23.3959	3.3838	6.91409	4.70875e-12	1.05256e-10	0	0	0	0	0	478.675	0	239.642
10	NM_001017413.1	PTX3	168.433	-3.89599	0.208452	-18.6901	5.95638e-78	2.58633e-75	321.626	317.213	319.867	304.266	13.3025	28.9521	20.5415	21.696
11	NM_001024590.2	IL1RL1	1178.32	2.2624	0.130699	17.31	3.95207e-67	1.32003e-64	360.455	348.136	452.663	467.012	1720.11	2057.53	2204.1	1816.55
12	NM_001024591.2	IL1RL1	43.0561	2.21877	0.393476	5.6389	1.71143e-08	2.58029e-07	17.5832	18.953	15.0118	9.09764	58.3263	55.009	95.5179	74.9498
13	NM_001030370.5	HGF	33.7774	22.2884	2.07007	10.767	4.92975e-27	4.70452e-25	0	0	0	0	66.5124	0	112.978	90.7287
14	NM_001030596.3	IP6K2	13.6563	-4.35487	1.53395	-2.83898	0.00452573	0.0243322	9.52423	39.901	49.6544	5.05424	5.11634	0	0	0
15	NM_001030599.3	TPRA1	38.0599	-23.1197	2.97614	-7.76836	7.95104e-15	2.83859e-13	153.853	150.626	0	0	0	0	0	0
16	NM_001030672.3	TRIM41	48.7694	22.6783	2.9423	7.70767	1.28136e-14	4.48696e-13	0	0	0	0	191.351	198.804	0	0
17	NM_001030771.2	PPFIBP1	223.65	24.9237	1.05521	23.6198	2.41535e-123	5.99301e-120	0	0	0	0	582.239	397.609	314.285	495.063
18	NM_001030945.2	CCNE2	18.3635	21.4425	3.09294	6.93274	4.12777e-12	9.35331e-11	0	0	0	0	0	91.6817	0	55.2262
19	NM_001031014.2	FAM210A	68.9546	23.281	1.99248	11.6844	1.53076e-31	2.02183e-29	0	0	0	0	0	143.795	137.628	270.214
20	NM_001031085.1	FAM46A	18.4493	-2.52659	0.590513	-4.27863	1.88049e-05	0.000179754	35.1664	31.9208	33.4879	25.2712	6.13961	9.6507	1.02707	4.93091
21	NM_001031149.3	PDLIM5	1540.83	-2.94133	0.480622	-6.11985	9.36649e-10	1.63911e-08	2188.37	2916.76	2306.04	3495.52	110.513	316.543	415.965	576.916
22	NM_001031165.2	SH3BP2	22.5076	-21.3397	3.05754	-6.97938	2.9648e-12	6.85674e-11	70.3328	109.728	0	0	0	0	0	0
23	NM_001031483.2	SLC41A2	34.5365	-22.1632	2.21814	-9.99181	1.65539e-23	1.15237e-21	108.43	11.9703	155.892	0	0	0	0	0
24	NM_001031587.2	IRF5	16.4599	-4.67273	1.20413	-3.88058	0.000104209	0.000865383	19.0485	32.9183	48.4996	26.2821	0	0	0	4.93091
25	NM_001040466.4	LHX8	15.938	-2.04055	0.661115	-3.08653	0.00202506	0.0121535	14.6527	34.9134	28.8688	24.2604	1.02327	7.72056	7.18952	8.87563
26	NM_001048078.2	IL13RA2	79.4906	2.54	0.257867	9.85005	6.85127e-23	4.53319e-21	21.2464	21.9455	23.0951	27.2929	116.653	136.075	165.359	124.259
27	NM_001080869.3	VAPA	22.1766	-2.4179	0.837992	-2.88535	0.00390981	0.0215067	30.7706	52.8688	41.5711	24.2604	14.3257	8.68563	0	4.93091
28	NM_001113289.2	MDK	99.1096	-2.65453	0.842068	-3.1524	0.00161937	0.010045	127.478	166.587	227.486	162.747	30.698	46.3234	0	31.5578
29	NM_001162393.3	USPL1	76.3118	-2.40913	0.936681	-2.57199	0.0101117	0.0479699	202.939	132.671	75.059	103.107	31.7213	49.2186	0	15.7789
30	NM_001162399.4	COL4A1	10.0732	-4.27055	1.27707	-3.34401	0.000825767	0.00560357	12.4548	12.9678	46.1901	5.05424	1.02327	2.89521	0	0
31	NM_001163340.6	MBNL3	69.7949	-23.9474	3.38391	-7.07685	1.47469e-12	3.61258e-11	265.213	0	0	293.146	0	0	0	0
32	NM_001197050.2	CLSTN1	238.855	-25.6182	1.06172	-24.1291	1.23903e-128	3.91274e-125	296.716	594.525	459.592	560.01	0	0	0	0
33	NM_001198556.2	NFRKB	107.784	-24.5331	1.07034	-22.9208	2.88415e-116	4.55394e-113	194.148	258.359	148.963	260.799	0	0	0	0
34	NM_001199646.2	CKAP5	1916.86	2.13819	0.705467	3.03088	0.00243839	0.0142501	1498.97	138.656	906.482	294.157	2272.68	3780.18	3073	3370.77
35	NM_001270714.5	ADAM12	66.644	23.2375	2.01413	11.5372	8.56268e-31	1.05476e-28	0	0	0	0	88.001	217.141	228.01	0
36	NM_001277550.2	GNAO1	19.0803	-2.2091	0.529797	-4.16971	3.04993e-05	0.000281672	35.899	21.9455	39.2616	28.3038	7.16287	2.89521	10.2707	6.90327
37	NM_001277684.2	FBXL8	25.0529	-22.5509	1.19103	-18.934	5.98048e-80	2.88533e-77	61.5412	32.9183	71.5947	34.3689	0	0	0	0
38	NM_001277703.2	PERPA	19.9011	-3.05952	0.57731	-5.2996	1.16055e-07	1.58281e-06	43.2253	25.9356	41.5711	31.3363	3.0698	2.89521	8.21659	2.95854
39	NM_001277704.2	PERPB	173.86	-2.75823	0.218878	-12.6017	2.0672e-36	3.32446e-34	319.428	317.213	281.76	293.146	33.7678	45.3583	64.7056	35.5025
40	NM_001277736.2	PRRG1	35.3866	-4.73817	1.39842	-3.38822	0.000703477	0.00486823	30.0379	70.8243	65.821	106.139	0	0	10.2707	0
41	NM_001277810.1	SELENBP1	133.996	-2.08082	0.337234	-6.17026	6.81791e-10	1.21081e-08	183.891	229.431	210.165	243.615	30.698	65.6248	76.0035	32.544
42	NM_001293134.2	COL8A1	31.2708	-2.36119	0.532789	-4.43175	9.34727e-06	9.45533e-05	65.2043	44.8886	50.8092	48.5207	2.04654	13.511	13.352	11.8342
43	NM_001305674.3	DCX	23.2778	-2.62595	0.517305	-5.07622	3.85016e-07	4.87936e-06	54.2148	33.9158	42.7259	29.3146	9.20941	7.72056	6.16244	2.95854
44	NM_001324555.3	DIO2	112.965	22.2626	2.80451	7.93816	2.05201e-15	7.7479e-14	0	0	0	0	200.56	405.33	0	297.827
45	NM_001389419.2	LOC119771270	10.3023	-2.29869	0.810599	-2.83579	0.00457122	0.0245351	15.3853	14.9629	31.1783	7.07594	2.04654	4.82535	1.02707	5.91709
46	NM_001389429.2	PDLIM5	23.9629	-22.4793	3.11579	-7.21463	5.40788e-13	1.47336e-11	30.0379	0	161.665	0	0	0	0	0
47	NM_001396191.1	TBP	20.044	-22.059	2.13282	-10.3426	4.51991e-25	3.65135e-23	53.4822	20.948	0	85.9222	0	0	0	0
48	NM_001396235.1	AP2M1	28.9027	-22.7471	3.11754	-7.29649	2.95363e-13	8.33471e-12	0	34.9134	196.308	0	0	0	0	0
49	NM_001396309.1	CELF1	144.965	24.2914	2.83839	8.55815	1.14693e-17	5.31922e-16	0	0	0	0	0	374.447	502.239	283.034
50	NM_001396311.1	CELF1	161.879	24.472	3.38361	7.23251	4.74141e-13	1.30199e-11	0	0	0	0	521.867	0	0	773.166
51	NM_001396314.1	SEPTIN5	26.6383	-22.6366	2.24302	-10.092	5.99237e-24	4.33661e-22	19.0485	28.9282	165.13	0	0	0	0	0
52	NM_001396540.1	PKIA	31.7558	-22.8685	3.04515	-7.5098	5.92182e-14	1.8786e-12	50.5517	203.495	0	0	0	0	0	0
53	NM_001396577.1	PALM2AKAP2	68.2385	-2.6862	0.837498	-3.20741	0.00133937	0.00852119	80.5896	165.589	121.249	105.128	0	20.2665	20.5415	32.544
54	NM_001396582.1	PALM2AKAP2	155.127	24.4143	2.85247	8.559	1.13848e-17	5.28708e-16	0	0	0	0	316.19	0	440.615	484.215
55	NM_001396583.1	PALM2AKAP2	20.3663	-22.2559	1.48745	-14.9625	1.29061e-50	3.00884e-48	80.5896	7.9802	20.7856	53.575	0	0	0	0
56	NM_001396587.1	DENND1A	69.6121	-4.1346	1.28684	-3.21298	0.00131366	0.0083714	35.1664	266.339	48.4996	176.899	11.2559	0	0	18.7374
57	NM_001396708.1	SPIN1L	48.7418	-3.98255	0.686888	-5.79796	6.71255e-09	1.06424e-07	97.4402	137.658	57.7377	73.792	8.18614	0	8.21659	6.90327
58	NM_001396730.1	TJP2	38.2578	-23.1256	3.01895	-7.66013	1.85744e-14	6.38199e-13	0	0	184.761	121.302	0	0	0	0
59	NM_001396804.1	TTC7A	42.7677	-23.2561	2.98412	-7.79327	6.52984e-15	2.35298e-13	0	191.525	0	150.616	0	0	0	0
60	NM_001397006.1	SGCB	253.43	3.23746	1.20978	2.67607	0.00744901	0.0371137	0	31.9208	31.1783	131.41	423.633	566.496	485.806	356.998
61	NM_001397084.1	BAZ2B	50.7627	-6.31221	0.951179	-6.63619	3.21884e-11	6.51971e-10	132.607	112.72	72.7495	82.8896	0	0	5.13537	0
62	NM_001397157.1	DDB2	26.6326	-22.6367	3.0614	-7.39423	1.42226e-13	4.21905e-12	0	92.7698	0	120.291	0	0	0	0
63	NM_001397167.1	ASB9	14.5851	-7.30795	1.15353	-6.33527	2.36924e-10	4.40815e-09	24.9095	36.9084	26.5593	28.3038	0	0	0	0
64	NM_001397326.2	KHDRBS1	66.3782	23.2323	2.00643	11.5789	5.26989e-31	6.7055e-29	0	0	0	0	132.002	0	262.931	136.093
65	NM_001397340.1	CDIP1	22.0121	-22.3779	2.18911	-10.2224	1.57447e-24	1.19677e-22	21.2464	35.9109	118.94	0	0	0	0	0
66	NM_001397590.1	SHC1	19.402	-22.2043	1.42059	-15.6304	4.52099e-55	1.13801e-52	7.32633	39.901	63.5114	44.4774	0	0	0	0
67	NM_001397657.1	EBF1	36.9233	-22.0987	1.38979	-15.9007	6.26627e-57	1.6744e-54	57.1454	117.708	107.392	13.141	0	0	0	0
68	NM_001397663.1	MID1	12.8687	7.18546	2.16152	3.32427	0.000886505	0.00597024	0	0	0	0	46.0471	0	42.11	14.7927
69	NM_001397674.1	PBX3	28.2347	-22.7161	3.03703	-7.47971	7.4486e-14	2.32056e-12	156.051	69.8267	0	0	0	0	0	0
70	NM_001397689.1	SAMD11	80.2568	-3.63076	1.19074	-3.04917	0.00229476	0.0135502	128.943	174.567	109.702	180.942	0	19.3014	0	28.5993
71	NM_001397767.1	TCAIM	91.052	22.0081	2.7545	7.98987	1.35087e-15	5.2081e-14	0	0	0	0	0	224.861	287.581	215.974
72	NM_001397782.1	ST6GALNAC4	92.3267	2.34612	0.894394	2.62313	0.00871249	0.0422985	46.8885	25.9356	48.4996	0	147.351	133.18	110.924	225.836
73	NM_001397794.1	PDP1	42.2868	-23.2534	1.23331	-18.8544	2.70334e-79	1.2356e-76	57.878	64.8391	50.8092	164.768	0	0	0	0
74	NM_001397853.1	RFTN2	12.3928	-7.07291	2.2479	-3.14645	0.00165268	0.0102315	6.5937	0	36.9521	55.5967	0	0	0	0
75	NM_001397908.1	LIMS1	29.1551	-3.23499	1.1831	-2.73433	0.00625079	0.0319785	65.937	30.9233	55.4282	58.6292	0	16.4062	0	5.91709
76	NM_001398091.1	KIF18A	246.926	25.0575	2.92137	8.5773	9.71232e-18	4.55915e-16	0	0	0	0	0	613.785	884.311	477.312
77	NM_001398105.1	PDCD4	125.556	2.90669	0.385528	7.53951	4.71725e-14	1.51725e-12	32.2358	23.9406	15.0118	46.4991	149.397	306.892	210.55	219.918
78	NM_001398115.1	PDE5A	21.9146	-22.3678	2.06627	-10.8252	2.61605e-27	2.57433e-25	63.7391	46.8837	0	64.6943	0	0	0	0
79	NM_001398175.1	MDK	35.6267	-23.0349	1.1239	-20.4954	2.36393e-93	1.61012e-90	97.4402	74.8144	53.1187	59.6401	0	0	0	0
80	NM_001398205.1	HOXA3	29.0391	-2.06262	0.448048	-4.60357	4.15315e-06	4.45272e-05	57.1454	36.9084	60.0472	33.358	12.2792	15.4411	9.24366	7.88945
81	NM_001398212.1	FNIP1	59.4837	-23.7064	1.29089	-18.3644	2.53403e-75	1.02354e-72	32.2358	79.802	169.749	194.083	0	0	0	0
82	NM_001398213.1	PLCB4	20.2299	21.5489	1.15027	18.7337	2.62807e-78	1.15559e-75	0	0	0	0	36.8376	50.1837	46.2183	28.5993
83	NM_001398230.1	CCSER2	64.4559	-23.8316	3.38395	-7.04253	1.88783e-12	4.52884e-11	0	208.483	307.164	0	0	0	0	0
84	NM_001398363.1	CDC2L1	22.6467	-22.4168	3.11574	-7.19469	6.26019e-13	1.68183e-11	0	0	131.642	49.5316	0	0	0	0
85	NM_001398455.1	NLGN1	25.8954	-21.4338	2.2289	-9.61629	6.82497e-22	4.21849e-20	82.0549	114.715	10.3928	0	0	0	0	0
86	NM_001398458.1	CEP63	20.9491	-21.5666	2.10697	-10.2358	1.3702e-24	1.0507e-22	39.5622	44.8886	83.1423	0	0	0	0	0
87	NM_204260.2	CELF2	14.0841	-2.82158	0.812515	-3.47266	0.000515337	0.0036849	16.1179	12.9678	48.4996	21.2278	1.02327	6.75549	4.1083	1.97236
88	NM_204306.1	PDGFA	12.1546	-2.55713	0.77082	-3.31742	0.000908541	0.00609855	22.7116	9.97525	31.1783	19.2061	2.04654	1.93014	8.21659	1.97236
89	NM_204405.2	ANKRD1	13.6159	-3.14122	0.780669	-4.02375	5.7278e-05	0.000500419	15.3853	17.9554	47.3449	17.1844	4.09307	0.96507	2.05415	3.94473
90	NM_204932.2	KRT7	438.609	-3.05712	0.146896	-20.8115	3.4075e-96	2.46596e-93	881.357	655.374	811.792	783.408	106.42	79.1358	100.653	90.7287
91	NM_204960.3	PTCH1	15.705	-21.9119	1.24476	-17.6033	2.32279e-69	8.06866e-67	15.3853	36.9084	28.8688	44.4774	0	0	0	0
92	NM_205088.2	IKZF1	41.3282	-23.2253	3.02369	-7.68111	1.57719e-14	5.47868e-13	0	69.8267	0	260.799	0	0	0	0
93	NM_205172.2	ACTG2	206.28	-2.096	0.17721	-11.8278	2.80487e-32	3.88179e-30	316.497	284.295	407.628	329.537	68.5589	90.7166	78.0576	74.9498
94	NM_205243.2	YAP1	79.3176	22.5119	3.38385	6.65274	2.87694e-11	5.85793e-10	0	0	0	0	327.446	0	307.095	0
95	NM_205288.3	ITGA8	104.046	-2.9294	0.570177	-5.1377	2.78128e-07	3.61499e-06	197.811	75.8119	301.391	160.725	49.1169	16.4062	13.352	17.7513
96	NM_205349.3	FYN	17.8573	-22.0956	3.09206	-7.14593	8.93856e-13	2.29731e-11	95.9749	46.8837	0	0	0	0	0	0
97	NM_205353.3	KBP	11.5736	-2.91325	1.04803	-2.77974	0.00544021	0.0284604	22.7116	19.9505	21.9403	17.1844	0	7.72056	3.08122	0
98	NM_205373.2	SEMA3D	18.798	-22.1642	3.09002	-7.17284	7.34566e-13	1.93748e-11	85.718	0	64.6662	0	0	0	0	0
99	NM_205457.4	SRC	21.3459	-22.3357	3.10158	-7.2014	5.95975e-13	1.60858e-11	0	88.7797	81.9875	0	0	0	0	0
100	NR_004440.2	ADARB1	236.877	-2.02427	0.204688	-9.88951	4.62302e-23	3.10019e-21	337.011	381.054	442.271	360.873	129.955	88.7865	80.1118	74.9498
101	NR_110376.1	RN7SL1	64.0622	-2.09382	0.813238	-2.57467	0.0100336	0.0476406	50.5517	227.436	128.178	9.09764	28.6515	22.1966	25.6768	20.7098
102	NR_173997.1	SMAD6	32.072	-3.16481	1.15347	-2.74372	0.00607464	0.0312522	55.6801	61.8465	49.6544	63.6835	0	15.4411	10.2707	0
103	XM_001232693.7	LOC107048987	35.2547	-2.44466	0.92768	-2.63525	0.00840763	0.0410306	54.9475	51.8713	64.6662	66.716	21.4886	3.86028	18.4873	0
104	XM_001233826.6	EML4	691.993	-27.0593	1.05696	-25.601	1.48551e-144	5.16022e-140	989.787	2076.85	1101.63	1367.68	0	0	0	0
105	XM_003640556.6	KLF12	53.8346	-23.2445	2.00804	-11.5757	5.47131e-31	6.91116e-29	164.11	173.569	0	92.9981	0	0	0	0
106	XM_003641830.6	ADAMTS7	21.0531	-2.81533	0.497065	-5.6639	1.47974e-08	2.25051e-07	34.4337	34.9134	43.8806	34.3689	5.11634	8.68563	3.08122	3.94473
107	XM_003642042.5	PURA	25.7278	-22.5889	2.06376	-10.9455	6.98497e-28	7.22134e-26	86.4507	68.8292	0	50.5424	0	0	0	0
108	XM_003642304.6	ADAMTSL2	1300.16	-2.14561	0.154795	-13.8609	1.09245e-43	2.18094e-41	2230.87	2193.56	2006.96	2052.02	654.891	428.491	400.559	433.92
109	XM_004934368.5	EIF4ENIF1	84.6366	-24.2065	3.38382	-7.15363	8.45154e-13	2.19286e-11	375.841	301.252	0	0	0	0	0	0
110	XM_004934691.5	SCML2	12.2977	-7.06314	2.12539	-3.32322	0.000889855	0.00599049	16.1179	46.8837	0	35.3797	0	0	0	0
111	XM_004935273.5	GALM	16.3868	-2.16583	0.765206	-2.83038	0.00464921	0.0249036	19.0485	29.9257	38.1069	20.217	8.18614	7.72056	0	7.88945
112	XM_004935386.4	RNF8	165.351	24.4882	1.06077	23.0853	6.50382e-118	1.12962e-114	0	0	0	0	236.375	360.936	437.533	287.965
113	XM_004935622.4	AKAP12	35.6289	22.3587	2.07601	10.77	4.76835e-27	4.56303e-25	0	0	0	0	56.2797	100.367	128.384	0
114	XM_004935712.4	BCLAF1	40.622	-21.5603	2.04274	-10.5546	4.83641e-26	4.2318e-24	97.4402	0	114.321	113.215	0	0	0	0
115	XM_004936486.5	CGRRF1	11.6896	-6.98685	1.47811	-4.72688	2.2799e-06	2.56135e-05	4.3958	40.8985	21.9403	26.2821	0	0	0	0
116	XM_004936574.5	PTBP2	32.3493	22.2272	3.03561	7.32216	2.44007e-13	6.9877e-12	0	0	0	0	70.6055	188.189	0	0
117	XM_004936912.5	SLC44A5	14.2784	2.23357	0.592473	3.76992	0.000163303	0.00129958	3.66316	5.98515	2.30951	8.08679	27.6282	15.4411	20.5415	30.5716
118	XM_004937171.5	NPR3	100.697	-2.68099	0.933201	-2.87289	0.00406731	0.0222323	270.342	120.7	240.189	65.7052	0	39.5679	25.6768	43.392
119	XM_004937245.5	IL31RA	16.1005	-21.9306	3.10796	-7.05626	1.71042e-12	4.14908e-11	89.3812	0	0	39.4231	0	0	0	0
120	XM_004937829.5	HCFC2	12.4863	-7.08596	2.16862	-3.26749	0.00108504	0.00708879	37.3643	10.9728	0	51.5533	0	0	0	0
121	XM_004938089.5	ITFG2	19.7786	-22.2164	2.16186	-10.2765	8.98905e-25	7.00118e-23	101.103	36.9084	0	20.217	0	0	0	0
122	XM_004938090.5	ITFG2	16.7525	21.3162	2.10918	10.1064	5.17437e-24	3.78404e-22	0	0	0	0	0	56.9392	28.7581	48.3229
123	XM_004938091.5	ITFG2	47.7321	-23.4234	2.08952	-11.2099	3.645e-29	4.0844e-27	158.249	0	180.142	43.4665	0	0	0	0
124	XM_004938377.5	BACH1	10.3999	-6.81936	2.24534	-3.03712	0.00238852	0.0140058	13.1874	0	58.8924	11.1193	0	0	0	0
125	XM_004938504.5	TBC1D8	51.8299	-3.58924	1.2851	-2.79297	0.00522269	0.0274755	60.8085	78.8045	183.606	59.6401	6.13961	0	0	25.6407
126	XM_004938667.4	MTRF1	13.2138	4.6041	1.15063	4.00136	6.29786e-05	0.000545286	3.66316	0	0	0	28.6515	16.4062	19.5144	37.4749
127	XM_004938673.5	AKAP11	44.8932	-23.3442	3.06106	-7.62618	2.41812e-14	8.15518e-13	0	0	318.712	40.434	0	0	0	0
128	XM_004938789.5	RNF6	38.2116	21.8297	2.99273	7.29424	3.00339e-13	8.44767e-12	0	0	0	0	0	117.739	187.955	0
129	XM_004938796.5	SACS	323.185	-2.04141	0.457576	-4.46135	8.14454e-06	8.31864e-05	542.881	617.468	468.83	450.839	250.701	52.1138	61.6244	141.024
130	XM_004938840.5	TRPC6	23.4086	-22.4555	2.18713	-10.2671	9.91213e-25	7.68566e-23	108.43	0	16.1665	62.6726	0	0	0	0
131	XM_004939084.5	LOC769510	12.7253	-7.11086	2.19699	-3.23664	0.00120948	0.00779619	10.9895	31.9208	58.8924	0	0	0	0	0
132	XM_004939122.5	CSRNP1	43.6575	-2.71019	0.424484	-6.38467	1.71771e-10	3.24284e-09	81.3223	77.8069	81.9875	61.6618	17.3956	5.79042	15.4061	7.88945
133	XM_004939159.5	RBM33	73.4317	23.3734	1.97297	11.8468	2.23534e-32	3.10596e-30	0	0	0	0	231.259	194.944	161.251	0
134	XM_004939163.5	ZMYND11	114.168	-24.6134	2.79907	-8.79344	1.45048e-18	7.24971e-17	166.308	377.064	0	369.971	0	0	0	0
135	XM_004939302.5	SGCE	24.76	21.8532	2.16282	10.104	5.30162e-24	3.86896e-22	0	0	0	0	19.4421	81.0659	97.572	0
136	XM_004939617.5	DCDC2	10.7203	-5.37105	2.01589	-2.66436	0.00771361	0.0381855	0	45.8861	11.5475	26.2821	2.04654	0	0	0
137	XM_004939811.5	KCTD1	10.28	-2.54158	0.680109	-3.73701	0.00018622	0.00146318	19.0485	11.9703	21.9403	17.1844	6.13961	1.93014	2.05415	1.97236
138	XM_004939820.5	TRAPPC8	46.6286	22.7297	2.96023	7.67834	1.61167e-14	5.59286e-13	0	0	0	0	222.049	0	150.98	0
139	XM_004939977.5	ANKRD46	17.1632	-3.8509	1.43331	-2.68672	0.00721577	0.0361069	31.5032	50.8738	28.8688	17.1844	0	0	0	8.87563
140	XM_004940679.5	FHL1	24.6306	-21.4982	1.13627	-18.9201	7.79392e-80	3.65862e-77	57.1454	32.9183	55.4282	51.5533	0	0	0	0
141	XM_004940721.5	CLCN5	25.8276	-22.5933	3.04753	-7.41366	1.22859e-13	3.67908e-12	68.1349	0	0	138.486	0	0	0	0
142	XM_004940820.5	GAB3	22.963	-22.1454	2.08331	-10.6299	2.16369e-26	1.9573e-24	60.0759	72.8193	50.8092	0	0	0	0	0
143	XM_004941160.5	CLDN23	13.8654	-2.09232	0.696823	-3.00265	0.00267637	0.0154382	19.0485	15.9604	26.5593	28.3038	1.02327	2.89521	9.24366	7.88945
144	XM_004941179.5	RUFY3	19.2059	-22.1932	3.10204	-7.15439	8.4046e-13	2.18362e-11	0	75.8119	0	77.8354	0	0	0	0
145	XM_004941511.3	SLC43A3	17.8443	21.3959	2.19592	9.74346	1.96744e-22	1.2563e-20	0	0	0	0	0	18.3363	28.7581	95.6596
146	XM_004941610.5	CREB3L1	235.536	-25.6016	2.88197	-8.88339	6.48542e-19	3.32278e-17	614.679	606.495	0	663.117	0	0	0	0
147	XM_004941852.5	SPATA7	82.2877	2.78579	0.666388	4.18043	2.90955e-05	0.000269733	48.3538	18.953	8.08327	7.07594	129.955	174.678	198.225	72.9774
148	XM_004941905.5	SYNE3	26.0123	-22.591	3.0849	-7.32307	2.42356e-13	6.95188e-12	0	137.658	70.44	0	0	0	0	0
149	XM_004942160.5	CPEB3	27.4689	-22.6788	1.16805	-19.416	5.65036e-84	3.16575e-81	59.3433	32.9183	49.6544	77.8354	0	0	0	0
150	XM_004942979.5	SLC35F5	17.048	21.3259	3.10639	6.86518	6.64059e-12	1.44987e-10	0	0	0	0	58.3263	0	78.0576	0
151	XM_004943215.5	TOR1AIP2	67.3996	-23.8945	1.98654	-12.0282	2.52713e-33	3.6577e-31	222.72	0	146.654	169.823	0	0	0	0
152	XM_004943308.5	TPR	38.9727	-23.1534	3.02279	-7.65963	1.86466e-14	6.40045e-13	0	212.473	99.3088	0	0	0	0	0
153	XM_004943825.5	ADAMTSL3	56.0161	-23.6244	1.26933	-18.6117	2.58183e-77	1.09372e-74	42.4927	178.557	167.439	59.6401	0	0	0	0
154	XM_004944685.5	FRMD4B	29.0003	-22.1838	1.13114	-19.612	1.22242e-85	7.19715e-83	45.4232	73.8168	45.0354	67.7269	0	0	0	0
155	XM_004945017.5	CCNI2	11.8467	-7.01013	2.08181	-3.36732	0.000759026	0.0052025	31.5032	30.9233	0	32.3472	0	0	0	0
156	XM_004945083.5	BFAR	21.8185	-2.08457	0.605538	-3.44251	0.000576336	0.0040791	28.5727	39.901	48.4996	24.2604	17.3956	4.82535	6.16244	4.93091
157	XM_004945543.5	PITPNM2	16.8473	-22.0146	3.12119	-7.05328	1.74747e-12	4.22716e-11	30.0379	104.74	0	0	0	0	0	0
158	XM_004945946.5	ADAMTSL2	3470.98	-2.32186	0.142393	-16.306	8.9478e-60	2.48656e-57	5098.39	7262.98	5773.77	5004.71	1106.15	999.813	1172.92	1349.1
159	XM_004946112.5	MFSD11	76.5284	-24.0617	2.00724	-11.9875	4.13379e-33	5.93369e-31	0	137.658	222.867	251.701	0	0	0	0
160	XM_004946309.5	SPAG9	132.25	22.431	2.83635	7.90843	2.60662e-15	9.79939e-14	0	0	0	0	353.027	233.547	471.427	0
161	XM_004947031.5	WISP2	22.4981	-3.8014	1.22451	-3.10443	0.00190649	0.0115538	40.2948	8.97772	84.297	34.3689	8.18614	3.86028	0	0
162	XM_004947134.5	TNFRSF6B	499.723	-2.48125	0.331811	-7.47791	7.55152e-14	2.35051e-12	638.856	833.931	966.529	951.209	94.1406	126.424	275.256	111.439
163	XM_004947453.5	UBE4B	17.4686	-3.55578	0.996381	-3.5687	0.000358756	0.00265038	21.979	32.9183	25.4046	48.5207	0	5.79042	5.13537	0
164	XM_004947671.5	CEP85	79.9107	23.4909	1.95171	12.036	2.29807e-33	3.34009e-31	0	0	0	0	0	223.896	203.361	212.029
165	XM_004947963.5	ARHGAP33	61.8836	-3.27371	0.772125	-4.23987	2.23652e-05	0.000210885	128.211	85.7871	114.321	120.291	11.2559	11.5808	23.6227	0
166	XM_004948503.5	MYO1D	48.6121	-2.07988	0.464644	-4.47629	7.59512e-06	7.8126e-05	89.3812	75.8119	87.7613	61.6618	19.4421	28.9521	6.16244	19.7236
167	XM_004948528.5	TANC2	36.7872	-23.0654	2.1775	-10.5926	3.22476e-26	2.85761e-24	0	161.599	26.5593	106.139	0	0	0	0
168	XM_004949003.5	PCASP1	25.289	21.8873	3.08895	7.08569	1.38354e-12	3.40128e-11	0	0	0	0	0	160.202	42.11	0
169	XM_004949077.5	UHRF2	212.845	-25.3653	3.38355	-7.49665	6.54702e-14	2.06561e-12	922.385	0	0	780.375	0	0	0	0
170	XM_004949171.5	NMRK1	23.7125	-2.57837	0.863764	-2.98504	0.00283545	0.0162654	65.2043	30.9233	28.8688	37.4014	15.349	5.79042	6.16244	0
171	XM_004949193.5	UBQLN1	51.3697	21.9455	2.93709	7.47186	7.90665e-14	2.45007e-12	0	0	0	0	155.537	0	0	255.421
172	XM_004949203.5	HNRNPK	111.809	-23.3826	3.38371	-6.91033	4.83511e-12	1.07942e-10	0	493.775	400.699	0	0	0	0	0
173	XM_004949464.5	ZFYVE16	12.9807	7.19814	2.23858	3.2155	0.00130217	0.00831499	0	0	0	0	73.6753	18.3363	0	11.8342
174	XM_004949630.5	BDP1	40.2008	-23.1962	2.96912	-7.81248	5.60755e-15	2.03755e-13	134.072	187.535	0	0	0	0	0	0
175	XM_015273172.4	ADPRHL	12.9481	2.5276	0.884942	2.85623	0.00428709	0.0232398	0	8.97772	4.61901	2.0217	19.4421	19.3014	22.5956	26.6269
176	XM_015273183.4	AP1S2	18.9665	-22.1749	3.10454	-7.14272	9.15015e-13	2.34402e-11	0	67.8317	0	83.9005	0	0	0	0
177	XM_015274245.4	BIVM	112.716	-4.27702	0.677928	-6.30895	2.80932e-10	5.19359e-09	164.11	139.653	249.427	304.266	14.3257	13.511	16.4332	0
178	XM_015275189.4	CLIP1	11.76	-6.9965	1.39845	-5.00303	5.64365e-07	6.95436e-06	15.3853	42.8936	27.7141	8.08679	0	0	0	0
179	XM_015275423.4	DEPDC5	24.1918	-3.38778	0.722365	-4.68985	2.73409e-06	3.02754e-05	72.5307	30.9233	35.7974	37.4014	6.13961	4.82535	0	5.91709
180	XM_015275783.4	ATXN7L1	31.8883	22.2114	3.02059	7.35332	1.93339e-13	5.62951e-12	0	0	0	0	0	0	140.709	114.397
181	XM_015275921.4	BRD9	111.361	2.07377	0.494399	4.19454	2.73429e-05	0.000254505	72.5307	19.9505	23.0951	54.5858	187.258	159.237	110.924	263.31
182	XM_015276368.4	PDE5A	46.0201	-23.3794	2.01329	-11.6125	3.55882e-31	4.56172e-29	134.072	107.733	0	126.356	0	0	0	0
183	XM_015276379.4	KIAA1109	74.5131	-24.0323	1.96648	-12.221	2.40153e-34	3.61135e-32	227.849	198.507	169.749	0	0	0	0	0
184	XM_015276656.4	SH3D19	217.76	-2.05722	0.723064	-2.84514	0.00443919	0.0239317	452.034	440.906	308.319	203.181	212.84	32.8124	81.1388	10.848
185	XM_015276691.4	MAML3	26.9164	21.9703	3.04914	7.2054	5.78741e-13	1.5706e-11	0	0	0	0	95.1639	0	120.168	0
186	XM_015276711.4	ZNF827	27.7131	-22.0652	1.19706	-18.4329	7.16022e-76	2.92617e-73	67.4022	79.802	30.0236	44.4774	0	0	0	0
187	XM_015276767.4	FRMD6	44.5133	-4.32026	0.9872	-4.37628	1.20721e-05	0.00011978	73.2633	69.8267	121.249	74.8028	0	7.72056	9.24366	0
188	XM_015276850.4	GIGYF2	20.2595	-4.28485	1.59729	-2.68257	0.0073058	0.0365048	28.5727	11.9703	11.5475	102.096	0	0	0	7.88945
189	XM_015276913.4	PIK3CB	38.95	22.4893	2.98761	7.52752	5.17143e-14	1.6572e-12	0	0	0	0	0	0	172.548	139.052
190	XM_015276959.4	PIBF1	16.8064	21.319	3.15187	6.76391	1.34313e-11	2.8449e-10	0	0	0	0	25.5817	0	108.87	0
191	XM_015277174.3	YEATS2	32.9222	-22.9224	1.1731	-19.5401	5.00971e-85	2.90037e-82	35.899	81.797	57.7377	87.9439	0	0	0	0
192	XM_015277219.3	POLK	24.596	-20.7151	2.07564	-9.98008	1.86322e-23	1.2893e-21	53.4822	94.7648	0	48.5207	0	0	0	0
193	XM_015277402.4	CTIF	162.36	-25.0926	2.94279	-8.52681	1.50445e-17	6.89447e-16	0	625.448	196.308	477.121	0	0	0	0
194	XM_015277537.4	DAB2	151.226	-2.47077	0.935409	-2.64138	0.00825699	0.0404238	178.03	344.146	294.462	208.235	85.9545	26.0569	72.9222	0
195	XM_015277553.4	NNT	19.5507	-22.2167	2.20722	-10.0655	7.8512e-24	5.57724e-22	12.4548	0	51.9639	91.9873	0	0	0	0
196	XM_015277609.4	ERBIN	28.9952	22.0769	3.03216	7.28091	3.31578e-13	9.28124e-12	0	0	0	0	124.839	107.123	0	0
197	XM_015277670.3	HMGB1	28.8387	-22.541	3.05068	-7.38883	1.48125e-13	4.38281e-12	0	133.668	0	97.0415	0	0	0	0
198	XM_015277742.4	PPP2R3B	38.4924	22.4723	2.0972	10.7154	8.62077e-27	8.04999e-25	0	0	0	0	117.676	0	146.872	43.392
199	XM_015277781.3	INPP4A	26.5726	-22.5587	2.09128	-10.7871	3.96296e-27	3.83458e-25	93.0444	0	75.059	44.4774	0	0	0	0
200	XM_015277802.4	MAP4K4	94.5297	-24.3559	3.38377	-7.19787	6.11583e-13	1.64559e-11	0	444.896	0	311.341	0	0	0	0
201	XM_015277939.4	LPIN2	499.629	26.0465	1.02552	25.3984	2.62577e-142	4.56057e-138	0	0	0	0	1071.36	1035.52	1006.53	883.619
202	XM_015277989.4	ZNF521	12.218	-7.05256	2.19991	-3.20585	0.00134666	0.0085613	0	54.8639	19.6308	23.2495	0	0	0	0
203	XM_015278323.3	LOC772071	20.2123	21.5705	3.13662	6.87698	6.11347e-12	1.34238e-10	0	0	0	0	135.071	0	0	26.6269
204	XM_015278436.4	SLC6A14	24.734	-2.80846	0.907458	-3.09487	0.001969	0.0118663	49.819	48.8787	38.1069	36.3906	2.04654	15.4411	7.18952	0
205	XM_015278443.4	DOCK11	39.7601	-23.1608	1.32672	-17.4572	3.03349e-68	1.02305e-65	49.819	84.7896	158.201	25.2712	0	0	0	0
206	XM_015278497.4	STARD13	12.0739	-7.03492	2.22501	-3.16174	0.00156827	0.0097664	14.6527	14.9629	66.9757	0	0	0	0	0
207	XM_015278555.3	ZNF185	26.449	-22.6226	3.03453	-7.45504	8.98396e-14	2.76663e-12	92.3117	0	0	119.28	0	0	0	0
208	XM_015278781.4	TPM1	60.7947	-23.3841	2.05681	-11.3691	5.95793e-30	6.99192e-28	55.6801	249.381	181.296	0	0	0	0	0
209	XM_015279017.4	UBE2Q2	23.0604	-3.98705	0.963664	-4.13739	3.51276e-05	0.000320354	57.878	29.9257	55.4282	30.3255	0	5.79042	5.13537	0
210	XM_015279131.4	AARS1	14.3981	3.04951	1.13588	2.68471	0.00725925	0.0362931	5.12843	0	0	7.07594	42.9772	8.68563	25.6768	25.6407
211	XM_015279198.4	PLEKHG4	1229.65	-2.57259	0.135755	-18.9502	4.39717e-80	2.15133e-77	2085.81	2467.88	1780.63	2087.4	301.864	363.832	328.664	421.1
212	XM_015279243.4	OSGIN1	18.6929	20.8968	2.11348	9.88737	4.72276e-23	3.16097e-21	0	0	0	0	0	72.3803	30.8122	46.3505
213	XM_015279317.4	OLFM1	16.1816	-2.144	0.657275	-3.26195	0.00110648	0.00721392	24.9095	10.9728	24.2498	45.4882	4.09307	6.75549	4.1083	8.87563
214	XM_015279450.4	POMT1	78.021	2.55123	0.920766	2.77077	0.00559235	0.0291246	17.5832	0	47.3449	26.2821	153.49	166.957	61.6244	150.886
215	XM_015279510.4	EHMT1	18.3498	-2.6033	0.936755	-2.77906	0.00545161	0.0284962	58.6106	20.948	24.2498	22.2387	3.0698	12.5459	5.13537	0
216	XM_015279512.4	DDR1	87.9818	-2.09708	0.577901	-3.62879	0.000284748	0.00214608	117.954	141.649	85.4518	225.419	9.20941	24.1268	60.5974	39.4473
217	XM_015279679.4	LOC101748065	15.5023	-21.8969	2.09894	-10.4323	1.76501e-25	1.46678e-23	41.7601	34.9134	47.3449	0	0	0	0	0
218	XM_015279785.4	ADAMTSL2	92.2265	-24.3131	1.16258	-20.913	4.0761e-97	3.01258e-94	117.221	323.198	196.308	101.085	0	0	0	0
219	XM_015279787.4	SARDH	123.145	-2.21741	0.261977	-8.46416	2.58016e-17	1.16702e-15	187.554	231.426	215.939	175.888	44.0005	27.022	44.1642	59.1709
220	XM_015279825.4	DAB2IP	44.2829	-3.50793	1.21778	-2.88058	0.0039694	0.021769	84.9854	92.7698	107.392	40.434	20.4654	0	8.21659	0
221	XM_015279906.4	CEP95	13.2434	-7.17023	2.13308	-3.36144	0.000775379	0.00530099	45.4232	18.953	41.5711	0	0	0	0	0
222	XM_015279936.4	CDC42EP4	37.4673	3.99834	0.755035	5.29557	1.18649e-07	1.61628e-06	4.3958	6.98267	0	6.06509	40.9307	68.52	130.438	42.4058
223	XM_015279974.4	HELZ	38.1893	22.4624	2.99589	7.49774	6.49297e-14	2.05042e-12	0	0	0	0	0	99.4022	0	206.112
224	XM_015279993.4	ARNT	17.3804	21.3658	3.09943	6.89345	5.44534e-12	1.20481e-10	0	0	0	0	0	57.9042	81.1388	0
225	XM_015280209.4	KDM4C	11.3687	-6.94759	2.20156	-3.15575	0.00160084	0.00994072	0	21.9455	50.8092	18.1953	0	0	0	0
226	XM_015280315.4	FANCC	15.3505	-21.8373	3.1048	-7.03338	2.01583e-12	4.81927e-11	43.958	0	0	78.8462	0	0	0	0
227	XM_015280326.4	APBA1	56.266	22.8432	1.4113	16.186	6.33638e-59	1.74688e-56	0	0	0	0	51.1634	110.018	24.6498	264.297
228	XM_015280554.4	SESN3	541.817	-2.25474	0.383614	-5.87762	4.16201e-09	6.78441e-08	999.311	1107.25	836.042	640.878	361.214	162.132	96.5449	131.162
229	XM_015280709.4	RASGRF2	27.3791	-22.6729	3.05666	-7.41755	1.19309e-13	3.58515e-12	0	99.7525	0	119.28	0	0	0	0
230	XM_015280901.4	IL18BP	34.5237	2.17086	0.532714	4.0751	4.59952e-05	0.000408942	18.3158	4.98762	9.23803	17.1844	77.7684	35.7076	63.6786	49.3091
231	XM_015281095.4	CCM2	23.0854	21.7604	3.08898	7.0445	1.86123e-12	4.47428e-11	0	0	0	0	51.1634	0	133.52	0
232	XM_015281099.4	LOC420419	20.1849	-22.2581	2.20769	-10.0821	6.62904e-24	4.75771e-22	52.0169	96.7599	12.7023	0	0	0	0	0
233	XM_015281431.4	FAM126A	82.9841	-24.1772	3.38382	-7.14495	9.00313e-13	2.31147e-11	0	94.7648	0	569.108	0	0	0	0
234	XM_015281444.4	IGF2BP3	11.1921	-6.92685	2.21087	-3.13309	0.00172977	0.0106255	7.32633	50.8738	0	31.3363	0	0	0	0
235	XM_015281794.4	UBE2E1	36.2481	2.89406	0.92458	3.13014	0.00174725	0.0107196	12.4548	15.9604	5.77377	0	117.676	25.0918	64.7056	48.3229
236	XM_015281958.4	ANKIB1	10.3082	-6.80703	2.17651	-3.1275	0.00176299	0.0108047	16.8506	15.9604	49.6544	0	0	0	0	0
237	XM_015281964.4	CDK14	48.5428	-23.45	2.93491	-7.99002	1.34917e-15	5.20734e-14	161.912	0	0	226.43	0	0	0	0
238	XM_015282143.4	ZMYND11	51.3109	-23.4475	2.0739	-11.306	1.22546e-29	1.41424e-27	63.0064	242.399	105.083	0	0	0	0	0
239	XM_015282151.3	ESYT2	23.8813	-22.4875	2.27933	-9.86584	5.85423e-23	3.88831e-21	9.52423	31.9208	0	149.606	0	0	0	0
240	XM_015282391.4	SOCS6	57.755	-23.6817	1.14434	-20.6947	3.86786e-95	2.68716e-92	99.6381	164.592	62.3567	135.454	0	0	0	0
241	XM_015282956.4	OSR2	32.6739	-22.9135	3.01731	-7.59402	3.10136e-14	1.027e-12	105.499	0	155.892	0	0	0	0	0
242	XM_015283047.4	TRPS1	61.2119	-23.4318	2.00415	-11.6917	1.40582e-31	1.86389e-29	212.464	160.601	116.63	0	0	0	0	0
243	XM_015283137.4	FAM49B	19.1134	-22.1129	3.09207	-7.1515	8.58371e-13	2.22139e-11	108.43	0	0	44.4774	0	0	0	0
244	XM_015283231.4	E2F7	10.283	-6.80438	2.14409	-3.17355	0.00150587	0.00943193	16.1179	41.896	24.2498	0	0	0	0	0
245	XM_015283525.4	ISM1	45.8174	-2.1367	0.324296	-6.58873	4.43595e-11	8.85584e-10	84.2528	80.7995	64.6662	68.7377	18.4188	19.3014	19.5144	10.848
246	XM_015283643.4	MIA3	150.013	-2.28261	0.748365	-3.05013	0.00228744	0.0135157	129.676	398.012	331.414	136.465	96.1872	82.996	17.4603	7.88945
247	XM_015283822.4	NEDD1	15.7037	-20.3172	2.22006	-9.15166	5.60667e-20	3.14127e-18	22.7116	89.7772	0	13.141	0	0	0	0
248	XM_015283850.4	TRERF1	21.5375	-22.3486	3.07281	-7.27302	3.51534e-13	9.81612e-12	93.777	0	78.5232	0	0	0	0	0
249	XM_015283913.4	TMEM63A	11.8278	-4.51319	1.36432	-3.30801	0.000939615	0.0062756	24.9095	4.98762	33.4879	27.2929	0	0	0	3.94473
250	XM_015284087.4	REPS1	35.8537	22.3688	3.00484	7.44427	9.74838e-14	2.98879e-12	0	0	0	0	105.397	181.433	0	0
251	XM_015284138.4	L3MBTL3	53.2602	-23.5767	2.92159	-8.06982	7.03997e-16	2.78845e-14	134.804	291.277	0	0	0	0	0	0
252	XM_015284178.4	BCLAF1	24.5657	-22.5027	3.14824	-7.1477	8.82418e-13	2.27393e-11	0	0	27.7141	168.812	0	0	0	0
253	XM_015284274.3	ZC3H12D	12.2208	-7.05246	2.1696	-3.25057	0.00115172	0.00745988	0	41.896	34.6426	21.2278	0	0	0	0
254	XM_015284281.4	STXBP5	17.934	21.4074	3.09534	6.916	4.64562e-12	1.03979e-10	0	0	0	0	67.5357	0	0	75.936
255	XM_015284297.4	FBXO30	16.4245	-21.9809	2.13545	-10.2934	7.54915e-25	5.94637e-23	67.4022	40.8985	23.0951	0	0	0	0	0
256	XM_015284305.4	UTRN	269.933	-2.05583	0.528955	-3.88658	0.000101667	0.000846099	451.302	490.782	438.806	359.862	187.258	140.9	69.841	20.7098
257	XM_015284377.4	PDGFB	22.0393	-22.3629	3.05686	-7.31564	2.56152e-13	7.29938e-12	89.3812	0	0	86.933	0	0	0	0
258	XM_015284445.4	RNF146	11.8884	-7.01576	1.24066	-5.65485	1.55984e-08	2.37025e-07	27.1074	32.9183	21.9403	13.141	0	0	0	0
259	XM_015284614.4	FHL5	57.7449	-2.842	0.597007	-4.76042	1.93194e-06	2.19241e-05	89.3812	191.525	75.059	49.5316	10.2327	26.0569	11.2978	8.87563
260	XM_015284717.4	PRSS35	143.099	-2.37951	0.27141	-8.7672	1.83172e-18	9.03815e-17	188.287	260.354	195.153	316.396	60.3728	40.533	46.2183	37.4749
261	XM_015284720.4	DOPEY2	63.9688	-23.8267	1.97779	-12.0471	2.00811e-33	2.94328e-31	194.88	191.525	0	125.345	0	0	0	0
262	XM_015284742.4	COL12A1	570.25	-2.69533	0.202423	-13.3153	1.88502e-40	3.39273e-38	1043.27	1119.22	795.625	993.665	101.304	170.817	194.117	143.983
263	XM_015284796.4	OGFRL1	15.6034	-21.9107	3.1562	-6.94214	3.86217e-12	8.79162e-11	0	35.9109	88.916	0	0	0	0	0
264	XM_015284799.4	FAM135A	66.9559	5.38323	2.06052	2.61257	0.00898654	0.0433744	0	0	12.7023	0	0	145.726	185.9	191.319
265	XM_015284883.4	DST	12.5824	7.15336	2.18719	3.27057	0.00107329	0.00702657	0	0	0	0	0	11.5808	32.8664	56.2123
266	XM_015284902.4	FAM83B	104.437	-2.27774	0.250394	-9.09659	9.32154e-20	5.12345e-18	158.249	209.48	150.118	174.877	33.7678	45.3583	38.0017	25.6407
267	XM_015284922.4	ARHGEF10	39.9532	21.4335	2.16692	9.89124	4.5438e-23	3.05887e-21	0	0	0	0	24.5584	81.0659	0	214.001
268	XM_015284924.4	ARHGEF10	18.0724	-22.093	3.0798	-7.17351	7.30997e-13	1.92953e-11	71.798	0	0	72.7811	0	0	0	0
269	XM_015285112.4	HMBOX1	15.945	-21.9407	2.18449	-10.0439	9.7761e-24	6.90229e-22	0	38.9035	21.9403	66.716	0	0	0	0
270	XM_015285150.4	CHADL	24.5007	21.8388	2.08335	10.4825	1.03952e-25	8.87218e-24	0	0	0	0	59.3495	0	63.6786	72.9774
271	XM_015285163.4	CD2AP	15.5771	-21.9105	1.29054	-16.9778	1.19998e-64	3.78944e-62	24.9095	26.9332	16.1665	56.6075	0	0	0	0
272	XM_015285165.3	CD2AP	13.5229	7.25702	2.24986	3.22554	0.00125736	0.00806743	0	0	0	0	74.6986	0	23.6227	9.86182
273	XM_015285274.4	TLL1	23.1993	-22.3214	3.05099	-7.3161	2.55276e-13	7.28039e-12	79.857	105.738	0	0	0	0	0	0
274	XM_015285303.4	ETFDH	64.8997	23.1974	2.10595	11.0152	3.22865e-28	3.36798e-26	0	0	0	0	0	144.761	338.934	35.5025
275	XM_015285393.4	CLOCK	109.102	-3.11632	0.879781	-3.54216	0.000396868	0.00290415	269.609	147.634	132.797	232.495	46.0471	30.8823	13.352	0
276	XM_015285414.4	PDGFRA	41.8914	-23.2496	2.05683	-11.3036	1.2595e-29	1.44394e-27	61.5412	177.559	0	96.0307	0	0	0	0
277	XM_015285427.4	PDLIM3	21.3788	-22.3347	2.36897	-9.42801	4.17939e-21	2.46485e-19	8.05896	0	147.808	15.1627	0	0	0	0
278	XM_015285755.4	BST1	63.6663	-2.47464	0.448633	-5.51596	3.46877e-08	5.05006e-07	128.211	125.688	71.5947	106.139	11.2559	29.9172	25.6768	10.848
279	XM_015285765.4	TBC1D14	151.746	24.3852	2.92634	8.33301	7.88142e-17	3.39252e-15	0	0	0	0	491.169	0	592.622	130.176
280	XM_015285781.4	SH3BP2	16.0213	-21.9478	2.1536	-10.1912	2.17042e-24	1.62838e-22	27.84	0	75.059	25.2712	0	0	0	0
281	XM_015285882.4	FGFR3	19.0875	-2.49166	0.698165	-3.56887	0.000358518	0.00264919	13.92	18.953	47.3449	49.5316	4.09307	3.86028	5.13537	9.86182
282	XM_015286010.4	NAT8L	14.0126	2.01989	0.598317	3.37596	0.000735599	0.00506692	5.12843	2.99257	9.23803	5.05424	18.4188	32.8124	24.6498	13.8065
283	XM_015286359.4	FAR1	30.7677	-22.8308	3.03481	-7.52298	5.35403e-14	1.71098e-12	79.857	0	166.285	0	0	0	0	0
284	XM_015286845.4	CTNND1	32.4321	-22.4231	1.22263	-18.3401	3.9642e-75	1.58281e-72	88.6486	32.9183	43.8806	94.009	0	0	0	0
285	XM_015287079.4	LRRC57	10.7865	-4.39254	1.28509	-3.41808	0.000630638	0.00441307	25.6422	28.9282	20.7856	7.07594	0	3.86028	0	0
286	XM_015287121.3	PLA2G4B	10.8127	-6.87812	2.13312	-3.22444	0.0012622	0.00809545	23.4443	46.8837	0	16.1736	0	0	0	0
287	XM_015287368.4	CFL2	11.1893	-6.92546	2.22473	-3.11295	0.00185229	0.0112705	20.5137	0	58.8924	10.1085	0	0	0	0
288	XM_015287503.4	DAAM1	155.744	-2.09436	0.508116	-4.12181	3.75907e-05	0.00034067	332.615	180.552	307.164	189.029	37.8609	33.7775	130.438	34.5164
289	XM_015287584.4	KIAA1549	16.0174	-21.9405	3.13524	-6.99803	2.59594e-12	6.0847e-11	0	58.854	69.2852	0	0	0	0	0
290	XM_015287601.4	LGALSL2	20.6955	-22.2891	3.09422	-7.20347	5.87001e-13	1.58806e-11	0	91.7723	0	73.792	0	0	0	0
291	XM_015287645.4	NPAS3	17.7183	-22.0775	3.16125	-6.98378	2.8735e-12	6.66779e-11	0	111.723	30.0236	0	0	0	0	0
292	XM_015287744.4	NRDE2	24.0023	-22.4942	2.16013	-10.4134	2.15452e-25	1.78195e-23	21.2464	110.725	60.0472	0	0	0	0	0
293	XM_015287858.4	CEP170B	54.4106	-23.6022	2.02125	-11.677	1.67067e-31	2.18997e-29	192.682	75.8119	0	166.79	0	0	0	0
294	XM_015288322.4	CAMK2G	17.1047	21.341	3.09971	6.88486	5.78436e-12	1.27575e-10	0	0	0	0	0	76.2406	60.5974	0
295	XM_015288585.4	FGFR2	18.6553	-21.8343	2.09613	-10.4165	2.08503e-25	1.72858e-23	51.2843	59.8515	38.1069	0	0	0	0	0
296	XM_015288682.4	ATE1	45.8079	22.7147	2.96284	7.66653	1.76712e-14	6.08974e-13	0	0	0	0	0	0	138.655	227.808
297	XM_015288731.4	CNNM2	31.3344	-22.8577	3.05013	-7.49402	6.67959e-14	2.10362e-12	0	76.8094	0	173.866	0	0	0	0
298	XM_015288789.4	LCOR	54.6031	-23.6089	2.94695	-8.01131	1.13489e-15	4.42453e-14	0	276.314	160.511	0	0	0	0	0
299	XM_015288965.4	GPAM	61.0814	-23.7568	1.0933	-21.7295	1.08053e-104	1.01445e-101	80.5896	149.629	127.023	131.41	0	0	0	0
300	XM_015289147.4	COL6A3	150.545	-2.20076	0.262202	-8.39339	4.72327e-17	2.08478e-15	271.074	282.299	228.641	207.224	30.698	66.5899	61.6244	56.2123
301	XM_015289155.4	COL6A3	479.111	-2.4751	0.429021	-5.76918	7.96563e-09	1.24866e-07	780.987	990.542	495.389	981.534	192.374	43.4282	136.601	212.029
302	XM_015289312.4	KANSL1L	49.7751	22.8282	2.9384	7.76894	7.91479e-15	2.82856e-13	0	0	0	0	180.095	218.106	0	0
303	XM_015289351.4	NCKAP1	23.9384	-21.9033	1.31251	-16.6881	1.59928e-62	4.8308e-60	72.5307	21.9455	24.2498	72.7811	0	0	0	0
304	XM_015289403.4	ANKRD44	22.2922	21.7122	3.07458	7.06182	1.6433e-12	3.99744e-11	0	0	0	0	100.28	0	78.0576	0
305	XM_015289581.4	HNRNPA3	169.578	23.8324	2.85891	8.33617	7.67326e-17	3.31525e-15	0	0	0	0	0	336.81	547.43	472.381
306	XM_015289786.4	GLI2	28.18	-22.2329	2.18071	-10.1953	2.08176e-24	1.56864e-22	49.819	19.9505	0	155.671	0	0	0	0
307	XM_015290411.4	PPFIBP1	348.423	-25.7572	1.03865	-24.7988	9.24654e-136	6.42394e-132	623.471	880.814	570.448	712.649	0	0	0	0
308	XM_015290824.4	PTGFR	59.3772	-2.30313	0.622918	-3.69733	0.00021788	0.00168264	93.777	151.624	106.237	43.4665	16.3723	42.4631	9.24366	11.8342
309	XM_015290884.4	PRKACB	12.3097	-7.06356	2.21574	-3.18791	0.00143307	0.00904442	10.2569	0	26.5593	61.6618	0	0	0	0
310	XM_015291016.4	EPS15	20.8358	-3.84071	1.442	-2.66346	0.00773415	0.0382763	31.5032	30.9233	43.8806	49.5316	0	0	0	10.848
311	XM_015291082.3	ERICH3	30.8983	-2.3804	0.800148	-2.97495	0.00293034	0.0167365	49.0864	59.8515	60.0472	38.4123	0	8.68563	13.352	17.7513
312	XM_015291268.4	SCUBE1	34.8036	-22.9913	2.99614	-7.67364	1.67182e-14	5.76704e-13	110.628	0	0	167.801	0	0	0	0
313	XM_015291853.4	CP	296.283	-3.47309	0.165882	-20.9371	2.45877e-97	1.85674e-94	564.127	617.468	536.96	455.893	42.9772	51.1487	52.3808	49.3091
314	XM_015291877.4	NEDD4	37.4056	-3.09432	0.918761	-3.36793	0.000757356	0.00519208	64.4717	104.74	46.1901	52.5641	5.11634	21.2315	0	4.93091
315	XM_015291920.4	MYEF2	21.6726	-4.23624	1.61025	-2.6308	0.00851833	0.0414892	59.3433	12.9678	84.297	8.08679	0	8.68563	0	0
316	XM_015291927.4	MYEF2	11.1698	-6.92402	2.22084	-3.11775	0.00182239	0.0111158	14.6527	60.849	13.857	0	0	0	0	0
317	XM_015292378.4	CHD9	15.0733	-21.8248	3.15151	-6.92519	4.35395e-12	9.79555e-11	99.6381	20.948	0	0	0	0	0	0
318	XM_015292496.4	PDP2	10.0566	-6.77363	1.58533	-4.27269	1.93127e-05	0.000184354	17.5832	49.8762	6.92852	6.06509	0	0	0	0
319	XM_015292696.4	PMFBP1	23.6424	2.11777	0.518249	4.0864	4.38122e-05	0.000391478	13.1874	12.9678	4.61901	4.0434	44.0005	35.7076	41.083	33.5302
320	XM_015292966.4	MITF	43.1243	-23.286	2.05967	-11.3057	1.23e-29	1.41479e-27	70.3328	169.579	105.083	0	0	0	0	0
321	XM_015292967.4	MITF	81.8428	-24.1179	3.38383	-7.12741	1.02277e-12	2.5895e-11	429.323	0	0	225.419	0	0	0	0
322	XM_015293040.4	SLMAP	91.3798	23.6767	1.16888	20.2559	3.15022e-91	2.10441e-88	0	0	0	0	280.375	223.896	72.9222	153.844
323	XM_015293055.4	VGLL4	23.9903	-4.15062	1.58276	-2.62239	0.00873142	0.0423608	49.0864	9.97525	26.5593	96.0307	0	0	10.2707	0
324	XM_015293159.4	TMCC1	79.3613	23.481	1.96402	11.9556	6.07187e-33	8.64421e-31	0	0	0	0	260.933	158.272	215.685	0
325	XM_015293160.4	TMCC1	17.5616	-22.0725	3.11301	-7.0904	1.33729e-12	3.29224e-11	0	76.8094	0	63.6835	0	0	0	0
326	XM_015293485.4	ECM2	13.5061	-7.19638	2.43613	-2.95402	0.00313666	0.0177427	5.12843	0	95.8445	7.07594	0	0	0	0
327	XM_015293495.4	SLC38A3	11.1456	-2.17363	0.703131	-3.09136	0.00199244	0.0119805	13.92	18.953	30.0236	10.1085	7.16287	1.93014	4.1083	2.95854
328	XM_015293562.3	C12orf57	45.2801	2.36527	0.474164	4.98829	6.09159e-07	7.47451e-06	10.2569	18.953	12.7023	17.1844	72.652	81.0659	111.951	37.4749
329	XM_015293584.4	SLIT3	168.392	-2.05593	0.624193	-3.29374	0.000988629	0.00655507	377.306	239.406	275.986	193.072	101.304	9.6507	111.951	38.4611
330	XM_015293744.4	FLT4	22.8422	-22.4284	3.09371	-7.24968	4.17749e-13	1.15536e-11	0	100.75	81.9875	0	0	0	0	0
331	XM_015293862.4	LOC101751218	48.9091	2.87675	0.911293	3.15678	0.00159522	0.00991292	14.6527	26.9332	0	5.05424	133.025	55.9741	94.4908	61.1433
332	XM_015293986.4	PITX1	22.0057	-22.3761	1.22546	-18.2594	1.7426e-74	6.80142e-72	31.5032	31.9208	35.7974	76.8245	0	0	0	0
333	XM_015294026.4	P4HA2	11.4297	-2.33491	0.812967	-2.87209	0.00407768	0.0222756	17.5832	16.9579	18.4761	23.2495	8.18614	0	2.05415	4.93091
334	XM_015294184.4	EPN2	83.8981	-4.52705	1.11358	-4.06531	4.79684e-05	0.000425288	98.1728	290.28	81.9875	172.855	0	13.511	14.379	0
335	XM_015294266.4	USP42	16.2234	21.1957	2.21662	9.56217	1.1531e-21	7.05198e-20	0	0	0	0	0	9.6507	69.841	50.2953
336	XM_015294267.4	TECPR1	23.9177	-22.1364	3.08825	-7.16792	7.61451e-13	2.0008e-11	0	82.7946	108.547	0	0	0	0	0
337	XM_015294456.4	CASKIN1	14.0363	-7.25524	2.15888	-3.36066	0.000777575	0.00531182	57.878	12.9678	0	41.4448	0	0	0	0
338	XM_015294459.4	HEXDCL	13.7423	3.49825	1.14829	3.04647	0.00231544	0.0136509	2.1979	0	6.92852	0	44.0005	21.2315	26.7039	8.87563
339	XM_015294761.4	ANKFN1L	21.8202	-22.3509	3.17228	-7.04569	1.84545e-12	4.4447e-11	0	152.621	21.9403	0	0	0	0	0
340	XM_015295124.3	MYH10	98.6848	-2.75709	0.838263	-3.28905	0.00100527	0.00664463	189.752	216.463	142.035	139.497	46.0471	24.1268	0	31.5578
341	XM_015295514.4	ACSF2	18.9473	3.99663	1.55208	2.57503	0.0100233	0.0476109	0	8.97772	0	0	58.3263	37.6377	7.18952	39.4473
342	XM_015296044.4	DCBLD2	375.208	-26.2128	1.58531	-16.5348	2.06059e-61	6.01502e-59	323.824	2137.7	189.38	350.765	0	0	0	0
343	XM_015296279.4	NCOA6	130.722	-24.7848	1.03763	-23.8861	4.27145e-126	1.23648e-122	281.331	244.394	230.951	289.103	0	0	0	0
344	XM_015296289.4	TGIF2	21.3787	-22.3207	3.12952	-7.13231	9.86966e-13	2.50983e-11	0	136.661	0	34.3689	0	0	0	0
345	XM_015296414.4	SLC9A8	24.2306	21.8275	3.06151	7.12964	1.00632e-12	2.55343e-11	0	0	0	0	0	0	112.978	80.8669
346	XM_015296756.3	ZHX3	33.233	-22.9368	3.01288	-7.61293	2.67956e-14	8.95859e-13	81.3223	184.542	0	0	0	0	0	0
347	XM_015297043.4	ABI3BP	45.25	-4.21933	1.58153	-2.66788	0.00763317	0.0378629	97.4402	128.681	25.4046	91.9873	0	0	18.4873	0
348	XM_015297144.4	RERE	162.704	-25.0952	3.3836	-7.41672	1.20054e-13	3.60441e-12	0	709.24	592.389	0	0	0	0	0
349	XM_015297203.4	PDPN	21.6258	21.6691	3.07159	7.05467	1.73007e-12	4.19089e-11	0	0	0	0	0	88.7865	84.2201	0
350	XM_015297243.4	ZNF362	19.2054	21.5043	2.19049	9.81715	9.49896e-23	6.23753e-21	0	0	0	0	66.5124	74.3104	0	12.8204
351	XM_015297258.3	NXPE3	52.5844	-4.14642	1.18057	-3.51222	0.000444383	0.00322064	163.377	79.802	60.0472	95.0198	4.09307	18.3363	0	0
352	XM_015297489.4	HHLA2	37.4786	-23.0966	2.05409	-11.2442	2.47357e-29	2.79884e-27	115.756	0	106.237	77.8354	0	0	0	0
353	XM_015297516.4	RPS6KA1	44.2153	22.6551	2.96482	7.6413	2.15032e-14	7.30164e-13	0	0	0	0	154.513	0	0	199.209
354	XM_015297535.4	PUM1	132.395	-24.8135	2.79236	-8.8862	6.32331e-19	3.25707e-17	325.289	379.059	0	354.808	0	0	0	0
355	XM_015297834.4	NFYC	49.1519	22.8136	2.94594	7.74409	9.62721e-15	3.41594e-13	0	0	0	0	237.398	0	0	155.817
356	XM_015298049.4	MSANTD2	20.5593	21.5998	3.07867	7.01594	2.28411e-12	5.40117e-11	0	0	0	0	92.0941	72.3803	0	0
357	XM_015298079.4	ROBO3	15.1278	-7.35884	1.16807	-6.30001	2.97631e-10	5.48187e-09	24.9095	35.9109	36.9521	23.2495	0	0	0	0
358	XM_015298591.4	UBAP2L	83.9213	-24.1993	3.38382	-7.15149	8.58411e-13	2.22139e-11	271.074	0	0	400.296	0	0	0	0
359	XM_015298595.4	UBAP2L	82.7563	-24.1783	1.11448	-21.6947	2.30026e-104	2.10274e-101	191.217	86.7847	169.749	214.3	0	0	0	0
360	XM_015298981.4	FRS3	34.4804	-22.701	1.18188	-19.2076	3.19885e-82	1.68361e-79	66.6696	90.7748	33.4879	84.9113	0	0	0	0
361	XM_015298982.4	FRS3	16.7317	-22.0053	3.16403	-6.95484	3.52957e-12	8.0982e-11	0	29.9257	103.928	0	0	0	0	0
362	XM_015299058.4	DYRK3	25.3936	21.8934	3.12873	6.99752	2.60532e-12	6.10255e-11	0	0	0	0	0	0	24.6498	178.499
363	XM_015299357.4	MAPT	39.1985	22.4985	2.15519	10.4392	1.64146e-25	1.37728e-23	0	0	0	0	148.374	21.2315	0	143.983
364	XM_015299955.4	LOC100859819	10.7532	2.3097	0.71126	3.24733	0.00116494	0.00753709	3.66316	2.99257	6.92852	1.01085	25.5817	9.6507	17.4603	18.7374
365	XM_015300126.4	SLC25A42	111.964	-24.5826	2.78612	-8.82324	1.11196e-18	5.58991e-17	304.775	302.25	288.688	0	0	0	0	0
366	XM_015300162.4	ARHGEF18	24.7618	-21.8467	3.08967	-7.0709	1.53934e-12	3.763e-11	0	0	72.7495	125.345	0	0	0	0
367	XM_015300455.4	LOC107055444	14.2828	-3.38816	0.991118	-3.41853	0.000629607	0.00440674	32.9685	31.9208	24.2498	15.1627	0	4.82535	5.13537	0
368	XM_015301694.3	NYX	29.1743	-22.7604	3.0587	-7.44118	9.9787e-14	3.04596e-12	0	123.693	109.702	0	0	0	0	0
369	XM_015302148.4	ZNFY3	16.9521	21.2587	1.42627	14.9051	3.0551e-50	7.075e-48	0	0	0	0	11.2559	53.0789	56.4891	14.7927
370	XM_015302675.4	POLA1	18.8501	-22.1669	3.1236	-7.09659	1.27872e-12	3.15924e-11	27.1074	123.693	0	0	0	0	0	0
371	XM_025141452.3	ANKMY1	17.7	-22.0806	1.33659	-16.5201	2.63084e-61	7.61561e-59	35.1664	18.953	69.2852	18.1953	0	0	0	0
372	XM_025141458.3	CCDC189	25.2654	-22.5645	1.17944	-19.1315	1.38005e-81	7.0498e-79	71.798	47.8812	28.8688	53.575	0	0	0	0
373	XM_025141496.3	C5	27.9082	22.0257	2.07673	10.606	2.79516e-26	2.50892e-24	0	0	0	0	92.0941	68.52	62.6515	0
374	XM_025141508.3	PRRC2B	517.425	-26.169	1.1211	-23.3423	1.6487e-120	3.57943e-117	525.298	2010.01	948.053	656.041	0	0	0	0
375	XM_025141620.3	SMAD9	19.3635	-22.1976	3.08294	-7.20014	6.01519e-13	1.61976e-11	104.034	50.8738	0	0	0	0	0	0
376	XM_025141662.3	ZNF606	14.1981	7.32805	1.20183	6.09739	1.07817e-09	1.87262e-08	0	0	0	0	33.7678	32.8124	16.4332	30.5716
377	XM_025141791.3	TMEM94	13.4578	7.25053	2.16011	3.35656	0.000789185	0.0053795	0	0	0	0	37.8609	55.009	0	14.7927
378	XM_025141947.3	PDE3A	84.1706	23.5627	3.38383	6.96333	3.32316e-12	7.6702e-11	0	0	0	0	0	0	168.44	504.925
379	XM_025142262.3	CTSA	11.9015	-3.91194	1.45108	-2.69589	0.00702008	0.0352343	39.5622	5.98515	18.4761	25.2712	0	0	0	5.91709
380	XM_025142401.3	PLAGL2	19.541	-22.2165	3.12953	-7.09897	1.25687e-12	3.1119e-11	29.3053	0	127.023	0	0	0	0	0
381	XM_025142495.3	PER3	12.3477	-3.17681	1.08716	-2.92212	0.00347661	0.0194128	9.52423	36.9084	17.3213	25.2712	0	4.82535	0	4.93091
382	XM_025142507.3	TIGAR	10.0715	-6.77024	1.40653	-4.81342	1.48369e-06	1.71968e-05	5.12843	26.9332	24.2498	24.2604	0	0	0	0
383	XM_025143070.3	NFYC	20.0528	21.5628	3.08314	6.99378	2.6758e-12	6.25501e-11	0	0	0	0	72.652	0	0	87.7702
384	XM_025143151.3	CNR2	12.0209	-2.55301	0.835753	-3.05475	0.00225251	0.0133342	24.1769	28.9282	13.857	15.1627	7.16287	4.82535	2.05415	0
385	XM_025143678.3	CSRP1	11.9868	-2.42043	0.674169	-3.59025	0.000330363	0.00246368	21.2464	23.9406	17.3213	18.1953	8.18614	0.96507	3.08122	2.95854
386	XM_025144073.3	SENP7	15.0572	-21.8599	3.12367	-6.99814	2.59377e-12	6.08372e-11	31.5032	0	0	88.9547	0	0	0	0
387	XM_025144993.3	MIER3	56.5067	-23.6526	2.89575	-8.16802	3.13493e-16	1.28873e-14	233.71	0	0	218.343	0	0	0	0
388	XM_025145683.3	LOC107050029	14.5576	-2.7486	0.588799	-4.66814	3.03937e-06	3.34321e-05	18.3158	22.9431	36.9521	23.2495	4.09307	2.89521	3.08122	4.93091
389	XM_025146614.3	SHROOM2	105.153	-2.82117	0.57642	-4.8943	9.86564e-07	1.17606e-05	202.939	181.55	183.606	168.812	42.9772	7.72056	9.24366	44.3782
390	XM_025146679.3	CSRP2	24.6377	-3.96161	0.790257	-5.01306	5.35718e-07	6.62722e-06	68.1349	41.896	35.7974	39.4231	0	6.75549	4.1083	0.986182
391	XM_025146753.3	RUNX1	44.9075	-3.81145	0.757145	-5.03398	4.80406e-07	5.99851e-06	121.617	103.743	55.4282	54.5858	5.11634	11.5808	7.18952	0
392	XM_025146835.3	FRY	44.1478	-23.318	2.98626	-7.80841	5.79142e-15	2.09778e-13	0	121.698	0	231.484	0	0	0	0
393	XM_025146886.3	PTHLH	68.1191	2.94585	0.860948	3.42163	0.000622466	0.00436711	38.8295	10.9728	0	12.1302	104.373	106.158	131.465	141.024
394	XM_025146910.3	DLG2	20.8729	-22.2924	3.10709	-7.17469	7.24696e-13	1.91436e-11	0	68.8292	98.1541	0	0	0	0	0
395	XM_025147059.3	MYBL1	14.3444	7.34228	2.12146	3.46097	0.000538243	0.00383134	0	0	0	0	26.605	34.7425	53.4078	0
396	XM_025147075.3	EGFR	59.5461	-23.5422	1.31702	-17.8753	1.83709e-71	6.78883e-69	90.8465	229.431	27.7141	128.378	0	0	0	0
397	XM_025147145.3	DHX30	734.321	2.0606	0.373663	5.51459	3.49591e-08	5.08319e-07	506.249	169.579	316.402	142.53	877.964	1109.83	1302.33	1449.69
398	XM_025147215.3	NOD1	62.0819	-23.7828	1.23261	-19.2947	5.95254e-83	3.18113e-80	37.3643	128.681	187.07	143.541	0	0	0	0
399	XM_025147462.3	BRD1	91.6576	23.6821	1.05715	22.4018	3.7832e-111	4.86729e-108	0	0	0	0	207.723	165.992	212.604	146.941
400	XM_025148064.3	RRM2B	13.1737	-2.08911	0.560171	-3.72942	0.000191924	0.00150087	18.3158	18.953	20.7856	27.2929	7.16287	2.89521	3.08122	6.90327
401	XM_025148296.3	KMT2C	26.4598	-22.6226	3.0967	-7.30541	2.76423e-13	7.83844e-12	0	44.8886	0	166.79	0	0	0	0
402	XM_025148357.3	SVIL	16.0041	-21.9416	2.23263	-9.82772	8.55315e-23	5.6271e-21	10.9895	91.7723	0	25.2712	0	0	0	0
403	XM_025148863.3	MARK1	12.2736	7.11742	2.17039	3.27933	0.00104053	0.00684819	0	0	0	0	50.1401	12.5459	0	35.5025
404	XM_025149175.3	ARFGEF3	38.6938	-23.1442	3.00186	-7.70994	1.25875e-14	4.41224e-13	218.325	0	91.2255	0	0	0	0	0
405	XM_025149374.3	SASH1	42.8605	-5.59735	1.19505	-4.68377	2.81651e-06	3.1089e-05	42.4927	79.802	84.297	129.389	0	0	0	6.90327
406	XM_025149376.3	SASH1	19.1821	-21.4681	1.49152	-14.3934	5.69108e-47	1.21283e-44	64.4717	7.9802	17.3213	63.6835	0	0	0	0
407	XM_025149416.3	HEATR5B	43.9564	-23.3174	2.03751	-11.4441	2.51751e-30	3.00518e-28	106.232	142.646	102.773	0	0	0	0	0
408	XM_025149553.3	PLS3	81.4069	22.8507	3.38384	6.7529	1.44921e-11	3.06026e-10	0	0	0	0	251.724	0	399.532	0
409	XM_025149598.3	ABHD18	19.6675	-2.19016	0.854768	-2.56228	0.0103987	0.0491055	41.7601	32.9183	21.9403	32.3472	15.349	0	5.13537	7.88945
410	XM_025149695.3	PI4K2B	49.4345	21.9111	2.95342	7.41887	1.18124e-13	3.55569e-12	0	0	0	0	261.957	0	133.52	0
411	XM_025149874.3	DYSF	59.6868	22.0431	2.89258	7.62059	2.52516e-14	8.46684e-13	0	0	0	0	0	241.268	236.227	0
412	XM_025149933.3	DCUN1D4	11.6162	-6.9795	1.67437	-4.16843	3.06699e-05	0.00028297	3.66316	62.8441	9.23803	17.1844	0	0	0	0
413	XM_025150070.2	GUF1	24.9632	-22.3636	2.08711	-10.7151	8.64978e-27	8.05543e-25	61.5412	99.7525	0	38.4123	0	0	0	0
414	XM_025150460.3	RTKN	66.2778	-23.8006	1.35173	-17.6075	2.15923e-69	7.57627e-67	200.741	176.562	18.4761	134.443	0	0	0	0
415	XM_025150847.3	PCNX1	173.528	-2.06926	0.576086	-3.59193	0.000328242	0.00244997	197.811	414.97	315.248	193.072	35.8144	81.0659	132.493	17.7513
416	XM_025151105.3	GPATCH2L	142.238	-24.9152	2.80644	-8.87787	6.81556e-19	3.48165e-17	337.011	356.116	0	444.774	0	0	0	0
417	XM_025151269.3	ELMSAN1	102.919	23.8406	3.38374	7.04562	1.84635e-12	4.4447e-11	0	0	0	0	0	0	368.719	454.63
418	XM_025151299.3	SPTBN5	23.24	-2.68831	0.505868	-5.31426	1.07093e-07	1.46633e-06	45.4232	44.8886	39.2616	31.3363	7.16287	8.68563	7.18952	1.97236
419	XM_025151439.3	KCNMA1	35.4852	22.3592	3.02772	7.38485	1.52629e-13	4.50458e-12	0	0	0	0	213.863	0	0	70.0189
420	XM_025151444.3	CACNA2D1	11.9696	-2.01555	0.553536	-3.64123	0.000271343	0.00205396	21.2464	20.948	17.3213	17.1844	7.16287	2.89521	3.08122	5.91709
421	XM_025151456.3	PPP3CB	26.4563	-22.6277	3.06315	-7.38708	1.50087e-13	4.43707e-12	0	122.696	0	88.9547	0	0	0	0
422	XM_025152261.3	CXCR7	50.2818	-2.38039	0.5683	-4.18861	2.80668e-05	0.000260764	87.1833	102.745	88.916	58.6292	27.6282	22.1966	4.1083	10.848
423	XM_025152452.3	MBD5	54.7885	-23.6077	2.15894	-10.9349	7.85357e-28	8.07129e-26	149.457	20.948	267.903	0	0	0	0	0
424	XM_025152833.3	ARHGAP29	19.62	-21.3914	3.07888	-6.94778	3.71081e-12	8.45817e-11	54.2148	102.745	0	0	0	0	0	0
425	XM_025153268.3	PATJ	23.9698	-22.4939	2.10071	-10.7078	9.359e-27	8.66943e-25	41.7601	0	92.3803	57.6184	0	0	0	0
426	XM_025153705.3	LEKR1	19.6044	-22.2214	1.46473	-15.171	5.50324e-52	1.31839e-49	32.2358	11.9703	19.6308	92.9981	0	0	0	0
427	XM_025153753.3	PAK2	131.297	24.1825	1.08245	22.3406	1.48976e-110	1.78447e-107	0	0	0	0	226.142	318.473	343.043	162.72
428	XM_025154203.3	AP1G1	17.0817	-22.0354	3.08906	-7.13336	9.79449e-13	2.49436e-11	82.7875	53.8663	0	0	0	0	0	0
429	XM_025154381.3	CHD9	29.7646	-22.5183	2.074	-10.8575	1.83766e-27	1.84493e-25	68.8675	105.738	63.5114	0	0	0	0	0
430	XM_025154619.3	CELSR3	24.1291	-22.4968	3.09266	-7.27426	3.48312e-13	9.74181e-12	41.7601	0	151.273	0	0	0	0	0
431	XM_025154755.3	ATXN7	34.2523	22.3086	3.02627	7.37166	1.6852e-13	4.93999e-12	0	0	0	0	77.7684	0	0	196.25
432	XM_025154765.3	CEP83	16.5872	21.2966	3.10361	6.86187	6.7965e-12	1.48205e-10	0	0	0	0	69.5822	0	0	63.1156
433	XM_025154793.3	HNRNPH1	231.174	24.9716	2.98248	8.37279	5.62716e-17	2.46185e-15	0	0	0	0	457.401	248.023	0	1143.97
434	XM_025154859.3	P4HA2	53.1483	-3.47638	0.860612	-4.03942	5.35824e-05	0.00047038	65.937	114.715	107.392	102.096	16.3723	2.89521	0	15.7789
435	XM_025154953.2	FBXO38	26.2877	-22.6149	3.03274	-7.45693	8.85616e-14	2.72969e-12	102.569	107.733	0	0	0	0	0	0
436	XM_025154981.3	CYFIP2	15.1884	-2.72378	0.616485	-4.41825	9.95022e-06	0.000100244	24.9095	36.9084	26.5593	17.1844	4.09307	2.89521	2.05415	6.90327
437	XM_025155258.3	GRIN2A	11.6331	-4.4574	1.25046	-3.56461	0.000364402	0.00268809	23.4443	24.9381	9.23803	31.3363	0	0	4.1083	0
438	XM_025155280.3	LOC416622	17.5317	-2.43172	0.738239	-3.29395	0.000987905	0.00655152	32.2358	30.9233	20.7856	34.3689	10.2327	5.79042	0	5.91709
439	XM_025155330.3	GDE1	13.5109	-7.20382	1.37328	-5.24572	1.5567e-07	2.09268e-06	52.0169	28.9282	15.0118	12.1302	0	0	0	0
440	XM_025155541.3	ANKLE2	11.3844	7.00914	2.1258	3.29717	0.000976636	0.00648918	0	0	0	0	23.5352	23.1617	0	44.3782
441	XM_025155734.2	MLEC	312.631	25.1408	1.05351	23.8638	7.27886e-126	1.94497e-122	0	0	0	0	797.126	598.344	695.329	410.252
442	XM_040646015.2	TMEM39A	15.8186	3.37757	1.17889	2.86504	0.00416956	0.0226806	2.93053	0	0	8.08679	30.698	13.511	57.5161	13.8065
443	XM_040646017.2	LOC100859696	45.1457	-23.3473	2.03522	-11.4716	1.83174e-30	2.20935e-28	123.082	0	101.618	136.465	0	0	0	0
444	XM_040646149.2	SLMAP	23.6912	-22.4786	3.04773	-7.37551	1.63712e-13	4.81529e-12	94.5096	0	0	95.0198	0	0	0	0
445	XM_040646248.2	SETD5	122.231	24.0736	2.80554	8.58076	9.42522e-18	4.44238e-16	0	0	0	0	0	265.394	308.122	404.334
446	XM_040646305.2	RFT1	41.0009	-3.3291	0.968403	-3.43772	0.000586624	0.00414346	98.1728	105.738	19.6308	74.8028	0	5.79042	5.13537	18.7374
447	XM_040646382.2	MAGI1	41.0804	-23.2229	2.97581	-7.80389	6.00258e-15	2.172e-13	153.12	0	175.523	0	0	0	0	0
448	XM_040646548.2	ATM	21.6395	-22.3363	3.10096	-7.20302	5.88935e-13	1.59205e-11	139.2	33.9158	0	0	0	0	0	0
449	XM_040646651.2	IQSEC1	562.093	6.21252	2.14175	2.90068	0.00372357	0.020603	0	59.8515	0	0	853.405	1152.29	1220.16	1211.03
450	XM_040646748.2	TMCC1	14.322	-7.27829	1.33623	-5.44689	5.12589e-08	7.27361e-07	9.52423	25.9356	42.7259	36.3906	0	0	0	0
451	XM_040646853.2	SMAD5	49.3611	-2.01923	0.450216	-4.48502	7.29066e-06	7.53289e-05	88.6486	71.8218	85.4518	70.7594	35.8144	19.3014	10.2707	12.8204
452	XM_040646861.2	TIAM1	24.7056	-22.5356	2.11611	-10.6495	1.75263e-26	1.60213e-24	107.697	0	40.4164	49.5316	0	0	0	0
453	XM_040646968.2	PDLIM7	16.9166	-22.0221	3.08759	-7.13246	9.85927e-13	2.50902e-11	61.5412	0	0	73.792	0	0	0	0
454	XM_040647239.2	C5orf24	12.1998	-7.05119	2.20992	-3.19069	0.00141933	0.00896421	8.05896	31.9208	0	57.6184	0	0	0	0
455	XM_040647399.2	LRP6	15.7872	-21.8996	2.13362	-10.2641	1.02307e-24	7.91502e-23	24.1769	73.8168	0	28.3038	0	0	0	0
456	XM_040647464.2	KATNIP	39.5793	-23.1698	3.02333	-7.66366	1.80708e-14	6.22127e-13	0	93.7673	222.867	0	0	0	0	0
457	XM_040647608.2	RPUSD1	18.11	21.4227	2.16166	9.91027	3.75646e-23	2.53375e-21	0	0	0	0	61.3961	0	65.7327	17.7513
458	XM_040647617.2	LOC121106783	24.8482	-2.24163	0.600013	-3.73597	0.000186991	0.00146791	39.5622	39.901	47.3449	37.4014	4.09307	9.6507	3.08122	17.7513
459	XM_040647718.2	DNAAF8	18.3922	-22.1223	2.16354	-10.225	1.53173e-24	1.16684e-22	17.5832	49.8762	79.678	0	0	0	0	0
460	XM_040647772.2	LOC416755	49.2927	-2.19352	0.802704	-2.73266	0.00628248	0.0321026	46.8885	40.8985	213.629	22.2387	26.605	7.72056	21.5685	14.7927
461	XM_040647827.2	SUN1	19.7253	-22.2295	2.22907	-9.97255	2.01006e-23	1.38264e-21	18.3158	0	24.2498	115.237	0	0	0	0
462	XM_040647828.2	SUN1	32.7941	-22.4074	2.09432	-10.6991	1.02778e-26	9.47e-25	35.1664	94.7648	0	132.421	0	0	0	0
463	XM_040648104.2	UBE3B	16.939	-22.0076	2.24659	-9.79599	1.17143e-22	7.64887e-21	14.6527	0	20.7856	100.074	0	0	0	0
464	XM_040648259.2	CCDC157	10.7162	-6.86265	2.21542	-3.09767	0.00195048	0.0117801	8.05896	0	47.3449	30.3255	0	0	0	0
465	XM_040648330.2	EP400	71.8649	-2.02824	0.720857	-2.81365	0.0048983	0.0260211	63.7391	90.7748	259.82	47.5099	14.3257	38.6028	49.2995	10.848
466	XM_040648358.2	NCOR2	276.904	-25.8247	1.16027	-22.2574	9.5531e-110	1.03702e-106	248.363	1160.12	454.973	351.775	0	0	0	0
467	XM_040648383.2	PITPNM2	30.2721	-2.00996	0.598681	-3.35731	0.000787056	0.00536709	57.1454	65.8366	25.4046	45.4882	24.5584	9.6507	7.18952	6.90327
468	XM_040648465.2	ATXN2	64.6528	22.3257	3.38396	6.59749	4.18185e-11	8.38229e-10	0	0	0	0	312.097	0	0	205.126
469	XM_040648741.2	MHCY4	12.3194	7.12256	2.15896	3.29907	0.000970043	0.0064549	0	0	0	0	37.8609	14.4761	46.2183	0
470	XM_040649010.2	GARNL3	49.5323	-23.4793	2.99544	-7.83833	4.56566e-15	1.67473e-13	0	86.7847	309.474	0	0	0	0	0
471	XM_040649019.2	GARNL3	68.4073	-23.9184	3.38392	-7.06826	1.56883e-12	3.827e-11	0	0	433.033	114.226	0	0	0	0
472	XM_040649075.2	FAM102A	16.7686	-22.0112	2.21616	-9.93214	3.01704e-23	2.04294e-21	93.0444	24.9381	16.1665	0	0	0	0	0
473	XM_040649084.2	EHMT1	18.5099	-2.28259	0.702158	-3.25082	0.00115072	0.0074548	34.4337	40.8985	15.0118	32.3472	11.2559	1.93014	9.24366	2.95854
474	XM_040649160.2	RALGPS1	36.0679	-4.42394	1.58957	-2.7831	0.00538421	0.0281928	71.798	58.854	133.951	11.1193	0	0	0	12.8204
475	XM_040649265.2	GPR161	34.8679	22.3271	3.00732	7.42426	1.13414e-13	3.43474e-12	0	0	0	0	0	0	120.168	158.775
476	XM_040649368.2	PRRC2B	30.8698	-22.6324	2.19624	-10.3051	6.68561e-25	5.30224e-23	57.1454	16.9579	0	172.855	0	0	0	0
477	XM_040649442.2	CCDC189	25.2493	-22.5646	3.0384	-7.42646	1.11544e-13	3.38402e-12	106.232	95.7624	0	0	0	0	0	0
478	XM_040649470.2	MYH10	41.9513	-2.93754	0.891463	-3.29519	0.000983563	0.00652896	115.756	40.8985	46.1901	94.009	0	16.4062	16.4332	5.91709
479	XM_040649506.2	FAM104A	13.2812	-3.29494	1.11583	-2.95291	0.0031479	0.0177947	46.1559	17.9554	16.1665	16.1736	0	2.89521	0	6.90327
480	XM_040649617.2	MAP2K4	47.2788	22.7595	2.96588	7.67376	1.67031e-14	5.76704e-13	0	0	0	0	270.143	108.088	0	0
481	XM_040649740.2	BPTF	75.8961	-24.0583	3.38387	-7.10971	1.16285e-12	2.91022e-11	0	253.371	0	353.797	0	0	0	0
482	XM_040649893.2	LOC121107139	194.42	-2.18066	0.191447	-11.3904	4.66901e-30	5.49788e-28	325.289	353.124	269.058	326.504	90.0476	58.8693	57.5161	74.9498
483	XM_040649932.2	LLGL2	67.5417	-3.02118	0.916986	-3.29468	0.000985337	0.00653948	79.857	174.567	155.892	70.7594	8.18614	0	19.5144	31.5578
484	XM_040649936.2	GAS7	26.8296	21.9695	3.06818	7.16042	8.04293e-13	2.09908e-11	0	0	0	0	0	160.202	54.4349	0
485	XM_040650005.2	PAFAH1B1	11.8395	-7.00585	1.69092	-4.14321	3.42483e-05	0.000313074	4.3958	4.98762	27.7141	57.6184	0	0	0	0
486	XM_040650006.2	PAFAH1B1	13.1298	7.21473	2.12985	3.38744	0.000705482	0.0048798	0	0	0	0	20.4654	42.4631	42.11	0
487	XM_040650280.2	LOC121107221	70.6278	-23.9603	3.3839	-7.08067	1.43455e-12	3.51921e-11	197.811	0	367.212	0	0	0	0	0
488	XM_040650580.2	GTF2I	52.1513	-23.549	2.94378	-7.99957	1.24858e-15	4.82447e-14	0	171.574	0	245.636	0	0	0	0
489	XM_040650867.2	PHF20	19.3138	21.4804	2.22014	9.67525	3.84162e-22	2.40878e-20	0	0	0	0	13.3025	36.6727	0	104.535
490	XM_040651037.2	APCDD1L	180.656	-2.25487	0.372437	-6.05437	1.40972e-09	2.42063e-08	329.685	352.126	255.201	257.766	106.42	49.2186	28.7581	66.0742
491	XM_040651073.2	LOC107048990	18.7085	-3.97701	1.37505	-2.89226	0.00382477	0.0210757	48.3538	43.8911	48.4996	0	3.0698	2.89521	0	2.95854
492	XM_040651354.2	CLCNKB	79.0925	-2.48085	0.833997	-2.97464	0.00293328	0.0167505	141.398	146.636	121.249	127.367	0	28.9521	26.7039	40.4334
493	XM_040651364.2	CROCC	20.3125	-22.2634	2.12497	-10.4771	1.10106e-25	9.30594e-24	22.7116	53.8663	0	85.9222	0	0	0	0
494	XM_040651438.2	HSPG2	544.871	23.2414	1.39898	16.613	5.60884e-62	1.67961e-59	0	0	0	0	199.537	809.694	2072.63	1277.11
495	XM_040651439.2	HSPG2	960.93	26.9544	3.09878	8.69841	3.3658e-18	1.62612e-16	0	0	0	0	0	2676.14	2242.1	2769.2
496	XM_040651689.2	PUM1	64.918	-23.7272	3.38395	-7.0117	2.35437e-12	5.55219e-11	333.348	0	0	185.996	0	0	0	0
497	XM_040651696.2	PUM1	30.0427	-22.8043	1.21192	-18.8167	5.50824e-79	2.48493e-76	71.0654	59.8515	83.1423	26.2821	0	0	0	0
498	XM_040651700.2	PUM1	62.2089	23.1418	2.01465	11.4868	1.53737e-30	1.86726e-28	0	0	0	0	179.072	0	100.653	217.946
499	XM_040651732.2	MTF1	32.932	-22.9255	2.11518	-10.8385	2.26026e-27	2.2497e-25	134.804	0	34.6426	94.009	0	0	0	0
500	XM_040651768.2	MAP7D1	202.254	-25.3878	2.93821	-8.64055	5.59412e-18	2.68402e-16	567.058	826.948	224.022	0	0	0	0	0
501	XM_040651852.2	TRIT1	21.0803	-22.1677	1.30166	-17.0303	4.89427e-65	1.55974e-62	16.1179	71.8218	47.3449	33.358	0	0	0	0
502	XM_040651875.2	LOC107057415	15.8607	-21.926	2.13451	-10.2721	9.41199e-25	7.31419e-23	43.2253	17.9554	0	65.7052	0	0	0	0
503	XM_040651911.1	LOC121107476	48.7064	-23.4543	2.95711	-7.93152	2.16474e-15	8.15581e-14	0	191.525	0	198.126	0	0	0	0
504	XM_040651944.2	CACNA1C	31.5846	-22.8644	3.02742	-7.55245	4.27161e-14	1.38288e-12	68.1349	184.542	0	0	0	0	0	0
505	XM_040652093.2	PRDM10	32.7125	-21.5482	3.03353	-7.10334	1.21779e-12	3.02807e-11	0	159.604	0	102.096	0	0	0	0
506	XM_040652197.2	LOC101748511	54.1451	22.9474	2.93337	7.82289	5.16259e-15	1.8798e-13	0	0	0	0	0	307.857	125.303	0
507	XM_040652326.1	CLK2	16.3506	2.62325	0.996906	2.63139	0.00850365	0.0414352	2.1979	7.9802	0	8.08679	60.3728	27.022	12.3249	12.8204
508	XM_040652581.2	SMAD4	21.4524	21.6562	2.16857	9.98641	1.74794e-23	1.21194e-21	0	0	0	0	58.3263	95.542	0	17.7513
509	XM_040652606.2	UBAP2L	31.196	-21.8333	3.01011	-7.25332	4.06678e-13	1.12593e-11	112.093	0	0	137.475	0	0	0	0
510	XM_040652665.2	DENND2C	25.1472	-22.5578	3.12707	-7.21374	5.44357e-13	1.48192e-11	21.2464	0	0	179.931	0	0	0	0
511	XM_040652721.2	TRIM33	95.3186	-5.7123	1.27428	-4.48275	7.36878e-06	7.60908e-05	191.217	166.587	131.642	258.777	14.3257	0	0	0
512	XM_040652723.2	LOC101749541	35.925	2.07894	0.480621	4.32553	1.52167e-05	0.000147897	17.5832	12.9678	16.1665	8.08679	91.0708	44.3932	36.9747	60.1571
513	XM_040652726.2	BAK1	13.5707	-7.20604	2.17601	-3.31158	0.000927709	0.00621161	48.3538	0	12.7023	47.5099	0	0	0	0
514	XM_040652915.2	STK38	39.9446	22.52	3.00959	7.48277	7.27725e-14	2.27739e-12	0	0	0	0	239.445	0	80.1118	0
515	XM_040652994.2	LOC107049264	523.435	-2.0962	0.150717	-13.9082	5.65201e-44	1.13488e-41	841.795	958.621	878.767	714.67	207.723	171.783	171.521	242.601
516	XM_040653054.2	ITGA3	106.601	-2.13618	0.314227	-6.79819	1.05939e-11	2.26184e-10	208.068	175.564	144.344	166.79	42.9772	50.1837	19.5144	45.3643
517	XM_040653071.2	ACLY	18.8739	-22.1681	3.09239	-7.16859	7.57725e-13	1.99386e-11	58.6106	0	92.3803	0	0	0	0	0
518	XM_040653093.2	HOXB3	18.3737	-22.1325	3.09146	-7.15926	8.11157e-13	2.1154e-11	101.103	45.8861	0	0	0	0	0	0
519	XM_040653197.2	MAPT	35.6583	-23.0296	3.03654	-7.58416	3.34647e-14	1.10082e-12	0	0	188.225	97.0415	0	0	0	0
520	XM_040653446.2	TLK2	29.0995	-3.07939	0.981264	-3.13819	0.00169995	0.0104794	87.9159	65.8366	15.0118	39.4231	0	7.72056	3.08122	13.8065
521	XM_040653543.2	GATAD2A	21.147	-22.3235	2.27129	-9.82857	8.48165e-23	5.59065e-21	38.8295	0	121.249	9.09764	0	0	0	0
522	XM_040653561.2	HAUS8	15.6563	-21.9171	3.13495	-6.99123	2.72486e-12	6.35684e-11	0	82.7946	0	42.4557	0	0	0	0
523	XM_040653960.2	EVI5L	21.6284	-3.3772	0.926413	-3.64546	0.000266912	0.00202219	54.9475	43.8911	26.5593	32.3472	11.2559	0	2.05415	1.97236
524	XM_040654285.2	LOC101748084	49.6589	-23.3606	2.9546	-7.90649	2.64743e-15	9.94203e-14	0	226.438	0	170.833	0	0	0	0
525	XM_040654963.2	LOC107050879	21.4473	-2.47102	0.695777	-3.55145	0.000383119	0.00281065	15.3853	33.9158	73.9042	22.2387	9.20941	5.79042	7.18952	3.94473
526	XM_040655131.2	ZNF541	12.4752	-4.5584	1.281	-3.55846	0.000373042	0.00274409	16.8506	9.97525	33.4879	35.3797	0	0	4.1083	0
527	XM_040655237.2	LOC426615	28.9614	-22.747	1.20217	-18.9217	7.56134e-80	3.59806e-77	26.3748	75.8119	65.821	63.6835	0	0	0	0
528	XM_040655280.1	LOC112530477	16.0986	-4.11783	0.679929	-6.05626	1.39322e-09	2.39348e-08	25.6422	34.9134	28.8688	32.3472	2.04654	1.93014	2.05415	0.986182
529	XM_040655328.2	TLE4	14.9739	-7.3458	2.17898	-3.37121	0.000748382	0.00513867	17.5832	0	73.9042	28.3038	0	0	0	0
530	XM_040655376.2	KANK1	19.7272	-22.2245	2.20208	-10.0925	5.96384e-24	4.32497e-22	12.4548	88.7797	56.5829	0	0	0	0	0
531	XM_040655560.2	GNE	10.1878	-2.53149	0.686391	-3.68812	0.000225914	0.00173811	19.0485	16.9579	25.4046	8.08679	3.0698	2.89521	3.08122	2.95854
532	XM_040655763.2	PTPRD	15.4866	-21.896	3.2053	-6.83118	8.422e-12	1.81711e-10	0	108.73	0	15.1627	0	0	0	0
533	XM_040655837.2	PLEKHA5	17.8893	-2.45948	0.792917	-3.10181	0.00192341	0.011644	21.2464	46.8837	27.7141	25.2712	0	4.82535	10.2707	6.90327
534	XM_040655853.2	SLC25A51	37.3743	-23.0971	2.07202	-11.1471	7.39837e-29	8.08167e-27	43.958	128.681	0	126.356	0	0	0	0
535	XM_040655961.2	TMEM161B	67.3493	23.2514	3.38394	6.87111	6.37051e-12	1.39441e-10	0	0	0	0	0	0	157.142	381.652
536	XM_040655993.2	KDM4C	71.6113	23.3361	1.05101	22.2035	3.17918e-109	3.34653e-106	0	0	0	0	153.49	153.446	140.709	125.245
537	XM_040656722.2	LOC112531409	213.213	-2.07135	0.217111	-9.54053	1.42105e-21	8.62987e-20	321.626	394.022	367.212	295.168	104.373	96.507	63.6786	63.1156
538	XM_040656731.2	LOC112531365	147.971	-2.0086	0.249408	-8.05346	8.04837e-16	3.16621e-14	224.918	218.458	262.129	242.604	89.0243	49.2186	44.1642	53.2538
539	XM_040656735.2	LOC112531388	4228.39	-2.14162	0.266196	-8.04528	8.60478e-16	3.38127e-14	9015.78	7791.67	5840.74	4928.9	2257.33	1766.08	1135.94	1090.72
540	XM_040656736.2	LOC112531388	216.057	-2.18232	0.538005	-4.05632	4.98523e-05	0.000440193	258.619	472.827	394.926	290.114	13.3025	75.2755	111.951	111.439
541	XM_040656766.2	LOC121108689	17.546	-2.1215	0.513558	-4.13099	3.61207e-05	0.000328465	21.979	27.9307	36.9521	27.2929	10.2327	3.86028	7.18952	4.93091
542	XM_040656768.2	LOC121108690	135.487	-2.04878	0.233502	-8.77412	1.72253e-18	8.53572e-17	210.998	236.413	235.57	190.04	70.6055	53.0789	34.9205	52.2676
543	XM_040656792.2	LOC112531412	172.692	-2.54954	0.897027	-2.84221	0.00448026	0.0241193	295.984	202.498	367.212	314.374	37.8609	94.5769	0	69.0327
544	XM_040657197.2	WRAP53	17.7441	-22.0746	1.21885	-18.111	2.60911e-73	1.00703e-70	19.0485	51.8713	34.6426	36.3906	0	0	0	0
545	XM_040657225.2	FTSJ1	30.367	2.32212	0.879472	2.64036	0.00828192	0.0405253	19.0485	15.9604	0	5.05424	40.9307	54.0439	34.9205	72.9774
546	XM_040657260.2	LOC425940	12.5473	3.25157	1.0021	3.24474	0.00117557	0.00759641	5.12843	0	0	4.0434	14.3257	29.9172	15.4061	31.5578
547	XM_040657340.2	INPP4A	40.9885	-23.2214	3.0212	-7.68614	1.51636e-14	5.27795e-13	0	0	92.3803	235.528	0	0	0	0
548	XM_040658950.2	DENND2A	41.9606	22.5897	2.97608	7.59043	3.18844e-14	1.05182e-12	0	0	0	0	0	117.739	0	217.946
549	XM_040659558.2	C2CD3	14.5158	-2.75547	0.786027	-3.50557	0.000455625	0.0032925	27.84	26.9332	15.0118	31.3363	8.18614	3.86028	0	2.95854
550	XM_040660047.2	NUP98	102.205	-21.2971	1.08511	-19.6267	9.14597e-86	5.47765e-83	120.884	231.426	221.713	243.615	0	0	0	0
551	XM_040660074.2	NUP98	78.3985	23.4641	2.91875	8.0391	9.05041e-16	3.55236e-14	0	0	0	0	0	239.337	31.8393	356.012
552	XM_040661113.2	PRMT1	26.6894	-22.5018	1.17833	-19.0963	2.71224e-81	1.36544e-78	40.2948	34.9134	79.678	58.6292	0	0	0	0
553	XM_040661182.1	PARP11	16.3414	-21.9742	3.12477	-7.03227	2.03203e-12	4.84133e-11	0	50.8738	0	79.8571	0	0	0	0
554	XM_040661326.2	FOXM1	34.5872	22.3228	3.00265	7.43438	1.0506e-13	3.2013e-12	0	0	0	0	0	154.411	0	122.287
555	XM_040662492.2	WWC3	64.3597	-23.8344	3.38395	-7.04336	1.87665e-12	4.50512e-11	290.855	0	224.022	0	0	0	0	0
556	XM_040662512.2	LOC776067	13.2664	-7.17426	1.31575	-5.4526	4.96382e-08	7.06384e-07	39.5622	9.97525	32.3331	24.2604	0	0	0	0
557	XM_040662514.2	LOC776067	72.2739	23.3501	3.3839	6.90035	5.18758e-12	1.15292e-10	0	0	0	0	0	288.556	289.635	0
558	XM_040667446.2	PTHLH	484.511	2.13656	0.12092	17.6692	7.24596e-70	2.6219e-67	160.447	174.567	174.368	210.257	837.033	748.895	706.627	863.895
559	XM_040669165.2	EPHA3	564.527	26.0827	1.05011	24.8381	3.47467e-136	3.01749e-132	0	0	0	0	988.477	1248.8	1507.74	771.194
560	XM_040670939.2	POU2F1	38.2228	22.4592	3.01737	7.4433	9.82041e-14	3.00822e-12	0	0	0	0	76.7451	0	229.037	0
561	XM_040671998.2	USP44	29.5226	22.1021	1.31649	16.7886	2.95692e-63	9.01004e-61	0	0	0	0	86.9778	18.3363	42.11	88.7563
562	XM_040678237.2	WWP1	32.2123	22.2236	3.07824	7.21958	5.21475e-13	1.42634e-11	0	0	0	0	221.026	36.6727	0	0
563	XM_040680802.2	SPAG6	18.3053	21.4363	2.09995	10.208	1.82627e-24	1.37911e-22	0	0	0	0	40.9307	0	49.2995	56.2123
564	XM_040680803.2	SPAG6	29.2467	-2.6476	0.856087	-3.09268	0.00198358	0.0119375	49.0864	83.7921	49.6544	19.2061	20.4654	4.82535	1.02707	5.91709
565	XM_040680917.2	TRDMT1	11.1826	6.98326	2.14613	3.25389	0.00113837	0.00738856	0	0	0	0	0	16.4062	26.7039	46.3505
566	XM_040681142.1	C1GALT1	75.2401	22.2294	3.38388	6.56919	5.05898e-11	1.0019e-09	0	0	0	0	0	209.42	0	392.5
567	XM_040681165.2	C1GALT1	11.1502	-6.92135	2.2293	-3.10472	0.00190462	0.0115484	5.86106	41.896	0	41.4448	0	0	0	0
568	XM_040681588.2	FAM126A	301.528	-24.463	1.07735	-22.7068	3.84141e-114	5.55997e-111	643.252	441.903	396.08	930.992	0	0	0	0
569	XM_040681589.2	FAM126A	344.713	25.5186	1.0364	24.6223	7.2968e-134	3.62098e-130	0	0	0	0	635.449	840.576	560.782	720.899
570	XM_040682746.2	CLASP2	74.2174	-23.3538	3.38388	-6.90149	5.14606e-12	1.14515e-10	345.07	0	0	248.669	0	0	0	0
571	XM_040682880.2	CLASP2	95.412	-24.3655	3.38377	-7.20072	5.98962e-13	1.61534e-11	0	0	422.64	340.656	0	0	0	0
572	XM_040687425.2	ALG12	24.5631	-2.97598	0.686322	-4.33613	1.4501e-05	0.000141217	56.4127	43.8911	33.4879	40.434	8.18614	0	7.18952	6.90327
573	XM_040688619.2	ANKRD29	77.956	23.4547	1.11961	20.949	1.91577e-97	1.47885e-94	0	0	0	0	142.234	157.306	90.3825	233.725
574	XM_040689938.1	LOC421106	45.3392	22.6963	2.06305	11.0013	3.76589e-28	3.91664e-26	0	0	0	0	184.188	0	74.9764	103.549
575	XM_040693815.2	ZNF438	30.7561	22.1578	3.02845	7.31656	2.54416e-13	7.26184e-12	0	0	0	0	120.746	0	125.303	0
576	XM_040694871.2	ZMYND11	31.153	22.1752	1.25835	17.6224	1.65795e-69	5.87676e-67	0	0	0	0	35.8144	59.8344	117.086	36.4887
577	XM_040695299.2	KMT2C	58.9562	-23.378	2.06769	-11.3063	1.22066e-29	1.4134e-27	139.2	0	274.831	57.6184	0	0	0	0
578	XM_040695403.2	TMEM71	16.1427	21.2635	1.19266	17.8287	4.23496e-71	1.54853e-68	0	0	0	0	30.698	45.3583	20.5415	32.544
579	XM_040695495.2	INO80C	27.7078	20.567	3.04087	6.76352	1.34681e-11	2.85095e-10	0	0	0	0	0	0	118.113	103.549
580	XM_040695536.2	OBSCN	58.2473	-23.6988	2.00438	-11.8235	2.95096e-32	4.05167e-30	130.409	229.431	0	106.139	0	0	0	0
581	XM_040695546.2	OBSCN	34.5254	-2.23407	0.602493	-3.70805	0.000208864	0.00161768	41.7601	57.8564	95.8445	32.3472	21.4886	9.6507	12.3249	4.93091
582	XM_040695787.2	ZC2HC1A	18.337	-22.1041	3.13125	-7.05919	1.6748e-12	4.06552e-11	0	0	49.6544	97.0415	0	0	0	0
583	XM_040695815.2	TMEM67	38.7221	22.4785	3.02846	7.4224	1.15016e-13	3.47418e-12	0	0	0	0	0	0	250.606	59.1709
584	XM_040695858.2	NAV3	31.4606	-22.852	3.03935	-7.51871	5.53181e-14	1.76454e-12	0	152.621	0	99.0632	0	0	0	0
585	XM_040695859.1	FAM84B	17.3674	-2.83988	0.804596	-3.52958	0.000416228	0.00303177	23.4443	30.9233	39.2616	28.3038	0	5.79042	9.24366	1.97236
586	XM_040695919.2	VPS13B	90.6241	-24.3007	2.97902	-8.15729	3.42629e-16	1.39858e-14	23.4443	301.252	0	400.296	0	0	0	0
587	XM_040695951.2	C2H8ORF76	70.7703	-2.77441	0.620097	-4.47416	7.67117e-06	7.88383e-05	125.28	149.629	110.856	108.161	38.8842	21.2315	7.18952	4.93091
588	XM_040695988.2	CHCHD7	21.9076	21.6872	2.17454	9.97323	1.99634e-23	1.37866e-21	0	0	0	0	111.536	0	40.0559	23.6684
589	XM_040696382.2	UBR5	74.4557	-24.0268	3.38388	-7.10039	1.24406e-12	3.08457e-11	0	0	407.628	188.018	0	0	0	0
590	XM_040696434.2	C2H9ORF30	18.4859	-2.58919	0.807749	-3.20543	0.00134859	0.00857198	13.92	22.9431	16.1665	73.792	8.18614	2.89521	3.08122	6.90327
591	XM_040696499.2	LOC101749138	52.0614	-23.5432	2.10565	-11.181	5.05264e-29	5.5896e-27	0	142.646	218.248	55.5967	0	0	0	0
592	XM_040696833.2	COL12A1	13.2487	-5.70056	1.22348	-4.65928	3.17312e-06	3.47765e-05	30.7706	17.9554	38.1069	17.1844	0	0	0	1.97236
593	XM_040696877.2	FYN	16.2399	-21.9654	3.09062	-7.1071	1.18507e-12	2.9573e-11	71.0654	58.854	0	0	0	0	0	0
594	XM_040696927.2	TTBK1	19.585	-22.2177	3.09983	-7.16737	7.64503e-13	2.0073e-11	0	75.8119	0	80.8679	0	0	0	0
595	XM_040697015.2	B3GNT2	16.3506	-21.9612	3.1035	-7.07627	1.48091e-12	3.62526e-11	41.0274	89.7772	0	0	0	0	0	0
596	XM_040697021.2	B3GNT2	83.455	-2.10001	0.524943	-4.00045	6.3223e-05	0.00054713	123.082	176.562	114.321	127.367	60.3728	23.1617	9.24366	33.5302
597	XM_040697055.2	LPGAT1	72.6642	-23.9987	1.09674	-21.8819	3.86457e-106	3.94834e-103	91.5791	175.564	136.261	177.909	0	0	0	0
598	XM_040697082.2	AARS2	69.114	23.2838	2.08717	11.1557	6.71765e-29	7.38452e-27	0	0	0	0	56.2797	0	386.18	110.452
599	XM_040697132.2	MAP7	24.5214	21.8228	3.05573	7.1416	9.2254e-13	2.36155e-11	0	0	0	0	106.42	89.7515	0	0
600	XM_040697258.2	HMBOX1	84.7616	-24.2089	2.94532	-8.21943	2.04472e-16	8.54724e-15	33.7011	0	222.867	421.524	0	0	0	0
601	XM_040697322.2	ECHDC1	10.5792	-6.84388	2.29074	-2.98763	0.00281153	0.0161482	10.9895	8.97772	64.6662	0	0	0	0	0
602	XM_040697495.2	PRR18	195.333	2.40188	0.216803	11.0786	1.59306e-28	1.69229e-26	76.1938	56.8589	57.7377	56.6075	396.005	308.823	247.525	362.915
603	XM_040697500.2	RNF217	32.2575	22.2223	3.03907	7.31221	2.62793e-13	7.47637e-12	0	0	0	0	0	194.944	0	63.1156
604	XM_040697516.2	PPFIBP1	162.307	24.4755	3.38361	7.23356	4.70504e-13	1.29303e-11	0	0	0	0	0	0	511.483	786.973
605	XM_040697562.2	PPFIBP1	109.568	23.931	1.11461	21.4703	2.95092e-102	2.62836e-99	0	0	0	0	372.469	170.817	171.521	161.734
606	XM_040697677.2	BEND3	15.6556	-20.5951	3.17661	-6.48336	8.9703e-11	1.73594e-09	0	25.9356	99.3088	0	0	0	0	0
607	XM_040697678.2	BEND3	39.8228	22.5155	3.00182	7.5006	6.35252e-14	2.00972e-12	0	0	0	0	225.119	0	93.4637	0
608	XM_040697768.2	RIN2	29.1738	22.022	2.17886	10.1071	5.13647e-24	3.76425e-22	0	0	0	0	82.8847	17.3713	0	133.135
609	XM_040697776.2	KLC2	15.516	-21.9047	2.15892	-10.1461	3.4487e-24	2.55978e-22	57.1454	0	50.8092	16.1736	0	0	0	0
610	XM_040697945.2	L3MBTL3	56.5745	-2.27144	0.642967	-3.53275	0.000411267	0.00299982	128.943	88.7797	84.297	72.7811	48.0936	9.6507	8.21659	11.8342
611	XM_040698169.2	SHPRH	20.3914	-22.2686	3.11335	-7.1526	8.51489e-13	2.20733e-11	0	46.8837	0	116.248	0	0	0	0
612	XM_040698237.1	MAP4K3	20.1959	-21.5235	3.11909	-6.90058	5.17904e-12	1.15176e-10	0	0	55.4282	106.139	0	0	0	0
613	XM_040698276.2	GGPS1	19.9453	4.4431	1.5495	2.86744	0.00413812	0.0225448	0	0	0	7.07594	69.5822	60.7994	10.2707	11.8342
614	XM_040698317.2	CDK19	109.932	23.9347	2.79443	8.56515	1.07937e-17	5.04631e-16	0	0	0	0	251.724	0	285.527	342.205
615	XM_040698456.2	TULP4	35.6857	-2.15807	0.665264	-3.24394	0.00117889	0.00761597	90.8465	54.8639	20.7856	66.716	5.11634	23.1617	8.21659	15.7789
616	XM_040698490.2	CCDC88A	21.5072	-22.3467	3.08091	-7.25328	4.06783e-13	1.12593e-11	124.548	0	0	47.5099	0	0	0	0
617	XM_040698542.2	BIRC6	19.5275	-22.1379	3.14568	-7.03756	1.95636e-12	4.68032e-11	136.27	19.9505	0	0	0	0	0	0
618	XM_040698570.1	ALK	117.041	24.0155	1.278	18.7914	8.88059e-79	3.95494e-76	0	0	0	0	51.1634	148.621	269.093	467.45
619	XM_040698601.2	AFDN	58.6514	-23.7058	2.9404	-8.0621	7.49979e-16	2.95374e-14	0	365.094	0	104.117	0	0	0	0
620	XM_040698623.2	EVA1A	35.415	22.3571	1.14906	19.4569	2.54865e-84	1.45135e-81	0	0	0	0	74.6986	44.3932	62.6515	101.577
621	XM_040698681.2	PCM1	66.9503	22.8993	3.38394	6.76705	1.31431e-11	2.78895e-10	0	0	0	0	193.398	0	0	342.205
622	XM_040698832.2	SH3BGRL	58.4504	-2.08717	0.680161	-3.06865	0.00215029	0.0128143	135.537	24.9381	118.94	99.0632	13.3025	8.68563	26.7039	40.4334
623	XM_040699084.2	HERC2	117.258	-24.1982	3.38369	-7.15142	8.58834e-13	2.22139e-11	0	0	340.652	597.412	0	0	0	0
624	XM_040699090.2	HERC2	163.35	24.4862	2.86923	8.53408	1.4127e-17	6.49115e-16	0	0	0	0	310.05	0	587.486	409.265
625	XM_040699097.2	NONO	22.0441	4.59475	1.41244	3.25307	0.00114166	0.00740712	6.5937	0	0	0	89.0243	43.4282	20.5415	16.7651
626	XM_040699292.2	STIM2	23.4171	-2.07074	0.618946	-3.34559	0.000821062	0.005576	46.8885	22.9431	36.9521	44.4774	15.349	4.82535	3.08122	12.8204
627	XM_040699371.2	ANK2	20.0143	-3.37673	0.69241	-4.87678	1.07832e-06	1.27929e-05	30.0379	15.9604	48.4996	51.5533	2.04654	2.89521	6.16244	2.95854
628	XM_040699378.2	ANK2	15.4038	-21.5643	3.09796	-6.96081	3.38329e-12	7.7883e-11	53.4822	0	0	69.7486	0	0	0	0
629	XM_040699405.2	MICU3	18.0644	-22.0927	2.14912	-10.2799	8.68402e-25	6.77881e-23	66.6696	18.953	58.8924	0	0	0	0	0
630	XM_040699448.2	ADGRL3	41.6139	-22.4124	2.961	-7.56922	3.75477e-14	1.22354e-12	177.297	155.614	0	0	0	0	0	0
631	XM_040699702.2	RAPGEF2	34.8293	22.3285	3.00389	7.43319	1.06009e-13	3.22737e-12	0	0	0	0	130.978	147.656	0	0
632	XM_040699783.1	DCHS2	20.4492	-2.14648	0.481898	-4.45422	8.41981e-06	8.57962e-05	29.3053	45.8861	28.8688	29.3146	10.2327	4.82535	9.24366	5.91709
633	XM_040699861.2	JADE1	11.315	-6.94376	2.13514	-3.25213	0.00114542	0.00742838	38.8295	0	17.3213	34.3689	0	0	0	0
634	XM_040700193.2	WDR17	11.5197	7.02577	1.24479	5.64414	1.66005e-08	2.51155e-07	0	0	0	0	28.6515	27.022	24.6498	11.8342
635	XM_040700291.2	GAB1	27.0941	21.9796	3.0447	7.21897	5.23809e-13	1.43159e-11	0	0	0	0	128.932	87.8214	0	0
636	XM_040700519.2	CELF1	89.7391	-24.2866	3.38379	-7.17732	7.10886e-13	1.8836e-11	0	0	180.142	537.772	0	0	0	0
637	XM_040700915.2	RRP1B	15.3389	-21.7834	3.16514	-6.8823	5.88935e-12	1.29726e-10	17.5832	0	0	105.128	0	0	0	0
638	XM_040700947.2	LARGE2	18.922	21.484	3.09068	6.95123	3.62122e-12	8.27568e-11	0	0	0	0	0	89.7515	61.6244	0
639	XM_040700953.2	DNAL1	19.4877	-22.2137	2.16021	-10.2831	8.39828e-25	6.58535e-23	77.6591	0	60.0472	18.1953	0	0	0	0
640	XM_040700961.2	SIPA1L1	128.062	-2.37808	0.904486	-2.62921	0.00855835	0.0416491	274.737	177.559	174.368	232.495	64.4659	0	31.8393	69.0327
641	XM_040700979.2	TBL1X	13.9664	-7.24569	2.20644	-3.28388	0.00102388	0.00675274	0	34.9134	16.1665	60.6509	0	0	0	0
642	XM_040701288.2	CDC42BPB	56.4501	-23.6577	2.046	-11.5629	6.35165e-31	7.96525e-29	0	142.646	175.523	133.432	0	0	0	0
643	XM_040701329.2	AHNAK2	12.5852	-2.30727	0.597021	-3.86465	0.00011125	0.000918153	28.5727	17.9554	13.857	23.2495	6.13961	2.89521	3.08122	4.93091
644	XM_040701595.2	PPP2R5E	125.703	24.1227	3.38368	7.12915	1.00992e-12	2.56071e-11	0	0	0	0	339.725	665.899	0	0
645	XM_040702141.2	SYNE3	22.0304	-2.96159	0.916704	-3.2307	0.00123488	0.00793786	15.3853	61.8465	33.4879	45.4882	4.09307	0	4.1083	11.8342
646	XM_040702151.2	CEP128	24.315	-2.0338	0.791175	-2.57061	0.0101521	0.0481042	55.6801	29.9257	6.92852	63.6835	18.4188	5.79042	7.18952	6.90327
647	XM_040702278.2	GFRA1	13.3152	-2.11649	0.629862	-3.36024	0.000778744	0.00531772	26.3748	25.9356	23.0951	11.1193	8.18614	4.82535	2.05415	4.93091
648	XM_040702495.2	ZMIZ1	33.5374	-3.62664	1.15903	-3.12902	0.0017539	0.0107547	24.1769	90.7748	79.678	53.575	10.2327	0	0	9.86182
649	XM_040702556.2	FAM149B1	84.3159	23.5647	3.38383	6.96393	3.30913e-12	7.64289e-11	0	0	0	0	406.237	268.29	0	0
650	XM_040702654.2	ERCC6	40.607	22.5477	2.97815	7.57102	3.70294e-14	1.20778e-12	0	0	0	0	180.095	144.761	0	0
651	XM_040702688.2	LOC121113329	95.5083	23.7364	2.77274	8.56063	1.12249e-17	5.22679e-16	0	0	0	0	0	174.678	313.258	276.131
652	XM_040702754.2	LOC112532872	98.102	2.56582	0.389638	6.58514	4.5445e-11	9.04136e-10	36.6316	38.9035	23.0951	14.1519	211.816	203.63	128.384	128.204
653	XM_040702977.2	SH3PXD2A	219.661	24.3322	3.21646	7.56488	3.88208e-14	1.26148e-12	0	0	0	0	0	1539.29	125.303	92.7011
654	XM_040703173.2	TET1	122.384	-24.7012	2.88431	-8.56398	1.09039e-17	5.09098e-16	306.241	119.703	553.127	0	0	0	0	0
655	XM_040703223.1	KIAA0930	58.3895	22.0223	2.90022	7.59333	3.11787e-14	1.03148e-12	0	0	0	0	0	0	239.308	227.808
656	XM_040703334.2	PPP1R19L	22.4352	-22.3994	3.13454	-7.14601	8.93398e-13	2.29731e-11	0	0	36.9521	142.53	0	0	0	0
657	XM_040703369.1	MYLK	76.5206	-2.79741	0.439715	-6.36187	1.99316e-10	3.74049e-09	149.457	150.626	117.785	117.258	12.2792	26.0569	30.8122	7.88945
658	XM_040703414.2	SPATS2L	12.6545	-7.10383	2.30432	-3.08283	0.00205044	0.0122825	3.66316	35.9109	0	61.6618	0	0	0	0
659	XM_040703523.2	WDSUB1	16.9434	21.3145	3.10259	6.86991	6.42412e-12	1.40437e-10	0	0	0	0	0	0	60.5974	74.9498
660	XM_040703594.2	PGAP1	17.0475	-22.032	3.13006	-7.03885	1.93837e-12	4.64047e-11	0	57.8564	78.5232	0	0	0	0	0
661	XM_040703637.2	HEG1	22.0928	21.6983	3.08035	7.0441	1.86662e-12	4.48414e-11	0	0	0	0	60.3728	0	0	116.369
662	XM_040703704.2	ABI2	23.8634	-22.4279	2.13069	-10.5261	6.54882e-26	5.67298e-24	21.2464	87.7822	0	81.8788	0	0	0	0
663	XM_040703710.2	ABI2	21.8196	21.6785	3.07688	7.04562	1.84636e-12	4.4447e-11	0	0	0	0	0	64.6597	109.897	0
664	XM_040703968.2	MCM3AP	18.6831	21.4656	3.11241	6.89678	5.31942e-12	1.1792e-10	0	0	0	0	0	39.5679	109.897	0
665	XM_040704014.2	FAM207A	10.1198	-2.25802	0.801922	-2.81576	0.00486624	0.0258865	16.8506	21.9455	15.0118	13.141	0	1.93014	6.16244	5.91709
666	XM_040704017.2	MYO1B	447.277	-25.5998	1.04421	-24.5159	1.00044e-132	3.86138e-129	636.658	1150.15	893.779	897.634	0	0	0	0
667	XM_040704021.2	MYO1B	460.452	25.9346	1.06283	24.4015	1.64884e-131	5.72756e-128	0	0	0	0	529.029	1037.45	1233.52	883.619
668	XM_040704055.1	FAM171B	37.0107	22.4177	3.00919	7.44973	9.35296e-14	2.87517e-12	0	0	0	0	198.514	0	97.572	0
669	XM_040704138.2	KANSL1L	25.4696	21.8969	3.0516	7.17556	7.20098e-13	1.90366e-11	0	0	0	0	0	89.7515	114.005	0
670	XM_040704304.2	ZRANB3	14.4281	-4.16159	1.5184	-2.74078	0.0061293	0.0314868	7.32633	63.8416	13.857	24.2604	6.13961	0	0	0
671	XM_040704332.2	SGCG	10.2525	-6.80408	1.41056	-4.82368	1.40933e-06	1.64226e-05	35.899	5.98515	21.9403	18.1953	0	0	0	0
672	XM_040704335.2	CDCA7	11.9442	-4.15234	1.39052	-2.98617	0.00282494	0.0162171	8.79159	26.9332	41.5711	13.141	5.11634	0	0	0
673	XM_040704490.2	PBX1	17.9867	-2.06563	0.722409	-2.85937	0.00424485	0.0230324	27.1074	42.8936	21.9403	24.2604	5.11634	6.75549	1.02707	14.7927
674	XM_040704568.2	RABGAP1L	14.7883	-21.8239	2.11506	-10.3183	5.82252e-25	4.66029e-23	43.2253	54.8639	0	20.217	0	0	0	0
675	XM_040704735.2	CMPK1	19.3244	-3.00647	0.75612	-3.97618	7.00322e-05	0.000600373	34.4337	37.9059	43.8806	21.2278	7.16287	0	3.08122	6.90327
676	XM_040704919.2	ABI3BP	16.0387	-21.9481	2.11103	-10.3969	2.56162e-25	2.10362e-23	56.4127	0	41.5711	30.3255	0	0	0	0
677	XM_040705129.2	ZNF644	39.353	22.4994	3.05252	7.37076	1.69662e-13	4.96926e-12	0	0	0	0	0	39.5679	275.256	0
678	XM_040705168.2	SENP7	65.6867	4.31052	1.55434	2.77322	0.0055505	0.0289328	0	0	0	25.2712	158.607	121.599	126.33	93.6872
679	XM_040705248.2	ZPLD1	21.147	-22.3198	1.35503	-16.4718	5.84967e-61	1.67934e-58	50.5517	24.9381	78.5232	15.1627	0	0	0	0
680	XM_040705392.2	TESK2	39.2906	22.5016	2.98326	7.54263	4.60591e-14	1.48695e-12	0	0	0	0	0	159.237	155.088	0
681	XM_040705436.2	PER2	30.7303	22.1583	2.09036	10.6002	2.97272e-26	2.65459e-24	0	0	0	0	0	123.529	74.9764	47.3367
682	XM_040705738.2	NAALADL2	17.3905	-22.0597	3.15486	-6.99228	2.70445e-12	6.31772e-11	0	27.9307	0	111.193	0	0	0	0
683	XM_040705822.2	THAP4	15.328	-2.44071	0.742574	-3.28683	0.00101323	0.00668756	24.1769	22.9431	39.2616	17.1844	7.16287	0.96507	2.05415	8.87563
684	XM_040705882.2	TRPM2	126.108	-2.02711	0.219582	-9.2317	2.66362e-20	1.51434e-18	223.453	199.505	184.761	202.17	47.0703	37.6377	46.2183	68.0465
685	XM_040705904.2	B3GALNT1	19.1472	19.0396	1.12572	16.9133	3.59165e-64	1.11396e-61	0	0	0	0	42.9772	31.8473	35.9476	42.4058
686	XM_040705947.2	LEKR1	23.1261	-22.4455	3.15762	-7.10836	1.1743e-12	2.93677e-11	0	159.604	25.4046	0	0	0	0	0
687	XM_040705989.2	CP	77.8453	-2.48463	0.834727	-2.97658	0.00291483	0.0166588	147.259	144.641	129.332	107.15	0	33.7775	35.9476	24.6545
688	XM_040706075.2	ECT2	97.7575	23.772	3.38376	7.0253	2.13605e-12	5.0822e-11	0	0	0	0	0	495.081	0	286.979
689	XM_040706171.2	PEAK1	92.7037	-3.63195	1.34408	-2.70219	0.00688838	0.0347037	235.175	189.53	38.1069	223.398	11.2559	0	44.1642	0
690	XM_040706183.2	RNF111	15.8285	-21.9252	1.19698	-18.317	6.05071e-75	2.38845e-72	21.979	45.8861	25.4046	33.358	0	0	0	0
691	XM_040706236.2	TPM1	68.3834	-2.30745	0.326772	-7.06135	1.64889e-12	4.00823e-11	131.874	95.7624	79.678	147.584	26.605	21.2315	23.6227	20.7098
692	XM_040706273.2	CSNK1G1	24.8713	-22.413	1.45633	-15.3901	1.90769e-53	4.73339e-51	7.32633	49.8762	91.2255	50.5424	0	0	0	0
693	XM_040706366.2	LRRK1	139.267	-2.04487	0.51907	-3.93949	8.16542e-05	0.000692485	238.838	375.069	168.594	114.226	64.4659	22.1966	39.0288	91.7149
694	XM_040706441.2	LOC107049692	23.9242	-21.5545	3.09602	-6.96202	3.35439e-12	7.73202e-11	33.7011	0	0	157.692	0	0	0	0
695	XM_040706487.2	MYCBP2	139.744	24.2681	2.82879	8.57895	9.57398e-18	4.50029e-16	0	0	0	0	356.097	435.247	326.609	0
696	XM_040706568.1	PARP6	25.1634	-22.5564	2.07598	-10.8654	1.68501e-27	1.69658e-25	62.2738	0	69.2852	69.7486	0	0	0	0
697	XM_040706773.2	RNF175	10.9772	-6.90035	2.09264	-3.29744	0.000975716	0.0064843	31.5032	21.9455	0	34.3689	0	0	0	0
698	XM_040706813.2	RAB8B	12.6488	-7.10373	2.15529	-3.29596	0.000980875	0.00651236	17.5832	21.9455	0	61.6618	0	0	0	0
699	XM_040707009.2	ZFHX3	18.6887	-2.05232	0.801417	-2.56087	0.0104412	0.0492592	35.899	41.896	9.23803	33.358	3.0698	1.93014	11.2978	12.8204
700	XM_040707013.2	CTCF	17.9274	21.4077	3.11743	6.8671	6.55189e-12	1.4314e-10	0	0	0	0	38.8842	0	0	104.535
701	XM_040707016.2	CDH13	21.8656	-22.3671	3.11698	-7.17588	7.18434e-13	1.9007e-11	147.992	26.9332	0	0	0	0	0	0
702	XM_040707216.2	VTCN1	10.546	-4.00064	1.49908	-2.66874	0.00761372	0.0377826	3.66316	12.9678	25.4046	37.4014	0	0	0	4.93091
703	XM_040707231.2	ZNF821	15.4192	-21.3797	2.12025	-10.0836	6.53079e-24	4.70664e-22	65.2043	35.9109	0	22.2387	0	0	0	0
704	XM_040707257.2	GSE1	124.601	-2.27833	0.560503	-4.0648	4.80728e-05	0.000426104	126.745	268.334	290.998	140.508	9.20941	56.9392	62.6515	41.4196
705	XM_040707266.2	ZNF469	43.0023	-23.193	1.34001	-17.308	4.09045e-67	1.35324e-64	167.04	66.8342	88.916	21.2278	0	0	0	0
706	XM_040707271.2	ZFPM1	75.3947	-2.35878	0.374484	-6.29875	3.00057e-10	5.52362e-09	115.023	156.611	120.094	113.215	24.5584	32.8124	10.2707	30.5716
707	XM_046898193.1	C1orf112	24.0058	21.8137	3.07114	7.1028	1.22252e-12	3.03574e-11	0	0	0	0	0	56.9392	0	135.107
708	XM_046898328.1	SKIL	28.9147	-22.7333	3.11035	-7.30891	2.69319e-13	7.64949e-12	208.068	0	0	23.2495	0	0	0	0
709	XM_046898419.1	ABI3BP	18.9286	21.4827	3.13733	6.84745	7.51789e-12	1.63014e-10	0	0	0	0	123.815	0	0	27.6131
710	XM_046898442.1	PDCD10	22.4079	-22.4019	2.20762	-10.1475	3.39832e-24	2.52778e-22	16.1179	41.896	121.249	0	0	0	0	0
711	XM_046898455.1	MBNL1	19.0261	-22.1751	1.51593	-14.6281	1.86031e-48	4.11603e-46	13.1874	99.7525	23.0951	16.1736	0	0	0	0
712	XM_046898497.1	ATP13A3	32.7917	-22.7577	2.10917	-10.7899	3.84242e-27	3.72833e-25	128.943	0	96.9993	36.3906	0	0	0	0
713	XM_046898512.1	IL1RAP	18.2017	-2.737	0.786594	-3.47956	0.000502231	0.00360232	24.9095	37.9059	25.4046	38.4123	10.2327	5.79042	0	2.95854
714	XM_046898593.1	TIPARP	147.27	24.3414	2.8448	8.55644	1.1641e-17	5.39164e-16	0	0	0	0	426.703	0	296.824	454.63
715	XM_046898711.1	LIMS2	10.396	-4.00025	1.4593	-2.74121	0.00612128	0.0314595	3.66316	18.953	33.4879	22.2387	0	4.82535	0	0
716	XM_046898850.1	RESF1	56.7392	-2.23116	0.857785	-2.60107	0.00929322	0.0446067	79.1244	101.748	107.392	85.9222	27.6282	0	20.5415	31.5578
717	XM_046899003.1	HMG20A	31.6195	-22.8662	3.08414	-7.41413	1.22423e-13	3.66922e-12	0	50.8738	202.082	0	0	0	0	0
718	XM_046899018.1	FAM214A	10.739	-6.86528	2.24298	-3.06079	0.00220756	0.0130949	0	9.97525	49.6544	26.2821	0	0	0	0
719	XM_046899039.1	SECISBP2L	11.3396	-6.94426	2.24472	-3.0936	0.00197745	0.0119052	13.92	0	64.6662	12.1302	0	0	0	0
720	XM_046899076.1	AP3S2	27.6465	-22.6813	3.03156	-7.48172	7.33546e-14	2.29213e-12	85.718	0	0	135.454	0	0	0	0
721	XM_046899502.1	FANCA	48.0432	22.78	2.95214	7.71645	1.19616e-14	4.20132e-13	0	0	0	0	216.933	0	167.413	0
722	XM_046899547.1	CHD9	30.0362	-4.54242	1.40147	-3.24119	0.00119032	0.00768408	71.0654	23.9406	72.7495	62.6726	0	0	0	9.86182
723	XM_046899703.1	ZNF423	36.7894	-23.0761	1.14412	-20.1692	1.82452e-90	1.17367e-87	77.6591	59.8515	49.6544	107.15	0	0	0	0
724	XM_046899733.1	GAN	20.1051	-22.2557	3.11317	-7.14891	8.74728e-13	2.25914e-11	0	0	65.821	95.0198	0	0	0	0
725	XM_046899763.1	MBD4	36.9185	22.415	3.09516	7.24193	4.42342e-13	1.21949e-11	0	0	0	0	0	23.1617	0	272.186
726	XM_046899865.1	PRKCD	21.518	-21.2113	3.14274	-6.7493	1.48556e-11	3.1313e-10	0	138.656	33.4879	0	0	0	0	0
727	XM_046899875.1	RBM10	19.9441	-22.2441	3.09853	-7.17894	7.02552e-13	1.86437e-11	0	87.7822	0	71.7703	0	0	0	0
728	XM_046899948.1	KLHDC8B	70.2946	-2.31634	0.280544	-8.25658	1.49911e-16	6.3351e-15	112.093	119.703	130.487	106.139	31.7213	26.0569	16.4332	19.7236
729	XM_046900200.1	SFMBT1	22.4207	-22.4009	3.11607	-7.18884	6.53456e-13	1.74878e-11	0	48.8787	130.487	0	0	0	0	0
730	XM_046900253.1	MATR3	96.0485	-23.7722	2.78261	-8.54313	1.30634e-17	6.02633e-16	399.285	140.651	0	228.452	0	0	0	0
731	XM_046900282.1	TCF7	27.3852	-22.6722	3.14187	-7.21616	5.34772e-13	1.45811e-11	0	192.522	26.5593	0	0	0	0	0
732	XM_046900503.1	HMMR	16.3639	-21.9567	2.19812	-9.98886	1.70526e-23	1.18471e-21	55.6801	0	11.5475	63.6835	0	0	0	0
733	XM_046900572.1	UBN1	22.6556	-22.4047	3.09947	-7.22856	4.88155e-13	1.33836e-11	0	128.681	0	52.5641	0	0	0	0
734	XM_046900611.1	TOP3A	22.4724	-3.26554	1.1699	-2.79131	0.0052495	0.0275998	26.3748	37.9059	77.3685	21.2278	0	8.68563	8.21659	0
735	XM_046900732.1	VASN	60.8141	-2.39626	0.643755	-3.72232	0.000197399	0.00154091	112.825	135.663	85.4518	74.8028	42.9772	15.4411	15.4061	3.94473
736	XM_046900820.1	C16orf72	10.0837	-6.77612	2.11557	-3.20298	0.00136015	0.00862967	21.2464	25.9356	33.4879	0	0	0	0	0
737	XM_046900884.1	LMTK2	81.3656	23.5119	3.38384	6.94829	3.6975e-12	8.43337e-11	0	0	0	0	0	448.758	0	202.167
[truncated: 306 more rows]

## Sheet: NC-OE D0-D0
	Row.names	Gene_Name	baseMean	log2FoldChange	lfcSE	stat	pvalue	padj	GFP0_1	GFP0_2	GFP0_3	GFP0_4	D0_1	D0_2	D0_3	D0_4	D0_5	D0_6
[truncated: 4,074 more rows]

[truncated: 1 more sheets: NC-OE D3-D3]
