# Supplementary material for: A novel candidate gene CLN8 regulates fat deposition in avian
Source: J Anim Sci Biotechnol. 2023 May 1;14:70. doi: 10.1186/s40104-023-00864-x (PMC10150489; doi:10.1186/s40104-023-00864-x)
Supplement: Supplementary file 15 — Additional file 15: Table S10. The GO and KEGG enrichment analysis of DEGs in CLN8 over-expression and control cells. [file 40104_2023_864_MOESM15_ESM.xlsx]

## Sheet: G0-D0 up
Category	CategoryID	GO	Description	PARENT_GO	LogP	Enrichment	Z-score	#TotalGeneInLibrary	#GeneInGO	#GeneInHitList	#GeneInGOAndHitList	%InGO	STDV %InGO	GeneID	Hits	Log(q-value)	GeneList
GO Biological Processes	19	GO:0001558	regulation of cell growth	19_GO:0040007 growth	-14	3.6	9.9	30198	419	971	49	5	0.7	25|817|978|998|1026|1808|1839|2023|2137|2697|3300|3371|3624|4089|4803|5270|5802|6049|6195|6696|7040|7422|8835|8877|9043|9472|9538|9686|9962|10298|10399|10413|10509|22850|23111|23411|23499|28956|29948|51393|57142|64769|81565|83667|84678|203245|221927|340719|344901	ABL1|CAMK2D|CDA|CDC42|CDKN1A|DPYSL2|HBEGF|ENO1|EXTL3|GJA1|DNAJB2|TNC|INHBA|SMAD4|NGF|SERPINE2|PTPRS|RNF6|RPS6KA1|SPP1|TGFB1|VEGFA|SOCS2|SPHK1|SPAG9|AKAP6|EI24|VGLL4|SLC23A2|PAK4|RACK1|YAP1|SEMA4B|ADNP2|SPART|SIRT1|MACF1|LAMTOR2|OSGIN1|TRPV2|RTN4|MEAF6|NDEL1|SESN2|KDM2B|NAIF1|BRAT1|NANOS1|OSTN	-11	MyList
GO Biological Processes	19	GO:0060284	regulation of cell development	19_GO:0032502 developmental process	-13	3.2	9.2	30198	501	971	52	5.4	0.72	25|118|998|1499|1523|2039|2915|3553|3569|3976|3987|4089|4192|4654|4803|4853|5270|5324|5361|5583|5802|5991|6049|6376|6497|6696|7016|7040|7074|7422|8650|9575|10413|10419|10509|10675|10979|23111|23462|23499|23654|26022|27067|51393|55920|57142|57580|64855|79365|81565|340481|359845	ABL1|ADD1|CDC42|CTNNB1|CUX1|DMTN|GRM5|IL1B|IL6|LIF|LIMS1|SMAD4|MDK|MYOD1|NGF|NOTCH2|SERPINE2|PLAG1|PLXNA1|PRKCH|PTPRS|RFX3|RNF6|CX3CL1|SKI|SPP1|TESK1|TGFB1|TIAM1|VEGFA|NUMB|CLOCK|YAP1|PRMT5|SEMA4B|CSPG5|FERMT2|SPART|HEY1|MACF1|PLXNB2|TMEM98|STAU2|TRPV2|RCC2|RTN4|PREX1|NIBAN2|BHLHE41|NDEL1|ZDHHC21|RFLNB	-9.8	MyList
WikiPathways	27	WP5087	Malignant pleural mesothelioma		-15	3.6	10	30198	447	971	52	5.4	0.72	578|960|961|1012|1015|1022|1026|1440|1487|1499|1839|1856|2263|2264|3082|3553|3569|3655|3688|3914|3918|4170|4192|4209|4318|4803|5155|5228|5281|5290|6195|6198|6351|6352|6424|6464|6934|7005|7040|7422|8321|9448|9686|9776|9869|10298|10397|10413|11113|51422|81029|83593	BAK1|CD44|CD47|CDH13|CDH17|CDK7|CDKN1A|CSF3|CTBP1|CTNNB1|HBEGF|DVL2|FGFR2|FGFR4|HGF|IL1B|IL6|ITGA6|ITGB1|LAMB3|LAMC2|MCL1|MDK|MEF2D|MMP9|NGF|PDGFB|PGF|PIGF|PIK3CA|RPS6KA1|RPS6KB1|CCL4|CCL5|SFRP4|SHC1|TCF7L2|TEAD3|TGFB1|VEGFA|FZD1|MAP4K4|VGLL4|ATG13|SETDB1|PAK4|NDRG1|YAP1|CIT|PRKAG2|WNT5B|RASSF5	-11	MyList
GO Biological Processes	19	GO:0044089	positive regulation of cellular component biogenesis	19_GO:0048518 positive regulation of biological process	-9.9	2.9	7.8	30198	492	971	46	4.7	0.68	21|25|402|578|961|997|998|1015|1440|2049|2059|2909|3987|4615|4867|5064|5290|5341|5581|5829|6376|7016|7037|7040|7099|7168|7422|9448|9869|10163|10399|10411|10801|10979|11346|23116|23122|23433|23580|27067|27243|51535|55719|81565|140609|205251	ABCA3|ABL1|ARL2|BAK1|CD47|CDC34|CDC42|CDH17|CSF3|EPHB3|EPS8|ARHGAP35|LIMS1|MYD88|NPHP1|PALM|PIK3CA|PLEK|PRKCE|PXN|CX3CL1|TESK1|TFRC|TGFB1|TLR4|TPM1|VEGFA|MAP4K4|SETDB1|WASF2|RACK1|RAPGEF3|SEPTIN9|FERMT2|SYNPO|TOGARAM1|CLASP2|RHOQ|CDC42EP4|STAU2|CHMP2A|PPHLN1|SLF2|NDEL1|NEK7|MTLN	-7.4	MyList
GO Biological Processes	19	GO:0008610	lipid biosynthetic process	19_GO:0008152 metabolic process	-6.6	2.3	5.9	30198	570	971	43	4.4	0.66	31|1593|2055|3157|5066|5087|5191|5281|5290|5298|5321|5743|6487|8503|8733|8760|8835|8877|8898|9107|9444|9453|9663|9807|9926|10555|22845|23167|23396|25979|26063|27090|30815|51422|54872|55697|57217|57515|80271|84803|114883|166929|253558	ACACA|CYP27A1|CLN8|HMGCS1|PAM|PBX1|PEX7|PIGF|PIK3CA|PI4KB|PLA2G4A|PTGS2|ST3GAL3|PIK3R3|GPAA1|CDS2|SOCS2|SPHK1|MTMR2|MTMR6|QKI|GGPS1|LPIN2|IP6K1|LPGAT1|AGPAT2|DOLK|EFR3A|PIP5K1C|DHRS7B|DECR2|ST6GALNAC4|ST6GALNAC6|PRKAG2|PIGG|VAC14|TTC7A|SERINC1|ITPKC|GPAT3|OSBPL9|SGMS2|LCLAT1	-4.6	MyList
GO Biological Processes	19	GO:0010770	positive regulation of cell morphogenesis involved in differentiation	19_GO:0032502 developmental process	-4.4	4.3	5.4	30198	79	971	11	1.1	0.34	25|998|1523|2039|3987|4192|7016|10675|10979|27067|57580	ABL1|CDC42|CUX1|DMTN|LIMS1|MDK|TESK1|CSPG5|FERMT2|STAU2|PREX1	-2.7	MyList
GO Biological Processes	19	GO:0000904	cell morphogenesis involved in differentiation	19_GO:0032502 developmental process	-8.1	2.6	6.8	30198	522	971	44	4.5	0.67	25|334|351|682|998|1123|1141|1499|1808|2049|2263|2534|2909|3688|3914|3918|4089|4853|4929|5361|5829|6768|6812|7422|8650|8997|9368|10427|10509|10678|10979|11313|23380|23513|23543|23654|25932|55698|55740|56288|64855|79778|81565|113246	ABL1|APLP2|APP|BSG|CDC42|CHN1|CHRNB2|CTNNB1|DPYSL2|EPHB3|FGFR2|FYN|ARHGAP35|ITGB1|LAMB3|LAMC2|SMAD4|NOTCH2|NR4A2|PLXNA1|PXN|ST14|STXBP1|VEGFA|NUMB|KALRN|SLC9A3R1|SEC24B|SEMA4B|B3GNT2|FERMT2|LYPLA2|SRGAP2|SCRIB|RBFOX2|PLXNB2|CLIC4|RADIL|ENAH|PARD3|NIBAN2|MICALL2|NDEL1|C12orf57	-5.9	MyList
GO Biological Processes	19	GO:0006644	phospholipid metabolic process	19_GO:0008152 metabolic process	-7	2.8	6.4	30198	363	971	33	3.4	0.58	21|2055|3157|5281|5290|5298|5321|5341|8503|8733|8760|8835|8898|9107|9453|9588|9807|9926|10555|22845|23167|23396|25979|51573|54872|55697|57217|57515|80271|84803|166929|253558|375775	ABCA3|CLN8|HMGCS1|PIGF|PIK3CA|PI4KB|PLA2G4A|PLEK|PIK3R3|GPAA1|CDS2|SOCS2|MTMR2|MTMR6|GGPS1|PRDX6|IP6K1|LPGAT1|AGPAT2|DOLK|EFR3A|PIP5K1C|DHRS7B|GDE1|PIGG|VAC14|TTC7A|SERINC1|ITPKC|GPAT3|SGMS2|LCLAT1|PNPLA7	-4.9	MyList
GO Biological Processes	19	GO:0010769	regulation of cell morphogenesis involved in differentiation	19_GO:0032502 developmental process	-4.9	4.2	5.7	30198	96	971	13	1.3	0.37	25|998|1523|2039|3987|4192|7016|10630|10675|10979|27067|55920|57580	ABL1|CDC42|CUX1|DMTN|LIMS1|MDK|TESK1|PDPN|CSPG5|FERMT2|STAU2|RCC2|PREX1	-3.2	MyList
GO Biological Processes	19	GO:0030155	regulation of cell adhesion	19_GO:0050789 regulation of biological process	-10	2.5	7.7	30198	786	971	63	6.5	0.79	25|402|861|960|961|998|1012|2039|2049|2534|3142|3371|3485|3553|3569|3659|3976|3987|4192|5155|5270|5290|5361|5573|5581|5724|6352|6376|7016|7037|7040|7048|7168|7422|8546|8573|8861|9223|9448|10272|10457|10630|10675|10892|10979|11148|23122|23499|23513|23654|25890|27242|51043|54453|55193|55920|57178|57580|79414|80149|80709|259307|340481	ABL1|ARL2|RUNX1|CD44|CD47|CDC42|CDH13|DMTN|EPHB3|FYN|HLX|TNC|IGFBP2|IL1B|IL6|IRF1|LIF|LIMS1|MDK|PDGFB|SERPINE2|PIK3CA|PLXNA1|PRKAR1A|PRKCE|PTAFR|CCL5|CX3CL1|TESK1|TFRC|TGFB1|TGFBR2|TPM1|VEGFA|AP3B1|CASK|LDB1|MAGI1|MAP4K4|FSTL3|GPNMB|PDPN|CSPG5|MALT1|FERMT2|HHLA2|CLASP2|MACF1|SCRIB|PLXNB2|ABI3BP|TNFRSF21|ZBTB7B|RIN2|PBRM1|RCC2|ZMIZ1|PREX1|LRFN3|ZC3H12A|AKNA|IL4I1|ZDHHC21	-7.8	MyList
GO Biological Processes	19	GO:0048534	hematopoietic or lymphoid organ development	19_GO:0002376 immune system process	-16	3.1	10	30198	655	971	66	6.8	0.81	25|351|578|861|863|944|998|1015|1397|1440|1499|2039|2049|2120|2263|2624|3516|3569|3570|3624|3659|3688|4297|4318|4791|4853|5087|5153|5316|5341|5450|5468|6208|6729|7037|7040|7048|7422|8503|8546|9644|9759|10163|10234|10272|10312|10630|10892|10935|11035|23215|23411|23774|25979|26022|27086|51043|54861|55846|57217|57580|80169|84522|128506|133396|653519	ABL1|APP|BAK1|RUNX1|CBFA2T3|TNFSF8|CDC42|CDH17|CRIP2|CSF3|CTNNB1|DMTN|EPHB3|ETV6|FGFR2|GATA2|RBPJ|IL6|IL6R|INHBA|IRF1|ITGB1|KMT2A|MMP9|NFKB2|NOTCH2|PBX1|PDE1B|PKNOX1|PLEK|POU2AF1|PPARG|RPS14|SRP54|TFRC|TGFB1|TGFBR2|VEGFA|PIK3R3|AP3B1|SH3PXD2A|HDAC4|WASF2|LRRC17|FSTL3|TCIRG1|PDPN|MALT1|PRDX3|RIPK3|PRRC2C|SIRT1|BRD1|DHRS7B|TMEM98|FOXP1|ZBTB7B|SNRK|ITFG2|TTC7A|PREX1|CTC1|JAGN1|OCSTAMP|IL31RA|GPR89A	-11	MyList
GO Biological Processes	19	GO:0030097	hemopoiesis	19_GO:0002376 immune system process	-15	3.2	9.9	30198	606	971	62	6.4	0.78	25|351|578|861|863|944|998|1015|1397|1440|1499|2039|2120|2263|2624|3516|3569|3570|3624|3659|3688|4297|4318|4853|5087|5153|5316|5341|5450|5468|6208|6729|7037|7040|7048|7422|8503|8546|9644|9759|10163|10272|10312|10892|10935|11035|23215|23411|23774|25979|26022|27086|51043|54861|55846|57217|57580|80169|84522|128506|133396|653519	ABL1|APP|BAK1|RUNX1|CBFA2T3|TNFSF8|CDC42|CDH17|CRIP2|CSF3|CTNNB1|DMTN|ETV6|FGFR2|GATA2|RBPJ|IL6|IL6R|INHBA|IRF1|ITGB1|KMT2A|MMP9|NOTCH2|PBX1|PDE1B|PKNOX1|PLEK|POU2AF1|PPARG|RPS14|SRP54|TFRC|TGFB1|TGFBR2|VEGFA|PIK3R3|AP3B1|SH3PXD2A|HDAC4|WASF2|FSTL3|TCIRG1|MALT1|PRDX3|RIPK3|PRRC2C|SIRT1|BRD1|DHRS7B|TMEM98|FOXP1|ZBTB7B|SNRK|ITFG2|TTC7A|PREX1|CTC1|JAGN1|OCSTAMP|IL31RA|GPR89A	-11	MyList
GO Biological Processes	19	GO:0002520	immune system development	19_GO:0002376 immune system process	-15	3	9.7	30198	699	971	67	6.9	0.81	25|351|578|775|861|863|944|998|1015|1397|1440|1499|2039|2049|2120|2263|2624|3516|3569|3570|3624|3659|3688|4297|4318|4791|4853|5087|5153|5316|5341|5450|5468|6208|6729|7037|7040|7048|7422|8503|8546|9644|9759|10163|10234|10272|10312|10630|10892|10935|11035|23215|23411|23774|25979|26022|27086|51043|54861|55846|57217|57580|80169|84522|128506|133396|653519	ABL1|APP|BAK1|CACNA1C|RUNX1|CBFA2T3|TNFSF8|CDC42|CDH17|CRIP2|CSF3|CTNNB1|DMTN|EPHB3|ETV6|FGFR2|GATA2|RBPJ|IL6|IL6R|INHBA|IRF1|ITGB1|KMT2A|MMP9|NFKB2|NOTCH2|PBX1|PDE1B|PKNOX1|PLEK|POU2AF1|PPARG|RPS14|SRP54|TFRC|TGFB1|TGFBR2|VEGFA|PIK3R3|AP3B1|SH3PXD2A|HDAC4|WASF2|LRRC17|FSTL3|TCIRG1|PDPN|MALT1|PRDX3|RIPK3|PRRC2C|SIRT1|BRD1|DHRS7B|TMEM98|FOXP1|ZBTB7B|SNRK|ITFG2|TTC7A|PREX1|CTC1|JAGN1|OCSTAMP|IL31RA…	-11	MyList
Reactome Gene Sets	6	R-HSA-5663202	Diseases of signal transduction by growth factor receptors and second messengers		-14	3.5	9.6	30198	433	971	49	5	0.7	238|673|817|1026|1185|1487|1499|1523|1839|1850|2120|2263|2264|2534|2804|3082|3092|3516|3831|4000|4087|4089|5155|5170|5290|5495|5573|5682|5718|6464|6711|6907|6934|7040|7048|7170|8496|8503|8546|8878|9444|9759|10533|11052|22872|22906|23462|55534|57674	ALK|BRAF|CAMK2D|CDKN1A|CLCN6|CTBP1|CTNNB1|CUX1|HBEGF|DUSP8|ETV6|FGFR2|FGFR4|FYN|GOLGB1|HGF|HIP1|RBPJ|KLC1|LMNA|SMAD2|SMAD4|PDGFB|PDPK1|PIK3CA|PPM1B|PRKAR1A|PSMA1|PSMD12|SHC1|SPTBN1|TBL1X|TCF7L2|TGFB1|TGFBR2|TPM3|PPFIBP1|PIK3R3|AP3B1|SQSTM1|QKI|HDAC4|ATG7|CPSF6|SEC31A|TRAK1|HEY1|MAML3|RNF213	-10	MyList
KEGG Pathway	24	hsa05200	Pathways in cancer		-14	3.2	9.4	30198	531	971	55	5.7	0.74	25|113|238|405|578|624|673|817|861|998|1026|1487|1499|1728|1856|2263|2264|2778|2788|3082|3162|3569|3570|3655|3688|3914|3918|4087|4089|4318|4791|4792|4853|5155|5228|5290|5468|5743|6198|6934|7040|7048|7170|7187|7422|7483|8321|8503|8648|9170|23462|25780|81029|83593|112399	ABL1|ADCY7|ALK|ARNT|BAK1|BDKRB2|BRAF|CAMK2D|RUNX1|CDC42|CDKN1A|CTBP1|CTNNB1|NQO1|DVL2|FGFR2|FGFR4|GNAS|GNG7|HGF|HMOX1|IL6|IL6R|ITGA6|ITGB1|LAMB3|LAMC2|SMAD2|SMAD4|MMP9|NFKB2|NFKBIA|NOTCH2|PDGFB|PGF|PIK3CA|PPARG|PTGS2|RPS6KB1|TCF7L2|TGFB1|TGFBR2|TPM3|TRAF3|VEGFA|WNT9A|FZD1|PIK3R3|NCOA1|LPAR2|HEY1|RASGRP3|WNT5B|RASSF5|EGLN3	-10	MyList
GO Biological Processes	19	GO:0001934	positive regulation of protein phosphorylation	19_GO:0048518 positive regulation of biological process	-14	2.9	9.5	30198	741	971	69	7.1	0.82	25|351|493|673|904|960|1026|1440|1453|1839|1856|1894|2074|2534|2915|3082|3553|3569|3570|3624|3976|4089|4318|4331|4486|4803|5155|5170|5228|5290|5468|5743|6352|6376|7016|7037|7040|7048|7099|7422|8321|8503|8877|8878|9966|10188|10399|10411|10457|10645|10892|10899|10979|11030|11035|11331|23411|51347|51422|55437|57551|81532|84254|85456|92335|126308|133396|133619|221927	ABL1|APP|ATP2B4|BRAF|CCNT1|CD44|CDKN1A|CSF3|CSNK1D|HBEGF|DVL2|ECT2|ERCC6|FYN|GRM5|HGF|IL1B|IL6|IL6R|INHBA|LIF|SMAD4|MMP9|MNAT1|MST1R|NGF|PDGFB|PDPK1|PGF|PIK3CA|PPARG|PTGS2|CCL5|CX3CL1|TESK1|TFRC|TGFB1|TGFBR2|TLR4|VEGFA|FZD1|PIK3R3|SPHK1|SQSTM1|TNFSF15|TNK2|RACK1|RAPGEF3|GPNMB|CAMKK2|MALT1|JTB|FERMT2|RBPMS|RIPK3|PHB2|SIRT1|TAOK3|PRKAG2|STRADB|TAOK1|MOB2|CAMKK1|TNKS1BP1|STRADA|MOB3A|IL31RA|PRRC1|BR…	-11	MyList
GO Biological Processes	19	GO:0030335	positive regulation of cell migration	19_GO:0040011 locomotion	-14	3.2	9.7	30198	560	971	58	6	0.76	25|351|388|961|1012|1839|2039|2624|3082|3162|3553|3569|3570|3655|3688|3918|4150|4192|4318|5155|5170|5228|5581|5724|5743|6198|6351|6352|6364|6376|6546|7040|7048|7074|7099|7130|7422|7803|8503|8650|8877|9043|9448|10399|10457|10509|10630|10979|23122|23224|23411|27086|54453|57142|57608|80149|81029|131578	ABL1|APP|RHOB|CD47|CDH13|HBEGF|DMTN|GATA2|HGF|HMOX1|IL1B|IL6|IL6R|ITGA6|ITGB1|LAMC2|MAZ|MDK|MMP9|PDGFB|PDPK1|PGF|PRKCE|PTAFR|PTGS2|RPS6KB1|CCL4|CCL5|CCL20|CX3CL1|SLC8A1|TGFB1|TGFBR2|TIAM1|TLR4|TNFAIP6|VEGFA|PTP4A1|PIK3R3|NUMB|SPHK1|SPAG9|MAP4K4|RACK1|GPNMB|SEMA4B|PDPN|FERMT2|CLASP2|SYNE2|SIRT1|FOXP1|RIN2|RTN4|JCAD|ZC3H12A|WNT5B|LRRC15	-11	MyList
GO Biological Processes	19	GO:0035239	tube morphogenesis	19_GO:0032502 developmental process	-14	3	9.5	30198	663	971	64	6.6	0.8	25|133|388|578|682|998|1012|1281|1499|1856|1893|1896|2049|2191|2263|2624|2697|2909|3142|3162|3516|3688|4087|4089|4522|4853|5087|5228|5290|5316|5743|6201|6376|6461|6464|6497|6733|6768|7040|7048|7127|7422|8321|8503|9444|10163|10411|10413|10427|11331|23411|23462|23513|23654|25932|51129|51162|51339|57125|57178|57674|80149|84678|90627	ABL1|ADM|RHOB|BAK1|BSG|CDC42|CDH13|COL3A1|CTNNB1|DVL2|ECM1|EDA|EPHB3|FAP|FGFR2|GATA2|GJA1|ARHGAP35|HLX|HMOX1|RBPJ|ITGB1|SMAD2|SMAD4|MTHFD1|NOTCH2|PBX1|PGF|PIK3CA|PKNOX1|PTGS2|RPS7|CX3CL1|SHB|SHC1|SKI|SRPK2|ST14|TGFB1|TGFBR2|TNFAIP2|VEGFA|FZD1|PIK3R3|QKI|WASF2|RAPGEF3|YAP1|SEC24B|PHB2|SIRT1|HEY1|SCRIB|PLXNB2|CLIC4|ANGPTL4|EGFL7|DACT1|PLXDC1|ZMIZ1|RNF213|ZC3H12A|KDM2B|STARD13	-11	MyList
WikiPathways	27	WP3888	VEGFA-VEGFR2 signaling pathway		-13	3.5	9.5	30198	439	971	49	5	0.7	25|31|405|682|824|832|998|1397|1499|1500|1827|1839|2130|2534|2624|2697|3142|3688|3939|4792|4929|5170|5228|5290|5321|5581|5743|5829|6198|6461|6464|6546|6729|7170|7220|7422|8650|9444|9588|9709|9759|10397|10399|10645|23215|23476|83939|115098|144195	ABL1|ACACA|ARNT|BSG|CAPN2|CAPZB|CDC42|CRIP2|CTNNB1|CTNND1|RCAN1|HBEGF|EWSR1|FYN|GATA2|GJA1|HLX|ITGB1|LDHA|NFKBIA|NR4A2|PDPK1|PGF|PIK3CA|PLA2G4A|PRKCE|PTGS2|PXN|RPS6KB1|SHB|SHC1|SLC8A1|SRP54|TPM3|TRPC1|VEGFA|NUMB|QKI|PRDX6|HERPUD1|HDAC4|NDRG1|RACK1|CAMKK2|PRRC2C|BRD4|EIF2A|CCDC124|SLC2A14	-10	MyList
GO Biological Processes	19	GO:0002521	leukocyte differentiation	19_GO:0002376 immune system process	-14	3.9	10	30198	358	971	45	4.6	0.67	25|351|578|861|863|944|998|1015|1440|1499|2624|3516|3569|3570|3659|3688|4318|4853|5087|5153|5316|5450|5468|6729|7037|7048|7422|8503|8546|9644|9759|10312|10892|11035|23411|25979|26022|27086|51043|55846|57580|84522|128506|133396|653519	ABL1|APP|BAK1|RUNX1|CBFA2T3|TNFSF8|CDC42|CDH17|CSF3|CTNNB1|GATA2|RBPJ|IL6|IL6R|IRF1|ITGB1|MMP9|NOTCH2|PBX1|PDE1B|PKNOX1|POU2AF1|PPARG|SRP54|TFRC|TGFBR2|VEGFA|PIK3R3|AP3B1|SH3PXD2A|HDAC4|TCIRG1|MALT1|RIPK3|SIRT1|DHRS7B|TMEM98|FOXP1|ZBTB7B|ITFG2|PREX1|JAGN1|OCSTAMP|IL31RA|GPR89A	-11	MyList
GO Biological Processes	19	GO:0040008	regulation of growth	19_GO:0040007 growth	-14	3	9.5	30198	664	971	64	6.6	0.8	25|351|817|861|978|998|1026|1808|1839|2023|2137|2263|2697|3142|3300|3371|3485|3516|3624|4089|4654|4803|5270|5290|5802|6049|6195|6198|6464|6696|7040|7048|7422|8614|8835|8877|9043|9472|9538|9686|9962|10298|10399|10409|10413|10509|10675|22850|23111|23411|23499|28956|29948|51393|51542|57142|64769|81565|83667|84678|203245|221927|340719|344901	ABL1|APP|CAMK2D|RUNX1|CDA|CDC42|CDKN1A|DPYSL2|HBEGF|ENO1|EXTL3|FGFR2|GJA1|HLX|DNAJB2|TNC|IGFBP2|RBPJ|INHBA|SMAD4|MYOD1|NGF|SERPINE2|PIK3CA|PTPRS|RNF6|RPS6KA1|RPS6KB1|SHC1|SPP1|TGFB1|TGFBR2|VEGFA|STC2|SOCS2|SPHK1|SPAG9|AKAP6|EI24|VGLL4|SLC23A2|PAK4|RACK1|BASP1|YAP1|SEMA4B|CSPG5|ADNP2|SPART|SIRT1|MACF1|LAMTOR2|OSGIN1|TRPV2|VPS54|RTN4|MEAF6|NDEL1|SESN2|KDM2B|NAIF1|BRAT1|NANOS1|OSTN	-11	MyList
GO Biological Processes	19	GO:0009725	response to hormone	19_GO:0050896 response to stimulus	-14	2.8	9.4	30198	753	971	69	7.1	0.82	21|31|133|249|358|490|594|682|1281|1508|1728|2104|3162|3416|3417|3485|3569|3624|4192|4654|4929|4982|5066|5170|5228|5290|5313|5447|5468|5581|5724|5737|5743|5829|6198|6338|6424|6464|6696|7035|7040|7048|7068|8503|8614|8648|8835|8893|9663|9847|10270|10401|10413|10432|23411|23433|23543|28999|51043|51762|55809|57178|81565|83667|114907|128506|164091|344901|375611	ABCA3|ACACA|ADM|ALPL|AQP1|ATP2B1|BCKDHB|BSG|COL3A1|CTSB|NQO1|ESRRG|HMOX1|IDE|IDH1|IGFBP2|IL6|INHBA|MDK|MYOD1|NR4A2|TNFRSF11B|PAM|PDPK1|PGF|PIK3CA|PKLR|POR|PPARG|PRKCE|PTAFR|PTGFR|PTGS2|PXN|RPS6KB1|SCNN1B|SFRP4|SHC1|SPP1|TFPI|TGFB1|TGFBR2|THRB|PIK3R3|STC2|NCOA1|SOCS2|EIF2B5|LPIN2|C2CD5|AKAP8|PIAS3|YAP1|RBM14|SIRT1|RHOQ|RBFOX2|KLF15|ZBTB7B|RAB8B|TRERF1|ZMIZ1|NDEL1|SESN2|FBXO32|OCSTAMP|PAQR7|OSTN|SL…	-11	MyList
Reactome Gene Sets	6	R-HSA-199991	Membrane Trafficking		-12	2.9	8.8	30198	634	971	59	6.1	0.77	162|351|832|1453|1523|1781|1839|1856|2512|2697|2804|3092|3831|4074|5049|5321|6710|6711|7037|8546|8615|8675|8905|9698|9847|10112|10427|10972|22872|22878|22905|23048|23243|23299|23396|23433|23637|27243|27342|29763|29979|51112|51209|51256|51422|51542|51762|54453|55738|57589|58513|64837|81930|84316|89853|90990|126003|152503|388552	AP1B1|APP|CAPZB|CSNK1D|CUX1|DYNC1I2|HBEGF|DVL2|FTL|GJA1|GOLGB1|HIP1|KLC1|M6PR|PAFAH1B2|PLA2G4A|SPTB|SPTBN1|TFRC|AP3B1|USO1|STX16|AP1S2|PUM1|C2CD5|KIF20A|SEC24B|TMED10|SEC31A|TRAPPC8|EPN2|FNBP1|ANKRD28|BICD2|PIP5K1C|RHOQ|RABGAP1|CHMP2A|RABGEF1|PACSIN3|UBQLN1|TRAPPC12|RAB9B|TBC1D7|PRKAG2|VPS54|RAB8B|RIN2|ARFGAP1|RIC1|EPS15L1|KLC2|KIF18A|NAA38|MVB12B|KIFC2|TRAPPC5|SH3D19|BLOC1S3	-9.5	MyList
GO Biological Processes	19	GO:0051272	positive regulation of cellular component movement	19_GO:0051179 localization	-14	3.1	9.6	30198	597	971	60	6.2	0.77	25|351|388|961|1012|1839|2039|2624|3082|3162|3553|3569|3570|3655|3688|3918|4150|4192|4318|5155|5170|5228|5581|5724|5743|6198|6351|6352|6364|6376|6546|7040|7048|7074|7099|7130|7422|7803|8503|8650|8877|9043|9448|10399|10457|10509|10630|10979|23122|23224|23411|27086|54453|57142|57608|80149|81029|118426|131578|375611	ABL1|APP|RHOB|CD47|CDH13|HBEGF|DMTN|GATA2|HGF|HMOX1|IL1B|IL6|IL6R|ITGA6|ITGB1|LAMC2|MAZ|MDK|MMP9|PDGFB|PDPK1|PGF|PRKCE|PTAFR|PTGS2|RPS6KB1|CCL4|CCL5|CCL20|CX3CL1|SLC8A1|TGFB1|TGFBR2|TIAM1|TLR4|TNFAIP6|VEGFA|PTP4A1|PIK3R3|NUMB|SPHK1|SPAG9|MAP4K4|RACK1|GPNMB|SEMA4B|PDPN|FERMT2|CLASP2|SYNE2|SIRT1|FOXP1|RIN2|RTN4|JCAD|ZC3H12A|WNT5B|BORCS5|LRRC15|SLC26A5	-11	MyList
GO Biological Processes	19	GO:2000147	positive regulation of cell motility	19_GO:0040011 locomotion	-14	3.1	9.5	30198	584	971	59	6.1	0.77	25|351|388|961|1012|1839|2039|2624|3082|3162|3553|3569|3570|3655|3688|3918|4150|4192|4318|5155|5170|5228|5581|5724|5743|6198|6351|6352|6364|6376|6546|7040|7048|7074|7099|7130|7422|7803|8503|8650|8877|9043|9448|10399|10457|10509|10630|10979|23122|23224|23411|27086|54453|57142|57608|80149|81029|131578|375611	ABL1|APP|RHOB|CD47|CDH13|HBEGF|DMTN|GATA2|HGF|HMOX1|IL1B|IL6|IL6R|ITGA6|ITGB1|LAMC2|MAZ|MDK|MMP9|PDGFB|PDPK1|PGF|PRKCE|PTAFR|PTGS2|RPS6KB1|CCL4|CCL5|CCL20|CX3CL1|SLC8A1|TGFB1|TGFBR2|TIAM1|TLR4|TNFAIP6|VEGFA|PTP4A1|PIK3R3|NUMB|SPHK1|SPAG9|MAP4K4|RACK1|GPNMB|SEMA4B|PDPN|FERMT2|CLASP2|SYNE2|SIRT1|FOXP1|RIN2|RTN4|JCAD|ZC3H12A|WNT5B|LRRC15|SLC26A5	-11	MyList
KEGG Pathway	24	hsa05165	Human papillomavirus infection		-12	3.8	9.2	30198	331	971	40	4.1	0.64	523|528|578|998|1026|1108|1499|1856|2778|3371|3516|3655|3659|3688|3914|3918|4853|5290|5523|5743|5829|6198|6696|6934|7187|7283|7422|7483|8321|8503|8638|9223|9368|10312|23462|23513|50855|55534|56288|81029	ATP6V1A|ATP6V1C1|BAK1|CDC42|CDKN1A|CHD4|CTNNB1|DVL2|GNAS|TNC|RBPJ|ITGA6|IRF1|ITGB1|LAMB3|LAMC2|NOTCH2|PIK3CA|PPP2R3A|PTGS2|PXN|RPS6KB1|SPP1|TCF7L2|TRAF3|TUBG1|VEGFA|WNT9A|FZD1|PIK3R3|OASL|MAGI1|SLC9A3R1|TCIRG1|HEY1|SCRIB|PARD6A|MAML3|PARD3|WNT5B	-9.2	MyList
GO Biological Processes	19	GO:0040017	positive regulation of locomotion	19_GO:0040011 locomotion	-14	3.1	9.3	30198	599	971	59	6.1	0.77	25|351|388|961|1012|1839|2039|2624|3082|3162|3553|3569|3570|3655|3688|3918|4150|4192|4318|5155|5170|5228|5581|5724|5743|6198|6351|6352|6364|6376|6546|7040|7048|7074|7099|7130|7422|7803|8503|8650|8877|9043|9448|10399|10457|10509|10630|10979|23122|23224|23411|27086|54453|57142|57608|80149|81029|131578|375611	ABL1|APP|RHOB|CD47|CDH13|HBEGF|DMTN|GATA2|HGF|HMOX1|IL1B|IL6|IL6R|ITGA6|ITGB1|LAMC2|MAZ|MDK|MMP9|PDGFB|PDPK1|PGF|PRKCE|PTAFR|PTGS2|RPS6KB1|CCL4|CCL5|CCL20|CX3CL1|SLC8A1|TGFB1|TGFBR2|TIAM1|TLR4|TNFAIP6|VEGFA|PTP4A1|PIK3R3|NUMB|SPHK1|SPAG9|MAP4K4|RACK1|GPNMB|SEMA4B|PDPN|FERMT2|CLASP2|SYNE2|SIRT1|FOXP1|RIN2|RTN4|JCAD|ZC3H12A|WNT5B|LRRC15|SLC26A5	-10	MyList
GO Biological Processes	19	GO:0006468	protein phosphorylation	19_GO:0008152 metabolic process	-14	2.9	9.2	30198	704	971	65	6.7	0.8	25|238|351|673|817|904|998|1022|1196|1453|1487|2049|2263|2264|2534|2915|3976|4087|4486|4654|5155|5170|5290|5581|5583|6195|6196|6198|6352|6711|6733|6793|6873|7016|7040|7048|7099|8573|8878|8997|9448|9776|9874|9989|10188|10298|10420|10645|11035|11113|23387|23476|51347|51422|54861|57143|57147|57410|57551|83694|83939|84254|140609|146057|167359	ABL1|ALK|APP|BRAF|CAMK2D|CCNT1|CDC42|CDK7|CLK2|CSNK1D|CTBP1|EPHB3|FGFR2|FGFR4|FYN|GRM5|LIF|SMAD2|MST1R|MYOD1|PDGFB|PDPK1|PIK3CA|PRKCE|PRKCH|RPS6KA1|RPS6KA2|RPS6KB1|CCL5|SPTBN1|SRPK2|STK10|TAF2|TESK1|TGFB1|TGFBR2|TLR4|CASK|SQSTM1|KALRN|MAP4K4|ATG13|TLK1|PPP4R1|TNK2|PAK4|TESK2|CAMKK2|RIPK3|CIT|SIK3|BRD4|TAOK3|PRKAG2|SNRK|ADCK1|SCYL3|SCYL1|TAOK1|RPS6KL1|EIF2A|CAMKK1|NEK7|TTBK2|NIM1K	-10	MyList
Reactome Gene Sets	6	R-HSA-5653656	Vesicle-mediated transport		-12	2.8	8.5	30198	673	971	60	6.2	0.77	162|351|832|1281|1453|1523|1781|1839|1856|2512|2697|2804|3092|3831|4074|5049|5321|6710|6711|7037|8546|8615|8675|8905|9698|9847|10112|10427|10972|22872|22878|22905|23048|23243|23299|23396|23433|23637|27243|27342|29763|29979|51112|51209|51256|51422|51542|51762|54453|55738|57589|58513|64837|81930|84316|89853|90990|126003|152503|388552	AP1B1|APP|CAPZB|COL3A1|CSNK1D|CUX1|DYNC1I2|HBEGF|DVL2|FTL|GJA1|GOLGB1|HIP1|KLC1|M6PR|PAFAH1B2|PLA2G4A|SPTB|SPTBN1|TFRC|AP3B1|USO1|STX16|AP1S2|PUM1|C2CD5|KIF20A|SEC24B|TMED10|SEC31A|TRAPPC8|EPN2|FNBP1|ANKRD28|BICD2|PIP5K1C|RHOQ|RABGAP1|CHMP2A|RABGEF1|PACSIN3|UBQLN1|TRAPPC12|RAB9B|TBC1D7|PRKAG2|VPS54|RAB8B|RIN2|ARFGAP1|RIC1|EPS15L1|KLC2|KIF18A|NAA38|MVB12B|KIFC2|TRAPPC5|SH3D19|BLOC1S3	-9	MyList
GO Biological Processes	19	GO:0002573	myeloid leukocyte differentiation	19_GO:0002376 immune system process	-13	6.7	11	30198	116	971	25	2.6	0.51	351|861|863|998|1440|1499|2624|3516|4318|4853|5153|5468|6729|7037|7048|7422|8546|9644|10312|23411|25979|27086|84522|128506|133396	APP|RUNX1|CBFA2T3|CDC42|CSF3|CTNNB1|GATA2|RBPJ|MMP9|NOTCH2|PDE1B|PPARG|SRP54|TFRC|TGFBR2|VEGFA|AP3B1|SH3PXD2A|TCIRG1|SIRT1|DHRS7B|FOXP1|JAGN1|OCSTAMP|IL31RA	-10	MyList
GO Biological Processes	19	GO:0048661	positive regulation of smooth muscle cell proliferation	19_GO:0048518 positive regulation of biological process	-12	7.1	11	30198	96	971	22	2.3	0.48	1012|1839|2263|2697|3162|3569|3570|4209|4318|4331|4615|5155|5290|5724|5743|6198|6352|6376|7040|7048|7099|27086	CDH13|HBEGF|FGFR2|GJA1|HMOX1|IL6|IL6R|MEF2D|MMP9|MNAT1|MYD88|PDGFB|PIK3CA|PTAFR|PTGS2|RPS6KB1|CCL5|CX3CL1|TGFB1|TGFBR2|TLR4|FOXP1	-9.5	MyList
GO Biological Processes	19	GO:0032970	regulation of actin filament-based process	19_GO:0050789 regulation of biological process	-12	3.5	9.2	30198	399	971	45	4.6	0.67	25|118|388|775|817|832|961|998|1440|1894|2039|2059|2909|2934|4089|4192|4853|5066|5142|5144|5290|5341|5581|5829|6376|6710|6711|6840|7016|7168|7840|10163|10411|10630|10979|11113|11346|23122|23325|23433|23580|27067|27236|57026|57551	ABL1|ADD1|RHOB|CACNA1C|CAMK2D|CAPZB|CD47|CDC42|CSF3|ECT2|DMTN|EPS8|ARHGAP35|GSN|SMAD4|MDK|NOTCH2|PAM|PDE4B|PDE4D|PIK3CA|PLEK|PRKCE|PXN|CX3CL1|SPTB|SPTBN1|SVIL|TESK1|TPM1|ALMS1|WASF2|RAPGEF3|PDPN|FERMT2|CIT|SYNPO|CLASP2|WASHC4|RHOQ|CDC42EP4|STAU2|ARFIP1|PDXP|TAOK1	-9.5	MyList
Reactome Gene Sets	6	R-HSA-9012999	RHO GTPase cycle		-11	3.2	8.5	30198	449	971	46	4.7	0.68	224|388|667|832|998|1123|1124|1152|1730|1894|2697|2909|3688|3895|5290|5361|6711|6793|7037|7074|7170|8503|8997|9497|9644|10144|10163|10250|10298|10409|10979|11113|23048|23141|23380|23433|23513|23580|50855|51347|55717|57580|79658|90627|94134|124997	ALDH3A2|RHOB|DST|CAPZB|CDC42|CHN1|CHN2|CKB|DIAPH2|ECT2|GJA1|ARHGAP35|ITGB1|KTN1|PIK3CA|PLXNA1|SPTBN1|STK10|TFRC|TIAM1|TPM3|PIK3R3|KALRN|SLC4A7|SH3PXD2A|FAM13A|WASF2|SRRM1|PAK4|BASP1|FERMT2|CIT|FNBP1|ANKLE2|SRGAP2|RHOQ|SCRIB|CDC42EP4|PARD6A|TAOK3|WDR11|PREX1|ARHGAP10|STARD13|ARHGAP12|WDR81	-8.4	MyList
GO Biological Processes	19	GO:0019725	cellular homeostasis	19_GO:0065007 biological regulation	-12	2.9	8.7	30198	621	971	58	6	0.76	249|351|358|490|493|523|578|817|1152|1185|1728|2030|2512|2915|3162|3300|3416|3569|3778|3920|4089|4097|4170|5290|6338|6352|6376|6546|6553|6786|7037|7220|8546|8614|9368|9497|9588|9709|10312|10399|10935|23411|25769|25932|26056|26137|28999|55088|57142|57181|57217|57551|57620|120071|148867|252839|440400|653519	ALPL|APP|AQP1|ATP2B1|ATP2B4|ATP6V1A|BAK1|CAMK2D|CKB|CLCN6|NQO1|SLC29A1|FTL|GRM5|HMOX1|DNAJB2|IDE|IL6|KCNMA1|LAMP2|SMAD4|MAFG|MCL1|PIK3CA|SCNN1B|CCL5|CX3CL1|SLC8A1|SLC9A5|STIM1|TFRC|TRPC1|AP3B1|STC2|SLC9A3R1|SLC4A7|PRDX6|HERPUD1|TCIRG1|RACK1|PRDX3|SIRT1|SLC24A2|CLIC4|RAB11FIP5|ZBTB20|KLF15|CCDC186|RTN4|SLC39A10|TTC7A|TAOK1|STIM2|LARGE2|SLC30A7|TMEM9|RNASEK|GPR89A	-9.3	MyList
WikiPathways	27	WP4754	IL-18 signaling pathway		-11	3.9	8.9	30198	279	971	35	3.6	0.6	16|682|1281|1374|1499|1891|1994|2023|2059|3162|3553|3569|3659|3831|4318|4615|4791|4792|4794|4982|5743|6198|6351|6352|6364|6696|7127|7422|8870|9399|9497|10068|51230|55738|80149	AARS1|BSG|COL3A1|CPT1A|CTNNB1|ECH1|ELAVL1|ENO1|EPS8|HMOX1|IL1B|IL6|IRF1|KLC1|MMP9|MYD88|NFKB2|NFKBIA|NFKBIE|TNFRSF11B|PTGS2|RPS6KB1|CCL4|CCL5|CCL20|SPP1|TNFAIP2|VEGFA|IER3|STOML1|SLC4A7|IL18BP|PHF20|ARFGAP1|ZC3H12A	-8.3	MyList
GO Biological Processes	19	GO:0060341	regulation of cellular localization	19_GO:0051179 localization	-12	2.7	8.6	30198	733	971	64	6.6	0.8	136|493|578|817|998|1499|1894|2039|2534|2624|2934|3162|3553|3598|3688|3976|4000|5170|5581|5583|5743|6711|6812|6934|7016|7037|7040|7130|7323|8650|8878|8898|9776|9818|9847|9860|10399|10411|10413|10427|10657|10979|11052|23433|26022|26056|27236|27243|27342|50855|51112|56957|57142|64114|79778|80149|81565|83593|83667|84522|118426|131578|146057|221914	ADORA2B|ATP2B4|BAK1|CAMK2D|CDC42|CTNNB1|ECT2|DMTN|FYN|GATA2|GSN|HMOX1|IL1B|IL13RA2|ITGB1|LIF|LMNA|PDPK1|PRKCE|PRKCH|PTGS2|SPTBN1|STXBP1|TCF7L2|TESK1|TFRC|TGFB1|TNFAIP6|UBE2D3|NUMB|SQSTM1|MTMR2|ATG13|NUP58|C2CD5|LRIG2|RACK1|RAPGEF3|YAP1|SEC24B|KHDRBS1|FERMT2|CPSF6|RHOQ|TMEM98|RAB11FIP5|ARFIP1|CHMP2A|RABGEF1|PARD6A|TRAPPC12|OTUD7B|RTN4|TMBIM1|MICALL2|ZC3H12A|NDEL1|RASSF5|SESN2|JAGN1|BORCS5|LRRC15|T…	-9.3	MyList
GO Biological Processes	19	GO:0006979	response to oxidative stress	19_GO:0050896 response to stimulus	-12	3.6	9	30198	365	971	42	4.3	0.65	25|351|358|388|405|578|824|1728|1827|1894|2055|2074|2534|3162|3417|3569|4255|4318|4929|5743|5829|6546|7168|8614|8877|9588|9962|10068|10645|10935|11030|11035|22850|23411|27067|51142|54929|55074|55270|80149|83667|94241	ABL1|APP|AQP1|RHOB|ARNT|BAK1|CAPN2|NQO1|RCAN1|ECT2|CLN8|ERCC6|FYN|HMOX1|IDH1|IL6|MGMT|MMP9|NR4A2|PTGS2|PXN|SLC8A1|TPM1|STC2|SPHK1|PRDX6|SLC23A2|IL18BP|CAMKK2|PRDX3|RBPMS|RIPK3|ADNP2|SIRT1|STAU2|CHCHD2|TMEM161A|OXR1|NUDT15|ZC3H12A|SESN2|TP53INP1	-9	MyList
GO Biological Processes	19	GO:0030029	actin filament-based process	19_GO:0009987 cellular process	-12	2.9	8.6	30198	601	971	56	5.8	0.75	25|118|358|388|775|817|832|998|1730|2039|2059|2275|2697|2909|2934|3092|3688|3762|4642|4867|5170|5290|5341|5358|5573|6464|6710|6711|6840|7016|7168|7170|8522|8572|9260|9368|9844|10049|10163|10420|10630|11113|23224|23380|23396|23433|55740|57026|57580|65108|79778|90627|94134|283431|359845|440073	ABL1|ADD1|AQP1|RHOB|CACNA1C|CAMK2D|CAPZB|CDC42|DIAPH2|DMTN|EPS8|FHL3|GJA1|ARHGAP35|GSN|HIP1|ITGB1|KCNJ5|MYO1D|NPHP1|PDPK1|PIK3CA|PLEK|PLS3|PRKAR1A|SHC1|SPTB|SPTBN1|SVIL|TESK1|TPM1|TPM3|GAS7|PDLIM4|PDLIM7|SLC9A3R1|ELMO1|DNAJB6|WASF2|TESK2|PDPN|CIT|SYNE2|SRGAP2|PIP5K1C|RHOQ|ENAH|PDXP|PREX1|MARCKSL1|MICALL2|STARD13|ARHGAP12|GAS2L3|RFLNB|IQSEC3	-9	MyList
GO Biological Processes	19	GO:0030099	myeloid cell differentiation	19_GO:0002376 immune system process	-12	4.3	9.4	30198	238	971	33	3.4	0.58	351|861|863|998|1440|1499|2039|2624|3516|3624|4318|4853|5153|5316|5468|6208|6729|7037|7048|7422|8546|9644|10163|10312|10935|23411|23774|25979|27086|54861|84522|128506|133396	APP|RUNX1|CBFA2T3|CDC42|CSF3|CTNNB1|DMTN|GATA2|RBPJ|INHBA|MMP9|NOTCH2|PDE1B|PKNOX1|PPARG|RPS14|SRP54|TFRC|TGFBR2|VEGFA|AP3B1|SH3PXD2A|WASF2|TCIRG1|PRDX3|SIRT1|BRD1|DHRS7B|FOXP1|SNRK|JAGN1|OCSTAMP|IL31RA	-8.9	MyList
GO Biological Processes	19	GO:0048514	blood vessel morphogenesis	19_GO:0032502 developmental process	-12	3.3	8.8	30198	421	971	45	4.6	0.67	133|388|578|682|998|1012|1281|1499|1893|2049|2191|2263|2624|2697|3162|3516|3688|4853|5228|5290|5316|5743|6376|6461|6464|6733|7040|7048|7127|7422|8503|9444|10163|10411|10413|10427|23411|23462|25932|51129|51162|57125|57178|57674|80149	ADM|RHOB|BAK1|BSG|CDC42|CDH13|COL3A1|CTNNB1|ECM1|EPHB3|FAP|FGFR2|GATA2|GJA1|HMOX1|RBPJ|ITGB1|NOTCH2|PGF|PIK3CA|PKNOX1|PTGS2|CX3CL1|SHB|SHC1|SRPK2|TGFB1|TGFBR2|TNFAIP2|VEGFA|PIK3R3|QKI|WASF2|RAPGEF3|YAP1|SEC24B|SIRT1|HEY1|CLIC4|ANGPTL4|EGFL7|PLXDC1|ZMIZ1|RNF213|ZC3H12A	-8.8	MyList
GO Biological Processes	19	GO:0000902	cell morphogenesis	19_GO:0032502 developmental process	-11	2.7	8.3	30198	670	971	59	6.1	0.77	25|334|351|682|832|998|1123|1141|1499|1808|1894|2049|2263|2534|2909|3082|3688|3914|3918|4089|4192|4803|4853|4929|5361|5829|6768|6812|7422|8522|8546|8650|8997|9368|9448|10163|10413|10427|10509|10630|10675|10678|10979|11313|23380|23513|23543|23654|25932|51347|55437|55698|55740|56288|57551|64855|79778|81565|113246	ABL1|APLP2|APP|BSG|CAPZB|CDC42|CHN1|CHRNB2|CTNNB1|DPYSL2|ECT2|EPHB3|FGFR2|FYN|ARHGAP35|HGF|ITGB1|LAMB3|LAMC2|SMAD4|MDK|NGF|NOTCH2|NR4A2|PLXNA1|PXN|ST14|STXBP1|VEGFA|GAS7|AP3B1|NUMB|KALRN|SLC9A3R1|MAP4K4|WASF2|YAP1|SEC24B|SEMA4B|PDPN|CSPG5|B3GNT2|FERMT2|LYPLA2|SRGAP2|SCRIB|RBFOX2|PLXNB2|CLIC4|TAOK3|STRADB|RADIL|ENAH|PARD3|TAOK1|NIBAN2|MICALL2|NDEL1|C12orf57	-8.6	MyList
GO Biological Processes	19	GO:0048732	gland development	19_GO:0032502 developmental process	-11	3.3	8.6	30198	402	971	43	4.4	0.66	25|998|1374|1499|1896|2030|2049|2263|2624|2697|2909|3082|3142|3162|3371|3516|3569|4087|4089|4192|4255|4853|5066|5087|5270|5290|5324|5361|6195|6729|7040|7048|7422|8835|9368|10419|11035|11113|11331|23513|51043|80169|340481	ABL1|CDC42|CPT1A|CTNNB1|EDA|SLC29A1|EPHB3|FGFR2|GATA2|GJA1|ARHGAP35|HGF|HLX|HMOX1|TNC|RBPJ|IL6|SMAD2|SMAD4|MDK|MGMT|NOTCH2|PAM|PBX1|SERPINE2|PIK3CA|PLAG1|PLXNA1|RPS6KA1|SRP54|TGFB1|TGFBR2|VEGFA|SOCS2|SLC9A3R1|PRMT5|RIPK3|CIT|PHB2|SCRIB|ZBTB7B|CTC1|ZDHHC21	-8.4	MyList
Reactome Gene Sets	6	R-HSA-1500931	Cell-Cell communication		-11	5.5	9.4	30198	129	971	23	2.4	0.49	667|961|1012|1015|1499|1500|2534|3655|3688|3914|3918|3987|5290|5829|6711|7016|8573|9863|10979|50855|54549|54751|56288	DST|CD47|CDH13|CDH17|CTNNB1|CTNND1|FYN|ITGA6|ITGB1|LAMB3|LAMC2|LIMS1|PIK3CA|PXN|SPTBN1|TESK1|CASK|MAGI2|FERMT2|PARD6A|SDK2|FBLIM1|PARD3	-7.9	MyList
GO Biological Processes	19	GO:0048660	regulation of smooth muscle cell proliferation	19_GO:0050789 regulation of biological process	-11	4.9	9.3	30198	171	971	27	2.8	0.53	1012|1026|1499|1839|2263|2697|3162|3569|3570|4209|4318|4331|4615|5155|5290|5468|5724|5743|6198|6352|6376|6934|7040|7048|7099|7168|27086	CDH13|CDKN1A|CTNNB1|HBEGF|FGFR2|GJA1|HMOX1|IL6|IL6R|MEF2D|MMP9|MNAT1|MYD88|PDGFB|PIK3CA|PPARG|PTAFR|PTGS2|RPS6KB1|CCL5|CX3CL1|TCF7L2|TGFB1|TGFBR2|TLR4|TPM1|FOXP1	-8.3	MyList
GO Biological Processes	19	GO:0032956	regulation of actin cytoskeleton organization	19_GO:0050789 regulation of biological process	-11	3.5	8.6	30198	358	971	40	4.1	0.64	25|118|388|832|961|998|1440|1894|2039|2059|2909|2934|4089|4192|4853|5066|5290|5341|5581|5829|6376|6710|6711|6840|7016|7168|7840|10163|10411|10979|11113|11346|23122|23325|23433|23580|27067|27236|57026|57551	ABL1|ADD1|RHOB|CAPZB|CD47|CDC42|CSF3|ECT2|DMTN|EPS8|ARHGAP35|GSN|SMAD4|MDK|NOTCH2|PAM|PIK3CA|PLEK|PRKCE|PXN|CX3CL1|SPTB|SPTBN1|SVIL|TESK1|TPM1|ALMS1|WASF2|RAPGEF3|FERMT2|CIT|SYNPO|CLASP2|WASHC4|RHOQ|CDC42EP4|STAU2|ARFIP1|PDXP|TAOK1	-8.2	MyList
Reactome Gene Sets	6	R-HSA-9716542	Signaling by Rho GTPases, Miro GTPases and RHOBTB3		-11	2.6	7.8	30198	723	971	60	6.2	0.77	25|224|388|667|832|998|1123|1124|1152|1499|1730|1781|1856|1894|2697|2909|3688|3831|3895|5170|5290|5361|6711|6793|7037|7074|7170|8503|8997|9497|9644|10144|10163|10250|10298|10409|10979|11113|22906|23048|23122|23141|23380|23433|23513|23580|50855|51209|51347|55717|55920|57551|57580|64837|79658|81565|81930|90627|94134|124997	ABL1|ALDH3A2|RHOB|DST|CAPZB|CDC42|CHN1|CHN2|CKB|CTNNB1|DIAPH2|DYNC1I2|DVL2|ECT2|GJA1|ARHGAP35|ITGB1|KLC1|KTN1|PDPK1|PIK3CA|PLXNA1|SPTBN1|STK10|TFRC|TIAM1|TPM3|PIK3R3|KALRN|SLC4A7|SH3PXD2A|FAM13A|WASF2|SRRM1|PAK4|BASP1|FERMT2|CIT|TRAK1|FNBP1|CLASP2|ANKLE2|SRGAP2|RHOQ|SCRIB|CDC42EP4|PARD6A|RAB9B|TAOK3|WDR11|RCC2|TAOK1|PREX1|KLC2|ARHGAP10|NDEL1|KIF18A|STARD13|ARHGAP12|WDR81	-7.9	MyList
GO Biological Processes	19	GO:0001944	vasculature development	19_GO:0032502 developmental process	-11	3	8.2	30198	526	971	50	5.1	0.71	133|388|578|682|998|1012|1281|1499|1893|2049|2191|2263|2624|2697|3162|3516|3688|3976|4853|5155|5228|5290|5316|5743|6376|6461|6464|6733|6934|7040|7048|7127|7422|8503|8877|9444|10163|10411|10413|10427|10630|23411|23462|25932|51129|51162|57125|57178|57674|80149	ADM|RHOB|BAK1|BSG|CDC42|CDH13|COL3A1|CTNNB1|ECM1|EPHB3|FAP|FGFR2|GATA2|GJA1|HMOX1|RBPJ|ITGB1|LIF|NOTCH2|PDGFB|PGF|PIK3CA|PKNOX1|PTGS2|CX3CL1|SHB|SHC1|SRPK2|TCF7L2|TGFB1|TGFBR2|TNFAIP2|VEGFA|PIK3R3|SPHK1|QKI|WASF2|RAPGEF3|YAP1|SEC24B|PDPN|SIRT1|HEY1|CLIC4|ANGPTL4|EGFL7|PLXDC1|ZMIZ1|RNF213|ZC3H12A	-8.2	MyList
GO Biological Processes	19	GO:0043122	regulation of I-kappaB kinase/NF-kappaB signaling	19_GO:0023052 signaling	-11	4	8.8	30198	255	971	33	3.4	0.58	25|1499|1893|1894|1896|2534|2697|3162|3553|4615|5170|5495|5581|6376|6574|7037|7099|7187|8743|8878|10318|10771|10892|23411|23476|54602|56957|79671|80149|92610|124583|257397|653519	ABL1|CTNNB1|ECM1|ECT2|EDA|FYN|GJA1|HMOX1|IL1B|MYD88|PDPK1|PPM1B|PRKCE|CX3CL1|SLC20A1|TFRC|TLR4|TRAF3|TNFSF10|SQSTM1|TNIP1|ZMYND11|MALT1|SIRT1|BRD4|NDFIP2|OTUD7B|NLRX1|ZC3H12A|TIFA|CANT1|TAB3|GPR89A	-8.2	MyList
GO Biological Processes	19	GO:0009991	response to extracellular stimulus	19_GO:0050896 response to stimulus	-11	3.1	8.2	30198	479	971	47	4.8	0.69	123|133|136|249|440|490|594|1026|1374|1591|1728|2074|2909|3162|3485|3920|4255|4654|4929|4982|5313|5447|5468|5743|6198|6338|6546|6566|6696|7037|7048|7071|8614|8648|8735|10533|10631|23408|23411|51422|55270|55846|56603|80149|83667|83939|167359	PLIN2|ADM|ADORA2B|ALPL|ASNS|ATP2B1|BCKDHB|CDKN1A|CPT1A|CYP24A1|NQO1|ERCC6|ARHGAP35|HMOX1|IGFBP2|LAMP2|MGMT|MYOD1|NR4A2|TNFRSF11B|PKLR|POR|PPARG|PTGS2|RPS6KB1|SCNN1B|SLC8A1|SLC16A1|SPP1|TFRC|TGFBR2|KLF10|STC2|NCOA1|MYH13|ATG7|POSTN|SIRT5|SIRT1|PRKAG2|NUDT15|ITFG2|CYP26B1|ZC3H12A|SESN2|EIF2A|NIM1K	-8.1	MyList
GO Biological Processes	19	GO:0051493	regulation of cytoskeleton organization	19_GO:0050789 regulation of biological process	-11	2.9	8.2	30198	531	971	50	5.1	0.71	25|118|388|402|824|832|961|998|1440|1894|2039|2059|2909|2934|4089|4192|4853|5066|5290|5341|5581|5829|6376|6710|6711|6840|7016|7168|7840|10163|10411|10432|10979|11113|11346|23116|23122|23299|23325|23433|23580|25932|27067|27236|27243|57026|57551|81930|132851|146057	ABL1|ADD1|RHOB|ARL2|CAPN2|CAPZB|CD47|CDC42|CSF3|ECT2|DMTN|EPS8|ARHGAP35|GSN|SMAD4|MDK|NOTCH2|PAM|PIK3CA|PLEK|PRKCE|PXN|CX3CL1|SPTB|SPTBN1|SVIL|TESK1|TPM1|ALMS1|WASF2|RAPGEF3|RBM14|FERMT2|CIT|SYNPO|TOGARAM1|CLASP2|BICD2|WASHC4|RHOQ|CDC42EP4|CLIC4|STAU2|ARFIP1|CHMP2A|PDXP|TAOK1|KIF18A|SPATA4|TTBK2	-8.1	MyList
GO Biological Processes	19	GO:0031344	regulation of cell projection organization	19_GO:0050789 regulation of biological process	-11	2.7	8	30198	642	971	56	5.8	0.75	25|238|832|960|998|1123|1141|1523|1856|2039|2049|2059|2534|2909|3082|3655|4134|4192|4803|4957|5064|5290|5361|5802|6049|6376|6696|7016|7074|7422|8321|9762|9860|9863|10090|10163|10198|10413|10509|10630|10801|23111|23224|23433|23499|23580|23654|27067|51256|51393|51762|55920|57142|81565|115704|221914	ABL1|ALK|CAPZB|CD44|CDC42|CHN1|CHRNB2|CUX1|DVL2|DMTN|EPHB3|EPS8|FYN|ARHGAP35|HGF|ITGA6|MAP4|MDK|NGF|ODF2|PALM|PIK3CA|PLXNA1|PTPRS|RNF6|CX3CL1|SPP1|TESK1|TIAM1|VEGFA|FZD1|LZTS3|LRIG2|MAGI2|UST|WASF2|MPHOSPH9|YAP1|SEMA4B|PDPN|SEPTIN9|SPART|SYNE2|RHOQ|MACF1|CDC42EP4|PLXNB2|STAU2|TBC1D7|TRPV2|RAB8B|RCC2|RTN4|NDEL1|EVI5L|GPC2	-8	MyList
GO Biological Processes	19	GO:0043549	regulation of kinase activity	19_GO:0008152 metabolic process	-11	2.5	7.8	30198	778	971	63	6.5	0.79	25|238|351|493|904|998|1022|1026|1839|1856|1894|2049|2074|2263|2264|2915|3082|3553|3570|4331|4486|5155|5170|5290|5468|5573|6352|6464|6546|7016|7040|7048|7099|7422|8503|8835|8861|9368|9961|9966|10399|10645|10892|10899|10935|10979|11035|11331|23411|51347|51422|55437|55697|55861|57551|79007|81532|83667|84254|92335|124997|126308|133619	ABL1|ALK|APP|ATP2B4|CCNT1|CDC42|CDK7|CDKN1A|HBEGF|DVL2|ECT2|EPHB3|ERCC6|FGFR2|FGFR4|GRM5|HGF|IL1B|IL6R|MNAT1|MST1R|PDGFB|PDPK1|PIK3CA|PPARG|PRKAR1A|CCL5|SHC1|SLC8A1|TESK1|TGFB1|TGFBR2|TLR4|VEGFA|PIK3R3|SOCS2|LDB1|SLC9A3R1|MVP|TNFSF15|RACK1|CAMKK2|MALT1|JTB|PRDX3|FERMT2|RIPK3|PHB2|SIRT1|TAOK3|PRKAG2|STRADB|VAC14|DBNDD2|TAOK1|DBNDD1|MOB2|SESN2|CAMKK1|STRADA|WDR81|MOB3A|PRRC1	-7.9	MyList
GO Biological Processes	19	GO:0009611	response to wounding	19_GO:0050896 response to stimulus	-11	3.1	8.2	30198	435	971	44	4.5	0.67	133|667|960|1026|1281|1839|2263|2624|2778|2909|3162|3371|3569|3688|3705|4087|4089|4192|4853|5155|5270|5290|5341|6198|6376|6812|7035|7040|7048|7099|7168|7422|8291|8546|10413|10630|10675|11331|23499|23513|27243|81029|221037|388552	ADM|DST|CD44|CDKN1A|COL3A1|HBEGF|FGFR2|GATA2|GNAS|ARHGAP35|HMOX1|TNC|IL6|ITGB1|ITPK1|SMAD2|SMAD4|MDK|NOTCH2|PDGFB|SERPINE2|PIK3CA|PLEK|RPS6KB1|CX3CL1|STXBP1|TFPI|TGFB1|TGFBR2|TLR4|TPM1|VEGFA|DYSF|AP3B1|YAP1|PDPN|CSPG5|PHB2|MACF1|SCRIB|CHMP2A|WNT5B|JMJD1C|BLOC1S3	-7.9	MyList
KEGG Pathway	24	hsa04015	Rap1 signaling pathway		-10	4.3	8.7	30198	210	971	29	3	0.55	113|136|673|998|1499|1500|2263|2264|2778|3082|3688|4803|5155|5228|5290|7074|7422|8503|9170|9223|9863|10411|25780|50855|51735|55740|56288|83593|83660	ADCY7|ADORA2B|BRAF|CDC42|CTNNB1|CTNND1|FGFR2|FGFR4|GNAS|HGF|ITGB1|NGF|PDGFB|PGF|PIK3CA|TIAM1|VEGFA|PIK3R3|LPAR2|MAGI1|MAGI2|RAPGEF3|RASGRP3|PARD6A|RAPGEF6|ENAH|PARD3|RASSF5|TLN2	-7.7	MyList
Reactome Gene Sets	6	R-HSA-109582	Hemostasis		-10	2.7	7.8	30198	621	971	54	5.6	0.74	25|334|351|388|490|493|682|832|960|961|967|998|1893|2534|2624|2778|2788|3082|3655|3659|3688|3705|3778|3831|3920|4097|5136|5153|5155|5170|5270|5290|5321|5341|5573|5581|5583|6464|6546|6566|6786|7035|7040|7422|8503|10112|10411|10630|51317|64837|81930|90990|91768|221037	ABL1|APLP2|APP|RHOB|ATP2B1|ATP2B4|BSG|CAPZB|CD44|CD47|CD63|CDC42|ECM1|FYN|GATA2|GNAS|GNG7|HGF|ITGA6|IRF1|ITGB1|ITPK1|KCNMA1|KLC1|LAMP2|MAFG|PDE1A|PDE1B|PDGFB|PDPK1|SERPINE2|PIK3CA|PLA2G4A|PLEK|PRKAR1A|PRKCE|PRKCH|SHC1|SLC8A1|SLC16A1|STIM1|TFPI|TGFB1|VEGFA|PIK3R3|KIF20A|RAPGEF3|PDPN|PHF21A|KLC2|KIF18A|KIFC2|CABLES1|JMJD1C	-7.7	MyList
GO Biological Processes	19	GO:0080135	regulation of cellular response to stress	19_GO:0050896 response to stimulus	-11	2.6	7.8	30198	723	971	60	6.2	0.77	25|351|578|624|960|998|1499|2023|2070|2074|2140|2530|2534|3082|3553|4170|4255|4615|5743|5802|6696|6873|7099|7187|7416|7422|8321|8464|8870|8877|9320|9448|9709|9774|9860|9867|10049|10399|10771|23411|29086|29979|51043|51142|51339|51347|54891|54929|55074|55159|55193|55719|57551|57634|64769|80149|80303|81565|91304|116028	ABL1|APP|BAK1|BDKRB2|CD44|CDC42|CTNNB1|ENO1|EYA4|ERCC6|EYA3|FUT8|FYN|HGF|IL1B|MCL1|MGMT|MYD88|PTGS2|PTPRS|SPP1|TAF2|TLR4|TRAF3|VDAC1|VEGFA|FZD1|SUPT3H|IER3|SPHK1|TRIP12|MAP4K4|HERPUD1|BCLAF1|LRIG2|PJA2|DNAJB6|RACK1|ZMYND11|SIRT1|BABAM1|UBQLN1|ZBTB7B|CHCHD2|DACT1|TAOK3|INO80D|TMEM161A|OXR1|RFWD3|PBRM1|SLF2|TAOK1|EP400|MEAF6|ZC3H12A|EFHD1|NDEL1|TMEM259|RMI2	-7.9	MyList
GO Biological Processes	19	GO:0001568	blood vessel development	19_GO:0032502 developmental process	-11	3	8.1	30198	505	971	48	4.9	0.7	133|388|578|682|998|1012|1281|1499|1893|2049|2191|2263|2624|2697|3162|3516|3688|4853|5155|5228|5290|5316|5743|6376|6461|6464|6733|6934|7040|7048|7127|7422|8503|8877|9444|10163|10411|10413|10427|23411|23462|25932|51129|51162|57125|57178|57674|80149	ADM|RHOB|BAK1|BSG|CDC42|CDH13|COL3A1|CTNNB1|ECM1|EPHB3|FAP|FGFR2|GATA2|GJA1|HMOX1|RBPJ|ITGB1|NOTCH2|PDGFB|PGF|PIK3CA|PKNOX1|PTGS2|CX3CL1|SHB|SHC1|SRPK2|TCF7L2|TGFB1|TGFBR2|TNFAIP2|VEGFA|PIK3R3|SPHK1|QKI|WASF2|RAPGEF3|YAP1|SEC24B|SIRT1|HEY1|CLIC4|ANGPTL4|EGFL7|PLXDC1|ZMIZ1|RNF213|ZC3H12A	-7.9	MyList
GO Biological Processes	19	GO:0051345	positive regulation of hydrolase activity	19_GO:0065007 biological regulation	-11	2.8	8	30198	576	971	52	5.4	0.72	351|578|1123|1124|1856|1894|2263|2534|2909|2934|3092|3655|3688|3987|5170|5341|5468|5724|6351|6352|6364|6376|7074|7422|8743|9170|9448|9863|9966|10399|10411|10892|10979|11035|11331|23380|23411|23513|23637|25780|51256|51735|55103|55920|57181|57580|57589|81565|84253|112399|115704|153020	APP|BAK1|CHN1|CHN2|DVL2|ECT2|FGFR2|FYN|ARHGAP35|GSN|HIP1|ITGA6|ITGB1|LIMS1|PDPK1|PLEK|PPARG|PTAFR|CCL4|CCL5|CCL20|CX3CL1|TIAM1|VEGFA|TNFSF10|LPAR2|MAP4K4|MAGI2|TNFSF15|RACK1|RAPGEF3|MALT1|FERMT2|RIPK3|PHB2|SRGAP2|SIRT1|SCRIB|RABGAP1|RASGRP3|TBC1D7|RAPGEF6|RALGPS2|RCC2|SLC39A10|PREX1|RIC1|NDEL1|GARNL3|EGLN3|EVI5L|RASGEF1B	-7.9	MyList
GO Biological Processes	19	GO:0050865	regulation of cell activation	19_GO:0050789 regulation of biological process	-10	2.6	7.8	30198	709	971	59	6.1	0.77	25|136|861|944|961|1026|1141|1499|2039|2534|2624|3142|3162|3485|3553|3569|3598|3624|3659|4004|4192|4615|5155|5170|5270|5290|5321|5341|5573|5724|6195|6352|6376|6812|7037|7040|7048|7099|8546|8877|9867|10457|10630|10892|11035|11148|23513|27242|27342|51043|55193|56603|57178|57181|80149|133396|259307|284467|388552	ABL1|ADORA2B|RUNX1|TNFSF8|CD47|CDKN1A|CHRNB2|CTNNB1|DMTN|FYN|GATA2|HLX|HMOX1|IGFBP2|IL1B|IL6|IL13RA2|INHBA|IRF1|LMO1|MDK|MYD88|PDGFB|PDPK1|SERPINE2|PIK3CA|PLA2G4A|PLEK|PRKAR1A|PTAFR|RPS6KA1|CCL5|CX3CL1|STXBP1|TFRC|TGFB1|TGFBR2|TLR4|AP3B1|SPHK1|PJA2|GPNMB|PDPN|MALT1|RIPK3|HHLA2|SCRIB|TNFRSF21|RABGEF1|ZBTB7B|PBRM1|CYP26B1|ZMIZ1|SLC39A10|ZC3H12A|IL31RA|IL4I1|TAFA3|BLOC1S3	-7.8	MyList
GO Biological Processes	19	GO:0007017	microtubule-based process	19_GO:0009987 cellular process	-10	2.5	7.7	30198	786	971	63	6.5	0.79	320|351|402|493|667|998|1453|1499|1781|2697|3688|3831|3895|4000|4134|4957|5991|6566|6651|7283|7756|8546|9368|10112|10126|10432|10735|22906|22981|23116|23122|23224|23299|23353|23380|23387|25809|25897|26112|27067|50855|51174|54462|54785|55726|55812|56288|57551|64837|79649|81565|81930|84056|90990|114791|118426|121441|140609|146057|166379|167691|283431|388552	APBA1|APP|ARL2|ATP2B4|DST|CDC42|CSNK1D|CTNNB1|DYNC1I2|GJA1|ITGB1|KLC1|KTN1|LMNA|MAP4|ODF2|RFX3|SLC16A1|SON|TUBG1|ZNF207|AP3B1|SLC9A3R1|KIF20A|DNAL4|RBM14|STAG2|TRAK1|NINL|TOGARAM1|CLASP2|SYNE2|BICD2|SUN1|SRGAP2|SIK3|TTLL1|RNF19A|CCDC69|STAU2|PARD6A|TUBD1|CCSER2|BORCS6|INTS13|SPATA7|PARD3|TAOK1|KLC2|MAP7D3|NDEL1|KIF18A|KATNAL1|KIFC2|TUBGCP5|BORCS5|NEDD1|NEK7|TTBK2|BBS12|LCA5|GAS2L3|BLOC1S3	-7.8	MyList
Reactome Gene Sets	6	R-HSA-9006934	Signaling by Receptor Tyrosine Kinases		-10	2.9	7.8	30198	521	971	48	4.9	0.7	238|523|528|673|998|1108|1281|1499|1500|1839|1846|2263|2264|2534|3082|3688|3914|3918|4192|4209|4318|4486|4803|5125|5155|5170|5228|5290|5581|5802|5829|6195|6196|6461|6464|6696|6938|7074|7422|8503|8877|9844|10126|10163|10312|10413|23543|58513	ALK|ATP6V1A|ATP6V1C1|BRAF|CDC42|CHD4|COL3A1|CTNNB1|CTNND1|HBEGF|DUSP4|FGFR2|FGFR4|FYN|HGF|ITGB1|LAMB3|LAMC2|MDK|MEF2D|MMP9|MST1R|NGF|PCSK5|PDGFB|PDPK1|PGF|PIK3CA|PRKCE|PTPRS|PXN|RPS6KA1|RPS6KA2|SHB|SHC1|SPP1|TCF12|TIAM1|VEGFA|PIK3R3|SPHK1|ELMO1|DNAL4|WASF2|TCIRG1|YAP1|RBFOX2|EPS15L1	-7.5	MyList
GO Biological Processes	19	GO:0010720	positive regulation of cell development	19_GO:0032502 developmental process	-10	3.7	8.4	30198	297	971	35	3.6	0.6	25|118|998|1499|1523|2039|2915|3553|3569|3976|3987|4192|4654|4803|5270|5324|5361|5583|5991|6376|7016|7040|7074|7422|8650|10419|10675|10979|23499|23654|27067|51393|57580|64855|81565	ABL1|ADD1|CDC42|CTNNB1|CUX1|DMTN|GRM5|IL1B|IL6|LIF|LIMS1|MDK|MYOD1|NGF|SERPINE2|PLAG1|PLXNA1|PRKCH|RFX3|CX3CL1|TESK1|TGFB1|TIAM1|VEGFA|NUMB|PRMT5|CSPG5|FERMT2|MACF1|PLXNB2|STAU2|TRPV2|PREX1|NIBAN2|NDEL1	-7.7	MyList
GO Biological Processes	19	GO:0042060	wound healing	19_GO:0050896 response to stimulus	-10	3.5	8.3	30198	330	971	37	3.8	0.61	667|960|1026|1281|1839|2263|2624|2778|2909|3162|3569|3688|3705|4087|4089|4853|5270|5290|5341|6376|6812|7035|7040|7048|7099|7168|7422|8291|8546|10413|10630|23499|23513|27243|81029|221037|388552	DST|CD44|CDKN1A|COL3A1|HBEGF|FGFR2|GATA2|GNAS|ARHGAP35|HMOX1|IL6|ITGB1|ITPK1|SMAD2|SMAD4|NOTCH2|SERPINE2|PIK3CA|PLEK|CX3CL1|STXBP1|TFPI|TGFB1|TGFBR2|TLR4|TPM1|VEGFA|DYSF|AP3B1|YAP1|PDPN|MACF1|SCRIB|CHMP2A|WNT5B|JMJD1C|BLOC1S3	-7.7	MyList
Reactome Gene Sets	6	R-HSA-194315	Signaling by Rho GTPases		-10	2.6	7.6	30198	707	971	58	6	0.76	25|224|388|667|832|998|1123|1124|1152|1499|1730|1781|1856|1894|2697|2909|3688|3831|3895|5170|5290|5361|6711|6793|7037|7074|7170|8503|8997|9497|9644|10144|10163|10250|10298|10409|10979|11113|23048|23122|23141|23380|23433|23513|23580|50855|51347|55717|55920|57551|57580|64837|79658|81565|81930|90627|94134|124997	ABL1|ALDH3A2|RHOB|DST|CAPZB|CDC42|CHN1|CHN2|CKB|CTNNB1|DIAPH2|DYNC1I2|DVL2|ECT2|GJA1|ARHGAP35|ITGB1|KLC1|KTN1|PDPK1|PIK3CA|PLXNA1|SPTBN1|STK10|TFRC|TIAM1|TPM3|PIK3R3|KALRN|SLC4A7|SH3PXD2A|FAM13A|WASF2|SRRM1|PAK4|BASP1|FERMT2|CIT|FNBP1|CLASP2|ANKLE2|SRGAP2|RHOQ|SCRIB|CDC42EP4|PARD6A|TAOK3|WDR11|RCC2|TAOK1|PREX1|KLC2|ARHGAP10|NDEL1|KIF18A|STARD13|ARHGAP12|WDR81	-7.5	MyList
GO Biological Processes	19	GO:0010942	positive regulation of cell death	19_GO:0048518 positive regulation of biological process	-10	2.7	7.8	30198	605	971	53	5.5	0.73	25|133|388|578|817|824|997|998|1026|1499|1728|1894|2191|2534|2934|3162|3569|3624|3655|3688|3778|3957|4089|4170|4318|4853|5468|5743|6196|6201|6352|6424|6533|6733|7099|7159|8462|8648|8743|8878|8893|9368|9774|10399|10533|10658|11035|23411|23513|29948|50486|80149|94241	ABL1|ADM|RHOB|BAK1|CAMK2D|CAPN2|CDC34|CDC42|CDKN1A|CTNNB1|NQO1|ECT2|FAP|FYN|GSN|HMOX1|IL6|INHBA|ITGA6|ITGB1|KCNMA1|LGALS2|SMAD4|MCL1|MMP9|NOTCH2|PPARG|PTGS2|RPS6KA2|RPS7|CCL5|SFRP4|SLC6A6|SRPK2|TLR4|TP53BP2|KLF11|NCOA1|TNFSF10|SQSTM1|EIF2B5|SLC9A3R1|BCLAF1|RACK1|ATG7|CELF1|RIPK3|SIRT1|SCRIB|OSGIN1|G0S2|ZC3H12A|TP53INP1	-7.7	MyList
GO Biological Processes	19	GO:0007167	enzyme-linked receptor protein signaling pathway	19_GO:0023052 signaling	-10	2.7	7.8	30198	606	971	53	5.5	0.73	25|238|624|673|1123|1281|1839|2049|2263|2264|2530|2534|3082|3416|3624|3976|4052|4053|4087|4089|4318|4486|4803|5155|5170|5228|5290|5468|5829|6464|6497|6711|7040|7048|7074|7422|8503|8835|8997|9688|9847|9863|9961|10188|10432|10979|23411|23433|54778|57178|57552|81565|133396	ABL1|ALK|BDKRB2|BRAF|CHN1|COL3A1|HBEGF|EPHB3|FGFR2|FGFR4|FUT8|FYN|HGF|IDE|INHBA|LIF|LTBP1|LTBP2|SMAD2|SMAD4|MMP9|MST1R|NGF|PDGFB|PDPK1|PGF|PIK3CA|PPARG|PXN|SHC1|SKI|SPTBN1|TGFB1|TGFBR2|TIAM1|VEGFA|PIK3R3|SOCS2|KALRN|NUP93|C2CD5|MAGI2|MVP|TNK2|RBM14|FERMT2|SIRT1|RHOQ|RNF111|ZMIZ1|NCEH1|NDEL1|IL31RA	-7.6	MyList
GO Biological Processes	19	GO:0120035	regulation of plasma membrane bounded cell projection organization	19_GO:0050789 regulation of biological process	-10	2.7	7.8	30198	625	971	54	5.6	0.74	25|238|832|960|998|1123|1141|1523|2039|2049|2059|2534|2909|3082|3655|4134|4192|4803|4957|5064|5290|5361|5802|6049|6376|6696|7016|7074|7422|8321|9762|9860|9863|10090|10163|10198|10413|10509|10630|10801|23111|23224|23433|23499|23580|23654|27067|51256|51393|55920|57142|81565|115704|221914	ABL1|ALK|CAPZB|CD44|CDC42|CHN1|CHRNB2|CUX1|DMTN|EPHB3|EPS8|FYN|ARHGAP35|HGF|ITGA6|MAP4|MDK|NGF|ODF2|PALM|PIK3CA|PLXNA1|PTPRS|RNF6|CX3CL1|SPP1|TESK1|TIAM1|VEGFA|FZD1|LZTS3|LRIG2|MAGI2|UST|WASF2|MPHOSPH9|YAP1|SEMA4B|PDPN|SEPTIN9|SPART|SYNE2|RHOQ|MACF1|CDC42EP4|PLXNB2|STAU2|TBC1D7|TRPV2|RCC2|RTN4|NDEL1|EVI5L|GPC2	-7.6	MyList
GO Biological Processes	19	GO:0030036	actin cytoskeleton organization	19_GO:0009987 cellular process	-10	2.8	7.8	30198	538	971	49	5	0.7	25|118|358|388|832|998|1730|2039|2059|2275|2909|2934|3092|3688|4642|4867|5170|5290|5341|5358|5573|6464|6710|6711|6840|7016|7168|7170|8522|8572|9260|9368|9844|10049|10163|10420|11113|23396|23433|55740|57026|57580|65108|79778|90627|94134|283431|359845|440073	ABL1|ADD1|AQP1|RHOB|CAPZB|CDC42|DIAPH2|DMTN|EPS8|FHL3|ARHGAP35|GSN|HIP1|ITGB1|MYO1D|NPHP1|PDPK1|PIK3CA|PLEK|PLS3|PRKAR1A|SHC1|SPTB|SPTBN1|SVIL|TESK1|TPM1|TPM3|GAS7|PDLIM4|PDLIM7|SLC9A3R1|ELMO1|DNAJB6|WASF2|TESK2|CIT|PIP5K1C|RHOQ|ENAH|PDXP|PREX1|MARCKSL1|MICALL2|STARD13|ARHGAP12|GAS2L3|RFLNB|IQSEC3	-7.5	MyList
GO Biological Processes	19	GO:0010035	response to inorganic substance	19_GO:0050896 response to stimulus	-10	2.9	7.8	30198	521	971	48	4.9	0.7	25|113|118|249|351|358|388|493|578|673|682|817|824|1728|1894|2039|2074|2534|3162|3485|3569|3778|4318|4331|4982|5066|5290|5313|5743|6415|6546|6786|7037|7220|8877|8893|10068|10312|10397|10935|11035|22872|23411|25932|51596|80149|140609|375611	ABL1|ADCY7|ADD1|ALPL|APP|AQP1|RHOB|ATP2B4|BAK1|BRAF|BSG|CAMK2D|CAPN2|NQO1|ECT2|DMTN|ERCC6|FYN|HMOX1|IGFBP2|IL6|KCNMA1|MMP9|MNAT1|TNFRSF11B|PAM|PIK3CA|PKLR|PTGS2|SELENOW|SLC8A1|STIM1|TFRC|TRPC1|SPHK1|EIF2B5|IL18BP|TCIRG1|NDRG1|PRDX3|RIPK3|SEC31A|SIRT1|CLIC4|CUTA|ZC3H12A|NEK7|SLC26A5	-7.5	MyList
GO Biological Processes	19	GO:0051347	positive regulation of transferase activity	19_GO:0065007 biological regulation	-10	2.8	7.8	30198	575	971	51	5.3	0.72	25|238|493|904|998|1026|1499|1839|1856|1894|2049|2074|2263|2264|2915|3181|3553|3570|4331|4486|5155|5170|5290|6352|7040|7048|7099|7422|9966|10645|10892|10899|10979|11035|11331|23411|51347|51422|51659|55437|55697|57515|57551|79618|81532|84254|92335|126308|133619|140609|648791	ABL1|ALK|ATP2B4|CCNT1|CDC42|CDKN1A|CTNNB1|HBEGF|DVL2|ECT2|EPHB3|ERCC6|FGFR2|FGFR4|GRM5|HNRNPA2B1|IL1B|IL6R|MNAT1|MST1R|PDGFB|PDPK1|PIK3CA|CCL5|TGFB1|TGFBR2|TLR4|VEGFA|TNFSF15|CAMKK2|MALT1|JTB|FERMT2|RIPK3|PHB2|SIRT1|TAOK3|PRKAG2|GINS2|STRADB|VAC14|SERINC1|TAOK1|HMBOX1|MOB2|CAMKK1|STRADA|MOB3A|PRRC1|NEK7|PPP1R3G	-7.5	MyList
GO Biological Processes	19	GO:0022604	regulation of cell morphogenesis	19_GO:0032502 developmental process	-10	3.6	8.2	30198	306	971	35	3.6	0.6	25|388|832|960|998|1523|1856|2039|2059|2534|2909|3987|4192|5064|5361|7016|7168|7422|9043|9368|9962|10630|10675|10979|23433|23499|23580|23654|27067|54751|55920|57580|152503|344901|375611	ABL1|RHOB|CAPZB|CD44|CDC42|CUX1|DVL2|DMTN|EPS8|FYN|ARHGAP35|LIMS1|MDK|PALM|PLXNA1|TESK1|TPM1|VEGFA|SPAG9|SLC9A3R1|SLC23A2|PDPN|CSPG5|FERMT2|RHOQ|MACF1|CDC42EP4|PLXNB2|STAU2|FBLIM1|RCC2|PREX1|SH3D19|OSTN|SLC26A5	-7.5	MyList
WikiPathways	27	WP236	Adipogenesis		-9.7	5.2	8.8	30198	131	971	22	2.3	0.48	123|1026|1499|1879|2624|3159|3569|3976|4000|4154|4209|5468|6424|7040|8321|8648|9663|10555|10658|28999|56603|81029	PLIN2|CDKN1A|CTNNB1|EBF1|GATA2|HMGA1|IL6|LIF|LMNA|MBNL1|MEF2D|PPARG|SFRP4|TGFB1|FZD1|NCOA1|LPIN2|AGPAT2|CELF1|KLF15|CYP26B1|WNT5B	-7.2	MyList
Canonical Pathways	11	M255	PID HIF1 TFPATHWAY		-9.7	7.5	9.7	30198	66	971	16	1.6	0.41	123|133|405|768|2023|2624|3162|3939|4089|4170|7037|7422|8648|10397|79365|112399	PLIN2|ADM|ARNT|CA9|ENO1|GATA2|HMOX1|LDHA|SMAD4|MCL1|TFRC|VEGFA|NCOA1|NDRG1|BHLHE41|EGLN3	-7.2	MyList
GO Biological Processes	19	GO:0043068	positive regulation of programmed cell death	19_GO:0048518 positive regulation of biological process	-10	2.8	7.7	30198	543	971	49	5	0.7	25|133|388|578|817|824|997|998|1026|1499|1728|1894|2191|2934|3162|3569|3624|3655|3688|3778|3957|4089|4170|4318|4853|5468|5743|6196|6201|6352|6424|6733|7159|8462|8648|8743|8878|8893|9368|9774|10399|10533|11035|23411|23513|29948|50486|80149|94241	ABL1|ADM|RHOB|BAK1|CAMK2D|CAPN2|CDC34|CDC42|CDKN1A|CTNNB1|NQO1|ECT2|FAP|GSN|HMOX1|IL6|INHBA|ITGA6|ITGB1|KCNMA1|LGALS2|SMAD4|MCL1|MMP9|NOTCH2|PPARG|PTGS2|RPS6KA2|RPS7|CCL5|SFRP4|SRPK2|TP53BP2|KLF11|NCOA1|TNFSF10|SQSTM1|EIF2B5|SLC9A3R1|BCLAF1|RACK1|ATG7|RIPK3|SIRT1|SCRIB|OSGIN1|G0S2|ZC3H12A|TP53INP1	-7.4	MyList
GO Biological Processes	19	GO:0001525	angiogenesis	19_GO:0032502 developmental process	-10	3.5	8.1	30198	323	971	36	3.7	0.61	388|682|998|1012|1499|1893|2049|2191|2263|2624|3162|3516|3688|4853|5228|5290|5316|5743|6376|6461|6464|6733|7048|7127|7422|8503|10163|10411|23411|23462|25932|51129|51162|57125|57674|80149	RHOB|BSG|CDC42|CDH13|CTNNB1|ECM1|EPHB3|FAP|FGFR2|GATA2|HMOX1|RBPJ|ITGB1|NOTCH2|PGF|PIK3CA|PKNOX1|PTGS2|CX3CL1|SHB|SHC1|SRPK2|TGFBR2|TNFAIP2|VEGFA|PIK3R3|WASF2|RAPGEF3|SIRT1|HEY1|CLIC4|ANGPTL4|EGFL7|PLXDC1|RNF213|ZC3H12A	-7.4	MyList
GO Biological Processes	19	GO:0090066	regulation of anatomical structure size	19_GO:0065007 biological regulation	-9.8	2.9	7.7	30198	495	971	46	4.7	0.68	25|118|133|136|358|490|624|832|1185|1440|1808|2039|2055|2059|2132|2909|2934|3778|4803|5290|5341|5581|5743|5802|6049|6338|6546|6696|6710|6711|6840|7422|9368|10509|11113|23111|23499|23580|51393|54785|57026|57142|81565|118426|340481|375611	ABL1|ADD1|ADM|ADORA2B|AQP1|ATP2B1|BDKRB2|CAPZB|CLCN6|CSF3|DPYSL2|DMTN|CLN8|EPS8|EXT2|ARHGAP35|GSN|KCNMA1|NGF|PIK3CA|PLEK|PRKCE|PTGS2|PTPRS|RNF6|SCNN1B|SLC8A1|SPP1|SPTB|SPTBN1|SVIL|VEGFA|SLC9A3R1|SEMA4B|CIT|SPART|MACF1|CDC42EP4|TRPV2|BORCS6|PDXP|RTN4|NDEL1|BORCS5|ZDHHC21|SLC26A5	-7.3	MyList
GO Biological Processes	19	GO:0043065	positive regulation of apoptotic process	19_GO:0048518 positive regulation of biological process	-9.9	2.8	7.7	30198	529	971	48	4.9	0.7	25|133|388|578|817|824|997|998|1499|1728|1894|2191|2934|3162|3569|3624|3655|3688|3778|3957|4089|4170|4318|4853|5468|5743|6196|6201|6352|6424|6733|7159|8462|8648|8743|8878|8893|9368|9774|10399|10533|11035|23411|23513|29948|50486|80149|94241	ABL1|ADM|RHOB|BAK1|CAMK2D|CAPN2|CDC34|CDC42|CTNNB1|NQO1|ECT2|FAP|GSN|HMOX1|IL6|INHBA|ITGA6|ITGB1|KCNMA1|LGALS2|SMAD4|MCL1|MMP9|NOTCH2|PPARG|PTGS2|RPS6KA2|RPS7|CCL5|SFRP4|SRPK2|TP53BP2|KLF11|NCOA1|TNFSF10|SQSTM1|EIF2B5|SLC9A3R1|BCLAF1|RACK1|ATG7|RIPK3|SIRT1|SCRIB|OSGIN1|G0S2|ZC3H12A|TP53INP1	-7.3	MyList
GO Biological Processes	19	GO:0031175	neuron projection development	19_GO:0032502 developmental process	-9.8	2.6	7.6	30198	641	971	54	5.6	0.74	25|133|334|351|682|998|1123|1141|1499|1808|2049|2074|2263|2534|2909|3371|3569|3688|3918|4089|4134|4803|4853|4929|5361|6812|7422|8522|8650|8997|9368|9448|10298|10427|10509|10675|10678|11313|23380|23513|23543|23654|27242|51347|55740|56288|57142|57551|64855|79778|80303|81565|113246|388552	ABL1|ADM|APLP2|APP|BSG|CDC42|CHN1|CHRNB2|CTNNB1|DPYSL2|EPHB3|ERCC6|FGFR2|FYN|ARHGAP35|TNC|IL6|ITGB1|LAMC2|SMAD4|MAP4|NGF|NOTCH2|NR4A2|PLXNA1|STXBP1|VEGFA|GAS7|NUMB|KALRN|SLC9A3R1|MAP4K4|PAK4|SEC24B|SEMA4B|CSPG5|B3GNT2|LYPLA2|SRGAP2|SCRIB|RBFOX2|PLXNB2|TNFRSF21|TAOK3|ENAH|PARD3|RTN4|TAOK1|NIBAN2|MICALL2|EFHD1|NDEL1|C12orf57|BLOC1S3	-7.3	MyList
GO Biological Processes	19	GO:0001775	cell activation	19_GO:0009987 cellular process	-9.7	2.6	7.5	30198	647	971	54	5.6	0.74	25|351|578|944|960|1015|1141|1281|1499|2534|2697|2778|3516|3553|3569|3570|3659|3688|4089|4192|4615|4791|4853|5087|5290|5316|5341|5450|5581|6338|6352|6376|6812|7048|7099|8291|8503|9759|10312|10397|10419|10630|10892|11035|11331|23513|26022|27086|51043|55846|56603|57580|388552|653519	ABL1|APP|BAK1|TNFSF8|CD44|CDH17|CHRNB2|COL3A1|CTNNB1|FYN|GJA1|GNAS|RBPJ|IL1B|IL6|IL6R|IRF1|ITGB1|SMAD4|MDK|MYD88|NFKB2|NOTCH2|PBX1|PIK3CA|PKNOX1|PLEK|POU2AF1|PRKCE|SCNN1B|CCL5|CX3CL1|STXBP1|TGFBR2|TLR4|DYSF|PIK3R3|HDAC4|TCIRG1|NDRG1|PRMT5|PDPN|MALT1|RIPK3|PHB2|SCRIB|TMEM98|FOXP1|ZBTB7B|ITFG2|CYP26B1|PREX1|BLOC1S3|GPR89A	-7.2	MyList
GO Biological Processes	19	GO:0007420	brain development	19_GO:0032502 developmental process	-9.6	2.5	7.4	30198	744	971	59	6.1	0.77	16|25|238|351|358|490|493|578|998|1141|1152|1281|1499|1500|1808|2049|2263|2534|2624|2909|3516|3624|3688|4192|4331|4929|4967|5049|5087|5270|6497|6546|6594|7048|8321|8650|8861|8877|8893|10409|10427|23224|23353|23380|23513|23543|23654|25809|26468|51075|57142|57178|57526|80709|81565|84678|113246|146057|340719	AARS1|ABL1|ALK|APP|AQP1|ATP2B1|ATP2B4|BAK1|CDC42|CHRNB2|CKB|COL3A1|CTNNB1|CTNND1|DPYSL2|EPHB3|FGFR2|FYN|GATA2|ARHGAP35|RBPJ|INHBA|ITGB1|MDK|MNAT1|NR4A2|OGDH|PAFAH1B2|PBX1|SERPINE2|SKI|SLC8A1|SMARCA1|TGFBR2|FZD1|NUMB|LDB1|SPHK1|EIF2B5|BASP1|SEC24B|SYNE2|SUN1|SRGAP2|SCRIB|RBFOX2|PLXNB2|TTLL1|LHX6|TMX2|RTN4|ZMIZ1|PCDH19|AKNA|NDEL1|KDM2B|C12orf57|TTBK2|NANOS1	-7.2	MyList
GO Biological Processes	19	GO:0007584	response to nutrient	19_GO:0050896 response to stimulus	-9.6	5	8.7	30198	144	971	23	2.4	0.49	249|490|594|1591|1728|3162|3485|4255|4982|5313|5447|5468|5743|6198|6546|6566|6696|7037|7048|8614|8648|10631|56603	ALPL|ATP2B1|BCKDHB|CYP24A1|NQO1|HMOX1|IGFBP2|MGMT|TNFRSF11B|PKLR|POR|PPARG|PTGS2|RPS6KB1|SLC8A1|SLC16A1|SPP1|TFRC|TGFBR2|STC2|NCOA1|POSTN|CYP26B1	-7.2	MyList
GO Biological Processes	19	GO:0070482	response to oxygen levels	19_GO:0050896 response to stimulus	-9.6	3.4	8	30198	316	971	35	3.6	0.6	133|358|405|523|768|824|863|1141|2030|3162|3516|3778|4000|4089|4654|4929|5066|5228|5313|5468|5581|5743|6546|7037|7048|7422|8614|10397|10533|10630|11331|23411|29979|51129|112399	ADM|AQP1|ARNT|ATP6V1A|CA9|CAPN2|CBFA2T3|CHRNB2|SLC29A1|HMOX1|RBPJ|KCNMA1|LMNA|SMAD4|MYOD1|NR4A2|PAM|PGF|PKLR|PPARG|PRKCE|PTGS2|SLC8A1|TFRC|TGFBR2|VEGFA|STC2|NDRG1|ATG7|PDPN|PHB2|SIRT1|UBQLN1|ANGPTL4|EGLN3	-7.2	MyList
WikiPathways	27	WP4659	Gastrin signaling pathway		-9.2	5.5	8.7	30198	114	971	20	2.1	0.46	388|960|998|1026|1499|1994|2534|3688|4209|4792|5290|5468|5581|5583|5743|5829|6198|6464|7422|8503	RHOB|CD44|CDC42|CDKN1A|CTNNB1|ELAVL1|FYN|ITGB1|MEF2D|NFKBIA|PIK3CA|PPARG|PRKCE|PRKCH|PTGS2|PXN|RPS6KB1|SHC1|VEGFA|PIK3R3	-6.8	MyList
GO Biological Processes	19	GO:0030162	regulation of proteolysis	19_GO:0008152 metabolic process	-9.6	2.5	7.4	30198	745	971	59	6.1	0.77	334|351|358|578|831|861|863|960|1453|1508|1893|2023|2055|2264|2534|2934|3082|3092|3300|3553|4255|4318|4803|5270|5447|5468|5743|6195|6196|6201|7035|7187|7422|7850|8743|9709|9860|9966|10049|10318|10399|10892|10935|10972|23411|25897|26022|29763|29979|54467|55270|80149|90637|91304|112399|127544|152503|339745|474384	APLP2|APP|AQP1|BAK1|CAST|RUNX1|CBFA2T3|CD44|CSNK1D|CTSB|ECM1|ENO1|CLN8|FGFR4|FYN|GSN|HGF|HIP1|DNAJB2|IL1B|MGMT|MMP9|NGF|SERPINE2|POR|PPARG|PTGS2|RPS6KA1|RPS6KA2|RPS7|TFPI|TRAF3|VEGFA|IL1R2|TNFSF10|HERPUD1|LRIG2|TNFSF15|DNAJB6|TNIP1|RACK1|MALT1|PRDX3|TMED10|SIRT1|RNF19A|TMEM98|PACSIN3|UBQLN1|ANKIB1|NUDT15|ZC3H12A|ZFAND2A|TMEM259|EGLN3|RNF19B|SH3D19|SPOPL|F8A3	-7.1	MyList
GO Biological Processes	19	GO:0060322	head development	19_GO:0032502 developmental process	-9.5	2.4	7.3	30198	789	971	61	6.3	0.78	16|25|238|351|358|490|493|578|998|1141|1152|1281|1499|1500|1808|2049|2263|2534|2624|2909|3516|3624|3688|4192|4331|4929|4967|5049|5087|5270|6497|6546|6594|7048|8321|8650|8861|8877|8893|10409|10427|23224|23353|23380|23513|23543|23654|25809|26468|29123|51075|55717|57142|57178|57526|80709|81565|84678|113246|146057|340719	AARS1|ABL1|ALK|APP|AQP1|ATP2B1|ATP2B4|BAK1|CDC42|CHRNB2|CKB|COL3A1|CTNNB1|CTNND1|DPYSL2|EPHB3|FGFR2|FYN|GATA2|ARHGAP35|RBPJ|INHBA|ITGB1|MDK|MNAT1|NR4A2|OGDH|PAFAH1B2|PBX1|SERPINE2|SKI|SLC8A1|SMARCA1|TGFBR2|FZD1|NUMB|LDB1|SPHK1|EIF2B5|BASP1|SEC24B|SYNE2|SUN1|SRGAP2|SCRIB|RBFOX2|PLXNB2|TTLL1|LHX6|ANKRD11|TMX2|WDR11|RTN4|ZMIZ1|PCDH19|AKNA|NDEL1|KDM2B|C12orf57|TTBK2|NANOS1	-7	MyList
GO Biological Processes	19	GO:0045785	positive regulation of cell adhesion	19_GO:0048518 positive regulation of biological process	-9.5	2.9	7.6	30198	471	971	44	4.5	0.67	25|402|861|960|961|998|1012|2039|2534|3142|3485|3553|3569|3976|3987|4192|5155|5290|5581|5724|6352|6376|7016|7037|7048|7168|7422|8546|8861|9223|9448|10272|10630|10675|10892|10979|11148|25890|51043|54453|55193|57178|57580|259307	ABL1|ARL2|RUNX1|CD44|CD47|CDC42|CDH13|DMTN|FYN|HLX|IGFBP2|IL1B|IL6|LIF|LIMS1|MDK|PDGFB|PIK3CA|PRKCE|PTAFR|CCL5|CX3CL1|TESK1|TFRC|TGFBR2|TPM1|VEGFA|AP3B1|LDB1|MAGI1|MAP4K4|FSTL3|PDPN|CSPG5|MALT1|FERMT2|HHLA2|ABI3BP|ZBTB7B|RIN2|PBRM1|ZMIZ1|PREX1|IL4I1	-7	MyList
GO Biological Processes	19	GO:0032535	regulation of cellular component size	19_GO:0065007 biological regulation	-9.2	3.2	7.7	30198	359	971	37	3.8	0.61	25|118|358|832|1185|1440|1808|2039|2055|2059|2909|2934|3778|4803|5290|5341|5581|5802|6049|6696|6710|6711|6840|7422|9368|10509|11113|23111|23499|23580|51393|54785|57026|57142|81565|118426|375611	ABL1|ADD1|AQP1|CAPZB|CLCN6|CSF3|DPYSL2|DMTN|CLN8|EPS8|ARHGAP35|GSN|KCNMA1|NGF|PIK3CA|PLEK|PRKCE|PTPRS|RNF6|SPP1|SPTB|SPTBN1|SVIL|VEGFA|SLC9A3R1|SEMA4B|CIT|SPART|MACF1|CDC42EP4|TRPV2|BORCS6|PDXP|RTN4|NDEL1|BORCS5|SLC26A5	-6.8	MyList
GO Biological Processes	19	GO:0034599	cellular response to oxidative stress	19_GO:0050896 response to stimulus	-9.2	4	8.1	30198	219	971	28	2.9	0.54	25|358|388|405|1728|1894|2534|3162|3569|4255|4318|4929|5829|7168|8877|10068|10645|10935|11035|22850|23411|27067|51142|54929|55074|80149|83667|94241	ABL1|AQP1|RHOB|ARNT|NQO1|ECT2|FYN|HMOX1|IL6|MGMT|MMP9|NR4A2|PXN|TPM1|SPHK1|IL18BP|CAMKK2|PRDX3|RIPK3|ADNP2|SIRT1|STAU2|CHCHD2|TMEM161A|OXR1|ZC3H12A|SESN2|TP53INP1	-6.8	MyList
GO Biological Processes	19	GO:0031667	response to nutrient levels	19_GO:0050896 response to stimulus	-9.2	2.9	7.5	30198	446	971	42	4.3	0.65	123|133|249|440|490|594|1026|1374|1591|1728|3162|3485|3920|4255|4654|4982|5313|5447|5468|5743|6198|6338|6546|6566|6696|7037|7048|7071|8614|8648|8735|10533|10631|23408|23411|51422|55846|56603|80149|83667|83939|167359	PLIN2|ADM|ALPL|ASNS|ATP2B1|BCKDHB|CDKN1A|CPT1A|CYP24A1|NQO1|HMOX1|IGFBP2|LAMP2|MGMT|MYOD1|TNFRSF11B|PKLR|POR|PPARG|PTGS2|RPS6KB1|SCNN1B|SLC8A1|SLC16A1|SPP1|TFRC|TGFBR2|KLF10|STC2|NCOA1|MYH13|ATG7|POSTN|SIRT5|SIRT1|PRKAG2|ITFG2|CYP26B1|ZC3H12A|SESN2|EIF2A|NIM1K	-6.8	MyList
Reactome Gene Sets	6	R-HSA-1280215	Cytokine Signaling in Immune system		-9	2.4	7.1	30198	715	971	56	5.8	0.75	351|817|944|960|998|1026|1440|1846|1896|2534|3082|3162|3181|3553|3569|3570|3598|3659|3688|3976|4170|4318|4615|4791|4792|4982|5290|5495|5682|5718|5724|5743|6195|6196|6351|6352|6364|6464|7040|7187|7323|7422|7850|8503|8638|8672|8835|8878|9470|9688|9818|9966|10068|133396|246330|257397	APP|CAMK2D|TNFSF8|CD44|CDC42|CDKN1A|CSF3|DUSP4|EDA|FYN|HGF|HMOX1|HNRNPA2B1|IL1B|IL6|IL6R|IL13RA2|IRF1|ITGB1|LIF|MCL1|MMP9|MYD88|NFKB2|NFKBIA|TNFRSF11B|PIK3CA|PPM1B|PSMA1|PSMD12|PTAFR|PTGS2|RPS6KA1|RPS6KA2|CCL4|CCL5|CCL20|SHC1|TGFB1|TRAF3|UBE2D3|VEGFA|IL1R2|PIK3R3|OASL|EIF4G3|SOCS2|SQSTM1|EIF4E2|NUP93|NUP58|TNFSF15|IL18BP|IL31RA|PELI3|TAB3	-6.6	MyList
GO Biological Processes	19	GO:0062197	cellular response to chemical stress	19_GO:0050896 response to stimulus	-9.1	3.6	7.8	30198	267	971	31	3.2	0.56	25|358|388|405|1728|1894|2534|3162|3569|4255|4318|4929|5290|5743|5829|7168|8877|10068|10533|10645|10935|11035|22850|23411|27067|51142|54929|55074|80149|83667|94241	ABL1|AQP1|RHOB|ARNT|NQO1|ECT2|FYN|HMOX1|IL6|MGMT|MMP9|NR4A2|PIK3CA|PTGS2|PXN|TPM1|SPHK1|IL18BP|ATG7|CAMKK2|PRDX3|RIPK3|ADNP2|SIRT1|STAU2|CHCHD2|TMEM161A|OXR1|ZC3H12A|SESN2|TP53INP1	-6.7	MyList
GO Biological Processes	19	GO:0044257	cellular protein catabolic process	19_GO:0008152 metabolic process	-9	2.5	7.1	30198	656	971	53	5.5	0.73	824|996|997|1499|1508|1513|2055|2191|3300|3416|3920|5682|5718|6049|6907|7323|7375|8878|9112|9320|9575|9709|9736|10312|10892|11173|23411|25897|27243|29979|54467|54476|54602|54778|55658|55819|56957|57674|64682|79176|80232|81502|83590|84101|84132|84640|89853|90637|124997|127544|130507|201595|339745	CAPN2|CDC27|CDC34|CTNNB1|CTSB|CTSK|CLN8|FAP|DNAJB2|IDE|LAMP2|PSMA1|PSMD12|RNF6|TBL1X|UBE2D3|USP4|SQSTM1|MTA1|TRIP12|CLOCK|HERPUD1|USP34|TCIRG1|MALT1|ADAMTS7|SIRT1|RNF19A|CHMP2A|UBQLN1|ANKIB1|RNF216|NDFIP2|RNF111|RNF126|RNF130|OTUD7B|RNF213|ANAPC1|FBXL15|WDR26|HM13|TMUB1|USP44|USP42|USP38|MVB12B|ZFAND2A|WDR81|RNF19B|UBR3|STT3B|SPOPL	-6.6	MyList
Reactome Gene Sets	6	R-HSA-2262752	Cellular responses to stress		-8.8	2.3	6.9	30198	784	971	59	6.1	0.77	118|405|440|523|528|644|768|817|832|996|1026|1728|1781|1912|2114|2137|3159|3162|3308|3417|3569|4000|4097|4209|5682|5718|6195|6196|6201|6208|6464|6907|7099|7323|7422|8648|8878|9448|9575|9588|9688|9709|9818|10049|10312|10935|22872|23411|28956|55738|55846|57634|64682|79813|80205|81502|83667|112399|192669	ADD1|ARNT|ASNS|ATP6V1A|ATP6V1C1|BLVRA|CA9|CAMK2D|CAPZB|CDC27|CDKN1A|NQO1|DYNC1I2|PHC2|ETS2|EXTL3|HMGA1|HMOX1|HSPA4|IDH1|IL6|LMNA|MAFG|MEF2D|PSMA1|PSMD12|RPS6KA1|RPS6KA2|RPS7|RPS14|SHC1|TBL1X|TLR4|UBE2D3|VEGFA|NCOA1|SQSTM1|MAP4K4|CLOCK|PRDX6|NUP93|HERPUD1|NUP58|DNAJB6|TCIRG1|PRDX3|SEC31A|SIRT1|LAMTOR2|ARFGAP1|ITFG2|EP400|ANAPC1|EHMT1|CHD9|HM13|SESN2|EGLN3|AGO3	-6.4	MyList
GO Biological Processes	19	GO:0009792	embryo development ending in birth or egg hatching	19_GO:0032502 developmental process	-9.1	2.5	7.2	30198	653	971	53	5.5	0.73	25|133|320|405|824|1281|1499|1856|2263|2530|2624|2697|2909|3516|3688|3705|3976|4087|4089|4097|4154|4522|4853|4863|5087|5125|5155|6201|6497|6768|7040|7048|7422|7483|8321|8648|9644|10049|10413|10427|10658|10742|23462|23513|23654|51339|56957|57142|57178|81502|81565|84678|130507	ABL1|ADM|APBA1|ARNT|CAPN2|COL3A1|CTNNB1|DVL2|FGFR2|FUT8|GATA2|GJA1|ARHGAP35|RBPJ|ITGB1|ITPK1|LIF|SMAD2|SMAD4|MAFG|MBNL1|MTHFD1|NOTCH2|NPAT|PBX1|PCSK5|PDGFB|RPS7|SKI|ST14|TGFB1|TGFBR2|VEGFA|WNT9A|FZD1|NCOA1|SH3PXD2A|DNAJB6|YAP1|SEC24B|CELF1|RAI2|HEY1|SCRIB|PLXNB2|DACT1|OTUD7B|RTN4|ZMIZ1|HM13|NDEL1|KDM2B|UBR3	-6.6	MyList
GO Biological Processes	19	GO:0002694	regulation of leukocyte activation	19_GO:0002376 immune system process	-9	2.5	7.2	30198	654	971	53	5.5	0.73	25|136|861|944|961|1026|1141|1499|2534|2624|3142|3162|3485|3553|3569|3598|3624|3659|4004|4192|4615|5170|5290|5321|5573|5724|6352|6376|6812|7037|7040|7048|7099|8546|8877|9867|10457|10892|11035|11148|23513|27242|27342|51043|55193|56603|57178|57181|80149|133396|259307|284467|388552	ABL1|ADORA2B|RUNX1|TNFSF8|CD47|CDKN1A|CHRNB2|CTNNB1|FYN|GATA2|HLX|HMOX1|IGFBP2|IL1B|IL6|IL13RA2|INHBA|IRF1|LMO1|MDK|MYD88|PDPK1|PIK3CA|PLA2G4A|PRKAR1A|PTAFR|CCL5|CX3CL1|STXBP1|TFRC|TGFB1|TGFBR2|TLR4|AP3B1|SPHK1|PJA2|GPNMB|MALT1|RIPK3|HHLA2|SCRIB|TNFRSF21|RABGEF1|ZBTB7B|PBRM1|CYP26B1|ZMIZ1|SLC39A10|ZC3H12A|IL31RA|IL4I1|TAFA3|BLOC1S3	-6.6	MyList
GO Biological Processes	19	GO:0033674	positive regulation of kinase activity	19_GO:0048518 positive regulation of biological process	-9	2.8	7.3	30198	489	971	44	4.5	0.67	25|238|493|904|998|1026|1839|1856|1894|2049|2074|2263|2264|2915|3553|3570|4331|4486|5155|5170|5290|6352|7040|7048|7099|7422|9966|10645|10892|10899|10979|11035|11331|23411|51347|51422|55437|55697|57551|81532|84254|92335|126308|133619	ABL1|ALK|ATP2B4|CCNT1|CDC42|CDKN1A|HBEGF|DVL2|ECT2|EPHB3|ERCC6|FGFR2|FGFR4|GRM5|IL1B|IL6R|MNAT1|MST1R|PDGFB|PDPK1|PIK3CA|CCL5|TGFB1|TGFBR2|TLR4|VEGFA|TNFSF15|CAMKK2|MALT1|JTB|FERMT2|RIPK3|PHB2|SIRT1|TAOK3|PRKAG2|STRADB|VAC14|TAOK1|MOB2|CAMKK1|STRADA|MOB3A|PRRC1	-6.6	MyList
GO Biological Processes	19	GO:0043547	positive regulation of GTPase activity	19_GO:0065007 biological regulation	-8.9	3.5	7.7	30198	272	971	31	3.2	0.56	1123|1124|1856|1894|2909|3655|3688|3987|6351|6352|6364|6376|7074|9448|10399|10411|10979|23380|23513|23637|25780|51256|51735|55103|55920|57580|57589|81565|84253|115704|153020	CHN1|CHN2|DVL2|ECT2|ARHGAP35|ITGA6|ITGB1|LIMS1|CCL4|CCL5|CCL20|CX3CL1|TIAM1|MAP4K4|RACK1|RAPGEF3|FERMT2|SRGAP2|SCRIB|RABGAP1|RASGRP3|TBC1D7|RAPGEF6|RALGPS2|RCC2|PREX1|RIC1|NDEL1|GARNL3|EVI5L|RASGEF1B	-6.5	MyList
GO Biological Processes	19	GO:0097435	supramolecular fiber organization	19_GO:0009987 cellular process	-8.8	2.7	7.2	30198	549	971	47	4.8	0.69	25|118|351|388|667|832|998|1281|1303|1453|1730|1805|2039|2059|2934|3092|3688|4053|4642|5358|5573|6840|7130|7168|7170|7283|7756|8522|9844|10049|11035|11173|23122|54800|55740|57026|57580|65108|79649|79778|81565|81930|94134|114791|121441|283431|359845	ABL1|ADD1|APP|RHOB|DST|CAPZB|CDC42|COL3A1|COL12A1|CSNK1D|DIAPH2|DPT|DMTN|EPS8|GSN|HIP1|ITGB1|LTBP2|MYO1D|PLS3|PRKAR1A|SVIL|TNFAIP6|TPM1|TPM3|TUBG1|ZNF207|GAS7|ELMO1|DNAJB6|RIPK3|ADAMTS7|CLASP2|KLHL24|ENAH|PDXP|PREX1|MARCKSL1|MAP7D3|MICALL2|NDEL1|KIF18A|ARHGAP12|TUBGCP5|NEDD1|GAS2L3|RFLNB	-6.5	MyList
GO Biological Processes	19	GO:0110053	regulation of actin filament organization	19_GO:0050789 regulation of biological process	-8.7	3.5	7.6	30198	276	971	31	3.2	0.56	25|118|832|961|998|1440|2039|2059|2909|2934|5290|5341|5581|5829|6376|6710|6711|6840|7016|7168|7840|10163|10411|10979|11113|11346|23122|23325|23580|27236|57026	ABL1|ADD1|CAPZB|CD47|CDC42|CSF3|DMTN|EPS8|ARHGAP35|GSN|PIK3CA|PLEK|PRKCE|PXN|CX3CL1|SPTB|SPTBN1|SVIL|TESK1|TPM1|ALMS1|WASF2|RAPGEF3|FERMT2|CIT|SYNPO|CLASP2|WASHC4|CDC42EP4|ARFIP1|PDXP	-6.4	MyList
WikiPathways	27	WP306	Focal adhesion		-8.7	4	7.8	30198	202	971	26	2.7	0.52	673|824|998|1499|2534|2909|3082|3371|3655|3688|3914|3918|5155|5170|5228|5290|5829|6464|6696|7422|8503|10188|10298|10420|23396|83660	BRAF|CAPN2|CDC42|CTNNB1|FYN|ARHGAP35|HGF|TNC|ITGA6|ITGB1|LAMB3|LAMC2|PDGFB|PDPK1|PGF|PIK3CA|PXN|SHC1|SPP1|VEGFA|PIK3R3|TNK2|PAK4|TESK2|PIP5K1C|TLN2	-6.3	MyList
GO Biological Processes	19	GO:0048858	cell projection morphogenesis	19_GO:0032502 developmental process	-8.7	2.8	7.2	30198	462	971	42	4.3	0.65	25|334|351|682|998|1123|1141|1499|1808|2049|2263|2534|2909|3688|3918|4089|4192|4803|4853|4929|5361|6812|7422|8522|8650|8997|9448|10163|10509|10675|10678|11313|23380|23543|23654|51347|55740|56288|57551|64855|81565|113246	ABL1|APLP2|APP|BSG|CDC42|CHN1|CHRNB2|CTNNB1|DPYSL2|EPHB3|FGFR2|FYN|ARHGAP35|ITGB1|LAMC2|SMAD4|MDK|NGF|NOTCH2|NR4A2|PLXNA1|STXBP1|VEGFA|GAS7|NUMB|KALRN|MAP4K4|WASF2|SEMA4B|CSPG5|B3GNT2|LYPLA2|SRGAP2|RBFOX2|PLXNB2|TAOK3|ENAH|PARD3|TAOK1|NIBAN2|NDEL1|C12orf57	-6.4	MyList
GO Biological Processes	19	GO:0008285	negative regulation of cell population proliferation	19_GO:0048519 negative regulation of biological process	-8.7	2.3	6.9	30198	786	971	59	6.1	0.77	133|351|578|863|1012|1026|1487|1499|1805|2191|2263|2624|3159|3162|3300|3516|3553|3569|3624|3659|3976|4000|4087|4089|4330|4654|4803|5270|5468|5573|5743|6196|6424|6497|7040|7048|7071|7168|7483|8462|8573|9368|9686|9776|9863|10397|10457|10630|10658|11331|23513|27242|51043|55193|64855|83593|84678|94241|259307	ADM|APP|BAK1|CBFA2T3|CDH13|CDKN1A|CTBP1|CTNNB1|DPT|FAP|FGFR2|GATA2|HMGA1|HMOX1|DNAJB2|RBPJ|IL1B|IL6|INHBA|IRF1|LIF|LMNA|SMAD2|SMAD4|MN1|MYOD1|NGF|SERPINE2|PPARG|PRKAR1A|PTGS2|RPS6KA2|SFRP4|SKI|TGFB1|TGFBR2|KLF10|TPM1|WNT9A|KLF11|CASK|SLC9A3R1|VGLL4|ATG13|MAGI2|NDRG1|GPNMB|PDPN|CELF1|PHB2|SCRIB|TNFRSF21|ZBTB7B|PBRM1|NIBAN2|RASSF5|KDM2B|TP53INP1|IL4I1	-6.4	MyList
GO Biological Processes	19	GO:0060249	anatomical structure homeostasis	19_GO:0065007 biological regulation	-8.6	3.5	7.5	30198	279	971	31	3.2	0.56	21|31|323|490|1281|1499|1513|2055|2074|2624|2697|3300|3569|3688|3920|5743|6376|7099|7422|8861|10312|10413|10518|51542|55812|57551|120071|128338|166379|167691|340719	ABCA3|ACACA|APBB2|ATP2B1|COL3A1|CTNNB1|CTSK|CLN8|ERCC6|GATA2|GJA1|DNAJB2|IL6|ITGB1|LAMP2|PTGS2|CX3CL1|TLR4|VEGFA|LDB1|TCIRG1|YAP1|CIB2|VPS54|SPATA7|TAOK1|LARGE2|DRAM2|BBS12|LCA5|NANOS1	-6.3	MyList
GO Biological Processes	19	GO:0030163	protein catabolic process	19_GO:0008152 metabolic process	-8.6	2.4	6.9	30198	711	971	55	5.7	0.74	824|996|997|1499|1508|1513|2055|2191|3300|3416|3920|4126|5682|5718|6049|6907|7323|7375|8878|9112|9320|9575|9709|9736|10312|10892|11173|11313|23411|25897|27243|29979|54467|54476|54602|54778|55658|55819|56957|57674|64682|79176|80232|81502|83590|84101|84132|84640|89853|90637|124997|127544|130507|201595|339745	CAPN2|CDC27|CDC34|CTNNB1|CTSB|CTSK|CLN8|FAP|DNAJB2|IDE|LAMP2|MANBA|PSMA1|PSMD12|RNF6|TBL1X|UBE2D3|USP4|SQSTM1|MTA1|TRIP12|CLOCK|HERPUD1|USP34|TCIRG1|MALT1|ADAMTS7|LYPLA2|SIRT1|RNF19A|CHMP2A|UBQLN1|ANKIB1|RNF216|NDFIP2|RNF111|RNF126|RNF130|OTUD7B|RNF213|ANAPC1|FBXL15|WDR26|HM13|TMUB1|USP44|USP42|USP38|MVB12B|ZFAND2A|WDR81|RNF19B|UBR3|STT3B|SPOPL	-6.3	MyList
GO Biological Processes	19	GO:0001666	response to hypoxia	19_GO:0050896 response to stimulus	-8.7	3.5	7.6	30198	277	971	31	3.2	0.56	133|358|405|768|824|863|1141|2030|3162|3516|3778|4000|4089|4929|5066|5228|5313|5468|5581|5743|6546|7037|7048|7422|8614|10397|11331|23411|29979|51129|112399	ADM|AQP1|ARNT|CA9|CAPN2|CBFA2T3|CHRNB2|SLC29A1|HMOX1|RBPJ|KCNMA1|LMNA|SMAD4|NR4A2|PAM|PGF|PKLR|PPARG|PRKCE|PTGS2|SLC8A1|TFRC|TGFBR2|VEGFA|STC2|NDRG1|PHB2|SIRT1|UBQLN1|ANGPTL4|EGLN3	-6.3	MyList
GO Biological Processes	19	GO:0051640	organelle localization	19_GO:0051179 localization	-8.7	2.7	7.1	30198	500	971	44	4.5	0.67	998|1453|1499|2669|2697|3688|4000|4134|4642|5341|6812|7016|8546|8615|8675|9043|9368|10312|10972|22878|22906|23122|23224|23299|23353|23513|27243|51112|51134|51762|54785|55088|55153|55717|56288|64837|81565|81930|118426|126003|203062|221927|388552|474384	CDC42|CSNK1D|CTNNB1|GEM|GJA1|ITGB1|LMNA|MAP4|MYO1D|PLEK|STXBP1|TESK1|AP3B1|USO1|STX16|SPAG9|SLC9A3R1|TCIRG1|TMED10|TRAPPC8|TRAK1|CLASP2|SYNE2|BICD2|SUN1|SCRIB|CHMP2A|TRAPPC12|CEP83|RAB8B|BORCS6|CCDC186|SDAD1|WDR11|PARD3|KLC2|NDEL1|KIF18A|BORCS5|TRAPPC5|TSNARE1|BRAT1|BLOC1S3|F8A3	-6.3	MyList
GO Biological Processes	19	GO:0055082	cellular chemical homeostasis	19_GO:0065007 biological regulation	-8.6	2.7	7.1	30198	521	971	45	4.6	0.67	351|358|490|493|523|578|817|1152|2030|2512|2915|3162|3778|4089|4097|5290|6338|6352|6546|6553|6786|7037|7220|8546|8614|9368|9497|9709|10312|10399|23411|25769|25932|26056|26137|28999|55088|57142|57181|57217|57620|148867|252839|440400|653519	APP|AQP1|ATP2B1|ATP2B4|ATP6V1A|BAK1|CAMK2D|CKB|SLC29A1|FTL|GRM5|HMOX1|KCNMA1|SMAD4|MAFG|PIK3CA|SCNN1B|CCL5|SLC8A1|SLC9A5|STIM1|TFRC|TRPC1|AP3B1|STC2|SLC9A3R1|SLC4A7|HERPUD1|TCIRG1|RACK1|SIRT1|SLC24A2|CLIC4|RAB11FIP5|ZBTB20|KLF15|CCDC186|RTN4|SLC39A10|TTC7A|STIM2|SLC30A7|TMEM9|RNASEK|GPR89A	-6.3	MyList
Reactome Gene Sets	6	R-HSA-8953897	Cellular responses to stimuli		-8.5	2.3	6.8	30198	798	971	59	6.1	0.77	118|405|440|523|528|644|768|817|832|996|1026|1728|1781|1912|2114|2137|3159|3162|3308|3417|3569|4000|4097|4209|5682|5718|6195|6196|6201|6208|6464|6907|7099|7323|7422|8648|8878|9448|9575|9588|9688|9709|9818|10049|10312|10935|22872|23411|28956|55738|55846|57634|64682|79813|80205|81502|83667|112399|192669	ADD1|ARNT|ASNS|ATP6V1A|ATP6V1C1|BLVRA|CA9|CAMK2D|CAPZB|CDC27|CDKN1A|NQO1|DYNC1I2|PHC2|ETS2|EXTL3|HMGA1|HMOX1|HSPA4|IDH1|IL6|LMNA|MAFG|MEF2D|PSMA1|PSMD12|RPS6KA1|RPS6KA2|RPS7|RPS14|SHC1|TBL1X|TLR4|UBE2D3|VEGFA|NCOA1|SQSTM1|MAP4K4|CLOCK|PRDX6|NUP93|HERPUD1|NUP58|DNAJB6|TCIRG1|PRDX3|SEC31A|SIRT1|LAMTOR2|ARFGAP1|ITFG2|EP400|ANAPC1|EHMT1|CHD9|HM13|SESN2|EGLN3|AGO3	-6.2	MyList
GO Biological Processes	19	GO:0051129	negative regulation of cellular component organization	19_GO:0048519 negative regulation of biological process	-8.6	2.4	6.9	30198	693	971	54	5.6	0.74	118|832|998|2039|2059|2191|2534|2934|3082|3300|3553|3976|4000|4089|4134|4331|5290|5468|5802|6049|6196|6311|6696|6710|6711|6812|6840|7016|7037|7040|7422|7756|8898|9860|10049|10163|10198|10411|10413|10432|10509|23111|23122|27342|29763|51256|51339|55920|57142|57143|57551|80169|115704|146057	ADD1|CAPZB|CDC42|DMTN|EPS8|FAP|FYN|GSN|HGF|DNAJB2|IL1B|LIF|LMNA|SMAD4|MAP4|MNAT1|PIK3CA|PPARG|PTPRS|RNF6|RPS6KA2|ATXN2|SPP1|SPTB|SPTBN1|STXBP1|SVIL|TESK1|TFRC|TGFB1|VEGFA|ZNF207|MTMR2|LRIG2|DNAJB6|WASF2|MPHOSPH9|RAPGEF3|YAP1|RBM14|SEMA4B|SPART|CLASP2|RABGEF1|PACSIN3|TBC1D7|DACT1|RCC2|RTN4|ADCK1|TAOK1|CTC1|EVI5L|TTBK2	-6.3	MyList
GO Biological Processes	19	GO:0048871	multicellular organismal homeostasis	19_GO:0032501 multicellular organismal process	-8.6	3.1	7.3	30198	363	971	36	3.7	0.61	21|31|238|323|358|1149|1281|1499|1513|2055|2074|2132|2624|2697|3553|3569|3688|5290|5743|6338|7099|7422|8861|8878|10312|10413|10518|23411|29841|51542|55812|56603|128338|166379|167691|340719	ABCA3|ACACA|ALK|APBB2|AQP1|CIDEA|COL3A1|CTNNB1|CTSK|CLN8|ERCC6|EXT2|GATA2|GJA1|IL1B|IL6|ITGB1|PIK3CA|PTGS2|SCNN1B|TLR4|VEGFA|LDB1|SQSTM1|TCIRG1|YAP1|CIB2|SIRT1|GRHL1|VPS54|SPATA7|CYP26B1|DRAM2|BBS12|LCA5|NANOS1	-6.2	MyList
GO Biological Processes	19	GO:1902903	regulation of supramolecular fiber organization	19_GO:0050789 regulation of biological process	-8.5	3	7.2	30198	381	971	37	3.8	0.61	25|118|351|402|832|961|998|1440|2039|2059|2909|2934|4089|5290|5341|5581|5829|6376|6710|6711|6840|7016|7168|7840|10163|10411|10979|11113|11346|23116|23122|23325|23580|27236|57026|57551|146057	ABL1|ADD1|APP|ARL2|CAPZB|CD47|CDC42|CSF3|DMTN|EPS8|ARHGAP35|GSN|SMAD4|PIK3CA|PLEK|PRKCE|PXN|CX3CL1|SPTB|SPTBN1|SVIL|TESK1|TPM1|ALMS1|WASF2|RAPGEF3|FERMT2|CIT|SYNPO|TOGARAM1|CLASP2|WASHC4|CDC42EP4|ARFIP1|PDXP|TAOK1|TTBK2	-6.2	MyList
Reactome Gene Sets	6	R-HSA-446728	Cell junction organization		-8.3	5.8	8.4	30198	91	971	17	1.8	0.42	667|1012|1015|1499|1500|3655|3688|3914|3918|3987|5829|7016|10979|50855|54549|54751|56288	DST|CDH13|CDH17|CTNNB1|CTNND1|ITGA6|ITGB1|LAMB3|LAMC2|LIMS1|PXN|TESK1|FERMT2|PARD6A|SDK2|FBLIM1|PARD3	-6	MyList
GO Biological Processes	19	GO:0043087	regulation of GTPase activity	19_GO:0065007 biological regulation	-8.5	3.1	7.3	30198	364	971	36	3.7	0.61	402|1123|1124|1856|1894|2049|2909|3655|3688|3987|5361|6351|6352|6364|6376|7074|9448|10399|10411|10979|23380|23513|23637|23654|25780|51256|51735|55103|55920|57580|57589|81565|84253|94134|115704|153020	ARL2|CHN1|CHN2|DVL2|ECT2|EPHB3|ARHGAP35|ITGA6|ITGB1|LIMS1|PLXNA1|CCL4|CCL5|CCL20|CX3CL1|TIAM1|MAP4K4|RACK1|RAPGEF3|FERMT2|SRGAP2|SCRIB|RABGAP1|PLXNB2|RASGRP3|TBC1D7|RAPGEF6|RALGPS2|RCC2|PREX1|RIC1|NDEL1|GARNL3|ARHGAP12|EVI5L|RASGEF1B	-6.2	MyList
GO Biological Processes	19	GO:0043269	regulation of ion transport	19_GO:0051179 localization	-8.5	2.4	6.9	30198	696	971	54	5.6	0.74	25|351|490|493|578|610|775|817|967|1141|1193|1499|2534|2669|2915|3553|3688|3762|3778|4318|5142|5144|5155|5170|5270|5321|5581|5724|5743|6351|6352|6376|6424|6546|6786|6812|7220|7416|7871|8573|8614|9368|9472|10312|11331|25932|29763|29979|51393|54800|57620|124935|375611|653519	ABL1|APP|ATP2B1|ATP2B4|BAK1|HCN2|CACNA1C|CAMK2D|CD63|CHRNB2|CLIC2|CTNNB1|FYN|GEM|GRM5|IL1B|ITGB1|KCNJ5|KCNMA1|MMP9|PDE4B|PDE4D|PDGFB|PDPK1|SERPINE2|PLA2G4A|PRKCE|PTAFR|PTGS2|CCL4|CCL5|CX3CL1|SFRP4|SLC8A1|STIM1|STXBP1|TRPC1|VDAC1|SLMAP|CASK|STC2|SLC9A3R1|AKAP6|TCIRG1|PHB2|CLIC4|PACSIN3|UBQLN1|TRPV2|KLHL24|STIM2|SLC43A2|SLC26A5|GPR89A	-6.2	MyList
GO Biological Processes	19	GO:0045596	negative regulation of cell differentiation	19_GO:0032502 developmental process	-8.5	2.4	6.8	30198	699	971	54	5.6	0.74	351|861|1499|2039|2624|3142|3516|3553|3569|3624|3659|3688|4089|4192|4318|4792|4982|5087|5155|5468|5802|6049|6497|6696|7040|7099|7130|7422|7483|8861|9043|9759|10234|10272|10401|10413|10419|10509|10979|11173|23111|23411|23462|26022|29998|51043|55920|57142|79365|80149|94241|166379|344901|359845	APP|RUNX1|CTNNB1|DMTN|GATA2|HLX|RBPJ|IL1B|IL6|INHBA|IRF1|ITGB1|SMAD4|MDK|MMP9|NFKBIA|TNFRSF11B|PBX1|PDGFB|PPARG|PTPRS|RNF6|SKI|SPP1|TGFB1|TLR4|TNFAIP6|VEGFA|WNT9A|LDB1|SPAG9|HDAC4|LRRC17|FSTL3|PIAS3|YAP1|PRMT5|SEMA4B|FERMT2|ADAMTS7|SPART|SIRT1|HEY1|TMEM98|BICRA|ZBTB7B|RCC2|RTN4|BHLHE41|ZC3H12A|TP53INP1|BBS12|OSTN|RFLNB	-6.2	MyList
Reactome Gene Sets	6	R-HSA-449147	Signaling by Interleukins		-8.2	2.8	6.9	30198	462	971	41	4.2	0.65	351|998|1026|1440|1846|2534|3082|3162|3181|3553|3569|3570|3598|3688|3976|4170|4318|4615|4791|4792|5290|5682|5718|5724|5743|6195|6196|6351|6352|6364|6464|7040|7422|7850|8503|8835|8878|10068|133396|246330|257397	APP|CDC42|CDKN1A|CSF3|DUSP4|FYN|HGF|HMOX1|HNRNPA2B1|IL1B|IL6|IL6R|IL13RA2|ITGB1|LIF|MCL1|MMP9|MYD88|NFKB2|NFKBIA|PIK3CA|PSMA1|PSMD12|PTAFR|PTGS2|RPS6KA1|RPS6KA2|CCL4|CCL5|CCL20|SHC1|TGFB1|VEGFA|IL1R2|PIK3R3|SOCS2|SQSTM1|IL18BP|IL31RA|PELI3|TAB3	-6	MyList
GO Biological Processes	19	GO:0045859	regulation of protein kinase activity	19_GO:0008152 metabolic process	-8.5	2.5	6.9	30198	660	971	52	5.4	0.72	25|351|493|904|1022|1026|1839|1856|1894|2074|2915|3082|3553|3570|4331|4486|5155|5170|5290|5468|5573|6352|6464|6546|7016|7040|7048|7099|7422|9368|9961|9966|10399|10645|10892|10899|10979|11035|11331|23411|51347|51422|55437|55861|57551|79007|81532|83667|84254|92335|126308|133619	ABL1|APP|ATP2B4|CCNT1|CDK7|CDKN1A|HBEGF|DVL2|ECT2|ERCC6|GRM5|HGF|IL1B|IL6R|MNAT1|MST1R|PDGFB|PDPK1|PIK3CA|PPARG|PRKAR1A|CCL5|SHC1|SLC8A1|TESK1|TGFB1|TGFBR2|TLR4|VEGFA|SLC9A3R1|MVP|TNFSF15|RACK1|CAMKK2|MALT1|JTB|FERMT2|RIPK3|PHB2|SIRT1|TAOK3|PRKAG2|STRADB|DBNDD2|TAOK1|DBNDD1|MOB2|SESN2|CAMKK1|STRADA|MOB3A|PRRC1	-6.2	MyList
GO Biological Processes	19	GO:0000278	mitotic cell cycle	19_GO:0009987 cellular process	-8.4	2.5	6.9	30198	605	971	49	5	0.7	25|388|586|996|997|1026|1894|2059|2669|2697|3082|3688|4134|4331|4863|6198|6651|6711|6873|7283|7756|8462|10112|10270|10657|10735|10899|11113|23116|23122|23141|23476|27243|29086|51174|51347|55159|55193|55270|55726|57551|64682|79176|80218|81565|81930|90990|114791|121441	ABL1|RHOB|BCAT1|CDC27|CDC34|CDKN1A|ECT2|EPS8|GEM|GJA1|HGF|ITGB1|MAP4|MNAT1|NPAT|RPS6KB1|SON|SPTBN1|TAF2|TUBG1|ZNF207|KLF11|KIF20A|AKAP8|KHDRBS1|STAG2|JTB|CIT|TOGARAM1|CLASP2|ANKLE2|BRD4|CHMP2A|BABAM1|TUBD1|TAOK3|RFWD3|PBRM1|NUDT15|INTS13|TAOK1|ANAPC1|FBXL15|NAA50|NDEL1|KIF18A|KIFC2|TUBGCP5|NEDD1	-6.1	MyList
GO Biological Processes	19	GO:2001233	regulation of apoptotic signaling pathway	19_GO:0023052 signaling	-8.3	3	7.1	30198	370	971	36	3.7	0.61	624|960|1499|2023|2070|2140|3082|3162|3553|3624|3655|4000|4150|4170|4318|4929|5743|6198|6201|6376|6934|8743|9368|9709|9774|10399|10413|10771|11035|23411|29979|50486|54929|55437|64114|246330	BDKRB2|CD44|CTNNB1|ENO1|EYA4|EYA3|HGF|HMOX1|IL1B|INHBA|ITGA6|LMNA|MAZ|MCL1|MMP9|NR4A2|PTGS2|RPS6KB1|RPS7|CX3CL1|TCF7L2|TNFSF10|SLC9A3R1|HERPUD1|BCLAF1|RACK1|YAP1|ZMYND11|RIPK3|SIRT1|UBQLN1|G0S2|TMEM161A|STRADB|TMBIM1|PELI3	-6	MyList
GO Biological Processes	19	GO:0051603	proteolysis involved in cellular protein catabolic process	19_GO:0008152 metabolic process	-8.3	2.5	6.8	30198	627	971	50	5.1	0.71	824|996|997|1499|1508|1513|2191|3300|3416|5682|5718|6049|6907|7323|7375|8878|9112|9320|9575|9709|9736|10892|11173|23411|25897|27243|29979|54467|54476|54602|54778|55658|55819|56957|57674|64682|79176|80232|81502|83590|84101|84132|84640|89853|90637|124997|127544|130507|201595|339745	CAPN2|CDC27|CDC34|CTNNB1|CTSB|CTSK|FAP|DNAJB2|IDE|PSMA1|PSMD12|RNF6|TBL1X|UBE2D3|USP4|SQSTM1|MTA1|TRIP12|CLOCK|HERPUD1|USP34|MALT1|ADAMTS7|SIRT1|RNF19A|CHMP2A|UBQLN1|ANKIB1|RNF216|NDFIP2|RNF111|RNF126|RNF130|OTUD7B|RNF213|ANAPC1|FBXL15|WDR26|HM13|TMUB1|USP44|USP42|USP38|MVB12B|ZFAND2A|WDR81|RNF19B|UBR3|STT3B|SPOPL	-6	MyList
GO Biological Processes	19	GO:0006886	intracellular protein transport	19_GO:0051179 localization	-8.2	2.4	6.7	30198	670	971	52	5.4	0.72	162|320|388|1026|1994|3308|3920|4000|4053|4074|4792|5191|6729|6746|6812|7040|8498|8546|8615|8675|8878|8905|9472|9688|9709|9847|9874|9895|10245|10427|10972|11331|22872|22906|23203|23513|27236|27342|29916|51304|51762|55437|55717|56288|57589|79683|81502|84243|90637|92335|203062|340481	AP1B1|APBA1|RHOB|CDKN1A|ELAVL1|HSPA4|LAMP2|LMNA|LTBP2|M6PR|NFKBIA|PEX7|SRP54|SSR2|STXBP1|TGFB1|RANBP3|AP3B1|USO1|STX16|SQSTM1|AP1S2|AKAP6|NUP93|HERPUD1|C2CD5|TLK1|TECPR2|TIMM17B|SEC24B|TMED10|PHB2|SEC31A|TRAK1|PMPCA|SCRIB|ARFIP1|RABGEF1|SNX11|ZDHHC3|RAB8B|STRADB|WDR11|PARD3|RIC1|ZDHHC14|HM13|ZDHHC18|ZFAND2A|STRADA|TSNARE1|ZDHHC21	-6	MyList
GO Biological Processes	19	GO:0051924	regulation of calcium ion transport	19_GO:0051179 localization	-8.2	3.5	7.3	30198	258	971	29	3	0.55	25|490|578|775|817|1193|1499|2534|2669|5142|5144|5155|5170|5581|5743|6351|6352|6376|6546|6786|7220|7416|8573|8614|9472|29763|29979|51393|57620	ABL1|ATP2B1|BAK1|CACNA1C|CAMK2D|CLIC2|CTNNB1|FYN|GEM|PDE4B|PDE4D|PDGFB|PDPK1|PRKCE|PTGS2|CCL4|CCL5|CX3CL1|SLC8A1|STIM1|TRPC1|VDAC1|CASK|STC2|AKAP6|PACSIN3|UBQLN1|TRPV2|STIM2	-6	MyList
GO Biological Processes	19	GO:0036293	response to decreased oxygen levels	19_GO:0050896 response to stimulus	-8.2	3.3	7.2	30198	290	971	31	3.2	0.56	133|358|405|768|824|863|1141|2030|3162|3516|3778|4000|4089|4929|5066|5228|5313|5468|5581|5743|6546|7037|7048|7422|8614|10397|11331|23411|29979|51129|112399	ADM|AQP1|ARNT|CA9|CAPN2|CBFA2T3|CHRNB2|SLC29A1|HMOX1|RBPJ|KCNMA1|LMNA|SMAD4|NR4A2|PAM|PGF|PKLR|PPARG|PRKCE|PTGS2|SLC8A1|TFRC|TGFBR2|VEGFA|STC2|NDRG1|PHB2|SIRT1|UBQLN1|ANGPTL4|EGLN3	-6	MyList
GO Biological Processes	19	GO:0045860	positive regulation of protein kinase activity	19_GO:0048518 positive regulation of biological process	-8.2	2.9	7	30198	409	971	38	3.9	0.62	25|493|904|1026|1839|1856|1894|2074|2915|3553|3570|4331|4486|5155|5170|5290|6352|7040|7048|7099|7422|9966|10645|10892|10899|10979|11035|11331|23411|51347|51422|55437|57551|81532|84254|92335|126308|133619	ABL1|ATP2B4|CCNT1|CDKN1A|HBEGF|DVL2|ECT2|ERCC6|GRM5|IL1B|IL6R|MNAT1|MST1R|PDGFB|PDPK1|PIK3CA|CCL5|TGFB1|TGFBR2|TLR4|VEGFA|TNFSF15|CAMKK2|MALT1|JTB|FERMT2|RIPK3|PHB2|SIRT1|TAOK3|PRKAG2|STRADB|TAOK1|MOB2|CAMKK1|STRADA|MOB3A|PRRC1	-6	MyList
GO Biological Processes	19	GO:0043009	chordate embryonic development	19_GO:0032502 developmental process	-8.2	2.5	6.8	30198	632	971	50	5.1	0.71	25|133|320|405|824|1281|1499|1856|2263|2530|2624|2697|2909|3516|3688|3705|3976|4087|4089|4097|4154|4522|4853|4863|5087|5125|5155|6201|6497|6768|7040|7048|7422|7483|8321|8648|9644|10049|10413|10427|23462|23513|23654|51339|56957|57142|57178|81502|81565|84678	ABL1|ADM|APBA1|ARNT|CAPN2|COL3A1|CTNNB1|DVL2|FGFR2|FUT8|GATA2|GJA1|ARHGAP35|RBPJ|ITGB1|ITPK1|LIF|SMAD2|SMAD4|MAFG|MBNL1|MTHFD1|NOTCH2|NPAT|PBX1|PCSK5|PDGFB|RPS7|SKI|ST14|TGFB1|TGFBR2|VEGFA|WNT9A|FZD1|NCOA1|SH3PXD2A|DNAJB6|YAP1|SEC24B|HEY1|SCRIB|PLXNB2|DACT1|OTUD7B|RTN4|ZMIZ1|HM13|NDEL1|KDM2B	-6	MyList
GO Biological Processes	19	GO:0032870	cellular response to hormone stimulus	19_GO:0050896 response to stimulus	-8.2	2.7	6.9	30198	481	971	42	4.3	0.65	31|358|490|1508|2104|3416|3485|3624|4654|4929|5170|5228|5290|5313|5447|5468|5581|5737|5829|6198|6338|6464|7035|7068|8503|8648|8835|9663|9847|10270|10413|23411|23433|23543|51762|55809|57178|81565|114907|128506|164091|344901	ACACA|AQP1|ATP2B1|CTSB|ESRRG|IDE|IGFBP2|INHBA|MYOD1|NR4A2|PDPK1|PGF|PIK3CA|PKLR|POR|PPARG|PRKCE|PTGFR|PXN|RPS6KB1|SCNN1B|SHC1|TFPI|THRB|PIK3R3|NCOA1|SOCS2|LPIN2|C2CD5|AKAP8|YAP1|SIRT1|RHOQ|RBFOX2|RAB8B|TRERF1|ZMIZ1|NDEL1|FBXO32|OCSTAMP|PAQR7|OSTN	-6	MyList
Reactome Gene Sets	6	R-HSA-9013149	RAC1 GTPase cycle		-8.1	4	7.5	30198	185	971	24	2.5	0.5	998|1123|1124|1894|2909|3688|3895|5290|7037|7074|8503|8997|10144|10163|10298|10979|11113|23380|23580|50855|51347|57580|79658|94134	CDC42|CHN1|CHN2|ECT2|ARHGAP35|ITGB1|KTN1|PIK3CA|TFRC|TIAM1|PIK3R3|KALRN|FAM13A|WASF2|PAK4|FERMT2|CIT|SRGAP2|CDC42EP4|PARD6A|TAOK3|PREX1|ARHGAP10|ARHGAP12	-5.9	MyList
GO Biological Processes	19	GO:0032990	cell part morphogenesis	19_GO:0032502 developmental process	-8.2	2.7	6.9	30198	481	971	42	4.3	0.65	25|334|351|682|998|1123|1141|1499|1808|2049|2263|2534|2909|3688|3918|4089|4192|4803|4853|4929|5361|6812|7422|8522|8650|8997|9448|10163|10509|10675|10678|11313|23380|23543|23654|51347|55740|56288|57551|64855|81565|113246	ABL1|APLP2|APP|BSG|CDC42|CHN1|CHRNB2|CTNNB1|DPYSL2|EPHB3|FGFR2|FYN|ARHGAP35|ITGB1|LAMC2|SMAD4|MDK|NGF|NOTCH2|NR4A2|PLXNA1|STXBP1|VEGFA|GAS7|NUMB|KALRN|MAP4K4|WASF2|SEMA4B|CSPG5|B3GNT2|LYPLA2|SRGAP2|RBFOX2|PLXNB2|TAOK3|ENAH|PARD3|TAOK1|NIBAN2|NDEL1|C12orf57	-6	MyList
GO Biological Processes	19	GO:1904018	positive regulation of vasculature development	19_GO:0032502 developmental process	-8.2	4.1	7.6	30198	184	971	24	2.5	0.5	25|133|358|388|861|1893|2624|3082|3162|3553|3688|4192|5170|5228|6786|7048|7422|8877|10298|10411|23411|51129|57608|80149	ABL1|ADM|AQP1|RHOB|RUNX1|ECM1|GATA2|HGF|HMOX1|IL1B|ITGB1|MDK|PDPK1|PGF|STIM1|TGFBR2|VEGFA|SPHK1|PAK4|RAPGEF3|SIRT1|ANGPTL4|JCAD|ZC3H12A	-5.9	MyList
GO Biological Processes	19	GO:0045766	positive regulation of angiogenesis	19_GO:0032502 developmental process	-8.2	4.1	7.6	30198	184	971	24	2.5	0.5	25|133|358|388|861|1893|2624|3082|3162|3553|3688|4192|5170|5228|6786|7048|7422|8877|10298|10411|23411|51129|57608|80149	ABL1|ADM|AQP1|RHOB|RUNX1|ECM1|GATA2|HGF|HMOX1|IL1B|ITGB1|MDK|PDPK1|PGF|STIM1|TGFBR2|VEGFA|SPHK1|PAK4|RAPGEF3|SIRT1|ANGPTL4|JCAD|ZC3H12A	-5.9	MyList
GO Biological Processes	19	GO:0048729	tissue morphogenesis	19_GO:0032502 developmental process	-8.2	2.6	6.8	30198	557	971	46	4.7	0.68	25|133|388|768|960|998|1281|1499|1839|1856|2132|2263|2697|2909|3371|3516|3624|3688|4087|4089|4522|4853|4867|5087|5361|5573|6201|6497|6768|7040|7048|7168|7422|8321|9368|10413|10427|10630|11331|23462|23513|23654|25932|84678|90627|94134	ABL1|ADM|RHOB|CA9|CD44|CDC42|COL3A1|CTNNB1|HBEGF|DVL2|EXT2|FGFR2|GJA1|ARHGAP35|TNC|RBPJ|INHBA|ITGB1|SMAD2|SMAD4|MTHFD1|NOTCH2|NPHP1|PBX1|PLXNA1|PRKAR1A|RPS7|SKI|ST14|TGFB1|TGFBR2|TPM1|VEGFA|FZD1|SLC9A3R1|YAP1|SEC24B|PDPN|PHB2|HEY1|SCRIB|PLXNB2|CLIC4|KDM2B|STARD13|ARHGAP12	-5.9	MyList
GO Biological Processes	19	GO:0071496	cellular response to external stimulus	19_GO:0050896 response to stimulus	-8.2	3.2	7.2	30198	308	971	32	3.3	0.57	123|136|358|440|490|578|978|1026|1591|2074|2909|3162|3553|3659|3920|4615|4654|4929|5743|7071|7099|8648|8735|10533|10631|23411|51422|55270|55846|80149|83667|167359	PLIN2|ADORA2B|AQP1|ASNS|ATP2B1|BAK1|CDA|CDKN1A|CYP24A1|ERCC6|ARHGAP35|HMOX1|IL1B|IRF1|LAMP2|MYD88|MYOD1|NR4A2|PTGS2|KLF10|TLR4|NCOA1|MYH13|ATG7|POSTN|SIRT1|PRKAG2|NUDT15|ITFG2|ZC3H12A|SESN2|NIM1K	-5.9	MyList
GO Biological Processes	19	GO:0071396	cellular response to lipid	19_GO:0050896 response to stimulus	-8.1	2.7	6.8	30198	503	971	43	4.4	0.66	25|358|490|824|1374|1440|1591|2104|2263|3553|3569|3624|4615|4654|4792|5142|5581|5724|6198|6338|6352|6696|7035|7040|7099|7483|10270|10318|10413|10417|10892|11331|22850|23543|55809|56603|57178|80149|81029|81930|90933|114907|164091	ABL1|AQP1|ATP2B1|CAPN2|CPT1A|CSF3|CYP24A1|ESRRG|FGFR2|IL1B|IL6|INHBA|MYD88|MYOD1|NFKBIA|PDE4B|PRKCE|PTAFR|RPS6KB1|SCNN1B|CCL5|SPP1|TFPI|TGFB1|TLR4|WNT9A|AKAP8|TNIP1|YAP1|SPON2|MALT1|PHB2|ADNP2|RBFOX2|TRERF1|CYP26B1|ZMIZ1|ZC3H12A|WNT5B|KIF18A|TRIM41|FBXO32|PAQR7	-5.9	MyList
GO Biological Processes	19	GO:2001234	negative regulation of apoptotic signaling pathway	19_GO:0023052 signaling	-8.1	3.7	7.4	30198	230	971	27	2.8	0.53	624|960|1499|2023|2070|2140|3082|3162|3553|3655|4000|4150|4170|4318|4929|5743|6198|6376|6934|9709|10413|10771|23411|54929|55437|64114|246330	BDKRB2|CD44|CTNNB1|ENO1|EYA4|EYA3|HGF|HMOX1|IL1B|ITGA6|LMNA|MAZ|MCL1|MMP9|NR4A2|PTGS2|RPS6KB1|CX3CL1|TCF7L2|HERPUD1|YAP1|ZMYND11|SIRT1|TMEM161A|STRADB|TMBIM1|PELI3	-5.9	MyList
GO Biological Processes	19	GO:0033135	regulation of peptidyl-serine phosphorylation	19_GO:0008152 metabolic process	-8.1	4.5	7.8	30198	144	971	21	2.2	0.47	351|493|578|624|673|960|1440|2039|3082|3569|3976|4803|5144|5290|5743|7037|7040|7422|10399|10411|85456	APP|ATP2B4|BAK1|BDKRB2|BRAF|CD44|CSF3|DMTN|HGF|IL6|LIF|NGF|PDE4D|PIK3CA|PTGS2|TFRC|TGFB1|VEGFA|RACK1|RAPGEF3|TNKS1BP1	-5.9	MyList
GO Biological Processes	19	GO:0030308	negative regulation of cell growth	19_GO:0040007 growth	-8.1	4	7.5	30198	186	971	24	2.5	0.5	978|1026|2023|2697|3300|3624|4089|5270|5802|6049|6696|7040|9043|9538|9686|10399|10509|23111|23411|29948|57142|83667|203245|344901	CDA|CDKN1A|ENO1|GJA1|DNAJB2|INHBA|SMAD4|SERPINE2|PTPRS|RNF6|SPP1|TGFB1|SPAG9|EI24|VGLL4|RACK1|SEMA4B|SPART|SIRT1|OSGIN1|RTN4|SESN2|NAIF1|OSTN	-5.9	MyList
Canonical Pathways	11	M286	PID TGFBR PATHWAY		-7.9	7.5	8.7	30198	54	971	13	1.3	0.37	1499|4087|4089|5170|6198|6464|6711|7040|7048|10413|50855|54778|83939	CTNNB1|SMAD2|SMAD4|PDPK1|RPS6KB1|SHC1|SPTBN1|TGFB1|TGFBR2|YAP1|PARD6A|RNF111|EIF2A	-5.7	MyList
GO Biological Processes	19	GO:0071407	cellular response to organic cyclic compound	19_GO:0050896 response to stimulus	-8.1	2.6	6.8	30198	505	971	43	4.4	0.66	25|249|351|358|490|493|610|1499|1591|2039|2104|2778|3553|3624|4255|4654|5142|5155|5313|5724|5743|6198|6338|6352|6546|6566|6696|7035|7040|9368|9472|10298|10411|10413|10518|23543|55809|57026|57178|80149|81930|114907|164091	ABL1|ALPL|APP|AQP1|ATP2B1|ATP2B4|HCN2|CTNNB1|CYP24A1|DMTN|ESRRG|GNAS|IL1B|INHBA|MGMT|MYOD1|PDE4B|PDGFB|PKLR|PTAFR|PTGS2|RPS6KB1|SCNN1B|CCL5|SLC8A1|SLC16A1|SPP1|TFPI|TGFB1|SLC9A3R1|AKAP6|PAK4|RAPGEF3|YAP1|CIB2|RBFOX2|TRERF1|PDXP|ZMIZ1|ZC3H12A|KIF18A|FBXO32|PAQR7	-5.8	MyList
GO Biological Processes	19	GO:0000226	microtubule cytoskeleton organization	19_GO:0009987 cellular process	-8	2.6	6.8	30198	526	971	44	4.5	0.67	402|667|1453|1499|2697|3688|4000|4134|4957|6566|6651|7283|7756|10112|10432|10735|22981|23116|23122|23224|23299|23353|23380|23387|25809|25897|26112|50855|51174|54462|55726|55812|56288|57551|79649|81565|81930|84056|90990|114791|121441|140609|146057|283431	ARL2|DST|CSNK1D|CTNNB1|GJA1|ITGB1|LMNA|MAP4|ODF2|SLC16A1|SON|TUBG1|ZNF207|KIF20A|RBM14|STAG2|NINL|TOGARAM1|CLASP2|SYNE2|BICD2|SUN1|SRGAP2|SIK3|TTLL1|RNF19A|CCDC69|PARD6A|TUBD1|CCSER2|INTS13|SPATA7|PARD3|TAOK1|MAP7D3|NDEL1|KIF18A|KATNAL1|KIFC2|TUBGCP5|NEDD1|NEK7|TTBK2|GAS2L3	-5.8	MyList
GO Biological Processes	19	GO:0044057	regulation of system process	19_GO:0032501 multicellular organismal process	-8	2.5	6.7	30198	583	971	47	4.8	0.69	25|55|133|136|351|358|490|493|610|624|775|817|1193|1839|2023|2697|3082|3624|3762|3778|4000|4089|4885|5142|5144|5155|5468|5724|5743|6198|6546|7068|7168|7220|8877|8898|9368|9472|9759|26022|27242|51762|56288|80149|113246|114907|340481	ABL1|ACP3|ADM|ADORA2B|APP|AQP1|ATP2B1|ATP2B4|HCN2|BDKRB2|CACNA1C|CAMK2D|CLIC2|HBEGF|ENO1|GJA1|HGF|INHBA|KCNJ5|KCNMA1|LMNA|SMAD4|NPTX2|PDE4B|PDE4D|PDGFB|PPARG|PTAFR|PTGS2|RPS6KB1|SLC8A1|THRB|TPM1|TRPC1|SPHK1|MTMR2|SLC9A3R1|AKAP6|HDAC4|TMEM98|TNFRSF21|RAB8B|PARD3|ZC3H12A|C12orf57|FBXO32|ZDHHC21	-5.8	MyList
GO Biological Processes	19	GO:1903706	regulation of hemopoiesis	19_GO:0002376 immune system process	-8	2.9	6.9	30198	400	971	37	3.8	0.61	25|405|861|1440|1499|2624|3142|3624|3659|3976|4192|4792|4853|4982|7040|7048|7071|7099|7130|8546|8861|10234|10272|10401|10892|23543|23774|27086|51043|55193|56603|57178|64769|80149|84293|128506|259307	ABL1|ARNT|RUNX1|CSF3|CTNNB1|GATA2|HLX|INHBA|IRF1|LIF|MDK|NFKBIA|NOTCH2|TNFRSF11B|TGFB1|TGFBR2|KLF10|TLR4|TNFAIP6|AP3B1|LDB1|LRRC17|FSTL3|PIAS3|MALT1|RBFOX2|BRD1|FOXP1|ZBTB7B|PBRM1|CYP26B1|ZMIZ1|MEAF6|ZC3H12A|PRXL2A|OCSTAMP|IL4I1	-5.7	MyList
GO Biological Processes	19	GO:0098771	inorganic ion homeostasis	19_GO:0065007 biological regulation	-7.9	2.6	6.7	30198	494	971	42	4.3	0.65	249|351|490|493|523|578|817|1152|2132|2264|2512|2915|3162|3778|4089|4097|6338|6352|6424|6546|6553|6786|7037|7220|8546|8614|9368|9497|9709|10312|10518|25769|25932|26507|54805|57181|57217|57620|148867|252839|440400|653519	ALPL|APP|ATP2B1|ATP2B4|ATP6V1A|BAK1|CAMK2D|CKB|EXT2|FGFR4|FTL|GRM5|HMOX1|KCNMA1|SMAD4|MAFG|SCNN1B|CCL5|SFRP4|SLC8A1|SLC9A5|STIM1|TFRC|TRPC1|AP3B1|STC2|SLC9A3R1|SLC4A7|HERPUD1|TCIRG1|CIB2|SLC24A2|CLIC4|CNNM1|CNNM2|SLC39A10|TTC7A|STIM2|SLC30A7|TMEM9|RNASEK|GPR89A	-5.7	MyList
GO Biological Processes	19	GO:0120039	plasma membrane bounded cell projection morphogenesis	19_GO:0032502 developmental process	-7.9	2.7	6.7	30198	458	971	40	4.1	0.64	25|334|351|682|998|1123|1141|1499|1808|2049|2263|2534|2909|3688|3918|4089|4803|4853|4929|5361|6812|7422|8522|8650|8997|9448|10163|10509|10678|11313|23380|23543|23654|51347|55740|56288|57551|64855|81565|113246	ABL1|APLP2|APP|BSG|CDC42|CHN1|CHRNB2|CTNNB1|DPYSL2|EPHB3|FGFR2|FYN|ARHGAP35|ITGB1|LAMC2|SMAD4|NGF|NOTCH2|NR4A2|PLXNA1|STXBP1|VEGFA|GAS7|NUMB|KALRN|MAP4K4|WASF2|SEMA4B|B3GNT2|LYPLA2|SRGAP2|RBFOX2|PLXNB2|TAOK3|ENAH|PARD3|TAOK1|NIBAN2|NDEL1|C12orf57	-5.6	MyList
GO Biological Processes	19	GO:0051960	regulation of nervous system development	19_GO:0032502 developmental process	-7.8	2.7	6.7	30198	443	971	39	4	0.63	1499|1523|2049|2915|3082|3553|3569|3976|4192|4803|5270|5324|5361|5583|5802|6049|6376|6497|6696|7040|7074|7422|8650|8898|10413|10419|10509|23111|23462|23499|23654|26022|27067|27242|51393|56288|57142|79365|81565	CTNNB1|CUX1|EPHB3|GRM5|HGF|IL1B|IL6|LIF|MDK|NGF|SERPINE2|PLAG1|PLXNA1|PRKCH|PTPRS|RNF6|CX3CL1|SKI|SPP1|TGFB1|TIAM1|VEGFA|NUMB|MTMR2|YAP1|PRMT5|SEMA4B|SPART|HEY1|MACF1|PLXNB2|TMEM98|STAU2|TNFRSF21|TRPV2|PARD3|RTN4|BHLHE41|NDEL1	-5.6	MyList
GO Biological Processes	19	GO:0002009	morphogenesis of an epithelium	19_GO:0032502 developmental process	-7.7	2.7	6.7	30198	447	971	39	4	0.63	25|133|388|768|960|998|1499|1839|1856|2263|2697|2909|3371|3516|3688|4089|4522|4853|4867|5087|5361|6201|6497|6768|7040|7048|7422|8321|9368|10413|10427|10630|11331|23513|23654|25932|84678|90627|94134	ABL1|ADM|RHOB|CA9|CD44|CDC42|CTNNB1|HBEGF|DVL2|FGFR2|GJA1|ARHGAP35|TNC|RBPJ|ITGB1|SMAD4|MTHFD1|NOTCH2|NPHP1|PBX1|PLXNA1|RPS7|SKI|ST14|TGFB1|TGFBR2|VEGFA|FZD1|SLC9A3R1|YAP1|SEC24B|PDPN|PHB2|SCRIB|PLXNB2|CLIC4|KDM2B|STARD13|ARHGAP12	-5.5	MyList
GO Biological Processes	19	GO:0061061	muscle structure development	19_GO:0032502 developmental process	-7.7	2.6	6.6	30198	484	971	41	4.2	0.65	133|824|1281|1499|1827|1839|2263|2275|3142|3475|3516|3688|3976|4000|4089|4154|4209|4654|5573|6497|6546|6840|6934|6938|7040|7168|7422|8291|8321|8572|8910|9043|9260|9328|9444|10409|23411|23462|59269|81029|205251	ADM|CAPN2|COL3A1|CTNNB1|RCAN1|HBEGF|FGFR2|FHL3|HLX|IFRD1|RBPJ|ITGB1|LIF|LMNA|SMAD4|MBNL1|MEF2D|MYOD1|PRKAR1A|SKI|SLC8A1|SVIL|TCF7L2|TCF12|TGFB1|TPM1|VEGFA|DYSF|FZD1|PDLIM4|SGCE|SPAG9|PDLIM7|GTF3C5|QKI|BASP1|SIRT1|HEY1|HIVEP3|WNT5B|MTLN	-5.5	MyList
GO Biological Processes	19	GO:0071417	cellular response to organonitrogen compound	19_GO:0050896 response to stimulus	-7.6	2.5	6.5	30198	580	971	46	4.7	0.68	25|351|358|493|610|824|1281|1499|2039|2534|2697|2778|2915|3416|4929|5142|5170|5290|5313|5447|5468|5724|5743|5829|6198|6338|6464|6546|7099|8462|8503|8835|9368|9472|9663|9847|10411|10518|23433|28956|28999|51762|57026|81565|83667|90933	ABL1|APP|AQP1|ATP2B4|HCN2|CAPN2|COL3A1|CTNNB1|DMTN|FYN|GJA1|GNAS|GRM5|IDE|NR4A2|PDE4B|PDPK1|PIK3CA|PKLR|POR|PPARG|PTAFR|PTGS2|PXN|RPS6KB1|SCNN1B|SHC1|SLC8A1|TLR4|KLF11|PIK3R3|SOCS2|SLC9A3R1|AKAP6|LPIN2|C2CD5|RAPGEF3|CIB2|RHOQ|LAMTOR2|KLF15|RAB8B|PDXP|NDEL1|SESN2|TRIM41	-5.4	MyList
GO Biological Processes	19	GO:0008654	phospholipid biosynthetic process	19_GO:0008152 metabolic process	-7.6	3.5	7	30198	243	971	27	2.8	0.53	3157|5281|5290|5298|5321|8503|8733|8760|8835|8898|9107|9453|9807|9926|10555|22845|23167|23396|25979|54872|55697|57217|57515|80271|84803|166929|253558	HMGCS1|PIGF|PIK3CA|PI4KB|PLA2G4A|PIK3R3|GPAA1|CDS2|SOCS2|MTMR2|MTMR6|GGPS1|IP6K1|LPGAT1|AGPAT2|DOLK|EFR3A|PIP5K1C|DHRS7B|PIGG|VAC14|TTC7A|SERINC1|ITPKC|GPAT3|SGMS2|LCLAT1	-5.4	MyList
GO Biological Processes	19	GO:0048545	response to steroid hormone	19_GO:0050896 response to stimulus	-7.6	3.3	6.9	30198	276	971	29	3	0.55	21|133|249|358|490|594|2104|3417|3485|3569|4192|4654|5066|5290|5447|5724|5743|6198|6338|6696|7035|7040|7048|10413|23543|55809|57178|114907|164091	ABCA3|ADM|ALPL|AQP1|ATP2B1|BCKDHB|ESRRG|IDH1|IGFBP2|IL6|MDK|MYOD1|PAM|PIK3CA|POR|PTAFR|PTGS2|RPS6KB1|SCNN1B|SPP1|TFPI|TGFB1|TGFBR2|YAP1|RBFOX2|TRERF1|ZMIZ1|FBXO32|PAQR7	-5.4	MyList
GO Biological Processes	19	GO:0045321	leukocyte activation	19_GO:0002376 immune system process	-7.6	2.5	6.5	30198	526	971	43	4.4	0.66	25|351|578|944|960|1015|1141|1499|2534|2697|3516|3569|3570|3659|3688|4192|4615|4853|5087|5316|5450|5581|6338|6352|6376|7048|7099|8291|8503|9759|10312|10397|10892|11035|11331|23513|26022|27086|51043|55846|56603|57580|653519	ABL1|APP|BAK1|TNFSF8|CD44|CDH17|CHRNB2|CTNNB1|FYN|GJA1|RBPJ|IL6|IL6R|IRF1|ITGB1|MDK|MYD88|NOTCH2|PBX1|PKNOX1|POU2AF1|PRKCE|SCNN1B|CCL5|CX3CL1|TGFBR2|TLR4|DYSF|PIK3R3|HDAC4|TCIRG1|NDRG1|MALT1|RIPK3|PHB2|SCRIB|TMEM98|FOXP1|ZBTB7B|ITFG2|CYP26B1|PREX1|GPR89A	-5.4	MyList
GO Biological Processes	19	GO:0045926	negative regulation of growth	19_GO:0040007 growth	-7.5	3.4	7	30198	245	971	27	2.8	0.53	978|1026|2023|2697|3300|3624|4089|5270|5802|6049|6696|7040|7048|8614|8835|9043|9538|9686|10399|10509|23111|23411|29948|57142|83667|203245|344901	CDA|CDKN1A|ENO1|GJA1|DNAJB2|INHBA|SMAD4|SERPINE2|PTPRS|RNF6|SPP1|TGFB1|TGFBR2|STC2|SOCS2|SPAG9|EI24|VGLL4|RACK1|SEMA4B|SPART|SIRT1|OSGIN1|RTN4|SESN2|NAIF1|OSTN	-5.3	MyList
GO Biological Processes	19	GO:1903131	mononuclear cell differentiation	19_GO:0002376 immune system process	-7.5	3.2	6.8	30198	295	971	30	3.1	0.56	25|578|944|1015|1499|3516|3569|3570|3659|3688|4853|5087|5153|5316|5450|5468|7048|7422|8503|9759|10312|10892|11035|26022|27086|51043|55846|57580|133396|653519	ABL1|BAK1|TNFSF8|CDH17|CTNNB1|RBPJ|IL6|IL6R|IRF1|ITGB1|NOTCH2|PBX1|PDE1B|PKNOX1|POU2AF1|PPARG|TGFBR2|VEGFA|PIK3R3|HDAC4|TCIRG1|MALT1|RIPK3|TMEM98|FOXP1|ZBTB7B|ITFG2|PREX1|IL31RA|GPR89A	-5.3	MyList
KEGG Pathway	24	hsa05131	Shigellosis		-7.5	3.4	6.9	30198	247	971	27	2.8	0.53	824|831|960|998|3553|3688|4615|4792|5290|5581|5829|6198|6352|7099|7323|7416|8503|8878|9844|10163|10318|10801|10892|23048|83660|92610|257397	CAPN2|CAST|CD44|CDC42|IL1B|ITGB1|MYD88|NFKBIA|PIK3CA|PRKCE|PXN|RPS6KB1|CCL5|TLR4|UBE2D3|VDAC1|PIK3R3|SQSTM1|ELMO1|WASF2|TNIP1|SEPTIN9|MALT1|FNBP1|TLN2|TIFA|TAB3	-5.3	MyList
GO Biological Processes	19	GO:0048638	regulation of developmental growth	19_GO:0040007 growth	-7.5	3	6.7	30198	329	971	32	3.3	0.57	25|351|861|1026|1808|2263|3142|3516|4654|4803|5290|5802|6049|6198|6696|7048|7422|8614|8835|9043|9472|9686|9962|10409|10413|10509|23111|23499|51393|57142|81565|344901	ABL1|APP|RUNX1|CDKN1A|DPYSL2|FGFR2|HLX|RBPJ|MYOD1|NGF|PIK3CA|PTPRS|RNF6|RPS6KB1|SPP1|TGFBR2|VEGFA|STC2|SOCS2|SPAG9|AKAP6|VGLL4|SLC23A2|BASP1|YAP1|SEMA4B|SPART|MACF1|TRPV2|RTN4|NDEL1|OSTN	-5.3	MyList
GO Biological Processes	19	GO:0048812	neuron projection morphogenesis	19_GO:0032502 developmental process	-7.5	2.7	6.5	30198	454	971	39	4	0.63	25|334|351|682|998|1123|1141|1499|1808|2049|2263|2534|2909|3688|3918|4089|4803|4853|4929|5361|6812|7422|8522|8650|8997|9448|10509|10678|11313|23380|23543|23654|51347|55740|56288|57551|64855|81565|113246	ABL1|APLP2|APP|BSG|CDC42|CHN1|CHRNB2|CTNNB1|DPYSL2|EPHB3|FGFR2|FYN|ARHGAP35|ITGB1|LAMC2|SMAD4|NGF|NOTCH2|NR4A2|PLXNA1|STXBP1|VEGFA|GAS7|NUMB|KALRN|MAP4K4|SEMA4B|B3GNT2|LYPLA2|SRGAP2|RBFOX2|PLXNB2|TAOK3|ENAH|PARD3|TAOK1|NIBAN2|NDEL1|C12orf57	-5.3	MyList
KEGG Pathway	24	hsa04510	Focal adhesion		-7.4	3.7	7	30198	201	971	24	2.5	0.5	673|824|998|1499|2534|2909|3082|3371|3655|3688|3914|3918|5155|5170|5228|5290|5829|6464|6696|7422|8503|10298|23396|83660	BRAF|CAPN2|CDC42|CTNNB1|FYN|ARHGAP35|HGF|TNC|ITGA6|ITGB1|LAMB3|LAMC2|PDGFB|PDPK1|PGF|PIK3CA|PXN|SHC1|SPP1|VEGFA|PIK3R3|PAK4|PIP5K1C|TLN2	-5.3	MyList
GO Biological Processes	19	GO:0050767	regulation of neurogenesis	19_GO:0032502 developmental process	-7.5	2.9	6.7	30198	364	971	34	3.5	0.59	1499|1523|2915|3553|3569|3976|4192|4803|5270|5324|5361|5583|5802|6049|6376|6497|6696|7040|7074|7422|8650|10413|10419|10509|23111|23462|23499|23654|26022|27067|51393|57142|79365|81565	CTNNB1|CUX1|GRM5|IL1B|IL6|LIF|MDK|NGF|SERPINE2|PLAG1|PLXNA1|PRKCH|PTPRS|RNF6|CX3CL1|SKI|SPP1|TGFB1|TIAM1|VEGFA|NUMB|YAP1|PRMT5|SEMA4B|SPART|HEY1|MACF1|PLXNB2|TMEM98|STAU2|TRPV2|RTN4|BHLHE41|NDEL1	-5.3	MyList
GO Biological Processes	19	GO:0050801	ion homeostasis	19_GO:0065007 biological regulation	-7.5	2.6	6.5	30198	511	971	42	4.3	0.65	249|351|490|493|523|578|817|1152|2132|2264|2512|2915|3162|3778|4089|4097|6338|6352|6424|6546|6553|6786|7037|7220|8546|8614|9368|9497|9709|10312|10518|25769|25932|26507|54805|57181|57217|57620|148867|252839|440400|653519	ALPL|APP|ATP2B1|ATP2B4|ATP6V1A|BAK1|CAMK2D|CKB|EXT2|FGFR4|FTL|GRM5|HMOX1|KCNMA1|SMAD4|MAFG|SCNN1B|CCL5|SFRP4|SLC8A1|SLC9A5|STIM1|TFRC|TRPC1|AP3B1|STC2|SLC9A3R1|SLC4A7|HERPUD1|TCIRG1|CIB2|SLC24A2|CLIC4|CNNM1|CNNM2|SLC39A10|TTC7A|STIM2|SLC30A7|TMEM9|RNASEK|GPR89A	-5.3	MyList
GO Biological Processes	19	GO:0000302	response to reactive oxygen species	19_GO:0050896 response to stimulus	-7.5	4	7.2	30198	171	971	22	2.3	0.48	25|358|388|578|824|1728|1894|2074|2534|3162|3569|4318|5829|6546|7168|8877|10068|10645|10935|11035|23411|55270	ABL1|AQP1|RHOB|BAK1|CAPN2|NQO1|ECT2|ERCC6|FYN|HMOX1|IL6|MMP9|PXN|SLC8A1|TPM1|SPHK1|IL18BP|CAMKK2|PRDX3|RIPK3|SIRT1|NUDT15	-5.3	MyList
GO Biological Processes	19	GO:0043408	regulation of MAPK cascade	19_GO:0023052 signaling	-7.4	2.3	6.3	30198	688	971	51	5.3	0.72	25|238|351|673|960|998|1499|1846|1850|1856|2263|2264|2915|3082|3553|3569|3976|4089|4486|4615|4853|5155|5468|5581|6351|6352|6364|6376|6464|7040|7099|7187|7422|8877|9043|9368|9448|9867|10298|10318|10419|10457|10771|10979|11331|28956|51339|51347|57551|57608|80149	ABL1|ALK|APP|BRAF|CD44|CDC42|CTNNB1|DUSP4|DUSP8|DVL2|FGFR2|FGFR4|GRM5|HGF|IL1B|IL6|LIF|SMAD4|MST1R|MYD88|NOTCH2|PDGFB|PPARG|PRKCE|CCL4|CCL5|CCL20|CX3CL1|SHC1|TGFB1|TLR4|TRAF3|VEGFA|SPHK1|SPAG9|SLC9A3R1|MAP4K4|PJA2|PAK4|TNIP1|PRMT5|GPNMB|ZMYND11|FERMT2|PHB2|LAMTOR2|DACT1|TAOK3|TAOK1|JCAD|ZC3H12A	-5.3	MyList
GO Biological Processes	19	GO:0022407	regulation of cell-cell adhesion	19_GO:0050789 regulation of biological process	-7.4	2.6	6.5	30198	477	971	40	4.1	0.64	25|861|960|961|2039|2049|2534|3142|3485|3553|3569|3659|4192|5270|5290|5573|5724|6352|6376|7037|7040|7048|7422|8546|9223|10272|10457|10630|10892|11148|23513|27242|51043|55193|57178|79414|80149|80709|259307|340481	ABL1|RUNX1|CD44|CD47|DMTN|EPHB3|FYN|HLX|IGFBP2|IL1B|IL6|IRF1|MDK|SERPINE2|PIK3CA|PRKAR1A|PTAFR|CCL5|CX3CL1|TFRC|TGFB1|TGFBR2|VEGFA|AP3B1|MAGI1|FSTL3|GPNMB|PDPN|MALT1|HHLA2|SCRIB|TNFRSF21|ZBTB7B|PBRM1|ZMIZ1|LRFN3|ZC3H12A|AKNA|IL4I1|ZDHHC21	-5.2	MyList
KEGG Pathway	24	hsa05205	Proteoglycans in cancer		-7.3	3.6	6.9	30198	205	971	24	2.5	0.5	673|817|960|967|998|1026|1499|1839|3082|3688|4087|4318|5170|5290|5829|6198|7040|7074|7099|7422|7483|8321|8503|81029	BRAF|CAMK2D|CD44|CD63|CDC42|CDKN1A|CTNNB1|HBEGF|HGF|ITGB1|SMAD2|MMP9|PDPK1|PIK3CA|PXN|RPS6KB1|TGFB1|TIAM1|TLR4|VEGFA|WNT9A|FZD1|PIK3R3|WNT5B	-5.1	MyList
GO Biological Processes	19	GO:0032989	cellular component morphogenesis	19_GO:0032502 developmental process	-7.3	2.4	6.3	30198	574	971	45	4.6	0.67	25|334|351|682|998|1123|1141|1499|1808|2049|2263|2534|2909|3688|3918|4089|4192|4803|4853|4929|5361|5573|6812|7168|7422|8522|8650|8898|8997|9448|10163|10509|10675|10678|11313|23380|23543|23654|51347|55740|56288|57551|64855|81565|113246	ABL1|APLP2|APP|BSG|CDC42|CHN1|CHRNB2|CTNNB1|DPYSL2|EPHB3|FGFR2|FYN|ARHGAP35|ITGB1|LAMC2|SMAD4|MDK|NGF|NOTCH2|NR4A2|PLXNA1|PRKAR1A|STXBP1|TPM1|VEGFA|GAS7|NUMB|MTMR2|KALRN|MAP4K4|WASF2|SEMA4B|CSPG5|B3GNT2|LYPLA2|SRGAP2|RBFOX2|PLXNB2|TAOK3|ENAH|PARD3|TAOK1|NIBAN2|NDEL1|C12orf57	-5.2	MyList
GO Biological Processes	19	GO:0034330	cell junction organization	19_GO:0009987 cellular process	-7.3	2.6	6.4	30198	479	971	40	4.1	0.64	323|351|402|667|831|998|1499|1500|1894|2049|2534|2697|2915|3371|3655|3987|5064|5802|6376|7040|8321|8496|8650|8898|10163|10420|10979|11346|23380|23396|23654|29841|50855|51762|54549|55920|56288|79414|79778|83660	APBB2|APP|ARL2|DST|CAST|CDC42|CTNNB1|CTNND1|ECT2|EPHB3|FYN|GJA1|GRM5|TNC|ITGA6|LIMS1|PALM|PTPRS|CX3CL1|TGFB1|FZD1|PPFIBP1|NUMB|MTMR2|WASF2|TESK2|FERMT2|SYNPO|SRGAP2|PIP5K1C|PLXNB2|GRHL1|PARD6A|RAB8B|SDK2|RCC2|PARD3|LRFN3|MICALL2|TLN2	-5.2	MyList
GO Biological Processes	19	GO:0043123	positive regulation of I-kappaB kinase/NF-kappaB signaling	19_GO:0023052 signaling	-7.3	3.8	7	30198	189	971	23	2.4	0.49	25|1499|1893|1894|1896|2534|2697|3162|3553|4615|5581|6376|6574|7037|7099|8743|10892|23476|54602|92610|124583|257397|653519	ABL1|CTNNB1|ECM1|ECT2|EDA|FYN|GJA1|HMOX1|IL1B|MYD88|PRKCE|CX3CL1|SLC20A1|TFRC|TLR4|TNFSF10|MALT1|BRD4|NDFIP2|TIFA|CANT1|TAB3|GPR89A	-5.2	MyList
GO Biological Processes	19	GO:0043543	protein acylation	19_GO:0008152 metabolic process	-7.3	3.8	7	30198	189	971	23	2.4	0.49	4297|4654|4967|5447|5495|6873|8464|8648|8861|8877|9575|23411|23774|26151|51105|51230|51304|57634|64769|79683|80218|84243|340481	KMT2A|MYOD1|OGDH|POR|PPM1B|TAF2|SUPT3H|NCOA1|LDB1|SPHK1|CLOCK|SIRT1|BRD1|NAT9|PHF20L1|PHF20|ZDHHC3|EP400|MEAF6|ZDHHC14|NAA50|ZDHHC18|ZDHHC21	-5.2	MyList
KEGG Pathway	24	hsa05226	Gastric cancer		-7.1	4.2	7.1	30198	149	971	20	2.1	0.46	578|673|1015|1026|1499|1856|2263|3082|4087|4089|5290|6198|6464|6934|7040|7048|7483|8321|8503|81029	BAK1|BRAF|CDH17|CDKN1A|CTNNB1|DVL2|FGFR2|HGF|SMAD2|SMAD4|PIK3CA|RPS6KB1|SHC1|TCF7L2|TGFB1|TGFBR2|WNT9A|FZD1|PIK3R3|WNT5B	-5	MyList
GO Biological Processes	19	GO:0051656	establishment of organelle localization	19_GO:0051179 localization	-7.2	2.8	6.5	30198	374	971	34	3.5	0.59	998|1453|1499|2669|2697|3688|4134|4642|7016|8546|9368|10312|10972|22878|22906|23122|23224|23299|23353|23513|27243|51112|51134|54785|55088|55153|55717|56288|81565|81930|118426|126003|388552|474384	CDC42|CSNK1D|CTNNB1|GEM|GJA1|ITGB1|MAP4|MYO1D|TESK1|AP3B1|SLC9A3R1|TCIRG1|TMED10|TRAPPC8|TRAK1|CLASP2|SYNE2|BICD2|SUN1|SCRIB|CHMP2A|TRAPPC12|CEP83|BORCS6|CCDC186|SDAD1|WDR11|PARD3|NDEL1|KIF18A|BORCS5|TRAPPC5|BLOC1S3|F8A3	-5.1	MyList
GO Biological Processes	19	GO:0010959	regulation of metal ion transport	19_GO:0051179 localization	-7.2	2.7	6.4	30198	411	971	36	3.7	0.61	25|490|493|578|775|817|967|1193|1499|2534|2669|3688|5142|5144|5155|5170|5270|5581|5743|6351|6352|6376|6546|6786|7220|7416|7871|8573|8614|9368|9472|29763|29979|51393|54800|57620	ABL1|ATP2B1|ATP2B4|BAK1|CACNA1C|CAMK2D|CD63|CLIC2|CTNNB1|FYN|GEM|ITGB1|PDE4B|PDE4D|PDGFB|PDPK1|SERPINE2|PRKCE|PTGS2|CCL4|CCL5|CX3CL1|SLC8A1|STIM1|TRPC1|VDAC1|SLMAP|CASK|STC2|SLC9A3R1|AKAP6|PACSIN3|UBQLN1|TRPV2|KLHL24|STIM2	-5	MyList
KEGG Pathway	24	hsa04020	Calcium signaling pathway		-7.1	3.4	6.7	30198	240	971	26	2.7	0.52	113|136|490|493|624|775|817|2263|2264|2778|2915|3082|4486|4803|5136|5153|5155|5724|5737|6546|6786|7416|7422|8877|57620|80271	ADCY7|ADORA2B|ATP2B1|ATP2B4|BDKRB2|CACNA1C|CAMK2D|FGFR2|FGFR4|GNAS|GRM5|HGF|MST1R|NGF|PDE1A|PDE1B|PDGFB|PTAFR|PTGFR|SLC8A1|STIM1|VDAC1|VEGFA|SPHK1|STIM2|ITPKC	-5	MyList
GO Biological Processes	19	GO:0097305	response to alcohol	19_GO:0050896 response to stimulus	-7.2	3.4	6.7	30198	239	971	26	2.7	0.52	31|113|490|578|978|1141|1374|1440|1499|1728|2059|2263|2534|3624|4087|4255|5581|5737|6198|6338|7040|7048|9962|10270|10287|94241	ACACA|ADCY7|ATP2B1|BAK1|CDA|CHRNB2|CPT1A|CSF3|CTNNB1|NQO1|EPS8|FGFR2|FYN|INHBA|SMAD2|MGMT|PRKCE|PTGFR|RPS6KB1|SCNN1B|TGFB1|TGFBR2|SLC23A2|AKAP8|RGS19|TP53INP1	-5	MyList
GO Biological Processes	19	GO:0034762	regulation of transmembrane transport	19_GO:0051179 localization	-7.2	2.4	6.2	30198	602	971	46	4.7	0.68	25|351|493|578|610|673|775|817|967|1193|2534|2669|2915|3553|3688|3762|3778|4318|5142|5144|5170|5581|5724|6198|6376|6546|6786|7220|7416|7871|9368|9472|9847|10312|11331|23433|25932|28999|29979|51422|54800|57620|124935|344901|375611|653519	ABL1|APP|ATP2B4|BAK1|HCN2|BRAF|CACNA1C|CAMK2D|CD63|CLIC2|FYN|GEM|GRM5|IL1B|ITGB1|KCNJ5|KCNMA1|MMP9|PDE4B|PDE4D|PDPK1|PRKCE|PTAFR|RPS6KB1|CX3CL1|SLC8A1|STIM1|TRPC1|VDAC1|SLMAP|SLC9A3R1|AKAP6|C2CD5|TCIRG1|PHB2|RHOQ|CLIC4|KLF15|UBQLN1|PRKAG2|KLHL24|STIM2|SLC43A2|OSTN|SLC26A5|GPR89A	-5	MyList
Reactome Gene Sets	6	R-HSA-1280218	Adaptive Immune System		-7.1	2.2	6.1	30198	769	971	54	5.6	0.74	162|832|996|997|998|1281|1508|1513|1781|2534|3688|3831|4615|4792|4794|5170|5290|5682|5718|6049|6786|7099|7220|7323|7325|8503|8905|9320|9867|10112|10411|10427|10533|10892|11275|22872|25780|25897|54778|55658|55740|55819|56654|57674|64682|64718|64837|79176|81930|90135|90933|114907|127544|196500	AP1B1|CAPZB|CDC27|CDC34|CDC42|COL3A1|CTSB|CTSK|DYNC1I2|FYN|ITGB1|KLC1|MYD88|NFKBIA|NFKBIE|PDPK1|PIK3CA|PSMA1|PSMD12|RNF6|STIM1|TLR4|TRPC1|UBE2D3|UBE2E2|PIK3R3|AP1S2|TRIP12|PJA2|KIF20A|RAPGEF3|SEC24B|ATG7|MALT1|KLHL2|SEC31A|RASGRP3|RNF19A|RNF111|RNF126|ENAH|RNF130|NPDC1|RNF213|ANAPC1|UNKL|KLC2|FBXL15|KIF18A|BTBD6|TRIM41|FBXO32|RNF19B|PIANP	-5	MyList
GO Biological Processes	19	GO:1902105	regulation of leukocyte differentiation	19_GO:0002376 immune system process	-7.1	3	6.6	30198	306	971	30	3.1	0.56	25|861|1499|2624|3142|3624|3659|3976|4192|4853|4982|7040|7048|7071|7099|7130|8546|10234|10272|10401|10892|27086|51043|55193|56603|57178|80149|84293|128506|259307	ABL1|RUNX1|CTNNB1|GATA2|HLX|INHBA|IRF1|LIF|MDK|NOTCH2|TNFRSF11B|TGFB1|TGFBR2|KLF10|TLR4|TNFAIP6|AP3B1|LRRC17|FSTL3|PIAS3|MALT1|FOXP1|ZBTB7B|PBRM1|CYP26B1|ZMIZ1|ZC3H12A|PRXL2A|OCSTAMP|IL4I1	-5	MyList
GO Biological Processes	19	GO:0010811	positive regulation of cell-substrate adhesion	19_GO:0048518 positive regulation of biological process	-7.1	4.6	7.2	30198	122	971	18	1.9	0.43	25|402|998|1012|2039|3987|4192|5155|5581|6376|7016|7422|9448|10675|10979|25890|54453|57580	ABL1|ARL2|CDC42|CDH13|DMTN|LIMS1|MDK|PDGFB|PRKCE|CX3CL1|TESK1|VEGFA|MAP4K4|CSPG5|FERMT2|ABI3BP|RIN2|PREX1	-5	MyList
Reactome Gene Sets	6	R-HSA-382551	Transport of small molecules		-7	2.2	6.1	30198	729	971	52	5.4	0.72	21|113|118|358|402|490|493|523|528|682|817|861|1185|1193|2030|2039|2512|2778|2788|3069|3162|5125|5573|5682|5718|6338|6533|6546|6553|6566|6570|6574|6646|7037|7220|7416|9497|10312|11035|11331|23203|25769|51129|51393|55129|57181|57552|117247|124935|144195|148867|374868	ABCA3|ADCY7|ADD1|AQP1|ARL2|ATP2B1|ATP2B4|ATP6V1A|ATP6V1C1|BSG|CAMK2D|RUNX1|CLCN6|CLIC2|SLC29A1|DMTN|FTL|GNAS|GNG7|HDLBP|HMOX1|PCSK5|PRKAR1A|PSMA1|PSMD12|SCNN1B|SLC6A6|SLC8A1|SLC9A5|SLC16A1|SLC18A1|SLC20A1|SOAT1|TFRC|TRPC1|VDAC1|SLC4A7|TCIRG1|RIPK3|PHB2|PMPCA|SLC24A2|ANGPTL4|TRPV2|ANO10|SLC39A10|NCEH1|SLC16A10|SLC43A2|SLC2A14|SLC30A7|ATP9B	-4.9	MyList
GO Biological Processes	19	GO:0032147	activation of protein kinase activity	19_GO:0048518 positive regulation of biological process	-7.1	4.3	7.1	30198	136	971	19	2	0.44	25|1839|1894|5155|5170|5290|7048|7422|9966|10645|10892|11035|11331|51422|55437|81532|92335|126308|133619	ABL1|HBEGF|ECT2|PDGFB|PDPK1|PIK3CA|TGFBR2|VEGFA|TNFSF15|CAMKK2|MALT1|RIPK3|PHB2|PRKAG2|STRADB|MOB2|STRADA|MOB3A|PRRC1	-5	MyList
GO Biological Processes	19	GO:2001237	negative regulation of extrinsic apoptotic signaling pathway	19_GO:0023052 signaling	-7.1	5.1	7.4	30198	97	971	16	1.6	0.41	2070|2140|3082|3162|3553|3655|4000|4170|6198|6376|6934|10413|10771|55437|64114|246330	EYA4|EYA3|HGF|HMOX1|IL1B|ITGA6|LMNA|MCL1|RPS6KB1|CX3CL1|TCF7L2|YAP1|ZMYND11|STRADB|TMBIM1|PELI3	-5	MyList
GO Biological Processes	19	GO:0046903	secretion	19_GO:0051179 localization	-7.1	2.5	6.3	30198	490	971	40	4.1	0.64	133|162|320|358|624|768|2030|2039|2697|3569|3624|4053|4074|4087|5066|5125|5270|5321|5341|6338|6352|6812|7127|7422|8835|9368|10972|23396|23513|26056|29091|51043|51762|55088|64855|84522|117247|283849|388552|399979	ADM|AP1B1|APBA1|AQP1|BDKRB2|CA9|SLC29A1|DMTN|GJA1|IL6|INHBA|LTBP2|M6PR|SMAD2|PAM|PCSK5|SERPINE2|PLA2G4A|PLEK|SCNN1B|CCL5|STXBP1|TNFAIP2|VEGFA|SOCS2|SLC9A3R1|TMED10|PIP5K1C|SCRIB|RAB11FIP5|STXBP6|ZBTB7B|RAB8B|CCDC186|NIBAN2|JAGN1|SLC16A10|EXOC3L1|BLOC1S3|SNX19	-4.9	MyList
KEGG Pathway	24	hsa04360	Axon guidance		-7	3.8	6.8	30198	182	971	22	2.3	0.48	25|817|998|1808|2049|2534|3688|5170|5290|5361|5998|7220|8503|9860|10298|10509|23380|23654|50855|55740|56288|81029	ABL1|CAMK2D|CDC42|DPYSL2|EPHB3|FYN|ITGB1|PDPK1|PIK3CA|PLXNA1|RGS3|TRPC1|PIK3R3|LRIG2|PAK4|SEMA4B|SRGAP2|PLXNB2|PARD6A|ENAH|PARD3|WNT5B	-4.9	MyList
GO Biological Processes	19	GO:1902532	negative regulation of intracellular signal transduction	19_GO:0023052 signaling	-7	2.4	6.2	30198	549	971	43	4.4	0.66	25|493|624|960|997|1827|1846|1850|2023|2909|3553|3688|3976|4089|4170|4318|5144|5270|5341|5468|5495|5743|7099|9368|9686|9709|9863|10318|10399|10771|11113|23411|27342|51256|51339|51347|54929|55846|56957|79671|80149|83667|94134	ABL1|ATP2B4|BDKRB2|CD44|CDC34|RCAN1|DUSP4|DUSP8|ENO1|ARHGAP35|IL1B|ITGB1|LIF|SMAD4|MCL1|MMP9|PDE4D|SERPINE2|PLEK|PPARG|PPM1B|PTGS2|TLR4|SLC9A3R1|VGLL4|HERPUD1|MAGI2|TNIP1|RACK1|ZMYND11|CIT|SIRT1|RABGEF1|TBC1D7|DACT1|TAOK3|TMEM161A|ITFG2|OTUD7B|NLRX1|ZC3H12A|SESN2|ARHGAP12	-4.9	MyList
GO Biological Processes	19	GO:0043410	positive regulation of MAPK cascade	19_GO:0023052 signaling	-7	2.5	6.2	30198	492	971	40	4.1	0.64	25|238|351|673|960|998|1499|1856|2263|2264|2915|3082|3553|3569|3976|4486|4615|4853|5155|5581|6351|6352|6364|6376|6464|7040|7099|7187|7422|8877|9043|9867|10457|10979|11331|28956|51347|57551|57608|80149	ABL1|ALK|APP|BRAF|CD44|CDC42|CTNNB1|DVL2|FGFR2|FGFR4|GRM5|HGF|IL1B|IL6|LIF|MST1R|MYD88|NOTCH2|PDGFB|PRKCE|CCL4|CCL5|CCL20|CX3CL1|SHC1|TGFB1|TLR4|TRAF3|VEGFA|SPHK1|SPAG9|PJA2|GPNMB|FERMT2|PHB2|LAMTOR2|TAOK3|TAOK1|JCAD|ZC3H12A	-4.9	MyList
GO Biological Processes	19	GO:0061564	axon development	19_GO:0032502 developmental process	-7	2.8	6.3	30198	382	971	34	3.5	0.59	25|334|351|682|1123|1141|1808|2049|2263|2534|2909|3371|3688|3918|4089|4853|4929|5361|6812|7422|8650|8997|10509|10675|10678|11313|23654|27242|55740|56288|57142|64855|81565|113246	ABL1|APLP2|APP|BSG|CHN1|CHRNB2|DPYSL2|EPHB3|FGFR2|FYN|ARHGAP35|TNC|ITGB1|LAMC2|SMAD4|NOTCH2|NR4A2|PLXNA1|STXBP1|VEGFA|NUMB|KALRN|SEMA4B|CSPG5|B3GNT2|LYPLA2|PLXNB2|TNFRSF21|ENAH|PARD3|RTN4|NIBAN2|NDEL1|C12orf57	-4.9	MyList
KEGG Pathway	24	hsa05225	Hepatocellular carcinoma		-6.9	3.9	6.8	30198	168	971	21	2.2	0.47	578|673|1026|1499|1728|1856|3082|3162|4087|4089|5290|6198|6464|6934|7040|7048|7483|8321|8503|55193|81029	BAK1|BRAF|CDKN1A|CTNNB1|NQO1|DVL2|HGF|HMOX1|SMAD2|SMAD4|PIK3CA|RPS6KB1|SHC1|TCF7L2|TGFB1|TGFBR2|WNT9A|FZD1|PIK3R3|PBRM1|WNT5B	-4.8	MyList
GO Biological Processes	19	GO:0010718	positive regulation of epithelial to mesenchymal transition	19_GO:0032502 developmental process	-6.9	6.9	7.9	30198	54	971	12	1.2	0.35	1499|3553|3569|4087|4089|4192|6934|7040|7048|7074|10630|10979	CTNNB1|IL1B|IL6|SMAD2|SMAD4|MDK|TCF7L2|TGFB1|TGFBR2|TIAM1|PDPN|FERMT2	-4.9	MyList
GO Biological Processes	19	GO:0045765	regulation of angiogenesis	19_GO:0032502 developmental process	-6.9	2.9	6.4	30198	347	971	32	3.3	0.57	25|133|358|388|493|861|1499|1893|2624|3082|3162|3553|3569|3688|4192|5170|5228|5468|6050|6786|7048|7422|8877|10298|10411|10457|22905|23411|51129|57608|64855|80149	ABL1|ADM|AQP1|RHOB|ATP2B4|RUNX1|CTNNB1|ECM1|GATA2|HGF|HMOX1|IL1B|IL6|ITGB1|MDK|PDPK1|PGF|PPARG|RNH1|STIM1|TGFBR2|VEGFA|SPHK1|PAK4|RAPGEF3|GPNMB|EPN2|SIRT1|ANGPTL4|JCAD|NIBAN2|ZC3H12A	-4.9	MyList
GO Biological Processes	19	GO:1903047	mitotic cell cycle process	19_GO:0009987 cellular process	-6.9	2.5	6.2	30198	514	971	41	4.2	0.65	388|586|996|997|1026|1894|2059|2697|3688|4134|4331|4863|6198|6651|6711|6873|7283|7756|8462|10112|10270|10657|10735|10899|11113|23116|23122|23141|23476|27243|29086|51347|55159|55726|57551|64682|79176|80218|81565|81930|90990	RHOB|BCAT1|CDC27|CDC34|CDKN1A|ECT2|EPS8|GJA1|ITGB1|MAP4|MNAT1|NPAT|RPS6KB1|SON|SPTBN1|TAF2|TUBG1|ZNF207|KLF11|KIF20A|AKAP8|KHDRBS1|STAG2|JTB|CIT|TOGARAM1|CLASP2|ANKLE2|BRD4|CHMP2A|BABAM1|TAOK3|RFWD3|INTS13|TAOK1|ANAPC1|FBXL15|NAA50|NDEL1|KIF18A|KIFC2	-4.9	MyList
GO Biological Processes	19	GO:1903530	regulation of secretion by cell	19_GO:0051179 localization	-6.9	2.4	6.1	30198	554	971	43	4.4	0.66	136|320|1141|1374|2624|2697|3162|3553|3569|3598|3624|3976|4089|5066|5170|5321|5468|5581|5724|5991|6352|6566|6696|6812|6934|7040|7099|8573|9575|10312|10675|10972|23122|26056|27236|27243|27342|29091|50855|51762|51768|57589|84522	ADORA2B|APBA1|CHRNB2|CPT1A|GATA2|GJA1|HMOX1|IL1B|IL6|IL13RA2|INHBA|LIF|SMAD4|PAM|PDPK1|PLA2G4A|PPARG|PRKCE|PTAFR|RFX3|CCL5|SLC16A1|SPP1|STXBP1|TCF7L2|TGFB1|TLR4|CASK|CLOCK|TCIRG1|CSPG5|TMED10|CLASP2|RAB11FIP5|ARFIP1|CHMP2A|RABGEF1|STXBP6|PARD6A|RAB8B|TM7SF3|RIC1|JAGN1	-4.8	MyList
GO Biological Processes	19	GO:1901214	regulation of neuron death	19_GO:0050789 regulation of biological process	-6.9	3	6.4	30198	314	971	30	3.1	0.56	16|25|824|997|998|1440|1499|1728|2534|2632|3162|4170|4192|4803|4929|5290|6352|6376|6733|6812|7099|8321|9962|10399|10457|23411|55074|84678|91304|112399	AARS1|ABL1|CAPN2|CDC34|CDC42|CSF3|CTNNB1|NQO1|FYN|GBE1|HMOX1|MCL1|MDK|NGF|NR4A2|PIK3CA|CCL5|CX3CL1|SRPK2|STXBP1|TLR4|FZD1|SLC23A2|RACK1|GPNMB|SIRT1|OXR1|KDM2B|TMEM259|EGLN3	-4.8	MyList
Reactome Gene Sets	6	R-HSA-9700206	Signaling by ALK in cancer		-6.9	6.8	7.8	30198	55	971	12	1.2	0.35	238|3092|3831|5290|5495|5573|6464|7170|8496|8878|22872|57674	ALK|HIP1|KLC1|PIK3CA|PPM1B|PRKAR1A|SHC1|TPM3|PPFIBP1|SQSTM1|SEC31A|RNF213	-4.8	MyList
Reactome Gene Sets	6	R-HSA-9725370	Signaling by ALK fusions and activated point mutants		-6.9	6.8	7.8	30198	55	971	12	1.2	0.35	238|3092|3831|5290|5495|5573|6464|7170|8496|8878|22872|57674	ALK|HIP1|KLC1|PIK3CA|PPM1B|PRKAR1A|SHC1|TPM3|PPFIBP1|SQSTM1|SEC31A|RNF213	-4.8	MyList
GO Biological Processes	19	GO:1901652	response to peptide	19_GO:0050896 response to stimulus	-6.9	2.6	6.2	30198	441	971	37	3.8	0.61	133|351|682|1281|2534|2697|2915|3416|4318|4792|4929|5170|5290|5313|5447|5468|5743|5829|6198|6338|6464|7099|8462|8503|8614|8835|8893|9663|9847|23411|23433|28999|51043|51762|81565|83667|90933	ADM|APP|BSG|COL3A1|FYN|GJA1|GRM5|IDE|MMP9|NFKBIA|NR4A2|PDPK1|PIK3CA|PKLR|POR|PPARG|PTGS2|PXN|RPS6KB1|SCNN1B|SHC1|TLR4|KLF11|PIK3R3|STC2|SOCS2|EIF2B5|LPIN2|C2CD5|SIRT1|RHOQ|KLF15|ZBTB7B|RAB8B|NDEL1|SESN2|TRIM41	-4.8	MyList
GO Biological Processes	19	GO:0048598	embryonic morphogenesis	19_GO:0032502 developmental process	-6.9	2.4	6.1	30198	576	971	44	4.5	0.67	25|133|775|1303|1499|1846|1856|2114|2132|2263|2624|2697|2909|3142|3624|3688|3914|4087|4089|4154|4318|4522|4853|5087|5573|6201|6497|6768|7040|7048|8321|8648|8861|9368|10049|10399|10413|10427|23513|23654|51339|55084|56603|84678	ABL1|ADM|CACNA1C|COL12A1|CTNNB1|DUSP4|DVL2|ETS2|EXT2|FGFR2|GATA2|GJA1|ARHGAP35|HLX|INHBA|ITGB1|LAMB3|SMAD2|SMAD4|MBNL1|MMP9|MTHFD1|NOTCH2|PBX1|PRKAR1A|RPS7|SKI|ST14|TGFB1|TGFBR2|FZD1|NCOA1|LDB1|SLC9A3R1|DNAJB6|RACK1|YAP1|SEC24B|SCRIB|PLXNB2|DACT1|SOBP|CYP26B1|KDM2B	-4.8	MyList
KEGG Pathway	24	hsa04150	mTOR signaling pathway		-6.8	4	6.8	30198	156	971	20	2.1	0.46	523|528|673|1856|5170|5290|6195|6196|6198|7483|8321|8503|9470|9663|28956|51256|55437|81029|83667|92335	ATP6V1A|ATP6V1C1|BRAF|DVL2|PDPK1|PIK3CA|RPS6KA1|RPS6KA2|RPS6KB1|WNT9A|FZD1|PIK3R3|EIF4E2|LPIN2|LAMTOR2|TBC1D7|STRADB|WNT5B|SESN2|STRADA	-4.7	MyList
GO Biological Processes	19	GO:0070848	response to growth factor	19_GO:0050896 response to stimulus	-6.9	2.5	6.1	30198	498	971	40	4.1	0.64	25|351|960|997|1281|1453|1499|2132|2263|2264|2530|2534|3082|3987|4053|4087|4089|4803|5155|5170|5228|5290|5468|5829|6198|6352|6464|6497|7040|7048|7099|7422|8877|9863|10399|10979|11173|23411|51256|57178	ABL1|APP|CD44|CDC34|COL3A1|CSNK1D|CTNNB1|EXT2|FGFR2|FGFR4|FUT8|FYN|HGF|LIMS1|LTBP2|SMAD2|SMAD4|NGF|PDGFB|PDPK1|PGF|PIK3CA|PPARG|PXN|RPS6KB1|CCL5|SHC1|SKI|TGFB1|TGFBR2|TLR4|VEGFA|SPHK1|MAGI2|RACK1|FERMT2|ADAMTS7|SIRT1|TBC1D7|ZMIZ1	-4.8	MyList
GO Biological Processes	19	GO:0001894	tissue homeostasis	19_GO:0032501 multicellular organismal process	-6.7	3.3	6.5	30198	235	971	25	2.6	0.51	21|31|323|1281|1499|1513|2055|2074|2624|2697|3569|3688|5743|7099|7422|8861|10312|10413|10518|51542|55812|128338|166379|167691|340719	ABCA3|ACACA|APBB2|COL3A1|CTNNB1|CTSK|CLN8|ERCC6|GATA2|GJA1|IL6|ITGB1|PTGS2|TLR4|VEGFA|LDB1|TCIRG1|YAP1|CIB2|VPS54|SPATA7|DRAM2|BBS12|LCA5|NANOS1	-4.7	MyList
GO Biological Processes	19	GO:0031400	negative regulation of protein modification process	19_GO:0048519 negative regulation of biological process	-6.8	2.5	6.1	30198	520	971	41	4.2	0.65	25|493|578|624|1026|1487|1499|2039|2534|3082|3553|5144|5170|5468|5573|5581|6201|6497|6546|7016|7040|7375|8878|9043|9320|9961|10217|10399|10401|23411|27342|28999|50855|51422|55074|55861|56288|79007|80149|84101|339745	ABL1|ATP2B4|BAK1|BDKRB2|CDKN1A|CTBP1|CTNNB1|DMTN|FYN|HGF|IL1B|PDE4D|PDPK1|PPARG|PRKAR1A|PRKCE|RPS7|SKI|SLC8A1|TESK1|TGFB1|USP4|SQSTM1|SPAG9|TRIP12|MVP|CTDSPL|RACK1|PIAS3|SIRT1|RABGEF1|KLF15|PARD6A|PRKAG2|OXR1|DBNDD2|PARD3|DBNDD1|ZC3H12A|USP44|SPOPL	-4.7	MyList
GO Biological Processes	19	GO:0043254	regulation of protein-containing complex assembly	19_GO:0050789 regulation of biological process	-6.8	2.7	6.2	30198	407	971	35	3.6	0.6	21|25|118|402|578|832|998|1015|1440|2039|2059|2934|4615|5341|5581|6710|6711|6812|6840|7037|7040|7099|7422|10399|10979|23116|23580|29091|51112|51339|54751|55719|57763|140609|205251	ABCA3|ABL1|ADD1|ARL2|BAK1|CAPZB|CDC42|CDH17|CSF3|DMTN|EPS8|GSN|MYD88|PLEK|PRKCE|SPTB|SPTBN1|STXBP1|SVIL|TFRC|TGFB1|TLR4|VEGFA|RACK1|FERMT2|TOGARAM1|CDC42EP4|STXBP6|TRAPPC12|DACT1|FBLIM1|SLF2|ANKRA2|NEK7|MTLN	-4.7	MyList
GO Biological Processes	19	GO:1901699	cellular response to nitrogen compound	19_GO:0050896 response to stimulus	-6.8	2.3	6	30198	640	971	47	4.8	0.69	25|351|358|493|610|824|1141|1281|1499|2039|2534|2697|2778|2915|3416|4929|5142|5170|5290|5313|5447|5468|5724|5743|5829|6198|6338|6464|6546|7099|8462|8503|8835|9368|9472|9663|9847|10411|10518|23433|28956|28999|51762|57026|81565|83667|90933	ABL1|APP|AQP1|ATP2B4|HCN2|CAPN2|CHRNB2|COL3A1|CTNNB1|DMTN|FYN|GJA1|GNAS|GRM5|IDE|NR4A2|PDE4B|PDPK1|PIK3CA|PKLR|POR|PPARG|PTAFR|PTGS2|PXN|RPS6KB1|SCNN1B|SHC1|SLC8A1|TLR4|KLF11|PIK3R3|SOCS2|SLC9A3R1|AKAP6|LPIN2|C2CD5|RAPGEF3|CIB2|RHOQ|LAMTOR2|KLF15|RAB8B|PDXP|NDEL1|SESN2|TRIM41	-4.7	MyList
GO Biological Processes	19	GO:1901342	regulation of vasculature development	19_GO:0032502 developmental process	-6.8	2.8	6.3	30198	353	971	32	3.3	0.57	25|133|358|388|493|861|1499|1893|2624|3082|3162|3553|3569|3688|4192|5170|5228|5468|6050|6786|7048|7422|8877|10298|10411|10457|22905|23411|51129|57608|64855|80149	ABL1|ADM|AQP1|RHOB|ATP2B4|RUNX1|CTNNB1|ECM1|GATA2|HGF|HMOX1|IL1B|IL6|ITGB1|MDK|PDPK1|PGF|PPARG|RNH1|STIM1|TGFBR2|VEGFA|SPHK1|PAK4|RAPGEF3|GPNMB|EPN2|SIRT1|ANGPTL4|JCAD|NIBAN2|ZC3H12A	-4.7	MyList
GO Biological Processes	19	GO:0010810	regulation of cell-substrate adhesion	19_GO:0050789 regulation of biological process	-6.8	3.4	6.5	30198	218	971	24	2.5	0.5	25|402|998|1012|2039|3987|4192|5155|5581|6376|7016|7422|8573|8861|9448|10630|10675|10979|23122|23499|25890|54453|55920|57580	ABL1|ARL2|CDC42|CDH13|DMTN|LIMS1|MDK|PDGFB|PRKCE|CX3CL1|TESK1|VEGFA|CASK|LDB1|MAP4K4|PDPN|CSPG5|FERMT2|CLASP2|MACF1|ABI3BP|RIN2|RCC2|PREX1	-4.7	MyList
GO Biological Processes	19	GO:0010638	positive regulation of organelle organization	19_GO:0048518 positive regulation of biological process	-6.8	2.5	6.1	30198	503	971	40	4.1	0.64	25|402|578|961|996|998|1440|1499|2909|2934|3181|3553|4318|5155|5341|5581|5829|6376|7016|7168|7416|8743|8877|9847|9869|10163|10411|10645|10801|10979|11346|23116|23580|51535|54891|55719|57026|57143|79618|140609	ABL1|ARL2|BAK1|CD47|CDC27|CDC42|CSF3|CTNNB1|ARHGAP35|GSN|HNRNPA2B1|IL1B|MMP9|PDGFB|PLEK|PRKCE|PXN|CX3CL1|TESK1|TPM1|VDAC1|TNFSF10|SPHK1|C2CD5|SETDB1|WASF2|RAPGEF3|CAMKK2|SEPTIN9|FERMT2|SYNPO|TOGARAM1|CDC42EP4|PPHLN1|INO80D|SLF2|PDXP|ADCK1|HMBOX1|NEK7	-4.7	MyList
GO Biological Processes	19	GO:0006873	cellular ion homeostasis	19_GO:0065007 biological regulation	-6.7	2.7	6.2	30198	409	971	35	3.6	0.6	351|490|493|523|578|817|1152|2512|2915|3162|3778|4089|4097|6338|6352|6546|6553|6786|7037|7220|8546|8614|9368|9497|9709|10312|25769|25932|57181|57217|57620|148867|252839|440400|653519	APP|ATP2B1|ATP2B4|ATP6V1A|BAK1|CAMK2D|CKB|FTL|GRM5|HMOX1|KCNMA1|SMAD4|MAFG|SCNN1B|CCL5|SLC8A1|SLC9A5|STIM1|TFRC|TRPC1|AP3B1|STC2|SLC9A3R1|SLC4A7|HERPUD1|TCIRG1|SLC24A2|CLIC4|SLC39A10|TTC7A|STIM2|SLC30A7|TMEM9|RNASEK|GPR89A	-4.7	MyList
GO Biological Processes	19	GO:0040007	growth	19_GO:0040007 growth	-6.7	2.8	6.2	30198	373	971	33	3.4	0.58	25|133|320|351|861|1026|1281|1499|1893|2074|2263|2697|2778|3688|4087|4089|4192|4654|4853|5324|5361|5573|6338|7048|7130|9863|10413|25932|55717|57178|80169|81565|344901	ABL1|ADM|APBA1|APP|RUNX1|CDKN1A|COL3A1|CTNNB1|ECM1|ERCC6|FGFR2|GJA1|GNAS|ITGB1|SMAD2|SMAD4|MDK|MYOD1|NOTCH2|PLAG1|PLXNA1|PRKAR1A|SCNN1B|TGFBR2|TNFAIP6|MAGI2|YAP1|CLIC4|WDR11|ZMIZ1|CTC1|NDEL1|OSTN	-4.7	MyList
GO Biological Processes	19	GO:0048589	developmental growth	19_GO:0040007 growth	-6.7	2.8	6.2	30198	373	971	33	3.4	0.58	25|133|320|351|861|1026|1281|1499|1893|2074|2263|2697|2778|3688|4087|4089|4192|4654|4853|5324|5361|5573|6338|7048|7130|9863|10413|25932|55717|57178|80169|81565|344901	ABL1|ADM|APBA1|APP|RUNX1|CDKN1A|COL3A1|CTNNB1|ECM1|ERCC6|FGFR2|GJA1|GNAS|ITGB1|SMAD2|SMAD4|MDK|MYOD1|NOTCH2|PLAG1|PLXNA1|PRKAR1A|SCNN1B|TGFBR2|TNFAIP6|MAGI2|YAP1|CLIC4|WDR11|ZMIZ1|CTC1|NDEL1|OSTN	-4.7	MyList
GO Biological Processes	19	GO:0048667	cell morphogenesis involved in neuron differentiation	19_GO:0032502 developmental process	-6.7	2.7	6.1	30198	410	971	35	3.6	0.6	25|334|351|682|998|1123|1141|1808|2049|2263|2534|2909|3688|3918|4089|4853|4929|5361|6812|7422|8650|8997|9368|10427|10509|10678|11313|23513|23543|23654|55740|56288|64855|81565|113246	ABL1|APLP2|APP|BSG|CDC42|CHN1|CHRNB2|DPYSL2|EPHB3|FGFR2|FYN|ARHGAP35|ITGB1|LAMC2|SMAD4|NOTCH2|NR4A2|PLXNA1|STXBP1|VEGFA|NUMB|KALRN|SLC9A3R1|SEC24B|SEMA4B|B3GNT2|LYPLA2|SCRIB|RBFOX2|PLXNB2|ENAH|PARD3|NIBAN2|NDEL1|C12orf57	-4.7	MyList
GO Biological Processes	19	GO:0071363	cellular response to growth factor stimulus	19_GO:0050896 response to stimulus	-6.7	2.5	6.1	30198	468	971	38	3.9	0.62	25|351|960|1281|1453|1499|2132|2263|2264|2530|2534|3082|3987|4053|4087|4089|4803|5155|5170|5228|5290|5468|5829|6198|6352|6464|6497|7040|7048|7099|7422|8877|9863|10399|10979|11173|23411|57178	ABL1|APP|CD44|COL3A1|CSNK1D|CTNNB1|EXT2|FGFR2|FGFR4|FUT8|FYN|HGF|LIMS1|LTBP2|SMAD2|SMAD4|NGF|PDGFB|PDPK1|PGF|PIK3CA|PPARG|PXN|RPS6KB1|CCL5|SHC1|SKI|TGFB1|TGFBR2|TLR4|VEGFA|SPHK1|MAGI2|RACK1|FERMT2|ADAMTS7|SIRT1|ZMIZ1	-4.6	MyList
GO Biological Processes	19	GO:0046486	glycerolipid metabolic process	19_GO:0008152 metabolic process	-6.7	2.8	6.2	30198	357	971	32	3.3	0.57	21|1374|5281|5290|5298|5321|5341|8503|8733|8760|8835|8898|9107|9588|9663|9807|9926|10555|11313|23167|23396|23411|25979|51573|54872|55697|57217|57515|80271|84803|253558|375775	ABCA3|CPT1A|PIGF|PIK3CA|PI4KB|PLA2G4A|PLEK|PIK3R3|GPAA1|CDS2|SOCS2|MTMR2|MTMR6|PRDX6|LPIN2|IP6K1|LPGAT1|AGPAT2|LYPLA2|EFR3A|PIP5K1C|SIRT1|DHRS7B|GDE1|PIGG|VAC14|TTC7A|SERINC1|ITPKC|GPAT3|LCLAT1|PNPLA7	-4.6	MyList
GO Biological Processes	19	GO:0010634	positive regulation of epithelial cell migration	19_GO:0040011 locomotion	-6.7	3.8	6.6	30198	174	971	21	2.2	0.47	25|388|1839|2624|3162|4318|5155|5170|5581|5743|7040|7048|7422|9448|23122|23411|27086|54453|57142|57608|80149	ABL1|RHOB|HBEGF|GATA2|HMOX1|MMP9|PDGFB|PDPK1|PRKCE|PTGS2|TGFB1|TGFBR2|VEGFA|MAP4K4|CLASP2|SIRT1|FOXP1|RIN2|RTN4|JCAD|ZC3H12A	-4.6	MyList
GO Biological Processes	19	GO:0001890	placenta development	19_GO:0022414 reproductive process	-6.6	4	6.7	30198	146	971	19	2	0.44	133|405|682|1508|2263|2624|3516|3976|4853|5155|5468|5743|6696|6768|8614|8648|10049|10935|23462	ADM|ARNT|BSG|CTSB|FGFR2|GATA2|RBPJ|LIF|NOTCH2|PDGFB|PPARG|PTGS2|SPP1|ST14|STC2|NCOA1|DNAJB6|PRDX3|HEY1	-4.6	MyList
GO Biological Processes	19	GO:1903320	regulation of protein modification by small protein conjugation or removal	19_GO:0008152 metabolic process	-6.6	3.2	6.3	30198	255	971	26	2.7	0.52	25|405|1499|2534|3300|5581|6201|7375|8877|8878|9112|9320|9709|9759|10318|10401|10892|29979|51256|54602|54778|57178|80149|83593|84101|339745	ABL1|ARNT|CTNNB1|FYN|DNAJB2|PRKCE|RPS7|USP4|SPHK1|SQSTM1|MTA1|TRIP12|HERPUD1|HDAC4|TNIP1|PIAS3|MALT1|UBQLN1|TBC1D7|NDFIP2|RNF111|ZMIZ1|ZC3H12A|RASSF5|USP44|SPOPL	-4.6	MyList
GO Biological Processes	19	GO:0031346	positive regulation of cell projection organization	19_GO:0048518 positive regulation of biological process	-6.6	2.8	6.2	30198	342	971	31	3.2	0.56	25|238|998|1523|1856|2059|2534|2909|3082|3655|4192|4803|5064|5290|5361|6376|7074|7422|8321|9863|10163|10801|23433|23499|23580|23654|27067|51393|51762|81565|221914	ABL1|ALK|CDC42|CUX1|DVL2|EPS8|FYN|ARHGAP35|HGF|ITGA6|MDK|NGF|PALM|PIK3CA|PLXNA1|CX3CL1|TIAM1|VEGFA|FZD1|MAGI2|WASF2|SEPTIN9|RHOQ|MACF1|CDC42EP4|PLXNB2|STAU2|TRPV2|RAB8B|NDEL1|GPC2	-4.6	MyList
GO Biological Processes	19	GO:0010639	negative regulation of organelle organization	19_GO:0048519 negative regulation of biological process	-6.6	2.8	6.2	30198	342	971	31	3.2	0.56	118|832|2039|2059|2934|3082|3976|4000|4089|4134|4331|5290|5468|6196|6710|6711|6840|7016|7037|7756|10163|10198|10413|10432|23122|51256|57143|57551|80169|115704|146057	ADD1|CAPZB|DMTN|EPS8|GSN|HGF|LIF|LMNA|SMAD4|MAP4|MNAT1|PIK3CA|PPARG|RPS6KA2|SPTB|SPTBN1|SVIL|TESK1|TFRC|ZNF207|WASF2|MPHOSPH9|YAP1|RBM14|CLASP2|TBC1D7|ADCK1|TAOK1|CTC1|EVI5L|TTBK2	-4.6	MyList
GO Biological Processes	19	GO:0051046	regulation of secretion	19_GO:0051179 localization	-6.6	2.3	5.9	30198	610	971	45	4.6	0.67	136|320|358|1141|1374|2624|2697|3162|3553|3569|3598|3624|3976|4089|5066|5170|5321|5468|5581|5724|5991|6352|6566|6696|6812|6934|7040|7099|8573|9368|9575|10312|10675|10972|23122|26056|27236|27243|27342|29091|50855|51762|51768|57589|84522	ADORA2B|APBA1|AQP1|CHRNB2|CPT1A|GATA2|GJA1|HMOX1|IL1B|IL6|IL13RA2|INHBA|LIF|SMAD4|PAM|PDPK1|PLA2G4A|PPARG|PRKCE|PTAFR|RFX3|CCL5|SLC16A1|SPP1|STXBP1|TCF7L2|TGFB1|TLR4|CASK|SLC9A3R1|CLOCK|TCIRG1|CSPG5|TMED10|CLASP2|RAB11FIP5|ARFIP1|CHMP2A|RABGEF1|STXBP6|PARD6A|RAB8B|TM7SF3|RIC1|JAGN1	-4.6	MyList
GO Biological Processes	19	GO:0002761	regulation of myeloid leukocyte differentiation	19_GO:0002376 immune system process	-6.6	4.4	6.9	30198	119	971	17	1.8	0.42	861|1499|2624|3624|3976|4853|4982|7040|7071|7099|7130|10234|10272|10401|27086|84293|128506	RUNX1|CTNNB1|GATA2|INHBA|LIF|NOTCH2|TNFRSF11B|TGFB1|KLF10|TLR4|TNFAIP6|LRRC17|FSTL3|PIAS3|FOXP1|PRXL2A|OCSTAMP	-4.5	MyList
Reactome Gene Sets	6	R-HSA-9006925	Intracellular signaling by second messengers		-6.5	2.9	6.2	30198	309	971	29	3	0.55	113|817|1026|1108|1839|1912|2263|2264|2534|3082|4615|5136|5153|5155|5170|5290|5468|5573|5581|5682|5718|8503|8870|9112|10645|23396|28956|84254|192669	ADCY7|CAMK2D|CDKN1A|CHD4|HBEGF|PHC2|FGFR2|FGFR4|FYN|HGF|MYD88|PDE1A|PDE1B|PDGFB|PDPK1|PIK3CA|PPARG|PRKAR1A|PRKCE|PSMA1|PSMD12|PIK3R3|IER3|MTA1|CAMKK2|PIP5K1C|LAMTOR2|CAMKK1|AGO3	-4.5	MyList
GO Biological Processes	19	GO:0048024	regulation of mRNA splicing, via spliceosome	19_GO:0008152 metabolic process	-6.5	4.7	6.9	30198	106	971	16	1.6	0.41	3181|4154|4654|4857|6651|6733|9444|9588|10150|10250|10419|10656|10657|10658|23543|55225	HNRNPA2B1|MBNL1|MYOD1|NOVA1|SON|SRPK2|QKI|PRDX6|MBNL2|SRRM1|PRMT5|KHDRBS3|KHDRBS1|CELF1|RBFOX2|RAVER2	-4.5	MyList
GO Biological Processes	19	GO:0042542	response to hydrogen peroxide	19_GO:0050896 response to stimulus	-6.5	4.7	6.9	30198	106	971	16	1.6	0.41	25|358|388|578|824|1728|1894|2534|3162|3569|6546|8877|10068|10935|11035|23411	ABL1|AQP1|RHOB|BAK1|CAPN2|NQO1|ECT2|FYN|HMOX1|IL6|SLC8A1|SPHK1|IL18BP|PRDX3|RIPK3|SIRT1	-4.5	MyList
Reactome Gene Sets	6	R-HSA-9013406	RHOQ GTPase cycle		-6.5	6.3	7.5	30198	59	971	12	1.2	0.35	998|2697|2909|7037|9497|10298|23048|23380|23433|23513|23580|57580	CDC42|GJA1|ARHGAP35|TFRC|SLC4A7|PAK4|FNBP1|SRGAP2|RHOQ|SCRIB|CDC42EP4|PREX1	-4.5	MyList
GO Biological Processes	19	GO:0006650	glycerophospholipid metabolic process	19_GO:0008152 metabolic process	-6.5	3	6.2	30198	292	971	28	2.9	0.54	21|5281|5290|5298|5321|5341|8503|8733|8760|8835|8898|9107|9588|9807|9926|10555|23167|23396|25979|51573|54872|55697|57217|57515|80271|84803|253558|375775	ABCA3|PIGF|PIK3CA|PI4KB|PLA2G4A|PLEK|PIK3R3|GPAA1|CDS2|SOCS2|MTMR2|MTMR6|PRDX6|IP6K1|LPGAT1|AGPAT2|EFR3A|PIP5K1C|DHRS7B|GDE1|PIGG|VAC14|TTC7A|SERINC1|ITPKC|GPAT3|LCLAT1|PNPLA7	-4.5	MyList
GO Biological Processes	19	GO:0060348	bone development	19_GO:0032502 developmental process	-6.5	3.4	6.4	30198	209	971	23	2.4	0.49	249|633|1281|1893|2132|2263|2697|2778|4209|5191|5358|6424|6497|7048|9249|10163|10234|11173|27086|56603|80169|124565|344901	ALPL|BGN|COL3A1|ECM1|EXT2|FGFR2|GJA1|GNAS|MEF2D|PEX7|PLS3|SFRP4|SKI|TGFBR2|DHRS3|WASF2|LRRC17|ADAMTS7|FOXP1|CYP26B1|CTC1|SLC38A10|OSTN	-4.5	MyList
GO Biological Processes	19	GO:0001701	in utero embryonic development	19_GO:0032502 developmental process	-6.5	2.7	6	30198	382	971	33	3.4	0.58	133|320|405|824|1281|1499|2263|2530|2624|2697|3516|3688|3976|4087|4089|4097|4154|4853|4863|5155|6768|7048|7422|8648|9644|10049|10413|23462|56957|57142|57178|81502|81565	ADM|APBA1|ARNT|CAPN2|COL3A1|CTNNB1|FGFR2|FUT8|GATA2|GJA1|RBPJ|ITGB1|LIF|SMAD2|SMAD4|MAFG|MBNL1|NOTCH2|NPAT|PDGFB|ST14|TGFBR2|VEGFA|NCOA1|SH3PXD2A|DNAJB6|YAP1|HEY1|OTUD7B|RTN4|ZMIZ1|HM13|NDEL1	-4.5	MyList
GO Biological Processes	19	GO:0009410	response to xenobiotic stimulus	19_GO:0050896 response to stimulus	-6.5	2.6	6	30198	401	971	34	3.5	0.59	21|25|123|578|768|1374|1499|1728|3162|3485|3553|3624|4192|4255|4982|5066|5142|5228|5447|5743|6185|6198|6338|6546|7037|7048|8321|10555|55270|56603|57552|134147|375611|388552	ABCA3|ABL1|PLIN2|BAK1|CA9|CPT1A|CTNNB1|NQO1|HMOX1|IGFBP2|IL1B|INHBA|MDK|MGMT|TNFRSF11B|PAM|PDE4B|PGF|POR|PTGS2|RPN2|RPS6KB1|SCNN1B|SLC8A1|TFRC|TGFBR2|FZD1|AGPAT2|NUDT15|CYP26B1|NCEH1|CMBL|SLC26A5|BLOC1S3	-4.5	MyList
GO Biological Processes	19	GO:0045637	regulation of myeloid cell differentiation	19_GO:0002376 immune system process	-6.5	3.4	6.4	30198	210	971	23	2.4	0.49	405|861|1440|1499|2624|3624|3976|4792|4853|4982|7040|7071|7099|7130|8861|10234|10272|10401|23543|23774|27086|84293|128506	ARNT|RUNX1|CSF3|CTNNB1|GATA2|INHBA|LIF|NFKBIA|NOTCH2|TNFRSF11B|TGFB1|KLF10|TLR4|TNFAIP6|LDB1|LRRC17|FSTL3|PIAS3|RBFOX2|BRD1|FOXP1|PRXL2A|OCSTAMP	-4.5	MyList
GO Biological Processes	19	GO:0006511	ubiquitin-dependent protein catabolic process	19_GO:0008152 metabolic process	-6.4	2.3	5.8	30198	557	971	42	4.3	0.65	996|997|1499|3300|5682|5718|6049|6907|7323|7375|8878|9112|9320|9575|9709|9736|23411|25897|27243|29979|54467|54476|54602|54778|55658|55819|56957|57674|64682|79176|80232|83590|84101|84132|84640|89853|90637|124997|127544|130507|201595|339745	CDC27|CDC34|CTNNB1|DNAJB2|PSMA1|PSMD12|RNF6|TBL1X|UBE2D3|USP4|SQSTM1|MTA1|TRIP12|CLOCK|HERPUD1|USP34|SIRT1|RNF19A|CHMP2A|UBQLN1|ANKIB1|RNF216|NDFIP2|RNF111|RNF126|RNF130|OTUD7B|RNF213|ANAPC1|FBXL15|WDR26|TMUB1|USP44|USP42|USP38|MVB12B|ZFAND2A|WDR81|RNF19B|UBR3|STT3B|SPOPL	-4.4	MyList
GO Biological Processes	19	GO:0051098	regulation of binding	19_GO:0065007 biological regulation	-6.4	2.7	6	30198	367	971	32	3.3	0.57	25|118|351|998|1026|1193|1440|1499|3162|3300|3416|3976|4087|4089|4318|4654|4792|4803|5155|5468|6497|6934|7040|7074|9759|10399|23462|25979|51339|64855|79618|146057	ABL1|ADD1|APP|CDC42|CDKN1A|CLIC2|CSF3|CTNNB1|HMOX1|DNAJB2|IDE|LIF|SMAD2|SMAD4|MMP9|MYOD1|NFKBIA|NGF|PDGFB|PPARG|SKI|TCF7L2|TGFB1|TIAM1|HDAC4|RACK1|HEY1|DHRS7B|DACT1|NIBAN2|HMBOX1|TTBK2	-4.4	MyList
GO Biological Processes	19	GO:0120032	regulation of plasma membrane bounded cell projection assembly	19_GO:0050789 regulation of biological process	-6.4	3.5	6.4	30198	196	971	22	2.3	0.48	832|998|2039|2059|2909|4134|4957|5064|5290|7016|10163|10198|10413|10801|23224|23433|23580|27067|51256|55920|81565|115704	CAPZB|CDC42|DMTN|EPS8|ARHGAP35|MAP4|ODF2|PALM|PIK3CA|TESK1|WASF2|MPHOSPH9|YAP1|SEPTIN9|SYNE2|RHOQ|CDC42EP4|STAU2|TBC1D7|RCC2|NDEL1|EVI5L	-4.4	MyList
KEGG Pathway	24	hsa04066	HIF-1 signaling pathway		-6.4	4.6	6.8	30198	109	971	16	1.6	0.41	405|817|1026|2023|3162|3569|3570|3939|5290|6198|7037|7099|7422|8503|9470|112399	ARNT|CAMK2D|CDKN1A|ENO1|HMOX1|IL6|IL6R|LDHA|PIK3CA|RPS6KB1|TFRC|TLR4|VEGFA|PIK3R3|EIF4E2|EGLN3	-4.4	MyList
GO Biological Processes	19	GO:0090287	regulation of cellular response to growth factor stimulus	19_GO:0050896 response to stimulus	-6.4	2.8	6.1	30198	331	971	30	3.1	0.56	25|405|493|967|1149|1499|3516|3553|4052|4087|4089|4853|5170|5468|6424|6497|7040|7130|7323|8321|8573|10272|22905|23111|23411|54778|57608|64855|79176|79674	ABL1|ARNT|ATP2B4|CD63|CIDEA|CTNNB1|RBPJ|IL1B|LTBP1|SMAD2|SMAD4|NOTCH2|PDPK1|PPARG|SFRP4|SKI|TGFB1|TNFAIP6|UBE2D3|FZD1|CASK|FSTL3|EPN2|SPART|SIRT1|RNF111|JCAD|NIBAN2|FBXL15|VEPH1	-4.4	MyList
GO Biological Processes	19	GO:0048608	reproductive structure development	19_GO:0022414 reproductive process	-6.4	2.6	5.9	30198	423	971	35	3.6	0.6	133|405|578|682|1499|1508|2263|2624|2697|3371|3417|3516|3624|3976|4089|4853|5155|5270|5324|5468|5743|6696|6768|7130|7422|8614|8648|8893|10049|10409|10935|22862|23411|23462|81930	ADM|ARNT|BAK1|BSG|CTNNB1|CTSB|FGFR2|GATA2|GJA1|TNC|IDH1|RBPJ|INHBA|LIF|SMAD4|NOTCH2|PDGFB|SERPINE2|PLAG1|PPARG|PTGS2|SPP1|ST14|TNFAIP6|VEGFA|STC2|NCOA1|EIF2B5|DNAJB6|BASP1|PRDX3|FNDC3A|SIRT1|HEY1|KIF18A	-4.4	MyList
GO Biological Processes	19	GO:0051258	protein polymerization	19_GO:0009987 cellular process	-6.4	4.9	6.9	30198	96	971	15	1.5	0.4	25|1453|1730|2934|7283|7756|8522|23122|27243|57580|79649|79778|81565|114791|121441	ABL1|CSNK1D|DIAPH2|GSN|TUBG1|ZNF207|GAS7|CLASP2|CHMP2A|PREX1|MAP7D3|MICALL2|NDEL1|TUBGCP5|NEDD1	-4.4	MyList
GO Biological Processes	19	GO:0061458	reproductive system development	19_GO:0032502 developmental process	-6.3	2.6	5.9	30198	426	971	35	3.6	0.6	133|405|578|682|1499|1508|2263|2624|2697|3371|3417|3516|3624|3976|4089|4853|5155|5270|5324|5468|5743|6696|6768|7130|7422|8614|8648|8893|10049|10409|10935|22862|23411|23462|81930	ADM|ARNT|BAK1|BSG|CTNNB1|CTSB|FGFR2|GATA2|GJA1|TNC|IDH1|RBPJ|INHBA|LIF|SMAD4|NOTCH2|PDGFB|SERPINE2|PLAG1|PPARG|PTGS2|SPP1|ST14|TNFAIP6|VEGFA|STC2|NCOA1|EIF2B5|DNAJB6|BASP1|PRDX3|FNDC3A|SIRT1|HEY1|KIF18A	-4.3	MyList
GO Biological Processes	19	GO:0060491	regulation of cell projection assembly	19_GO:0050789 regulation of biological process	-6.3	3.5	6.3	30198	198	971	22	2.3	0.48	832|998|2039|2059|2909|4134|4957|5064|5290|7016|10163|10198|10413|10801|23224|23433|23580|27067|51256|55920|81565|115704	CAPZB|CDC42|DMTN|EPS8|ARHGAP35|MAP4|ODF2|PALM|PIK3CA|TESK1|WASF2|MPHOSPH9|YAP1|SEPTIN9|SYNE2|RHOQ|CDC42EP4|STAU2|TBC1D7|RCC2|NDEL1|EVI5L	-4.3	MyList
GO Biological Processes	19	GO:0055080	cation homeostasis	19_GO:0065007 biological regulation	-6.3	2.4	5.8	30198	485	971	38	3.9	0.62	249|351|490|493|523|578|817|2132|2512|2915|3162|3778|4089|4097|6338|6352|6546|6553|6786|7037|7220|8546|8614|9497|9709|10312|10518|25769|25932|26507|54805|57181|57217|57620|148867|252839|440400|653519	ALPL|APP|ATP2B1|ATP2B4|ATP6V1A|BAK1|CAMK2D|EXT2|FTL|GRM5|HMOX1|KCNMA1|SMAD4|MAFG|SCNN1B|CCL5|SLC8A1|SLC9A5|STIM1|TFRC|TRPC1|AP3B1|STC2|SLC4A7|HERPUD1|TCIRG1|CIB2|SLC24A2|CLIC4|CNNM1|CNNM2|SLC39A10|TTC7A|STIM2|SLC30A7|TMEM9|RNASEK|GPR89A	-4.3	MyList
GO Biological Processes	19	GO:2001236	regulation of extrinsic apoptotic signaling pathway	19_GO:0023052 signaling	-6.3	3.9	6.5	30198	153	971	19	2	0.44	2070|2140|3082|3162|3553|3624|3655|4000|4170|6198|6376|6934|8743|10413|10771|50486|55437|64114|246330	EYA4|EYA3|HGF|HMOX1|IL1B|INHBA|ITGA6|LMNA|MCL1|RPS6KB1|CX3CL1|TCF7L2|TNFSF10|YAP1|ZMYND11|G0S2|STRADB|TMBIM1|PELI3	-4.3	MyList
GO Biological Processes	19	GO:0001501	skeletal system development	19_GO:0032502 developmental process	-6.3	2.4	5.8	30198	505	971	39	4	0.63	249|633|861|960|1281|1499|1893|2114|2132|2263|2697|2778|4087|4209|4318|4522|4982|5087|5125|5191|5358|6424|6497|7040|7048|7483|9249|10163|10234|11173|27086|29123|56603|80169|81029|124565|344901|359845|399979	ALPL|BGN|RUNX1|CD44|COL3A1|CTNNB1|ECM1|ETS2|EXT2|FGFR2|GJA1|GNAS|SMAD2|MEF2D|MMP9|MTHFD1|TNFRSF11B|PBX1|PCSK5|PEX7|PLS3|SFRP4|SKI|TGFB1|TGFBR2|WNT9A|DHRS3|WASF2|LRRC17|ADAMTS7|FOXP1|ANKRD11|CYP26B1|CTC1|WNT5B|SLC38A10|OSTN|RFLNB|SNX19	-4.3	MyList
GO Biological Processes	19	GO:0030111	regulation of Wnt signaling pathway	19_GO:0023052 signaling	-6.3	2.8	6	30198	336	971	30	3.1	0.56	25|351|1453|1499|1500|1896|2263|3485|3516|4192|5495|6424|6497|6907|6934|7040|7074|8321|9368|9686|9736|10399|10413|23499|28999|51339|57674|81029|130612|252839	ABL1|APP|CSNK1D|CTNNB1|CTNND1|EDA|FGFR2|IGFBP2|RBPJ|MDK|PPM1B|SFRP4|SKI|TBL1X|TCF7L2|TGFB1|TIAM1|FZD1|SLC9A3R1|VGLL4|USP34|RACK1|YAP1|MACF1|KLF15|DACT1|RNF213|WNT5B|TMEM198|TMEM9	-4.3	MyList
GO Biological Processes	19	GO:0071345	cellular response to cytokine stimulus	19_GO:0050896 response to stimulus	-6.3	2.1	5.6	30198	710	971	49	5	0.7	824|960|961|997|998|1440|2059|2934|3553|3569|3570|3598|3659|3987|4089|4486|4615|4654|4792|5153|5155|6198|6351|6352|6364|6376|6812|7037|7099|7187|7850|8638|9472|9774|10068|10312|10401|10413|10492|10678|11173|23411|23580|27242|29965|80149|84522|128506|133396	CAPN2|CD44|CD47|CDC34|CDC42|CSF3|EPS8|GSN|IL1B|IL6|IL6R|IL13RA2|IRF1|LIMS1|SMAD4|MST1R|MYD88|MYOD1|NFKBIA|PDE1B|PDGFB|RPS6KB1|CCL4|CCL5|CCL20|CX3CL1|STXBP1|TFRC|TLR4|TRAF3|IL1R2|OASL|AKAP6|BCLAF1|IL18BP|TCIRG1|PIAS3|YAP1|SYNCRIP|B3GNT2|ADAMTS7|SIRT1|CDC42EP4|TNFRSF21|CDIP1|ZC3H12A|JAGN1|OCSTAMP|IL31RA	-4.3	MyList
GO Biological Processes	19	GO:1903829	positive regulation of protein localization	19_GO:0051179 localization	-6.3	2.5	5.8	30198	448	971	36	3.7	0.61	493|998|1894|2534|3553|3688|3976|5170|5468|5581|5583|5743|6711|6934|7016|7037|7040|7099|7130|7323|8878|9776|9847|9860|10399|10411|10413|10972|10979|50855|51112|51768|57142|79778|80149|83667	ATP2B4|CDC42|ECT2|FYN|IL1B|ITGB1|LIF|PDPK1|PPARG|PRKCE|PRKCH|PTGS2|SPTBN1|TCF7L2|TESK1|TFRC|TGFB1|TLR4|TNFAIP6|UBE2D3|SQSTM1|ATG13|C2CD5|LRIG2|RACK1|RAPGEF3|YAP1|TMED10|FERMT2|PARD6A|TRAPPC12|TM7SF3|RTN4|MICALL2|ZC3H12A|SESN2	-4.3	MyList
GO Biological Processes	19	GO:0019941	modification-dependent protein catabolic process	19_GO:0008152 metabolic process	-6.2	2.3	5.7	30198	567	971	42	4.3	0.65	996|997|1499|3300|5682|5718|6049|6907|7323|7375|8878|9112|9320|9575|9709|9736|23411|25897|27243|29979|54467|54476|54602|54778|55658|55819|56957|57674|64682|79176|80232|83590|84101|84132|84640|89853|90637|124997|127544|130507|201595|339745	CDC27|CDC34|CTNNB1|DNAJB2|PSMA1|PSMD12|RNF6|TBL1X|UBE2D3|USP4|SQSTM1|MTA1|TRIP12|CLOCK|HERPUD1|USP34|SIRT1|RNF19A|CHMP2A|UBQLN1|ANKIB1|RNF216|NDFIP2|RNF111|RNF126|RNF130|OTUD7B|RNF213|ANAPC1|FBXL15|WDR26|TMUB1|USP44|USP42|USP38|MVB12B|ZFAND2A|WDR81|RNF19B|UBR3|STT3B|SPOPL	-4.3	MyList
GO Biological Processes	19	GO:0090092	regulation of transmembrane receptor protein serine/threonine kinase signaling pathway	19_GO:0023052 signaling	-6.2	3	6	30198	284	971	27	2.8	0.53	25|1149|3516|3547|3624|4052|4087|4089|4853|5170|5468|6424|6497|7040|7048|7130|7323|8321|9688|9863|10272|11030|23111|23411|54778|79176|79674	ABL1|CIDEA|RBPJ|IGSF1|INHBA|LTBP1|SMAD2|SMAD4|NOTCH2|PDPK1|PPARG|SFRP4|SKI|TGFB1|TGFBR2|TNFAIP6|UBE2D3|FZD1|NUP93|MAGI2|FSTL3|RBPMS|SPART|SIRT1|RNF111|FBXL15|VEPH1	-4.3	MyList
GO Biological Processes	19	GO:0010564	regulation of cell cycle process	19_GO:0050789 regulation of biological process	-6.2	2.1	5.6	30198	734	971	50	5.1	0.71	323|351|493|996|998|1022|1026|1499|1894|2074|3553|3624|3976|4330|4331|5087|5155|5581|6196|6840|7325|7756|7840|8877|9575|10112|10217|10419|10432|10457|11113|11331|23411|23476|27243|29086|51339|51347|55159|55193|55719|55920|57026|57551|58490|64682|80169|84101|116028|201161	APBB2|APP|ATP2B4|CDC27|CDC42|CDK7|CDKN1A|CTNNB1|ECT2|ERCC6|IL1B|INHBA|LIF|MN1|MNAT1|PBX1|PDGFB|PRKCE|RPS6KA2|SVIL|UBE2E2|ZNF207|ALMS1|SPHK1|CLOCK|KIF20A|CTDSPL|PRMT5|RBM14|GPNMB|CIT|PHB2|SIRT1|BRD4|CHMP2A|BABAM1|DACT1|TAOK3|RFWD3|PBRM1|SLF2|RCC2|PDXP|TAOK1|RPRD1B|ANAPC1|CTC1|USP44|RMI2|CENPV	-4.2	MyList
WikiPathways	27	WP3624	Lung fibrosis		-6.2	5.9	7.1	30198	63	971	12	1.2	0.35	1440|3082|3162|3553|3569|4318|5155|6351|6352|6696|7040|10144	CSF3|HGF|HMOX1|IL1B|IL6|MMP9|PDGFB|CCL4|CCL5|SPP1|TGFB1|FAM13A	-4.2	MyList
GO Biological Processes	19	GO:0071453	cellular response to oxygen levels	19_GO:0050896 response to stimulus	-6.2	3.8	6.4	30198	155	971	19	2	0.44	358|523|2030|3162|3516|4000|4654|5468|5581|5743|6546|7422|8614|10397|10533|11331|23411|29979|112399	AQP1|ATP6V1A|SLC29A1|HMOX1|RBPJ|LMNA|MYOD1|PPARG|PRKCE|PTGS2|SLC8A1|VEGFA|STC2|NDRG1|ATG7|PHB2|SIRT1|UBQLN1|EGLN3	-4.2	MyList
GO Biological Processes	19	GO:0030003	cellular cation homeostasis	19_GO:0065007 biological regulation	-6.2	2.6	5.8	30198	394	971	33	3.4	0.58	351|490|493|523|578|817|2512|2915|3162|3778|4089|4097|6338|6352|6546|6553|6786|7037|7220|8546|8614|9497|9709|10312|25769|25932|57181|57217|57620|148867|252839|440400|653519	APP|ATP2B1|ATP2B4|ATP6V1A|BAK1|CAMK2D|FTL|GRM5|HMOX1|KCNMA1|SMAD4|MAFG|SCNN1B|CCL5|SLC8A1|SLC9A5|STIM1|TFRC|TRPC1|AP3B1|STC2|SLC4A7|HERPUD1|TCIRG1|SLC24A2|CLIC4|SLC39A10|TTC7A|STIM2|SLC30A7|TMEM9|RNASEK|GPR89A	-4.2	MyList
GO Biological Processes	19	GO:0099111	microtubule-based transport	19_GO:0051179 localization	-6.2	3.4	6.2	30198	202	971	22	2.3	0.48	320|351|667|998|1781|3831|5991|8546|9368|22906|23224|23299|23353|25809|27067|54785|64837|81565|118426|166379|167691|388552	APBA1|APP|DST|CDC42|DYNC1I2|KLC1|RFX3|AP3B1|SLC9A3R1|TRAK1|SYNE2|BICD2|SUN1|TTLL1|STAU2|BORCS6|KLC2|NDEL1|BORCS5|BBS12|LCA5|BLOC1S3	-4.2	MyList
GO Biological Processes	19	GO:0030705	cytoskeleton-dependent intracellular transport	19_GO:0051179 localization	-6.2	3.4	6.2	30198	202	971	22	2.3	0.48	320|351|667|998|1781|3831|4642|8546|22906|23224|23299|23353|27067|54785|55088|64837|81565|118426|166379|167691|388552|474384	APBA1|APP|DST|CDC42|DYNC1I2|KLC1|MYO1D|AP3B1|TRAK1|SYNE2|BICD2|SUN1|STAU2|BORCS6|CCDC186|KLC2|NDEL1|BORCS5|BBS12|LCA5|BLOC1S3|F8A3	-4.2	MyList
GO Biological Processes	19	GO:0050684	regulation of mRNA processing	19_GO:0008152 metabolic process	-6.1	3.9	6.4	30198	142	971	18	1.9	0.43	904|3181|4154|4654|4857|6651|6733|9444|9588|10150|10250|10419|10656|10657|10658|11052|23543|55225	CCNT1|HNRNPA2B1|MBNL1|MYOD1|NOVA1|SON|SRPK2|QKI|PRDX6|MBNL2|SRRM1|PRMT5|KHDRBS3|KHDRBS1|CELF1|CPSF6|RBFOX2|RAVER2	-4.2	MyList
GO Biological Processes	19	GO:0090257	regulation of muscle system process	19_GO:0032501 multicellular organismal process	-6.1	3.1	6	30198	253	971	25	2.6	0.51	136|490|493|775|817|1193|2023|3778|4000|4089|5142|5144|5468|5724|5743|6198|6546|7168|8877|9472|9759|80149|113246|114907|340481	ADORA2B|ATP2B1|ATP2B4|CACNA1C|CAMK2D|CLIC2|ENO1|KCNMA1|LMNA|SMAD4|PDE4B|PDE4D|PPARG|PTAFR|PTGS2|RPS6KB1|SLC8A1|TPM1|SPHK1|AKAP6|HDAC4|ZC3H12A|C12orf57|FBXO32|ZDHHC21	-4.2	MyList
GO Biological Processes	19	GO:0007409	axonogenesis	19_GO:0032502 developmental process	-6.1	2.7	5.9	30198	342	971	30	3.1	0.56	25|334|351|682|1123|1141|1808|2049|2263|2534|2909|3688|3918|4089|4853|4929|5361|6812|7422|8650|8997|10509|10678|11313|23654|55740|56288|64855|81565|113246	ABL1|APLP2|APP|BSG|CHN1|CHRNB2|DPYSL2|EPHB3|FGFR2|FYN|ARHGAP35|ITGB1|LAMC2|SMAD4|NOTCH2|NR4A2|PLXNA1|STXBP1|VEGFA|NUMB|KALRN|SEMA4B|B3GNT2|LYPLA2|PLXNB2|ENAH|PARD3|NIBAN2|NDEL1|C12orf57	-4.1	MyList
WikiPathways	27	WP4674	Head and neck squamous cell carcinoma		-6.1	5.3	6.9	30198	76	971	13	1.3	0.37	1026|1499|2263|4089|4791|4853|5170|5290|7048|7187|7422|8650|83667	CDKN1A|CTNNB1|FGFR2|SMAD4|NFKB2|NOTCH2|PDPK1|PIK3CA|TGFBR2|TRAF3|VEGFA|NUMB|SESN2	-4.1	MyList
KEGG Pathway	24	hsa05220	Chronic myeloid leukemia		-6.1	5.3	6.9	30198	76	971	13	1.3	0.37	25|578|673|861|1026|1487|4089|4792|5290|6464|7040|7048|8503	ABL1|BAK1|BRAF|RUNX1|CDKN1A|CTBP1|SMAD4|NFKBIA|PIK3CA|SHC1|TGFB1|TGFBR2|PIK3R3	-4.1	MyList
GO Biological Processes	19	GO:1901879	regulation of protein depolymerization	19_GO:0050789 regulation of biological process	-6.1	4.9	6.8	30198	88	971	14	1.4	0.38	118|832|2039|2059|2934|5290|5341|6710|6711|6840|23122|57026|57551|146057	ADD1|CAPZB|DMTN|EPS8|GSN|PIK3CA|PLEK|SPTB|SPTBN1|SVIL|CLASP2|PDXP|TAOK1|TTBK2	-4.1	MyList
GO Biological Processes	19	GO:0046649	lymphocyte activation	19_GO:0002376 immune system process	-6.1	2.5	5.8	30198	417	971	34	3.5	0.59	25|578|944|960|1015|1141|1499|2534|2697|3516|3569|3570|3659|3688|4192|4853|5087|5316|5450|7099|8503|9759|10312|10892|11035|11331|23513|26022|27086|51043|55846|56603|57580|653519	ABL1|BAK1|TNFSF8|CD44|CDH17|CHRNB2|CTNNB1|FYN|GJA1|RBPJ|IL6|IL6R|IRF1|ITGB1|MDK|NOTCH2|PBX1|PKNOX1|POU2AF1|TLR4|PIK3R3|HDAC4|TCIRG1|MALT1|RIPK3|PHB2|SCRIB|TMEM98|FOXP1|ZBTB7B|ITFG2|CYP26B1|PREX1|GPR89A	-4.1	MyList
GO Biological Processes	19	GO:0060562	epithelial tube morphogenesis	19_GO:0032502 developmental process	-6.1	2.8	5.9	30198	307	971	28	2.9	0.54	25|133|388|1499|1856|2263|2697|2909|3516|4089|4522|4853|5087|6201|6497|6768|7040|7048|7422|8321|10413|10427|11331|23513|23654|25932|84678|90627	ABL1|ADM|RHOB|CTNNB1|DVL2|FGFR2|GJA1|ARHGAP35|RBPJ|SMAD4|MTHFD1|NOTCH2|PBX1|RPS7|SKI|ST14|TGFB1|TGFBR2|VEGFA|FZD1|YAP1|SEC24B|PHB2|SCRIB|PLXNB2|CLIC4|KDM2B|STARD13	-4.1	MyList
GO Biological Processes	19	GO:0007178	transmembrane receptor protein serine/threonine kinase signaling pathway	19_GO:0023052 signaling	-6.1	3.5	6.2	30198	189	971	21	2.2	0.47	1281|2530|3624|4052|4053|4087|4089|5468|5829|6497|6711|7040|7048|9688|9863|10432|10979|23411|54778|57178|57552	COL3A1|FUT8|INHBA|LTBP1|LTBP2|SMAD2|SMAD4|PPARG|PXN|SKI|SPTBN1|TGFB1|TGFBR2|NUP93|MAGI2|RBM14|FERMT2|SIRT1|RNF111|ZMIZ1|NCEH1	-4.1	MyList
WikiPathways	27	WP4263	Pancreatic adenocarcinoma pathway		-6	4.9	6.7	30198	89	971	14	1.4	0.38	578|673|998|1026|4087|4089|5290|6198|7040|7048|7074|7422|8503|10298	BAK1|BRAF|CDC42|CDKN1A|SMAD2|SMAD4|PIK3CA|RPS6KB1|TGFB1|TGFBR2|TIAM1|VEGFA|PIK3R3|PAK4	-4.1	MyList
GO Biological Processes	19	GO:0050769	positive regulation of neurogenesis	19_GO:0032502 developmental process	-6	3.2	6.1	30198	222	971	23	2.4	0.49	1499|1523|2915|3553|3569|3976|4192|4803|5270|5324|5361|5583|6376|7040|7074|7422|8650|10419|23499|23654|27067|51393|81565	CTNNB1|CUX1|GRM5|IL1B|IL6|LIF|MDK|NGF|SERPINE2|PLAG1|PLXNA1|PRKCH|CX3CL1|TGFB1|TIAM1|VEGFA|NUMB|PRMT5|MACF1|PLXNB2|STAU2|TRPV2|NDEL1	-4.1	MyList
GO Biological Processes	19	GO:0001503	ossification	19_GO:0032501 multicellular organismal process	-6	3	5.9	30198	273	971	26	2.7	0.52	249|861|1499|1513|1591|1893|2132|2263|2697|3371|4089|4209|4318|4330|5191|5743|6696|7040|7071|8321|9260|10272|10312|10492|11173|79176	ALPL|RUNX1|CTNNB1|CTSK|CYP24A1|ECM1|EXT2|FGFR2|GJA1|TNC|SMAD4|MEF2D|MMP9|MN1|PEX7|PTGS2|SPP1|TGFB1|KLF10|FZD1|PDLIM7|FSTL3|TCIRG1|SYNCRIP|ADAMTS7|FBXL15	-4.1	MyList
GO Biological Processes	19	GO:0001843	neural tube closure	19_GO:0032502 developmental process	-6	4.9	6.7	30198	89	971	14	1.4	0.38	25|133|1856|2909|4522|6201|6497|6768|7040|8321|10427|23513|23654|84678	ABL1|ADM|DVL2|ARHGAP35|MTHFD1|RPS7|SKI|ST14|TGFB1|FZD1|SEC24B|SCRIB|PLXNB2|KDM2B	-4.1	MyList
GO Biological Processes	19	GO:0003013	circulatory system process	19_GO:0032501 multicellular organismal process	-6	2.4	5.6	30198	497	971	38	3.9	0.62	25|133|136|490|493|624|775|817|998|2030|2132|2534|2697|2909|2934|3162|3762|3778|5125|5144|5155|5290|5468|5724|5743|6196|6338|6533|6546|6566|7037|7040|7168|7422|9368|10413|10979|340481	ABL1|ADM|ADORA2B|ATP2B1|ATP2B4|BDKRB2|CACNA1C|CAMK2D|CDC42|SLC29A1|EXT2|FYN|GJA1|ARHGAP35|GSN|HMOX1|KCNJ5|KCNMA1|PCSK5|PDE4D|PDGFB|PIK3CA|PPARG|PTAFR|PTGS2|RPS6KA2|SCNN1B|SLC6A6|SLC8A1|SLC16A1|TFRC|TGFB1|TPM1|VEGFA|SLC9A3R1|YAP1|FERMT2|ZDHHC21	-4.1	MyList
GO Biological Processes	19	GO:0007346	regulation of mitotic cell cycle	19_GO:0050789 regulation of biological process	-6	2.3	5.6	30198	517	971	39	4	0.63	25|351|440|996|998|1022|1026|1499|3553|3624|4331|5087|5155|6198|7325|7756|8877|9368|10217|10419|10457|11331|23411|23476|23513|29086|51339|51347|51696|55159|55193|55726|55920|57026|57551|64682|80169|84101|140609	ABL1|APP|ASNS|CDC27|CDC42|CDK7|CDKN1A|CTNNB1|IL1B|INHBA|MNAT1|PBX1|PDGFB|RPS6KB1|UBE2E2|ZNF207|SPHK1|SLC9A3R1|CTDSPL|PRMT5|GPNMB|PHB2|SIRT1|BRD4|SCRIB|BABAM1|DACT1|TAOK3|HECA|RFWD3|PBRM1|INTS13|RCC2|PDXP|TAOK1|ANAPC1|CTC1|USP44|NEK7	-4.1	MyList
GO Biological Processes	19	GO:0044703	multi-organism reproductive process	19_GO:0022414 reproductive process	-6	3.4	6.1	30198	190	971	21	2.2	0.47	113|133|682|824|1508|3485|3553|3976|4318|5066|5125|5228|5270|5724|5737|5743|6696|7005|7048|8614|10935	ADCY7|ADM|BSG|CAPN2|CTSB|IGFBP2|IL1B|LIF|MMP9|PAM|PCSK5|PGF|SERPINE2|PTAFR|PTGFR|PTGS2|SPP1|TEAD3|TGFBR2|STC2|PRDX3	-4.1	MyList
GO Biological Processes	19	GO:0043632	modification-dependent macromolecule catabolic process	19_GO:0008152 metabolic process	-6	2.3	5.6	30198	578	971	42	4.3	0.65	996|997|1499|3300|5682|5718|6049|6907|7323|7375|8878|9112|9320|9575|9709|9736|23411|25897|27243|29979|54467|54476|54602|54778|55658|55819|56957|57674|64682|79176|80232|83590|84101|84132|84640|89853|90637|124997|127544|130507|201595|339745	CDC27|CDC34|CTNNB1|DNAJB2|PSMA1|PSMD12|RNF6|TBL1X|UBE2D3|USP4|SQSTM1|MTA1|TRIP12|CLOCK|HERPUD1|USP34|SIRT1|RNF19A|CHMP2A|UBQLN1|ANKIB1|RNF216|NDFIP2|RNF111|RNF126|RNF130|OTUD7B|RNF213|ANAPC1|FBXL15|WDR26|TMUB1|USP44|USP42|USP38|MVB12B|ZFAND2A|WDR81|RNF19B|UBR3|STT3B|SPOPL	-4.1	MyList
GO Biological Processes	19	GO:0030834	regulation of actin filament depolymerization	19_GO:0050789 regulation of biological process	-6	6.3	7.2	30198	54	971	11	1.1	0.34	118|832|2039|2059|2934|5290|5341|6710|6711|6840|57026	ADD1|CAPZB|DMTN|EPS8|GSN|PIK3CA|PLEK|SPTB|SPTBN1|SVIL|PDXP	-4.1	MyList
GO Biological Processes	19	GO:0010817	regulation of hormone levels	19_GO:0065007 biological regulation	-6	2.4	5.6	30198	498	971	38	3.9	0.62	133|405|1374|1508|1513|2697|3416|3553|3569|3624|3976|4087|4089|5125|5447|5468|5581|5991|6338|6352|6566|6696|6934|8614|9249|9575|10312|26056|51762|51768|55088|56603|64855|84522|117247|259307|283849|399979	ADM|ARNT|CPT1A|CTSB|CTSK|GJA1|IDE|IL1B|IL6|INHBA|LIF|SMAD2|SMAD4|PCSK5|POR|PPARG|PRKCE|RFX3|SCNN1B|CCL5|SLC16A1|SPP1|TCF7L2|STC2|DHRS3|CLOCK|TCIRG1|RAB11FIP5|RAB8B|TM7SF3|CCDC186|CYP26B1|NIBAN2|JAGN1|SLC16A10|IL4I1|EXOC3L1|SNX19	-4.1	MyList
GO Biological Processes	19	GO:0050863	regulation of T cell activation	19_GO:0002376 immune system process	-6	2.6	5.8	30198	364	971	31	3.2	0.56	25|861|944|961|1499|2534|3142|3485|3553|3569|3659|4004|4192|5290|5573|6352|7037|7048|8546|10457|10892|11035|11148|23513|27242|51043|55193|56603|57178|80149|259307	ABL1|RUNX1|TNFSF8|CD47|CTNNB1|FYN|HLX|IGFBP2|IL1B|IL6|IRF1|LMO1|MDK|PIK3CA|PRKAR1A|CCL5|TFRC|TGFBR2|AP3B1|GPNMB|MALT1|RIPK3|HHLA2|SCRIB|TNFRSF21|ZBTB7B|PBRM1|CYP26B1|ZMIZ1|ZC3H12A|IL4I1	-4.1	MyList
GO Biological Processes	19	GO:1902905	positive regulation of supramolecular fiber organization	19_GO:0048518 positive regulation of biological process	-6	3.6	6.2	30198	175	971	20	2.1	0.46	25|351|402|961|998|1440|2934|5341|5581|5829|6376|7016|7168|10163|10411|10979|11346|23116|23580|57026	ABL1|APP|ARL2|CD47|CDC42|CSF3|GSN|PLEK|PRKCE|PXN|CX3CL1|TESK1|TPM1|WASF2|RAPGEF3|FERMT2|SYNPO|TOGARAM1|CDC42EP4|PDXP	-4.1	MyList
GO Biological Processes	19	GO:0030098	lymphocyte differentiation	19_GO:0002376 immune system process	-6	3	5.9	30198	257	971	25	2.6	0.51	25|578|944|1015|1499|3516|3569|3570|3659|3688|4853|5087|5316|5450|8503|9759|10312|10892|11035|26022|27086|51043|55846|57580|653519	ABL1|BAK1|TNFSF8|CDH17|CTNNB1|RBPJ|IL6|IL6R|IRF1|ITGB1|NOTCH2|PBX1|PKNOX1|POU2AF1|PIK3R3|HDAC4|TCIRG1|MALT1|RIPK3|TMEM98|FOXP1|ZBTB7B|ITFG2|PREX1|GPR89A	-4.1	MyList
GO Biological Processes	19	GO:1902106	negative regulation of leukocyte differentiation	19_GO:0002376 immune system process	-6	4.5	6.5	30198	103	971	15	1.5	0.4	861|1499|2624|3142|3624|3659|4192|4982|7099|7130|10234|10272|10401|51043|80149	RUNX1|CTNNB1|GATA2|HLX|INHBA|IRF1|MDK|TNFRSF11B|TLR4|TNFAIP6|LRRC17|FSTL3|PIAS3|ZBTB7B|ZC3H12A	-4.1	MyList
GO Biological Processes	19	GO:0060606	tube closure	19_GO:0032502 developmental process	-6	4.8	6.6	30198	90	971	14	1.4	0.38	25|133|1856|2909|4522|6201|6497|6768|7040|8321|10427|23513|23654|84678	ABL1|ADM|DVL2|ARHGAP35|MTHFD1|RPS7|SKI|ST14|TGFB1|FZD1|SEC24B|SCRIB|PLXNB2|KDM2B	-4.1	MyList
GO Biological Processes	19	GO:0045017	glycerolipid biosynthetic process	19_GO:0008152 metabolic process	-6	3.2	6	30198	224	971	23	2.4	0.49	5281|5290|5298|5321|8503|8733|8760|8835|8898|9107|9663|9807|9926|10555|23167|23396|25979|54872|55697|57217|80271|84803|253558	PIGF|PIK3CA|PI4KB|PLA2G4A|PIK3R3|GPAA1|CDS2|SOCS2|MTMR2|MTMR6|LPIN2|IP6K1|LPGAT1|AGPAT2|EFR3A|PIP5K1C|DHRS7B|PIGG|VAC14|TTC7A|ITPKC|GPAT3|LCLAT1	-4.1	MyList
GO Biological Processes	19	GO:0007507	heart development	19_GO:0032502 developmental process	-5.9	2.3	5.6	30198	541	971	40	4.1	0.64	133|162|775|998|1026|1281|1499|1856|2263|2697|3516|3688|4000|4087|4089|4209|4331|4522|4853|5066|5125|5155|5573|6196|6464|6546|7040|7048|7168|7422|8321|8572|9249|9260|10413|10427|23462|55717|57142|57178	ADM|AP1B1|CACNA1C|CDC42|CDKN1A|COL3A1|CTNNB1|DVL2|FGFR2|GJA1|RBPJ|ITGB1|LMNA|SMAD2|SMAD4|MEF2D|MNAT1|MTHFD1|NOTCH2|PAM|PCSK5|PDGFB|PRKAR1A|RPS6KA2|SHC1|SLC8A1|TGFB1|TGFBR2|TPM1|VEGFA|FZD1|PDLIM4|DHRS3|PDLIM7|YAP1|SEC24B|HEY1|WDR11|RTN4|ZMIZ1	-4	MyList
Canonical Pathways	11	M276	PID FGF PATHWAY		-5.9	6.2	7.1	30198	55	971	11	1.1	0.34	1500|2263|2264|3082|4318|5170|5290|6195|6464|6696|10298	CTNND1|FGFR2|FGFR4|HGF|MMP9|PDPK1|PIK3CA|RPS6KA1|SHC1|SPP1|PAK4	-4	MyList
GO Biological Processes	19	GO:1901880	negative regulation of protein depolymerization	19_GO:0048519 negative regulation of biological process	-5.9	5.7	6.9	30198	66	971	12	1.2	0.35	118|832|2039|2059|2934|5290|6710|6711|6840|23122|57551|146057	ADD1|CAPZB|DMTN|EPS8|GSN|PIK3CA|SPTB|SPTBN1|SVIL|CLASP2|TAOK1|TTBK2	-4	MyList
GO Biological Processes	19	GO:0035148	tube formation	19_GO:0032502 developmental process	-5.9	3.8	6.3	30198	146	971	18	1.9	0.43	25|133|1499|1856|1896|2263|2909|4522|6201|6497|6768|7040|7422|8321|10427|23513|23654|84678	ABL1|ADM|CTNNB1|DVL2|EDA|FGFR2|ARHGAP35|MTHFD1|RPS7|SKI|ST14|TGFB1|VEGFA|FZD1|SEC24B|SCRIB|PLXNB2|KDM2B	-4	MyList
GO Biological Processes	19	GO:0007169	transmembrane receptor protein tyrosine kinase signaling pathway	19_GO:0023052 signaling	-5.9	2.5	5.7	30198	405	971	33	3.4	0.58	25|238|624|673|1123|1839|2049|2263|2264|2534|3082|3416|4318|4486|4803|5155|5170|5228|5290|5829|6464|7040|7074|7422|8503|8835|8997|9847|9961|10188|23433|81565|133396	ABL1|ALK|BDKRB2|BRAF|CHN1|HBEGF|EPHB3|FGFR2|FGFR4|FYN|HGF|IDE|MMP9|MST1R|NGF|PDGFB|PDPK1|PGF|PIK3CA|PXN|SHC1|TGFB1|TIAM1|VEGFA|PIK3R3|SOCS2|KALRN|C2CD5|MVP|TNK2|RHOQ|NDEL1|IL31RA	-4	MyList
GO Biological Processes	19	GO:0006954	inflammatory response	19_GO:0050896 response to stimulus	-5.9	2.3	5.5	30198	523	971	39	4	0.63	133|351|624|960|1893|3162|3516|3553|3569|3570|3688|4192|4615|4853|5724|5737|5743|6338|6351|6352|6364|6376|6696|7037|7040|7099|7130|8546|8877|9759|9867|10312|10318|25979|56603|57147|57410|80149|133396	ADM|APP|BDKRB2|CD44|ECM1|HMOX1|RBPJ|IL1B|IL6|IL6R|ITGB1|MDK|MYD88|NOTCH2|PTAFR|PTGFR|PTGS2|SCNN1B|CCL4|CCL5|CCL20|CX3CL1|SPP1|TFRC|TGFB1|TLR4|TNFAIP6|AP3B1|SPHK1|HDAC4|PJA2|TCIRG1|TNIP1|DHRS7B|CYP26B1|SCYL3|SCYL1|ZC3H12A|IL31RA	-4	MyList
GO Biological Processes	19	GO:0034614	cellular response to reactive oxygen species	19_GO:0050896 response to stimulus	-5.9	4.2	6.4	30198	118	971	16	1.6	0.41	25|358|388|1728|1894|2534|3569|4318|5829|7168|8877|10068|10645|10935|11035|23411	ABL1|AQP1|RHOB|NQO1|ECT2|FYN|IL6|MMP9|PXN|TPM1|SPHK1|IL18BP|CAMKK2|PRDX3|RIPK3|SIRT1	-4	MyList
WikiPathways	27	WP366	TGF-beta signaling pathway		-5.9	4	6.3	30198	133	971	17	1.8	0.42	351|998|1026|3371|3688|4087|4089|6464|6497|6711|7040|7048|7071|8462|10413|50855|54778	APP|CDC42|CDKN1A|TNC|ITGB1|SMAD2|SMAD4|SHC1|SKI|SPTBN1|TGFB1|TGFBR2|KLF10|KLF11|YAP1|PARD6A|RNF111	-4	MyList
GO Biological Processes	19	GO:0010970	transport along microtubule	19_GO:0051179 localization	-5.9	3.6	6.2	30198	162	971	19	2	0.44	320|351|667|998|1781|3831|8546|22906|23224|23299|23353|27067|54785|64837|81565|118426|166379|167691|388552	APBA1|APP|DST|CDC42|DYNC1I2|KLC1|AP3B1|TRAK1|SYNE2|BICD2|SUN1|STAU2|BORCS6|KLC2|NDEL1|BORCS5|BBS12|LCA5|BLOC1S3	-4	MyList
GO Biological Processes	19	GO:0034765	regulation of ion transmembrane transport	19_GO:0051179 localization	-5.9	2.3	5.5	30198	504	971	38	3.9	0.62	25|351|493|578|610|775|817|967|1193|2534|2669|2915|3688|3762|3778|4318|5142|5144|5170|5581|5724|6376|6546|6786|7220|7416|7871|9368|9472|10312|11331|25932|29979|54800|57620|124935|375611|653519	ABL1|APP|ATP2B4|BAK1|HCN2|CACNA1C|CAMK2D|CD63|CLIC2|FYN|GEM|GRM5|ITGB1|KCNJ5|KCNMA1|MMP9|PDE4B|PDE4D|PDPK1|PRKCE|PTAFR|CX3CL1|SLC8A1|STIM1|TRPC1|VDAC1|SLMAP|SLC9A3R1|AKAP6|TCIRG1|PHB2|CLIC4|UBQLN1|KLHL24|STIM2|SLC43A2|SLC26A5|GPR89A	-4	MyList
GO Biological Processes	19	GO:0031668	cellular response to extracellular stimulus	19_GO:0050896 response to stimulus	-5.9	3.1	5.9	30198	244	971	24	2.5	0.5	123|136|440|490|1026|1591|2074|2909|3162|3920|4654|4929|7071|8648|8735|10533|10631|23411|51422|55270|55846|80149|83667|167359	PLIN2|ADORA2B|ASNS|ATP2B1|CDKN1A|CYP24A1|ERCC6|ARHGAP35|HMOX1|LAMP2|MYOD1|NR4A2|KLF10|NCOA1|MYH13|ATG7|POSTN|SIRT1|PRKAG2|NUDT15|ITFG2|ZC3H12A|SESN2|NIM1K	-4	MyList
GO Biological Processes	19	GO:0010038	response to metal ion	19_GO:0050896 response to stimulus	-5.9	2.7	5.7	30198	351	971	30	3.1	0.56	113|118|351|358|673|682|817|1728|1894|2039|3162|3485|3778|4318|4331|4982|5066|5313|5743|6786|7037|7220|8893|10312|10397|22872|25932|51596|140609|375611	ADCY7|ADD1|APP|AQP1|BRAF|BSG|CAMK2D|NQO1|ECT2|DMTN|HMOX1|IGFBP2|KCNMA1|MMP9|MNAT1|TNFRSF11B|PAM|PKLR|PTGS2|STIM1|TFRC|TRPC1|EIF2B5|TCIRG1|NDRG1|SEC31A|CLIC4|CUTA|NEK7|SLC26A5	-4	MyList
GO Biological Processes	19	GO:0008361	regulation of cell size	19_GO:0065007 biological regulation	-5.8	3.5	6.1	30198	179	971	20	2.1	0.46	25|358|1185|1808|2055|3778|4803|5341|5802|6049|6696|7422|9368|10509|23111|23499|51393|57142|81565|375611	ABL1|AQP1|CLCN6|DPYSL2|CLN8|KCNMA1|NGF|PLEK|PTPRS|RNF6|SPP1|VEGFA|SLC9A3R1|SEMA4B|SPART|MACF1|TRPV2|RTN4|NDEL1|SLC26A5	-3.9	MyList
WikiPathways	27	WP4787	Osteoblast differentiation and related diseases		-5.8	4.1	6.3	30198	120	971	16	1.6	0.41	1499|2263|2264|3516|4089|4654|4853|5290|5468|5581|5583|7483|8321|8503|23462|81029	CTNNB1|FGFR2|FGFR4|RBPJ|SMAD4|MYOD1|NOTCH2|PIK3CA|PPARG|PRKCE|PRKCH|WNT9A|FZD1|PIK3R3|HEY1|WNT5B	-3.9	MyList
GO Biological Processes	19	GO:1901615	organic hydroxy compound metabolic process	19_GO:0008152 metabolic process	-5.8	2.4	5.5	30198	469	971	36	3.7	0.61	55|224|249|351|1508|1513|1591|1593|1728|2055|2820|3029|3069|3157|3417|3705|3939|4929|5153|5321|5724|6338|6646|7220|8877|8898|9249|9807|10941|51422|51573|56603|57026|80271|114883|117247	ACP3|ALDH3A2|ALPL|APP|CTSB|CTSK|CYP24A1|CYP27A1|NQO1|CLN8|GPD2|HAGH|HDLBP|HMGCS1|IDH1|ITPK1|LDHA|NR4A2|PDE1B|PLA2G4A|PTAFR|SCNN1B|SOAT1|TRPC1|SPHK1|MTMR2|DHRS3|IP6K1|UGT2A1|PRKAG2|GDE1|CYP26B1|PDXP|ITPKC|OSBPL9|SLC16A10	-3.9	MyList
WikiPathways	27	WP1403	AMP-activated protein kinase (AMPK) signaling		-5.8	5.5	6.8	30198	68	971	12	1.2	0.35	31|1026|1374|1994|5290|6198|8503|10645|51422|55437|84254|92335	ACACA|CDKN1A|CPT1A|ELAVL1|PIK3CA|RPS6KB1|PIK3R3|CAMKK2|PRKAG2|STRADB|CAMKK1|STRADA	-3.9	MyList
GO Biological Processes	19	GO:0006935	chemotaxis	19_GO:0040011 locomotion	-5.8	2.3	5.5	30198	506	971	38	3.9	0.62	351|682|1123|1808|1839|2049|2534|2909|3082|3553|3569|3570|3918|4089|4192|4853|5142|5155|5228|5361|5724|6351|6352|6364|6376|6729|7422|8997|10457|10509|10678|11313|23396|23513|23654|55740|57580|64855	APP|BSG|CHN1|DPYSL2|HBEGF|EPHB3|FYN|ARHGAP35|HGF|IL1B|IL6|IL6R|LAMC2|SMAD4|MDK|NOTCH2|PDE4B|PDGFB|PGF|PLXNA1|PTAFR|CCL4|CCL5|CCL20|CX3CL1|SRP54|VEGFA|KALRN|GPNMB|SEMA4B|B3GNT2|LYPLA2|PIP5K1C|SCRIB|PLXNB2|ENAH|PREX1|NIBAN2	-3.9	MyList
GO Biological Processes	19	GO:2000116	regulation of cysteine-type endopeptidase activity	19_GO:0008152 metabolic process	-5.8	3.1	5.9	30198	229	971	23	2.4	0.49	358|578|831|960|2534|2934|3082|3092|4255|4318|5447|5468|5743|6195|7422|8743|9966|10049|10399|10892|10935|23411|112399	AQP1|BAK1|CAST|CD44|FYN|GSN|HGF|HIP1|MGMT|MMP9|POR|PPARG|PTGS2|RPS6KA1|VEGFA|TNFSF10|TNFSF15|DNAJB6|RACK1|MALT1|PRDX3|SIRT1|EGLN3	-3.9	MyList
GO Biological Processes	19	GO:0042330	taxis	19_GO:0040011 locomotion	-5.8	2.3	5.5	30198	508	971	38	3.9	0.62	351|682|1123|1808|1839|2049|2534|2909|3082|3553|3569|3570|3918|4089|4192|4853|5142|5155|5228|5361|5724|6351|6352|6364|6376|6729|7422|8997|10457|10509|10678|11313|23396|23513|23654|55740|57580|64855	APP|BSG|CHN1|DPYSL2|HBEGF|EPHB3|FYN|ARHGAP35|HGF|IL1B|IL6|IL6R|LAMC2|SMAD4|MDK|NOTCH2|PDE4B|PDGFB|PGF|PLXNA1|PTAFR|CCL4|CCL5|CCL20|CX3CL1|SRP54|VEGFA|KALRN|GPNMB|SEMA4B|B3GNT2|LYPLA2|PIP5K1C|SCRIB|PLXNB2|ENAH|PREX1|NIBAN2	-3.9	MyList
GO Biological Processes	19	GO:0031331	positive regulation of cellular catabolic process	19_GO:0048518 positive regulation of biological process	-5.8	2.4	5.5	30198	450	971	35	3.6	0.6	351|405|863|1374|1453|3162|3300|3553|3569|5049|7416|9686|9698|9709|10399|10645|10658|23034|23411|25897|26137|29763|29979|51339|54467|80149|83667|85456|90637|91304|94241|127544|152503|205251|340719	APP|ARNT|CBFA2T3|CPT1A|CSNK1D|HMOX1|DNAJB2|IL1B|IL6|PAFAH1B2|VDAC1|VGLL4|PUM1|HERPUD1|RACK1|CAMKK2|CELF1|SAMD4A|SIRT1|RNF19A|ZBTB20|PACSIN3|UBQLN1|DACT1|ANKIB1|ZC3H12A|SESN2|TNKS1BP1|ZFAND2A|TMEM259|TP53INP1|RNF19B|SH3D19|MTLN|NANOS1	-3.9	MyList
GO Biological Processes	19	GO:0032496	response to lipopolysaccharide	19_GO:0044419 biological process involved in interspecies interaction between organisms	-5.8	2.7	5.7	30198	318	971	28	2.9	0.54	25|133|249|824|1440|2263|3553|3569|4615|4792|5142|5581|5724|5737|5743|6198|6352|7040|7099|10068|10270|10318|10417|10892|10935|27086|80149|90933	ABL1|ADM|ALPL|CAPN2|CSF3|FGFR2|IL1B|IL6|MYD88|NFKBIA|PDE4B|PRKCE|PTAFR|PTGFR|PTGS2|RPS6KB1|CCL5|TGFB1|TLR4|IL18BP|AKAP8|TNIP1|SPON2|MALT1|PRDX3|FOXP1|ZC3H12A|TRIM41	-3.9	MyList
Reactome Gene Sets	6	R-HSA-388396	GPCR downstream signalling		-5.8	2.2	5.4	30198	633	971	44	4.5	0.67	113|133|136|351|388|624|817|998|1839|1894|2778|2788|2915|3688|5136|5142|5144|5150|5153|5170|5290|5321|5573|5581|5583|5724|5737|5998|6195|6196|6351|6352|6364|6376|6464|7074|8503|8997|9170|10287|10645|57580|84254|134864	ADCY7|ADM|ADORA2B|APP|RHOB|BDKRB2|CAMK2D|CDC42|HBEGF|ECT2|GNAS|GNG7|GRM5|ITGB1|PDE1A|PDE4B|PDE4D|PDE7A|PDE1B|PDPK1|PIK3CA|PLA2G4A|PRKAR1A|PRKCE|PRKCH|PTAFR|PTGFR|RGS3|RPS6KA1|RPS6KA2|CCL4|CCL5|CCL20|CX3CL1|SHC1|TIAM1|PIK3R3|KALRN|LPAR2|RGS19|CAMKK2|PREX1|CAMKK1|TAAR1	-3.9	MyList
GO Biological Processes	19	GO:0033138	positive regulation of peptidyl-serine phosphorylation	19_GO:0048518 positive regulation of biological process	-5.8	4.4	6.3	30198	107	971	15	1.5	0.4	351|493|673|960|1440|3569|3976|4803|5290|5743|7037|7040|7422|10411|85456	APP|ATP2B4|BRAF|CD44|CSF3|IL6|LIF|NGF|PIK3CA|PTGS2|TFRC|TGFB1|VEGFA|RAPGEF3|TNKS1BP1	-3.9	MyList
GO Biological Processes	19	GO:1903707	negative regulation of hemopoiesis	19_GO:0002376 immune system process	-5.8	4.4	6.3	30198	107	971	15	1.5	0.4	861|1499|2624|3142|3624|3659|4192|4982|7099|7130|10234|10272|10401|51043|80149	RUNX1|CTNNB1|GATA2|HLX|INHBA|IRF1|MDK|TNFRSF11B|TLR4|TNFAIP6|LRRC17|FSTL3|PIAS3|ZBTB7B|ZC3H12A	-3.9	MyList
Reactome Gene Sets	6	R-HSA-1474244	Extracellular matrix organization		-5.7	2.8	5.7	30198	301	971	27	2.8	0.53	351|633|667|682|824|831|960|961|1281|1303|1508|1513|3371|3655|3688|3914|3918|4052|4053|4318|5155|5802|6696|7040|8573|9644|22795	APP|BGN|DST|BSG|CAPN2|CAST|CD44|CD47|COL3A1|COL12A1|CTSB|CTSK|TNC|ITGA6|ITGB1|LAMB3|LAMC2|LTBP1|LTBP2|MMP9|PDGFB|PTPRS|SPP1|TGFB1|CASK|SH3PXD2A|NID2	-3.9	MyList
KEGG Pathway	24	hsa05211	Renal cell carcinoma		-5.7	5.4	6.7	30198	69	971	12	1.2	0.35	405|673|998|1026|3082|5155|5290|7040|7422|8503|10298|112399	ARNT|BRAF|CDC42|CDKN1A|HGF|PDGFB|PIK3CA|TGFB1|VEGFA|PIK3R3|PAK4|EGLN3	-3.9	MyList
GO Biological Processes	19	GO:0030900	forebrain development	19_GO:0032502 developmental process	-5.8	2.6	5.6	30198	374	971	31	3.2	0.56	238|351|358|493|1141|1281|1499|2049|2263|2534|2624|2909|3516|3624|4192|4929|4967|6497|6546|8650|8893|23224|23353|23380|26468|57142|57178|80709|81565|84678|113246	ALK|APP|AQP1|ATP2B4|CHRNB2|COL3A1|CTNNB1|EPHB3|FGFR2|FYN|GATA2|ARHGAP35|RBPJ|INHBA|MDK|NR4A2|OGDH|SKI|SLC8A1|NUMB|EIF2B5|SYNE2|SUN1|SRGAP2|LHX6|RTN4|ZMIZ1|AKNA|NDEL1|KDM2B|C12orf57	-3.9	MyList
Reactome Gene Sets	6	R-HSA-6783783	Interleukin-10 signaling		-5.7	6.6	7	30198	47	971	10	1	0.32	1440|3553|3569|3976|5724|5743|6351|6352|6364|7850	CSF3|IL1B|IL6|LIF|PTAFR|PTGS2|CCL4|CCL5|CCL20|IL1R2	-3.8	MyList
GO Biological Processes	19	GO:0050670	regulation of lymphocyte proliferation	19_GO:0002376 immune system process	-5.7	3.1	5.8	30198	231	971	23	2.4	0.49	944|1026|1141|1499|3485|3553|3569|3659|4004|4615|5573|6352|7037|7048|7099|10457|11035|11148|23513|27242|51043|57181|259307	TNFSF8|CDKN1A|CHRNB2|CTNNB1|IGFBP2|IL1B|IL6|IRF1|LMO1|MYD88|PRKAR1A|CCL5|TFRC|TGFBR2|TLR4|GPNMB|RIPK3|HHLA2|SCRIB|TNFRSF21|ZBTB7B|SLC39A10|IL4I1	-3.9	MyList
GO Biological Processes	19	GO:0031663	lipopolysaccharide-mediated signaling pathway	19_GO:0044419 biological process involved in interspecies interaction between organisms	-5.7	7.6	7.3	30198	37	971	9	0.93	0.31	3553|4615|4792|5581|5724|6352|7040|7099|10892	IL1B|MYD88|NFKBIA|PRKCE|PTAFR|CCL5|TGFB1|TLR4|MALT1	-3.8	MyList
GO Biological Processes	19	GO:0044706	multi-multicellular organism process	19_GO:0032501 multicellular organismal process	-5.7	3.3	5.9	30198	199	971	21	2.2	0.47	113|133|682|824|1508|3485|3553|3976|4318|5066|5125|5228|5270|5724|5737|5743|6696|7005|7048|8614|10935	ADCY7|ADM|BSG|CAPN2|CTSB|IGFBP2|IL1B|LIF|MMP9|PAM|PCSK5|PGF|SERPINE2|PTAFR|PTGFR|PTGS2|SPP1|TEAD3|TGFBR2|STC2|PRDX3	-3.8	MyList
GO Biological Processes	19	GO:0007015	actin filament organization	19_GO:0009987 cellular process	-5.7	2.9	5.7	30198	267	971	25	2.6	0.51	25|118|388|832|998|1730|2039|2059|2934|3092|4642|5358|6840|7168|7170|8522|9844|55740|57026|57580|65108|79778|94134|283431|359845	ABL1|ADD1|RHOB|CAPZB|CDC42|DIAPH2|DMTN|EPS8|GSN|HIP1|MYO1D|PLS3|SVIL|TPM1|TPM3|GAS7|ELMO1|ENAH|PDXP|PREX1|MARCKSL1|MICALL2|ARHGAP12|GAS2L3|RFLNB	-3.8	MyList
GO Biological Processes	19	GO:1900024	regulation of substrate adhesion-dependent cell spreading	19_GO:0032502 developmental process	-5.7	5.9	6.8	30198	58	971	11	1.1	0.34	25|998|2039|3987|4192|7016|10630|10675|10979|55920|57580	ABL1|CDC42|DMTN|LIMS1|MDK|TESK1|PDPN|CSPG5|FERMT2|RCC2|PREX1	-3.8	MyList
Canonical Pathways	11	M81	PID CDC42 PATHWAY		-5.7	5.3	6.6	30198	70	971	12	1.2	0.35	673|998|1499|2059|5290|5581|6198|7074|10188|10298|50855|55740	BRAF|CDC42|CTNNB1|EPS8|PIK3CA|PRKCE|RPS6KB1|TIAM1|TNK2|PAK4|PARD6A|ENAH	-3.8	MyList
GO Biological Processes	19	GO:0014020	primary neural tube formation	19_GO:0032502 developmental process	-5.7	4.6	6.4	30198	95	971	14	1.4	0.38	25|133|1856|2909|4522|6201|6497|6768|7040|8321|10427|23513|23654|84678	ABL1|ADM|DVL2|ARHGAP35|MTHFD1|RPS7|SKI|ST14|TGFB1|FZD1|SEC24B|SCRIB|PLXNB2|KDM2B	-3.8	MyList
Reactome Gene Sets	6	R-HSA-8878159	Transcriptional regulation by RUNX3		-5.6	4.5	6.3	30198	96	971	14	1.4	0.38	861|1026|1499|3516|4089|5682|5718|6696|6934|7005|7040|9759|10413|55534	RUNX1|CDKN1A|CTNNB1|RBPJ|SMAD4|PSMA1|PSMD12|SPP1|TCF7L2|TEAD3|TGFB1|HDAC4|YAP1|MAML3	-3.8	MyList
GO Biological Processes	19	GO:0009896	positive regulation of catabolic process	19_GO:0048518 positive regulation of biological process	-5.7	2.3	5.4	30198	514	971	38	3.9	0.62	351|405|863|1374|1453|3162|3300|3416|3553|3569|5049|5581|7416|9686|9698|9709|10399|10533|10645|10658|23034|23411|25897|26137|29763|29979|51339|54467|80149|83667|85456|90637|91304|94241|127544|152503|205251|340719	APP|ARNT|CBFA2T3|CPT1A|CSNK1D|HMOX1|DNAJB2|IDE|IL1B|IL6|PAFAH1B2|PRKCE|VDAC1|VGLL4|PUM1|HERPUD1|RACK1|ATG7|CAMKK2|CELF1|SAMD4A|SIRT1|RNF19A|ZBTB20|PACSIN3|UBQLN1|DACT1|ANKIB1|ZC3H12A|SESN2|TNKS1BP1|ZFAND2A|TMEM259|TP53INP1|RNF19B|SH3D19|MTLN|NANOS1	-3.8	MyList
GO Biological Processes	19	GO:0032944	regulation of mononuclear cell proliferation	19_GO:0050789 regulation of biological process	-5.6	3.1	5.8	30198	234	971	23	2.4	0.49	944|1026|1141|1499|3485|3553|3569|3659|4004|4615|5573|6352|7037|7048|7099|10457|11035|11148|23513|27242|51043|57181|259307	TNFSF8|CDKN1A|CHRNB2|CTNNB1|IGFBP2|IL1B|IL6|IRF1|LMO1|MYD88|PRKAR1A|CCL5|TFRC|TGFBR2|TLR4|GPNMB|RIPK3|HHLA2|SCRIB|TNFRSF21|ZBTB7B|SLC39A10|IL4I1	-3.8	MyList
GO Biological Processes	19	GO:1903311	regulation of mRNA metabolic process	19_GO:0008152 metabolic process	-5.6	2.8	5.6	30198	305	971	27	2.8	0.53	904|1994|3181|4154|4615|4654|4857|6651|6733|9444|9588|9698|9704|10150|10250|10419|10492|10656|10657|10658|11052|23034|23543|55225|80149|85456|340719	CCNT1|ELAVL1|HNRNPA2B1|MBNL1|MYD88|MYOD1|NOVA1|SON|SRPK2|QKI|PRDX6|PUM1|DHX34|MBNL2|SRRM1|PRMT5|SYNCRIP|KHDRBS3|KHDRBS1|CELF1|CPSF6|SAMD4A|RBFOX2|RAVER2|ZC3H12A|TNKS1BP1|NANOS1	-3.8	MyList
GO Biological Processes	19	GO:0050770	regulation of axonogenesis	19_GO:0032502 developmental process	-5.6	3.6	6	30198	154	971	18	1.9	0.43	1123|2049|2909|4803|5361|5802|6049|6696|7074|7422|10090|10509|23111|23499|23654|51393|57142|81565	CHN1|EPHB3|ARHGAP35|NGF|PLXNA1|PTPRS|RNF6|SPP1|TIAM1|VEGFA|UST|SEMA4B|SPART|MACF1|PLXNB2|TRPV2|RTN4|NDEL1	-3.7	MyList
GO Biological Processes	19	GO:0051384	response to glucocorticoid	19_GO:0050896 response to stimulus	-5.6	3.8	6	30198	139	971	17	1.8	0.42	21|133|249|358|490|594|3485|3569|4192|4654|5066|5290|5447|5724|5743|6198|114907	ABCA3|ADM|ALPL|AQP1|ATP2B1|BCKDHB|IGFBP2|IL6|MDK|MYOD1|PAM|PIK3CA|POR|PTAFR|PTGS2|RPS6KB1|FBXO32	-3.7	MyList
Reactome Gene Sets	6	R-HSA-9013148	CDC42 GTPase cycle		-5.6	3.6	5.9	30198	155	971	18	1.9	0.43	998|1123|1894|2909|3895|7037|7074|9644|10298|23048|23380|23513|23580|50855|57580|79658|90627|124997	CDC42|CHN1|ECT2|ARHGAP35|KTN1|TFRC|TIAM1|SH3PXD2A|PAK4|FNBP1|SRGAP2|SCRIB|CDC42EP4|PARD6A|PREX1|ARHGAP10|STARD13|WDR81	-3.7	MyList
WikiPathways	27	WP4806	EGFR tyrosine kinase inhibitor resistance		-5.6	4.8	6.4	30198	84	971	13	1.3	0.37	673|2263|3082|3569|3570|5155|5170|5290|6198|6464|7422|8503|9470	BRAF|FGFR2|HGF|IL6|IL6R|PDGFB|PDPK1|PIK3CA|RPS6KB1|SHC1|VEGFA|PIK3R3|EIF4E2	-3.7	MyList
GO Biological Processes	19	GO:1904062	regulation of cation transmembrane transport	19_GO:0051179 localization	-5.6	2.5	5.5	30198	381	971	31	3.2	0.56	25|351|493|578|610|775|817|967|1193|2534|2669|3688|4318|5142|5144|5170|5581|6376|6546|6786|7220|7416|7871|9368|9472|10312|11331|29979|54800|57620|124935	ABL1|APP|ATP2B4|BAK1|HCN2|CACNA1C|CAMK2D|CD63|CLIC2|FYN|GEM|ITGB1|MMP9|PDE4B|PDE4D|PDPK1|PRKCE|CX3CL1|SLC8A1|STIM1|TRPC1|VDAC1|SLMAP|SLC9A3R1|AKAP6|TCIRG1|PHB2|UBQLN1|KLHL24|STIM2|SLC43A2	-3.7	MyList
GO Biological Processes	19	GO:0045936	negative regulation of phosphate metabolic process	19_GO:0048519 negative regulation of biological process	-5.6	2.4	5.4	30198	440	971	34	3.5	0.59	25|578|624|863|978|1026|2039|3082|3553|3624|5144|5155|5170|5341|5468|5573|6546|7016|7040|9043|9759|9961|10217|10399|10935|23141|23411|27342|50855|51422|55861|56288|79007|80149	ABL1|BAK1|BDKRB2|CBFA2T3|CDA|CDKN1A|DMTN|HGF|IL1B|INHBA|PDE4D|PDGFB|PDPK1|PLEK|PPARG|PRKAR1A|SLC8A1|TESK1|TGFB1|SPAG9|HDAC4|MVP|CTDSPL|RACK1|PRDX3|ANKLE2|SIRT1|RABGEF1|PARD6A|PRKAG2|DBNDD2|PARD3|DBNDD1|ZC3H12A	-3.7	MyList
GO Biological Processes	19	GO:0042326	negative regulation of phosphorylation	19_GO:0048519 negative regulation of biological process	-5.6	2.5	5.5	30198	382	971	31	3.2	0.56	25|578|624|863|1026|2039|3082|3553|3624|5144|5170|5468|5573|6546|7016|7040|9043|9759|9961|10217|10399|10935|23141|23411|27342|50855|51422|55861|56288|79007|80149	ABL1|BAK1|BDKRB2|CBFA2T3|CDKN1A|DMTN|HGF|IL1B|INHBA|PDE4D|PDPK1|PPARG|PRKAR1A|SLC8A1|TESK1|TGFB1|SPAG9|HDAC4|MVP|CTDSPL|RACK1|PRDX3|ANKLE2|SIRT1|RABGEF1|PARD6A|PRKAG2|DBNDD2|PARD3|DBNDD1|ZC3H12A	-3.7	MyList
WikiPathways	27	WP4879	Overlap between signal transduction pathways contributing to LMNA laminopathies		-5.5	5.7	6.6	30198	60	971	11	1.1	0.34	1026|1499|1513|4000|4087|4654|4982|5468|6696|6934|7040	CDKN1A|CTNNB1|CTSK|LMNA|SMAD2|MYOD1|TNFRSF11B|PPARG|SPP1|TCF7L2|TGFB1	-3.7	MyList
Reactome Gene Sets	6	R-HSA-199992	trans-Golgi Network Vesicle Budding		-5.5	5.2	6.5	30198	72	971	12	1.2	0.35	162|351|2512|2804|4074|7037|8546|8905|9698|27243|152503|388552	AP1B1|APP|FTL|GOLGB1|M6PR|TFRC|AP3B1|AP1S2|PUM1|CHMP2A|SH3D19|BLOC1S3	-3.7	MyList
GO Biological Processes	19	GO:0044770	cell cycle phase transition	19_GO:0009987 cellular process	-5.5	3.5	5.9	30198	171	971	19	2	0.44	586|996|997|1026|2059|3688|4331|4863|6198|6873|8462|10270|10657|11113|23122|23476|27243|64682|79176	BCAT1|CDC27|CDC34|CDKN1A|EPS8|ITGB1|MNAT1|NPAT|RPS6KB1|TAF2|KLF11|AKAP8|KHDRBS1|CIT|CLASP2|BRD4|CHMP2A|ANAPC1|FBXL15	-3.7	MyList
GO Biological Processes	19	GO:0010563	negative regulation of phosphorus metabolic process	19_GO:0048519 negative regulation of biological process	-5.5	2.4	5.4	30198	441	971	34	3.5	0.59	25|578|624|863|978|1026|2039|3082|3553|3624|5144|5155|5170|5341|5468|5573|6546|7016|7040|9043|9759|9961|10217|10399|10935|23141|23411|27342|50855|51422|55861|56288|79007|80149	ABL1|BAK1|BDKRB2|CBFA2T3|CDA|CDKN1A|DMTN|HGF|IL1B|INHBA|PDE4D|PDGFB|PDPK1|PLEK|PPARG|PRKAR1A|SLC8A1|TESK1|TGFB1|SPAG9|HDAC4|MVP|CTDSPL|RACK1|PRDX3|ANKLE2|SIRT1|RABGEF1|PARD6A|PRKAG2|DBNDD2|PARD3|DBNDD1|ZC3H12A	-3.7	MyList
GO Biological Processes	19	GO:0070663	regulation of leukocyte proliferation	19_GO:0050789 regulation of biological process	-5.5	2.9	5.6	30198	255	971	24	2.5	0.5	944|1026|1141|1499|3485|3553|3569|3659|4004|4615|5573|6352|7037|7048|7099|10457|11035|11148|23513|27242|51043|57181|128506|259307	TNFSF8|CDKN1A|CHRNB2|CTNNB1|IGFBP2|IL1B|IL6|IRF1|LMO1|MYD88|PRKAR1A|CCL5|TFRC|TGFBR2|TLR4|GPNMB|RIPK3|HHLA2|SCRIB|TNFRSF21|ZBTB7B|SLC39A10|OCSTAMP|IL4I1	-3.7	MyList
GO Biological Processes	19	GO:0043281	regulation of cysteine-type endopeptidase activity involved in apoptotic process	19_GO:0008152 metabolic process	-5.5	3.2	5.8	30198	204	971	21	2.2	0.47	358|578|960|2934|3082|3092|4255|4318|5447|5468|5743|6195|7422|8743|9966|10049|10399|10892|10935|23411|112399	AQP1|BAK1|CD44|GSN|HGF|HIP1|MGMT|MMP9|POR|PPARG|PTGS2|RPS6KA1|VEGFA|TNFSF10|TNFSF15|DNAJB6|RACK1|MALT1|PRDX3|SIRT1|EGLN3	-3.7	MyList
WikiPathways	27	WP3932	Focal adhesion: PI3K-Akt-mTOR-signaling pathway		-5.5	2.7	5.5	30198	309	971	27	2.8	0.53	31|1026|1281|1440|1994|2263|2264|2788|3082|3371|3570|3655|3688|3914|3918|4803|5155|5170|5228|5290|5523|6198|6696|7422|9170|9470|92335	ACACA|CDKN1A|COL3A1|CSF3|ELAVL1|FGFR2|FGFR4|GNG7|HGF|TNC|IL6R|ITGA6|ITGB1|LAMB3|LAMC2|NGF|PDGFB|PDPK1|PGF|PIK3CA|PPP2R3A|RPS6KB1|SPP1|VEGFA|LPAR2|EIF4E2|STRADA	-3.7	MyList
GO Biological Processes	19	GO:0046474	glycerophospholipid biosynthetic process	19_GO:0008152 metabolic process	-5.5	3.2	5.8	30198	204	971	21	2.2	0.47	5281|5290|5298|5321|8503|8733|8760|8835|8898|9107|9807|10555|23167|23396|25979|54872|55697|57217|80271|84803|253558	PIGF|PIK3CA|PI4KB|PLA2G4A|PIK3R3|GPAA1|CDS2|SOCS2|MTMR2|MTMR6|IP6K1|AGPAT2|EFR3A|PIP5K1C|DHRS7B|PIGG|VAC14|TTC7A|ITPKC|GPAT3|LCLAT1	-3.7	MyList
KEGG Pathway	24	hsa04668	TNF signaling pathway		-5.5	4.2	6.1	30198	112	971	15	1.5	0.4	3553|3569|3659|3976|4318|4792|5290|5743|6352|6364|6376|7187|8503|11035|257397	IL1B|IL6|IRF1|LIF|MMP9|NFKBIA|PIK3CA|PTGS2|CCL5|CCL20|CX3CL1|TRAF3|PIK3R3|RIPK3|TAB3	-3.7	MyList
GO Biological Processes	19	GO:0046488	phosphatidylinositol metabolic process	19_GO:0008152 metabolic process	-5.5	3.6	5.9	30198	156	971	18	1.9	0.43	5281|5290|5298|5341|8503|8733|8835|8898|9107|9807|9926|23167|23396|54872|55697|57217|80271|253558	PIGF|PIK3CA|PI4KB|PLEK|PIK3R3|GPAA1|SOCS2|MTMR2|MTMR6|IP6K1|LPGAT1|EFR3A|PIP5K1C|PIGG|VAC14|TTC7A|ITPKC|LCLAT1	-3.7	MyList
GO Biological Processes	19	GO:1905475	regulation of protein localization to membrane	19_GO:0051179 localization	-5.5	3.4	5.8	30198	172	971	19	2	0.44	493|2039|2534|2934|3688|5170|5581|5583|6711|7040|7130|8650|8878|9847|10399|23433|64114|131578|221914	ATP2B4|DMTN|FYN|GSN|ITGB1|PDPK1|PRKCE|PRKCH|SPTBN1|TGFB1|TNFAIP6|NUMB|SQSTM1|C2CD5|RACK1|RHOQ|TMBIM1|LRRC15|GPC2	-3.7	MyList
KEGG Pathway	24	hsa04936	Alcoholic liver disease		-5.5	3.7	5.9	30198	142	971	17	1.8	0.42	31|51|224|1374|1499|3553|3569|4615|4792|6934|7099|7187|9663|10645|23411|51422|257397	ACACA|ACOX1|ALDH3A2|CPT1A|CTNNB1|IL1B|IL6|MYD88|NFKBIA|TCF7L2|TLR4|TRAF3|LPIN2|CAMKK2|SIRT1|PRKAG2|TAB3	-3.6	MyList
GO Biological Processes	19	GO:0030835	negative regulation of actin filament depolymerization	19_GO:0048519 negative regulation of biological process	-5.5	7.2	7	30198	39	971	9	0.93	0.31	118|832|2039|2059|2934|5290|6710|6711|6840	ADD1|CAPZB|DMTN|EPS8|GSN|PIK3CA|SPTB|SPTBN1|SVIL	-3.7	MyList
WikiPathways	27	WP4540	Hippo signaling regulation pathways		-5.5	4.4	6.2	30198	99	971	14	1.4	0.38	998|1012|1015|1499|2263|2264|2778|4087|5573|5581|5583|6934|7005|51422	CDC42|CDH13|CDH17|CTNNB1|FGFR2|FGFR4|GNAS|SMAD2|PRKAR1A|PRKCE|PRKCH|TCF7L2|TEAD3|PRKAG2	-3.6	MyList
WikiPathways	27	WP289	Myometrial relaxation and contraction pathways		-5.4	3.5	5.8	30198	158	971	18	1.9	0.43	113|133|817|2114|2697|2778|2788|3485|3553|3569|5142|5144|5573|5581|5583|5998|6546|10287	ADCY7|ADM|CAMK2D|ETS2|GJA1|GNAS|GNG7|IGFBP2|IL1B|IL6|PDE4B|PDE4D|PRKAR1A|PRKCE|PRKCH|RGS3|SLC8A1|RGS19	-3.6	MyList
GO Biological Processes	19	GO:0031589	cell-substrate adhesion	19_GO:0009987 cellular process	-5.5	3.3	5.8	30198	189	971	20	2.1	0.46	25|960|967|1281|1499|1896|2049|3655|3688|3914|5829|7074|8910|10420|10979|22795|23380|55698|55920|79778	ABL1|CD44|CD63|COL3A1|CTNNB1|EDA|EPHB3|ITGA6|ITGB1|LAMB3|PXN|TIAM1|SGCE|TESK2|FERMT2|NID2|SRGAP2|RADIL|RCC2|MICALL2	-3.6	MyList
GO Biological Processes	19	GO:0032233	positive regulation of actin filament bundle assembly	19_GO:0048518 positive regulation of biological process	-5.5	5.6	6.6	30198	61	971	11	1.1	0.34	25|961|998|5341|5829|6376|7016|7168|10411|10979|11346	ABL1|CD47|CDC42|PLEK|PXN|CX3CL1|TESK1|TPM1|RAPGEF3|FERMT2|SYNPO	-3.6	MyList
GO Biological Processes	19	GO:0050730	regulation of peptidyl-tyrosine phosphorylation	19_GO:0008152 metabolic process	-5.4	2.9	5.6	30198	258	971	24	2.5	0.5	25|351|960|1440|1839|1856|2039|2074|2534|2915|3082|3569|3570|3976|5155|5581|6352|6464|7040|7422|9961|10188|10399|133396	ABL1|APP|CD44|CSF3|HBEGF|DVL2|DMTN|ERCC6|FYN|GRM5|HGF|IL6|IL6R|LIF|PDGFB|PRKCE|CCL5|SHC1|TGFB1|VEGFA|MVP|TNK2|RACK1|IL31RA	-3.6	MyList
GO Biological Processes	19	GO:0030851	granulocyte differentiation	19_GO:0002376 immune system process	-5.4	9.9	7.6	30198	22	971	7	0.72	0.27	863|1440|2624|6729|8546|25979|84522	CBFA2T3|CSF3|GATA2|SRP54|AP3B1|DHRS7B|JAGN1	-3.6	MyList
Canonical Pathways	11	M7955	SIG INSULIN RECEPTOR PATHWAY IN CARDIAC MYOCYTES		-5.4	6.1	6.6	30198	51	971	10	1	0.32	998|5170|5290|6195|6196|6198|6464|23476|50855|56288	CDC42|PDPK1|PIK3CA|RPS6KA1|RPS6KA2|RPS6KB1|SHC1|BRD4|PARD6A|PARD3	-3.5	MyList
GO Biological Processes	19	GO:0030177	positive regulation of Wnt signaling pathway	19_GO:0023052 signaling	-5.4	3.7	5.9	30198	144	971	17	1.8	0.42	25|1453|1896|2263|3516|5495|6424|6497|6907|7040|9736|10413|23499|51339|81029|130612|252839	ABL1|CSNK1D|EDA|FGFR2|RBPJ|PPM1B|SFRP4|SKI|TBL1X|TGFB1|USP34|YAP1|MACF1|DACT1|WNT5B|TMEM198|TMEM9	-3.6	MyList
Reactome Gene Sets	6	R-HSA-556833	Metabolism of lipids		-5.3	2	5.1	30198	743	971	48	4.9	0.7	31|51|123|224|405|1149|1374|1591|1593|2760|2820|3157|5290|5298|5321|5468|5743|6907|8503|8648|8760|8877|8898|9107|9453|9575|9663|9926|10427|10555|22901|23396|25979|26063|27242|29841|50486|51129|51422|51573|55697|79642|80205|84803|114883|166929|253558|375775	ACACA|ACOX1|PLIN2|ALDH3A2|ARNT|CIDEA|CPT1A|CYP24A1|CYP27A1|GM2A|GPD2|HMGCS1|PIK3CA|PI4KB|PLA2G4A|PPARG|PTGS2|TBL1X|PIK3R3|NCOA1|CDS2|SPHK1|MTMR2|MTMR6|GGPS1|CLOCK|LPIN2|LPGAT1|SEC24B|AGPAT2|ARSG|PIP5K1C|DHRS7B|DECR2|TNFRSF21|GRHL1|G0S2|ANGPTL4|PRKAG2|GDE1|VAC14|ARSJ|CHD9|GPAT3|OSBPL9|SGMS2|LCLAT1|PNPLA7	-3.5	MyList
GO Biological Processes	19	GO:0007423	sensory organ development	19_GO:0032502 developmental process	-5.3	2.2	5.1	30198	555	971	39	4	0.63	490|493|578|775|1499|1856|2055|2070|2263|2624|2697|2909|3516|3624|4853|4867|5087|5316|6497|7048|7068|7422|7483|9368|9497|10312|10427|23513|25932|27067|54549|55084|56603|64093|81029|84678|113246|375611|388552	ATP2B1|ATP2B4|BAK1|CACNA1C|CTNNB1|DVL2|CLN8|EYA4|FGFR2|GATA2|GJA1|ARHGAP35|RBPJ|INHBA|NOTCH2|NPHP1|PBX1|PKNOX1|SKI|TGFBR2|THRB|VEGFA|WNT9A|SLC9A3R1|SLC4A7|TCIRG1|SEC24B|SCRIB|CLIC4|STAU2|SDK2|SOBP|CYP26B1|SMOC1|WNT5B|KDM2B|C12orf57|SLC26A5|BLOC1S3	-3.5	MyList
Reactome Gene Sets	6	R-HSA-9013404	RAC2 GTPase cycle		-5.3	4.6	6.2	30198	88	971	13	1.3	0.37	998|2909|3688|5290|7037|7074|8503|10163|10298|23141|23580|51347|57580	CDC42|ARHGAP35|ITGB1|PIK3CA|TFRC|TIAM1|PIK3R3|WASF2|PAK4|ANKLE2|CDC42EP4|TAOK3|PREX1	-3.5	MyList
GO Biological Processes	19	GO:0002683	negative regulation of immune system process	19_GO:0002376 immune system process	-5.4	2.4	5.3	30198	430	971	33	3.4	0.58	861|961|1281|1499|2534|2624|3142|3162|3598|3624|3659|4192|4982|5468|5573|5682|6376|7040|7099|7130|10234|10272|10401|10457|23513|27242|27342|51043|79671|80149|133396|259307|284467	RUNX1|CD47|COL3A1|CTNNB1|FYN|GATA2|HLX|HMOX1|IL13RA2|INHBA|IRF1|MDK|TNFRSF11B|PPARG|PRKAR1A|PSMA1|CX3CL1|TGFB1|TLR4|TNFAIP6|LRRC17|FSTL3|PIAS3|GPNMB|SCRIB|TNFRSF21|RABGEF1|ZBTB7B|NLRX1|ZC3H12A|IL31RA|IL4I1|TAFA3	-3.5	MyList
GO Biological Processes	19	GO:0072175	epithelial tube formation	19_GO:0032502 developmental process	-5.3	3.8	5.9	30198	130	971	16	1.6	0.41	25|133|1499|1856|2263|2909|4522|6201|6497|6768|7040|8321|10427|23513|23654|84678	ABL1|ADM|CTNNB1|DVL2|FGFR2|ARHGAP35|MTHFD1|RPS7|SKI|ST14|TGFB1|FZD1|SEC24B|SCRIB|PLXNB2|KDM2B	-3.5	MyList
KEGG Pathway	24	hsa04151	PI3K-Akt signaling pathway		-5.3	2.5	5.3	30198	354	971	29	3	0.55	1026|1440|2263|2264|2788|3082|3371|3569|3570|3655|3688|3914|3918|4170|4803|5155|5170|5228|5290|5523|6198|6696|7099|7422|8503|9170|9223|9470|9863	CDKN1A|CSF3|FGFR2|FGFR4|GNG7|HGF|TNC|IL6|IL6R|ITGA6|ITGB1|LAMB3|LAMC2|MCL1|NGF|PDGFB|PDPK1|PGF|PIK3CA|PPP2R3A|RPS6KB1|SPP1|TLR4|VEGFA|PIK3R3|LPAR2|MAGI1|EIF4E2|MAGI2	-3.5	MyList
GO Biological Processes	19	GO:0031960	response to corticosteroid	19_GO:0050896 response to stimulus	-5.3	3.5	5.7	30198	161	971	18	1.9	0.43	21|133|249|358|490|594|3485|3569|4192|4654|5066|5290|5447|5724|5743|6198|6338|114907	ABCA3|ADM|ALPL|AQP1|ATP2B1|BCKDHB|IGFBP2|IL6|MDK|MYOD1|PAM|PIK3CA|POR|PTAFR|PTGS2|RPS6KB1|SCNN1B|FBXO32	-3.5	MyList
GO Biological Processes	19	GO:1903169	regulation of calcium ion transmembrane transport	19_GO:0051179 localization	-5.3	3.3	5.7	30198	177	971	19	2	0.44	25|578|775|817|1193|2534|2669|5142|5144|5170|5581|6376|6546|6786|7220|7416|9472|29979|57620	ABL1|BAK1|CACNA1C|CAMK2D|CLIC2|FYN|GEM|PDE4B|PDE4D|PDPK1|PRKCE|CX3CL1|SLC8A1|STIM1|TRPC1|VDAC1|AKAP6|UBQLN1|STIM2	-3.5	MyList
GO Biological Processes	19	GO:0007566	embryo implantation	19_GO:0022414 reproductive process	-5.3	6.8	6.8	30198	41	971	9	0.93	0.31	682|3553|3976|4318|5125|5743|6696|7048|8614	BSG|IL1B|LIF|MMP9|PCSK5|PTGS2|SPP1|TGFBR2|STC2	-3.5	MyList
GO Biological Processes	19	GO:0022612	gland morphogenesis	19_GO:0032502 developmental process	-5.3	4.3	6	30198	102	971	14	1.4	0.38	998|1896|2263|3371|3569|4853|5324|5361|6195|7040|7048|9368|11331|23513	CDC42|EDA|FGFR2|TNC|IL6|NOTCH2|PLAG1|PLXNA1|RPS6KA1|TGFB1|TGFBR2|SLC9A3R1|PHB2|SCRIB	-3.5	MyList
GO Biological Processes	19	GO:0030902	hindbrain development	19_GO:0032502 developmental process	-5.3	3.6	5.8	30198	146	971	17	1.8	0.42	16|25|1152|1499|2624|3688|4192|4967|5270|8861|10427|23513|23543|25809|84678|146057|340719	AARS1|ABL1|CKB|CTNNB1|GATA2|ITGB1|MDK|OGDH|SERPINE2|LDB1|SEC24B|SCRIB|RBFOX2|TTLL1|KDM2B|TTBK2|NANOS1	-3.5	MyList
GO Biological Processes	19	GO:1901654	response to ketone	19_GO:0050896 response to stimulus	-5.3	3.2	5.6	30198	194	971	20	2.1	0.46	31|358|490|768|978|1728|5290|5447|5581|5724|5737|6198|6338|6696|7040|10270|10413|10631|55809|114907	ACACA|AQP1|ATP2B1|CA9|CDA|NQO1|PIK3CA|POR|PRKCE|PTAFR|PTGFR|RPS6KB1|SCNN1B|SPP1|TGFB1|AKAP8|YAP1|POSTN|TRERF1|FBXO32	-3.5	MyList
GO Biological Processes	19	GO:0051056	regulation of small GTPase mediated signal transduction	19_GO:0023052 signaling	-5.3	2.7	5.4	30198	299	971	26	2.7	0.52	25|1123|1124|1281|1894|2059|2909|3688|4803|4853|7074|8878|8997|9448|10144|23362|23380|27342|55103|55738|57580|79658|84253|90627|94134|440073	ABL1|CHN1|CHN2|COL3A1|ECT2|EPS8|ARHGAP35|ITGB1|NGF|NOTCH2|TIAM1|SQSTM1|KALRN|MAP4K4|FAM13A|PSD3|SRGAP2|RABGEF1|RALGPS2|ARFGAP1|PREX1|ARHGAP10|GARNL3|STARD13|ARHGAP12|IQSEC3	-3.5	MyList
WikiPathways	27	WP706	Sudden infant death syndrome (SIDS) susceptibility pathways		-5.3	3.5	5.7	30198	162	971	18	1.9	0.43	1141|1374|1390|1499|2624|2697|3553|3569|3570|4150|4791|4803|5087|5316|5573|6711|7068|7422	CHRNB2|CPT1A|CREM|CTNNB1|GATA2|GJA1|IL1B|IL6|IL6R|MAZ|NFKB2|NGF|PBX1|PKNOX1|PRKAR1A|SPTBN1|THRB|VEGFA	-3.5	MyList
GO Biological Processes	19	GO:0010975	regulation of neuron projection development	19_GO:0032502 developmental process	-5.3	2.4	5.2	30198	433	971	33	3.4	0.58	25|238|1123|1141|1523|2049|2534|2909|3082|3655|4192|4803|5361|5802|6049|6376|6696|7074|7422|8321|9762|9860|9863|10090|10509|23111|23499|23654|27067|51393|57142|81565|221914	ABL1|ALK|CHN1|CHRNB2|CUX1|EPHB3|FYN|ARHGAP35|HGF|ITGA6|MDK|NGF|PLXNA1|PTPRS|RNF6|CX3CL1|SPP1|TIAM1|VEGFA|FZD1|LZTS3|LRIG2|MAGI2|UST|SEMA4B|SPART|MACF1|PLXNB2|STAU2|TRPV2|RTN4|NDEL1|GPC2	-3.5	MyList
GO Biological Processes	19	GO:0044772	mitotic cell cycle phase transition	19_GO:0009987 cellular process	-5.3	3.5	5.7	30198	162	971	18	1.9	0.43	586|996|997|1026|2059|3688|4331|4863|6198|6873|8462|10657|11113|23122|23476|27243|64682|79176	BCAT1|CDC27|CDC34|CDKN1A|EPS8|ITGB1|MNAT1|NPAT|RPS6KB1|TAF2|KLF11|KHDRBS1|CIT|CLASP2|BRD4|CHMP2A|ANAPC1|FBXL15	-3.5	MyList
GO Biological Processes	19	GO:0016050	vesicle organization	19_GO:0009987 cellular process	-5.3	2.6	5.4	30198	318	971	27	2.8	0.53	162|523|1453|5270|6812|8291|8546|8615|8675|8878|8905|10427|10972|22872|22878|23325|27243|29091|29916|51112|51762|126003|203062|252839|388552|399979|440400	AP1B1|ATP6V1A|CSNK1D|SERPINE2|STXBP1|DYSF|AP3B1|USO1|STX16|SQSTM1|AP1S2|SEC24B|TMED10|SEC31A|TRAPPC8|WASHC4|CHMP2A|STXBP6|SNX11|TRAPPC12|RAB8B|TRAPPC5|TSNARE1|TMEM9|BLOC1S3|SNX19|RNASEK	-3.5	MyList
GO Biological Processes	19	GO:0030855	epithelial cell differentiation	19_GO:0032502 developmental process	-5.3	2.2	5.1	30198	576	971	40	4.1	0.64	25|998|1374|1499|1508|2263|2697|3516|4089|4255|4615|4853|5144|5155|5170|5468|5991|6768|7068|7348|7416|7422|8321|9368|9497|9863|10409|10411|10413|10427|10630|22862|23462|23513|25932|28999|51535|56603|81029|133396	ABL1|CDC42|CPT1A|CTNNB1|CTSB|FGFR2|GJA1|RBPJ|SMAD4|MGMT|MYD88|NOTCH2|PDE4D|PDGFB|PDPK1|PPARG|RFX3|ST14|THRB|UPK1B|VDAC1|VEGFA|FZD1|SLC9A3R1|SLC4A7|MAGI2|BASP1|RAPGEF3|YAP1|SEC24B|PDPN|FNDC3A|HEY1|SCRIB|CLIC4|KLF15|PPHLN1|CYP26B1|WNT5B|IL31RA	-3.5	MyList
Reactome Gene Sets	6	R-HSA-170834	Signaling by TGF-beta Receptor Complex		-5.3	4.5	6.1	30198	89	971	13	1.3	0.37	904|3688|4052|4053|4087|4089|6497|7040|7048|7323|50855|54778|56288	CCNT1|ITGB1|LTBP1|LTBP2|SMAD2|SMAD4|SKI|TGFB1|TGFBR2|UBE2D3|PARD6A|RNF111|PARD3	-3.5	MyList
GO Biological Processes	19	GO:1904036	negative regulation of epithelial cell apoptotic process	19_GO:0048519 negative regulation of biological process	-5.3	6	6.6	30198	52	971	10	1	0.32	25|831|2624|3162|4192|5170|6934|10298|10413|51129	ABL1|CAST|GATA2|HMOX1|MDK|PDPK1|TCF7L2|PAK4|YAP1|ANGPTL4	-3.5	MyList
KEGG Pathway	24	hsa05212	Pancreatic cancer		-5.3	4.9	6.2	30198	76	971	12	1.2	0.35	578|673|998|1026|4087|4089|5290|6198|7040|7048|7422|8503	BAK1|BRAF|CDC42|CDKN1A|SMAD2|SMAD4|PIK3CA|RPS6KB1|TGFB1|TGFBR2|VEGFA|PIK3R3	-3.5	MyList
GO Biological Processes	19	GO:0007018	microtubule-based movement	19_GO:0009987 cellular process	-5.3	2.5	5.3	30198	375	971	30	3.1	0.56	320|351|493|667|998|1781|3831|3895|4134|5991|8546|9368|10112|10126|22906|23224|23299|23353|25809|27067|54785|55726|64837|81565|81930|90990|118426|166379|167691|388552	APBA1|APP|ATP2B4|DST|CDC42|DYNC1I2|KLC1|KTN1|MAP4|RFX3|AP3B1|SLC9A3R1|KIF20A|DNAL4|TRAK1|SYNE2|BICD2|SUN1|TTLL1|STAU2|BORCS6|INTS13|KLC2|NDEL1|KIF18A|KIFC2|BORCS5|BBS12|LCA5|BLOC1S3	-3.5	MyList
KEGG Pathway	24	hsa05224	Breast cancer		-5.3	3.6	5.8	30198	147	971	17	1.8	0.42	578|673|1026|1499|1856|4791|4853|5290|6198|6464|6934|7483|8321|8503|8648|23462|81029	BAK1|BRAF|CDKN1A|CTNNB1|DVL2|NFKB2|NOTCH2|PIK3CA|RPS6KB1|SHC1|TCF7L2|WNT9A|FZD1|PIK3R3|NCOA1|HEY1|WNT5B	-3.5	MyList
GO Biological Processes	19	GO:0043242	negative regulation of protein-containing complex disassembly	19_GO:0048519 negative regulation of biological process	-5.3	4.9	6.2	30198	76	971	12	1.2	0.35	118|832|2039|2059|2934|5290|6710|6711|6840|23122|57551|146057	ADD1|CAPZB|DMTN|EPS8|GSN|PIK3CA|SPTB|SPTBN1|SVIL|CLASP2|TAOK1|TTBK2	-3.5	MyList
GO Biological Processes	19	GO:0120161	regulation of cold-induced thermogenesis	19_GO:0032501 multicellular organismal process	-5.3	3.6	5.8	30198	147	971	17	1.8	0.42	249|1149|2104|2697|2778|3516|4857|7099|7422|7840|9658|9807|25979|50486|51043|51393|79813	ALPL|CIDEA|ESRRG|GJA1|GNAS|RBPJ|NOVA1|TLR4|VEGFA|ALMS1|ZNF516|IP6K1|DHRS7B|G0S2|ZBTB7B|TRPV2|EHMT1	-3.5	MyList
GO Biological Processes	19	GO:0001841	neural tube formation	19_GO:0032502 developmental process	-5.3	4.2	6	30198	103	971	14	1.4	0.38	25|133|1856|2909|4522|6201|6497|6768|7040|8321|10427|23513|23654|84678	ABL1|ADM|DVL2|ARHGAP35|MTHFD1|RPS7|SKI|ST14|TGFB1|FZD1|SEC24B|SCRIB|PLXNB2|KDM2B	-3.5	MyList
GO Biological Processes	19	GO:0010717	regulation of epithelial to mesenchymal transition	19_GO:0032502 developmental process	-5.3	4.2	6	30198	103	971	14	1.4	0.38	1499|3553|3569|4087|4089|4192|6934|7040|7048|7074|10630|10979|23122|348262	CTNNB1|IL1B|IL6|SMAD2|SMAD4|MDK|TCF7L2|TGFB1|TGFBR2|TIAM1|PDPN|FERMT2|CLASP2|MCRIP1	-3.5	MyList
GO Biological Processes	19	GO:1900180	regulation of protein localization to nucleus	19_GO:0051179 localization	-5.3	3.8	5.8	30198	132	971	16	1.6	0.41	1894|2534|3976|4000|5743|7016|7037|7040|9818|10413|10979|26022|56957|80149|83593|83667	ECT2|FYN|LIF|LMNA|PTGS2|TESK1|TFRC|TGFB1|NUP58|YAP1|FERMT2|TMEM98|OTUD7B|ZC3H12A|RASSF5|SESN2	-3.5	MyList
GO Biological Processes	19	GO:0071456	cellular response to hypoxia	19_GO:0050896 response to stimulus	-5.3	3.8	5.8	30198	132	971	16	1.6	0.41	358|2030|3162|3516|4000|5468|5581|5743|6546|7422|8614|10397|11331|23411|29979|112399	AQP1|SLC29A1|HMOX1|RBPJ|LMNA|PPARG|PRKCE|PTGS2|SLC8A1|VEGFA|STC2|NDRG1|PHB2|SIRT1|UBQLN1|EGLN3	-3.5	MyList
GO Biological Processes	19	GO:0051249	regulation of lymphocyte activation	19_GO:0002376 immune system process	-5.2	2.2	5.1	30198	557	971	39	4	0.63	25|861|944|961|1026|1141|1499|2534|3142|3485|3553|3569|3624|3659|4004|4192|4615|5290|5573|6352|7037|7040|7048|7099|8546|10457|10892|11035|11148|23513|27242|51043|55193|56603|57178|57181|80149|259307|388552	ABL1|RUNX1|TNFSF8|CD47|CDKN1A|CHRNB2|CTNNB1|FYN|HLX|IGFBP2|IL1B|IL6|INHBA|IRF1|LMO1|MDK|MYD88|PIK3CA|PRKAR1A|CCL5|TFRC|TGFB1|TGFBR2|TLR4|AP3B1|GPNMB|MALT1|RIPK3|HHLA2|SCRIB|TNFRSF21|ZBTB7B|PBRM1|CYP26B1|ZMIZ1|SLC39A10|ZC3H12A|IL4I1|BLOC1S3	-3.5	MyList
GO Biological Processes	19	GO:0051091	positive regulation of DNA-binding transcription factor activity	19_GO:0008152 metabolic process	-5.2	2.8	5.4	30198	265	971	24	2.5	0.5	238|351|1440|1499|1856|1896|3553|3569|4615|5468|5583|6376|7037|7099|7422|8321|8877|9575|9759|10892|10935|11035|11331|90933	ALK|APP|CSF3|CTNNB1|DVL2|EDA|IL1B|IL6|MYD88|PPARG|PRKCH|CX3CL1|TFRC|TLR4|VEGFA|FZD1|SPHK1|CLOCK|HDAC4|MALT1|PRDX3|RIPK3|PHB2|TRIM41	-3.5	MyList
Reactome Gene Sets	6	R-HSA-9006936	Signaling by TGFB family members		-5.2	4	5.9	30198	118	971	15	1.5	0.4	904|3624|3688|4052|4053|4087|4089|6497|7040|7048|7323|10272|50855|54778|56288	CCNT1|INHBA|ITGB1|LTBP1|LTBP2|SMAD2|SMAD4|SKI|TGFB1|TGFBR2|UBE2D3|FSTL3|PARD6A|RNF111|PARD3	-3.4	MyList
GO Biological Processes	19	GO:0098609	cell-cell adhesion	19_GO:0009987 cellular process	-5.2	2.2	5.1	30198	537	971	38	3.9	0.62	682|960|961|1012|1015|1499|1500|2778|3553|3655|3688|3957|3987|4867|5097|5341|5802|6352|6376|6464|6793|6812|7048|10049|10298|10318|10630|22862|23396|23513|23654|29091|54549|54751|55591|57526|79414|83660	BSG|CD44|CD47|CDH13|CDH17|CTNNB1|CTNND1|GNAS|IL1B|ITGA6|ITGB1|LGALS2|LIMS1|NPHP1|PCDH1|PLEK|PTPRS|CCL5|CX3CL1|SHC1|STK10|STXBP1|TGFBR2|DNAJB6|PAK4|TNIP1|PDPN|FNDC3A|PIP5K1C|SCRIB|PLXNB2|STXBP6|SDK2|FBLIM1|VEZT|PCDH19|LRFN3|TLN2	-3.5	MyList
GO Biological Processes	19	GO:0002237	response to molecule of bacterial origin	19_GO:0044419 biological process involved in interspecies interaction between organisms	-5.2	2.6	5.3	30198	339	971	28	2.9	0.54	25|133|249|824|1440|2263|3553|3569|4615|4792|5142|5581|5724|5737|5743|6198|6352|7040|7099|10068|10270|10318|10417|10892|10935|27086|80149|90933	ABL1|ADM|ALPL|CAPN2|CSF3|FGFR2|IL1B|IL6|MYD88|NFKBIA|PDE4B|PRKCE|PTAFR|PTGFR|PTGS2|RPS6KB1|CCL5|TGFB1|TLR4|IL18BP|AKAP8|TNIP1|SPON2|MALT1|PRDX3|FOXP1|ZC3H12A|TRIM41	-3.4	MyList
Reactome Gene Sets	6	R-HSA-372790	Signaling by GPCR		-5.2	2	5	30198	708	971	46	4.7	0.68	113|133|136|351|388|624|817|998|1839|1894|2778|2788|2915|3688|5136|5142|5144|5150|5153|5170|5290|5321|5573|5581|5583|5724|5737|5998|6195|6196|6351|6352|6364|6376|6464|7074|7483|8321|8503|8997|9170|10287|10645|57580|84254|134864	ADCY7|ADM|ADORA2B|APP|RHOB|BDKRB2|CAMK2D|CDC42|HBEGF|ECT2|GNAS|GNG7|GRM5|ITGB1|PDE1A|PDE4B|PDE4D|PDE7A|PDE1B|PDPK1|PIK3CA|PLA2G4A|PRKAR1A|PRKCE|PRKCH|PTAFR|PTGFR|RGS3|RPS6KA1|RPS6KA2|CCL4|CCL5|CCL20|CX3CL1|SHC1|TIAM1|WNT9A|FZD1|PIK3R3|KALRN|LPAR2|RGS19|CAMKK2|PREX1|CAMKK1|TAAR1	-3.4	MyList
GO Biological Processes	19	GO:0090407	organophosphate biosynthetic process	19_GO:0008152 metabolic process	-5.2	2.2	5.1	30198	538	971	38	3.9	0.62	31|113|523|978|1152|2617|3157|4522|5281|5290|5298|5313|5321|5724|7040|8503|8733|8760|8835|8898|9107|9453|9807|9926|10555|22845|23167|23396|25979|51422|54872|55697|57217|57515|80271|84803|166929|253558	ACACA|ADCY7|ATP6V1A|CDA|CKB|GARS1|HMGCS1|MTHFD1|PIGF|PIK3CA|PI4KB|PKLR|PLA2G4A|PTAFR|TGFB1|PIK3R3|GPAA1|CDS2|SOCS2|MTMR2|MTMR6|GGPS1|IP6K1|LPGAT1|AGPAT2|DOLK|EFR3A|PIP5K1C|DHRS7B|PRKAG2|PIGG|VAC14|TTC7A|SERINC1|ITPKC|GPAT3|SGMS2|LCLAT1	-3.4	MyList
GO Biological Processes	19	GO:1900026	positive regulation of substrate adhesion-dependent cell spreading	19_GO:0032502 developmental process	-5.2	6.7	6.7	30198	42	971	9	0.93	0.31	25|998|2039|3987|4192|7016|10675|10979|57580	ABL1|CDC42|DMTN|LIMS1|MDK|TESK1|CSPG5|FERMT2|PREX1	-3.4	MyList
GO Biological Processes	19	GO:0050867	positive regulation of cell activation	19_GO:0048518 positive regulation of biological process	-5.2	2.3	5.1	30198	458	971	34	3.5	0.59	136|861|961|1026|1141|2534|2624|3142|3485|3553|3569|4192|4615|5290|5321|5341|5724|6195|6352|6812|7037|7040|7048|7099|8546|10892|11148|51043|55193|57178|57181|259307|284467|388552	ADORA2B|RUNX1|CD47|CDKN1A|CHRNB2|FYN|GATA2|HLX|IGFBP2|IL1B|IL6|MDK|MYD88|PIK3CA|PLA2G4A|PLEK|PTAFR|RPS6KA1|CCL5|STXBP1|TFRC|TGFB1|TGFBR2|TLR4|AP3B1|MALT1|HHLA2|ZBTB7B|PBRM1|ZMIZ1|SLC39A10|IL4I1|TAFA3|BLOC1S3	-3.4	MyList
GO Biological Processes	19	GO:0006473	protein acetylation	19_GO:0008152 metabolic process	-5.2	3.5	5.7	30198	149	971	17	1.8	0.42	4297|4654|5447|6873|8464|8648|8861|8877|9575|23411|23774|26151|51105|51230|57634|64769|80218	KMT2A|MYOD1|POR|TAF2|SUPT3H|NCOA1|LDB1|SPHK1|CLOCK|SIRT1|BRD1|NAT9|PHF20L1|PHF20|EP400|MEAF6|NAA50	-3.4	MyList
GO Biological Processes	19	GO:0031099	regeneration	19_GO:0032502 developmental process	-5.2	3.5	5.7	30198	149	971	17	1.8	0.42	133|578|861|1026|1374|2697|3082|3162|3371|3569|4192|4654|5228|7048|10413|10419|10675	ADM|BAK1|RUNX1|CDKN1A|CPT1A|GJA1|HGF|HMOX1|TNC|IL6|MDK|MYOD1|PGF|TGFBR2|YAP1|PRMT5|CSPG5	-3.4	MyList
GO Biological Processes	19	GO:0062013	positive regulation of small molecule metabolic process	19_GO:0048518 positive regulation of biological process	-5.2	3.5	5.7	30198	149	971	17	1.8	0.42	133|136|351|405|1374|2023|3553|5447|5468|5581|5724|5743|9926|23411|26137|205251|648791	ADM|ADORA2B|APP|ARNT|CPT1A|ENO1|IL1B|POR|PPARG|PRKCE|PTAFR|PTGS2|LPGAT1|SIRT1|ZBTB20|MTLN|PPP1R3G	-3.4	MyList
GO Biological Processes	19	GO:0051648	vesicle localization	19_GO:0051179 localization	-5.2	3.3	5.6	30198	181	971	19	2	0.44	1453|1499|4642|7016|8546|8615|10312|10972|22878|22906|23122|23513|51112|55088|55717|81565|126003|388552|474384	CSNK1D|CTNNB1|MYO1D|TESK1|AP3B1|USO1|TCIRG1|TMED10|TRAPPC8|TRAK1|CLASP2|SCRIB|TRAPPC12|CCDC186|WDR11|NDEL1|TRAPPC5|BLOC1S3|F8A3	-3.4	MyList
GO Biological Processes	19	GO:0010715	regulation of extracellular matrix disassembly	19_GO:0050789 regulation of biological process	-5.2	12	7.8	30198	16	971	6	0.62	0.25	2191|2264|3569|7040|10630|23122	FAP|FGFR4|IL6|TGFB1|PDPN|CLASP2	-3.4	MyList
GO Biological Processes	19	GO:0055065	metal ion homeostasis	19_GO:0065007 biological regulation	-5.2	2.4	5.2	30198	399	971	31	3.2	0.56	249|351|490|493|523|578|817|2132|2512|2915|3162|3778|4089|6338|6352|6546|6786|7037|7220|8546|8614|9709|10312|10518|25769|26507|54805|57181|57217|57620|148867	ALPL|APP|ATP2B1|ATP2B4|ATP6V1A|BAK1|CAMK2D|EXT2|FTL|GRM5|HMOX1|KCNMA1|SMAD4|SCNN1B|CCL5|SLC8A1|STIM1|TFRC|TRPC1|AP3B1|STC2|HERPUD1|TCIRG1|CIB2|SLC24A2|CNNM1|CNNM2|SLC39A10|TTC7A|STIM2|SLC30A7	-3.4	MyList
GO Biological Processes	19	GO:0045471	response to ethanol	19_GO:0050896 response to stimulus	-5.2	3.9	5.8	30198	119	971	15	1.5	0.4	113|578|1141|1374|1440|1728|2059|2263|2534|4255|5581|6198|9962|10287|94241	ADCY7|BAK1|CHRNB2|CPT1A|CSF3|NQO1|EPS8|FGFR2|FYN|MGMT|PRKCE|RPS6KB1|SLC23A2|RGS19|TP53INP1	-3.4	MyList
GO Biological Processes	19	GO:0030510	regulation of BMP signaling pathway	19_GO:0023052 signaling	-5.2	4.1	5.9	30198	105	971	14	1.4	0.38	25|3516|4087|4089|4853|5468|6424|6497|7130|7323|8321|10272|23111|79176	ABL1|RBPJ|SMAD2|SMAD4|NOTCH2|PPARG|SFRP4|SKI|TNFAIP6|UBE2D3|FZD1|FSTL3|SPART|FBXL15	-3.4	MyList
Canonical Pathways	11	M5883	NABA SECRETED FACTORS		-5.1	2.5	5.2	30198	343	971	28	2.9	0.54	944|1440|1839|1896|3082|3553|3569|3624|3976|4192|4803|5155|5228|6351|6352|6364|6376|6424|7040|7422|7483|8743|9966|10272|51129|51162|81029|170591	TNFSF8|CSF3|HBEGF|EDA|HGF|IL1B|IL6|INHBA|LIF|MDK|NGF|PDGFB|PGF|CCL4|CCL5|CCL20|CX3CL1|SFRP4|TGFB1|VEGFA|WNT9A|TNFSF10|TNFSF15|FSTL3|ANGPTL4|EGFL7|WNT5B|S100Z	-3.4	MyList
GO Biological Processes	19	GO:0016570	histone modification	19_GO:0008152 metabolic process	-5.2	2.4	5.2	30198	400	971	31	3.2	0.56	1108|2070|2140|4297|4654|6873|6907|8464|8648|8861|9112|9575|9759|9869|10419|10432|23411|23774|29086|51105|51230|55809|57634|64769|79813|80218|84333|84678|84864|91748|221037	CHD4|EYA4|EYA3|KMT2A|MYOD1|TAF2|TBL1X|SUPT3H|NCOA1|LDB1|MTA1|CLOCK|HDAC4|SETDB1|PRMT5|RBM14|SIRT1|BRD1|BABAM1|PHF20L1|PHF20|TRERF1|EP400|MEAF6|EHMT1|NAA50|PCGF5|KDM2B|RIOX2|MIDEAS|JMJD1C	-3.4	MyList
GO Biological Processes	19	GO:1901653	cellular response to peptide	19_GO:0050896 response to stimulus	-5.1	2.7	5.3	30198	305	971	26	2.7	0.52	351|2534|2697|2915|3416|4929|5170|5290|5313|5447|5468|5829|6198|6338|6464|7099|8462|8503|8835|9663|9847|23433|28999|51762|81565|90933	APP|FYN|GJA1|GRM5|IDE|NR4A2|PDPK1|PIK3CA|PKLR|POR|PPARG|PXN|RPS6KB1|SCNN1B|SHC1|TLR4|KLF11|PIK3R3|SOCS2|LPIN2|C2CD5|RHOQ|KLF15|RAB8B|NDEL1|TRIM41	-3.4	MyList
GO Biological Processes	19	GO:0021799	cerebral cortex radially oriented cell migration	19_GO:0040011 locomotion	-5.1	7.5	6.9	30198	33	971	8	0.82	0.29	1499|23224|23353|23380|26468|57142|57178|81565	CTNNB1|SYNE2|SUN1|SRGAP2|LHX6|RTN4|ZMIZ1|NDEL1	-3.4	MyList
GO Biological Processes	19	GO:2000112	regulation of cellular macromolecule biosynthetic process	19_GO:0008152 metabolic process	-5.1	2.2	5	30198	564	971	39	4	0.63	16|351|1499|1839|1994|2915|3569|5724|6195|6198|6208|6311|6352|6646|6934|8662|8672|8861|8893|9444|9470|9698|9776|9811|10399|10492|10657|10658|23034|23654|26610|28969|80149|83667|83939|85456|192669|340719|648791	AARS1|APP|CTNNB1|HBEGF|ELAVL1|GRM5|IL6|PTAFR|RPS6KA1|RPS6KB1|RPS14|ATXN2|CCL5|SOAT1|TCF7L2|EIF3B|EIF4G3|LDB1|EIF2B5|QKI|EIF4E2|PUM1|ATG13|CTIF|RACK1|SYNCRIP|KHDRBS1|CELF1|SAMD4A|PLXNB2|ELP4|BZW2|ZC3H12A|SESN2|EIF2A|TNKS1BP1|AGO3|NANOS1|PPP1R3G	-3.4	MyList
GO Biological Processes	19	GO:0045670	regulation of osteoclast differentiation	19_GO:0002376 immune system process	-5.1	5.2	6.2	30198	66	971	11	1.1	0.34	1499|4853|4982|7071|7099|7130|10234|10272|10401|84293|128506	CTNNB1|NOTCH2|TNFRSF11B|KLF10|TLR4|TNFAIP6|LRRC17|FSTL3|PIAS3|PRXL2A|OCSTAMP	-3.4	MyList
GO Biological Processes	19	GO:0009743	response to carbohydrate	19_GO:0050896 response to stimulus	-5.1	3.2	5.5	30198	183	971	19	2	0.44	1728|2030|3553|4087|4089|5290|5313|5743|6196|6198|6546|6934|7048|8893|10399|26056|26137|55088|83667	NQO1|SLC29A1|IL1B|SMAD2|SMAD4|PIK3CA|PKLR|PTGS2|RPS6KA2|RPS6KB1|SLC8A1|TCF7L2|TGFBR2|EIF2B5|RACK1|RAB11FIP5|ZBTB20|CCDC186|SESN2	-3.4	MyList
GO Biological Processes	19	GO:0051781	positive regulation of cell division	19_GO:0048518 positive regulation of biological process	-5.1	4.4	5.9	30198	92	971	13	1.3	0.37	998|1894|2263|3553|4192|5155|5228|5581|6840|7040|7422|11113|201161	CDC42|ECT2|FGFR2|IL1B|MDK|PDGFB|PGF|PRKCE|SVIL|TGFB1|VEGFA|CIT|CENPV	-3.4	MyList
GO Biological Processes	19	GO:0032231	regulation of actin filament bundle assembly	19_GO:0050789 regulation of biological process	-5.1	4.1	5.8	30198	106	971	14	1.4	0.38	25|961|998|5341|5829|6376|7016|7168|7840|10163|10411|10979|11346|23122	ABL1|CD47|CDC42|PLEK|PXN|CX3CL1|TESK1|TPM1|ALMS1|WASF2|RAPGEF3|FERMT2|SYNPO|CLASP2	-3.4	MyList
KEGG Pathway	24	hsa01521	EGFR tyrosine kinase inhibitor resistance		-5.1	4.7	6	30198	79	971	12	1.2	0.35	673|2263|3082|3569|3570|5155|5290|6198|6464|7422|8503|9470	BRAF|FGFR2|HGF|IL6|IL6R|PDGFB|PIK3CA|RPS6KB1|SHC1|VEGFA|PIK3R3|EIF4E2	-3.3	MyList
Canonical Pathways	11	M66	PID MYC ACTIV PATHWAY		-5.1	4.7	6	30198	79	971	12	1.2	0.35	586|2023|3159|3308|3939|4089|4318|7037|8464|9112|10935|84864	BCAT1|ENO1|HMGA1|HSPA4|LDHA|SMAD4|MMP9|TFRC|SUPT3H|MTA1|PRDX3|RIOX2	-3.3	MyList
GO Biological Processes	19	GO:0007163	establishment or maintenance of cell polarity	19_GO:0009987 cellular process	-5.1	3.1	5.5	30198	200	971	20	2.1	0.46	358|388|667|998|2697|2909|3688|4000|4134|6351|9368|10090|10312|23122|23513|25932|50855|56288|56603|81565	AQP1|RHOB|DST|CDC42|GJA1|ARHGAP35|ITGB1|LMNA|MAP4|CCL4|SLC9A3R1|UST|TCIRG1|CLASP2|SCRIB|CLIC4|PARD6A|PARD3|CYP26B1|NDEL1	-3.3	MyList
GO Biological Processes	19	GO:0051962	positive regulation of nervous system development	19_GO:0032502 developmental process	-5.1	2.8	5.3	30198	270	971	24	2.5	0.5	1499|1523|2049|2915|3553|3569|3976|4192|4803|5270|5324|5361|5583|6376|7040|7074|7422|8650|10419|23499|23654|27067|51393|81565	CTNNB1|CUX1|EPHB3|GRM5|IL1B|IL6|LIF|MDK|NGF|SERPINE2|PLAG1|PLXNA1|PRKCH|CX3CL1|TGFB1|TIAM1|VEGFA|NUMB|PRMT5|MACF1|PLXNB2|STAU2|TRPV2|NDEL1	-3.3	MyList
GO Biological Processes	19	GO:0062012	regulation of small molecule metabolic process	19_GO:0008152 metabolic process	-5.1	2.5	5.2	30198	345	971	28	2.9	0.54	133|136|351|402|405|493|863|978|1196|1374|2023|2264|3553|5341|5447|5468|5581|5724|5743|9759|9926|23408|23411|26137|51422|83667|205251|648791	ADM|ADORA2B|APP|ARL2|ARNT|ATP2B4|CBFA2T3|CDA|CLK2|CPT1A|ENO1|FGFR4|IL1B|PLEK|POR|PPARG|PRKCE|PTAFR|PTGS2|HDAC4|LPGAT1|SIRT5|SIRT1|ZBTB20|PRKAG2|SESN2|MTLN|PPP1R3G	-3.3	MyList
WikiPathways	27	WP5144	NRP1-triggered signaling pathways in pancreatic cancer		-5.1	5.7	6.3	30198	55	971	10	1	0.32	1105|3082|4087|4089|4318|4791|5361|7040|7048|7422	CHD1|HGF|SMAD2|SMAD4|MMP9|NFKB2|PLXNA1|TGFB1|TGFBR2|VEGFA	-3.3	MyList
Canonical Pathways	11	M295	SIG PIP3 SIGNALING IN CARDIAC MYOCTES		-5.1	5.1	6.1	30198	67	971	11	1.1	0.34	998|5170|5290|6195|6196|6198|6464|10298|50855|56288|57580	CDC42|PDPK1|PIK3CA|RPS6KA1|RPS6KA2|RPS6KB1|SHC1|PAK4|PARD6A|PARD3|PREX1	-3.3	MyList
GO Biological Processes	19	GO:0008360	regulation of cell shape	19_GO:0032502 developmental process	-5.1	3.5	5.6	30198	152	971	17	1.8	0.42	388|2039|2059|2534|2909|5064|5361|7168|7422|9368|10630|10979|23433|23580|23654|54751|375611	RHOB|DMTN|EPS8|FYN|ARHGAP35|PALM|PLXNA1|TPM1|VEGFA|SLC9A3R1|PDPN|FERMT2|RHOQ|CDC42EP4|PLXNB2|FBLIM1|SLC26A5	-3.3	MyList
GO Biological Processes	19	GO:0010632	regulation of epithelial cell migration	19_GO:0040011 locomotion	-5.1	2.7	5.2	30198	290	971	25	2.6	0.51	25|388|493|1839|2624|3162|4318|5155|5170|5468|5581|5743|7040|7048|7422|9448|23122|23411|23499|27086|54453|57142|57608|80149|90627	ABL1|RHOB|ATP2B4|HBEGF|GATA2|HMOX1|MMP9|PDGFB|PDPK1|PPARG|PRKCE|PTGS2|TGFB1|TGFBR2|VEGFA|MAP4K4|CLASP2|SIRT1|MACF1|FOXP1|RIN2|RTN4|JCAD|ZC3H12A|STARD13	-3.3	MyList
GO Biological Processes	19	GO:0001667	ameboidal-type cell migration	19_GO:0040011 locomotion	-5	3.2	5.5	30198	185	971	19	2	0.44	25|998|1012|2191|3688|5290|5829|7016|7145|7422|8503|10163|10509|23380|28956|55698|90627|201161|340719	ABL1|CDC42|CDH13|FAP|ITGB1|PIK3CA|PXN|TESK1|TNS1|VEGFA|PIK3R3|WASF2|SEMA4B|SRGAP2|LAMTOR2|RADIL|STARD13|CENPV|NANOS1	-3.3	MyList
Reactome Gene Sets	6	R-HSA-6785807	Interleukin-4 and Interleukin-13 signaling		-5	4	5.8	30198	108	971	14	1.4	0.38	1026|3082|3162|3553|3569|3570|3598|3688|3976|4170|4318|5743|7040|7422	CDKN1A|HGF|HMOX1|IL1B|IL6|IL6R|IL13RA2|ITGB1|LIF|MCL1|MMP9|PTGS2|TGFB1|VEGFA	-3.3	MyList
GO Biological Processes	19	GO:0048568	embryonic organ development	19_GO:0032502 developmental process	-5	2.3	5.1	30198	445	971	33	3.4	0.58	133|405|998|1499|1856|2263|2624|2697|3142|3516|3976|4087|4297|4522|4853|5087|5125|5155|6768|7005|7040|7048|7422|8648|9368|10049|10413|10427|23462|23513|51645|55084|84678	ADM|ARNT|CDC42|CTNNB1|DVL2|FGFR2|GATA2|GJA1|HLX|RBPJ|LIF|SMAD2|KMT2A|MTHFD1|NOTCH2|PBX1|PCSK5|PDGFB|ST14|TEAD3|TGFB1|TGFBR2|VEGFA|NCOA1|SLC9A3R1|DNAJB6|YAP1|SEC24B|HEY1|SCRIB|PPIL1|SOBP|KDM2B	-3.3	MyList
GO Biological Processes	19	GO:0001838	embryonic epithelial tube formation	19_GO:0032502 developmental process	-5	3.8	5.7	30198	122	971	15	1.5	0.4	25|133|1499|1856|2909|4522|6201|6497|6768|7040|8321|10427|23513|23654|84678	ABL1|ADM|CTNNB1|DVL2|ARHGAP35|MTHFD1|RPS7|SKI|ST14|TGFB1|FZD1|SEC24B|SCRIB|PLXNB2|KDM2B	-3.3	MyList
WikiPathways	27	WP3668	Hypothesized pathways in pathogenesis of cardiovascular disease		-5	8.7	7	30198	25	971	7	0.72	0.27	4052|4053|4087|4089|6464|7048|10631	LTBP1|LTBP2|SMAD2|SMAD4|SHC1|TGFBR2|POSTN	-3.3	MyList
GO Biological Processes	19	GO:1904035	regulation of epithelial cell apoptotic process	19_GO:0050789 regulation of biological process	-5	4.3	5.8	30198	94	971	13	1.3	0.37	25|831|2624|2934|3162|3569|4192|5170|6424|6934|10298|10413|51129	ABL1|CAST|GATA2|GSN|HMOX1|IL6|MDK|PDPK1|SFRP4|TCF7L2|PAK4|YAP1|ANGPTL4	-3.3	MyList
GO Biological Processes	19	GO:0009612	response to mechanical stimulus	19_GO:0050896 response to stimulus	-5	3.1	5.4	30198	203	971	20	2.1	0.46	358|578|1185|1499|2534|2934|3485|3553|3659|4192|4615|4792|5270|5290|5743|6198|6546|7048|7099|375611	AQP1|BAK1|CLCN6|CTNNB1|FYN|GSN|IGFBP2|IL1B|IRF1|MDK|MYD88|NFKBIA|SERPINE2|PIK3CA|PTGS2|RPS6KB1|SLC8A1|TGFBR2|TLR4|SLC26A5	-3.3	MyList
GO Biological Processes	19	GO:0007565	female pregnancy	19_GO:0022414 reproductive process	-5	3.3	5.5	30198	170	971	18	1.9	0.43	113|133|682|824|1508|3485|3553|3976|4318|5066|5125|5228|5743|6696|7005|7048|8614|10935	ADCY7|ADM|BSG|CAPN2|CTSB|IGFBP2|IL1B|LIF|MMP9|PAM|PCSK5|PGF|PTGS2|SPP1|TEAD3|TGFBR2|STC2|PRDX3	-3.3	MyList
GO Biological Processes	19	GO:0070301	cellular response to hydrogen peroxide	19_GO:0050896 response to stimulus	-5	5	6.1	30198	68	971	11	1.1	0.34	25|358|388|1728|1894|2534|3569|8877|10068|11035|23411	ABL1|AQP1|RHOB|NQO1|ECT2|FYN|IL6|SPHK1|IL18BP|RIPK3|SIRT1	-3.3	MyList
GO Biological Processes	19	GO:0045862	positive regulation of proteolysis	19_GO:0048518 positive regulation of biological process	-5	2.4	5.1	30198	369	971	29	3	0.55	351|578|863|1453|2023|2264|2534|2934|3092|3300|3553|5468|8743|9709|9966|10318|10399|10892|23411|25897|29763|29979|54467|80149|90637|91304|112399|127544|152503	APP|BAK1|CBFA2T3|CSNK1D|ENO1|FGFR4|FYN|GSN|HIP1|DNAJB2|IL1B|PPARG|TNFSF10|HERPUD1|TNFSF15|TNIP1|RACK1|MALT1|SIRT1|RNF19A|PACSIN3|UBQLN1|ANKIB1|ZC3H12A|ZFAND2A|TMEM259|EGLN3|RNF19B|SH3D19	-3.2	MyList
GO Biological Processes	19	GO:0022409	positive regulation of cell-cell adhesion	19_GO:0048518 positive regulation of biological process	-5	2.6	5.2	30198	312	971	26	2.7	0.52	861|960|961|2039|2534|3142|3485|3553|3569|4192|5290|5724|6352|6376|7037|7048|8546|9223|10272|10630|10892|11148|51043|55193|57178|259307	RUNX1|CD44|CD47|DMTN|FYN|HLX|IGFBP2|IL1B|IL6|MDK|PIK3CA|PTAFR|CCL5|CX3CL1|TFRC|TGFBR2|AP3B1|MAGI1|FSTL3|PDPN|MALT1|HHLA2|ZBTB7B|PBRM1|ZMIZ1|IL4I1	-3.2	MyList
KEGG Pathway	24	hsa04010	MAPK signaling pathway		-5	2.6	5.2	30198	294	971	25	2.6	0.51	673|775|998|1846|1850|2263|2264|3082|3553|4615|4791|4803|5155|5228|5321|5495|6195|6196|7040|7048|7422|9448|25780|51347|57551	BRAF|CACNA1C|CDC42|DUSP4|DUSP8|FGFR2|FGFR4|HGF|IL1B|MYD88|NFKB2|NGF|PDGFB|PGF|PLA2G4A|PPM1B|RPS6KA1|RPS6KA2|TGFB1|TGFBR2|VEGFA|MAP4K4|RASGRP3|TAOK3|TAOK1	-3.2	MyList
GO Biological Processes	19	GO:0003015	heart process	19_GO:0032501 multicellular organismal process	-5	4	5.7	30198	109	971	14	1.4	0.38	775|817|998|2132|2534|2697|2934|3762|5144|5290|6196|6546|7168|10413	CACNA1C|CAMK2D|CDC42|EXT2|FYN|GJA1|GSN|KCNJ5|PDE4D|PIK3CA|RPS6KA2|SLC8A1|TPM1|YAP1	-3.2	MyList
GO Biological Processes	19	GO:0051650	establishment of vesicle localization	19_GO:0051179 localization	-5	3.3	5.4	30198	171	971	18	1.9	0.43	1453|1499|4642|7016|8546|10312|10972|22878|22906|23122|23513|51112|55088|55717|81565|126003|388552|474384	CSNK1D|CTNNB1|MYO1D|TESK1|AP3B1|TCIRG1|TMED10|TRAPPC8|TRAK1|CLASP2|SCRIB|TRAPPC12|CCDC186|WDR11|NDEL1|TRAPPC5|BLOC1S3|F8A3	-3.2	MyList
GO Biological Processes	19	GO:0016071	mRNA metabolic process	19_GO:0008152 metabolic process	-4.9	2.1	4.9	30198	617	971	41	4.2	0.65	351|3181|4154|4857|5468|6050|6651|6733|6873|7068|7375|8546|8648|9295|9444|9704|9811|10147|10150|10250|10419|10432|10492|10656|10657|10658|11052|23034|23248|23543|25980|50628|51645|56903|58490|80149|80153|84811|85456|192669|220988	APP|HNRNPA2B1|MBNL1|NOVA1|PPARG|RNH1|SON|SRPK2|TAF2|THRB|USP4|AP3B1|NCOA1|SRSF11|QKI|DHX34|CTIF|SUGP2|MBNL2|SRRM1|PRMT5|RBM14|SYNCRIP|KHDRBS3|KHDRBS1|CELF1|CPSF6|SAMD4A|RPRD2|RBFOX2|AAR2|GEMIN4|PPIL1|PAPOLB|RPRD1B|ZC3H12A|EDC3|BUD13|TNKS1BP1|AGO3|HNRNPA3	-3.2	MyList
GO Biological Processes	19	GO:0050878	regulation of body fluid levels	19_GO:0065007 biological regulation	-4.9	2.4	5.1	30198	371	971	29	3	0.55	133|358|1281|2030|2039|2132|2191|2697|2778|3569|3705|5066|5155|5270|5290|5341|5581|6338|6812|7035|7422|8546|8835|10630|29841|51043|56603|221037|388552	ADM|AQP1|COL3A1|SLC29A1|DMTN|EXT2|FAP|GJA1|GNAS|IL6|ITPK1|PAM|PDGFB|SERPINE2|PIK3CA|PLEK|PRKCE|SCNN1B|STXBP1|TFPI|VEGFA|AP3B1|SOCS2|PDPN|GRHL1|ZBTB7B|CYP26B1|JMJD1C|BLOC1S3	-3.2	MyList
GO Biological Processes	19	GO:0036294	cellular response to decreased oxygen levels	19_GO:0050896 response to stimulus	-4.9	3.6	5.5	30198	140	971	16	1.6	0.41	358|2030|3162|3516|4000|5468|5581|5743|6546|7422|8614|10397|11331|23411|29979|112399	AQP1|SLC29A1|HMOX1|RBPJ|LMNA|PPARG|PRKCE|PTGS2|SLC8A1|VEGFA|STC2|NDRG1|PHB2|SIRT1|UBQLN1|EGLN3	-3.2	MyList
GO Biological Processes	19	GO:0150116	regulation of cell-substrate junction organization	19_GO:0050789 regulation of biological process	-4.9	5	6	30198	69	971	11	1.1	0.34	25|2039|3987|7422|8861|9448|10979|23122|23499|28956|55920	ABL1|DMTN|LIMS1|VEGFA|LDB1|MAP4K4|FERMT2|CLASP2|MACF1|LAMTOR2|RCC2	-3.2	MyList
GO Biological Processes	19	GO:0051099	positive regulation of binding	19_GO:0065007 biological regulation	-4.9	3.3	5.4	30198	172	971	18	1.9	0.43	25|118|351|1193|1440|1499|3416|4318|4654|4803|5468|6497|6934|7040|7074|51339|64855|79618	ABL1|ADD1|APP|CLIC2|CSF3|CTNNB1|IDE|MMP9|MYOD1|NGF|PPARG|SKI|TCF7L2|TGFB1|TIAM1|DACT1|NIBAN2|HMBOX1	-3.2	MyList
WikiPathways	27	WP5055	Burn wound healing		-4.9	4	5.7	30198	110	971	14	1.4	0.38	2263|2264|3082|3371|3553|3569|3624|4318|4615|4792|7040|7099|7422|23476	FGFR2|FGFR4|HGF|TNC|IL1B|IL6|INHBA|MMP9|MYD88|NFKBIA|TGFB1|TLR4|VEGFA|BRD4	-3.2	MyList
GO Biological Processes	19	GO:0008283	cell population proliferation	19_GO:0009987 cellular process	-4.9	2.2	4.9	30198	492	971	35	3.6	0.6	25|578|861|1012|1281|1499|1856|2120|2191|2263|2534|2697|2804|3082|3162|3569|4089|4853|5573|6195|6376|7005|7099|8650|8878|10312|10413|10892|23513|23654|51646|80169|80709|81565|221927	ABL1|BAK1|RUNX1|CDH13|COL3A1|CTNNB1|DVL2|ETV6|FAP|FGFR2|FYN|GJA1|GOLGB1|HGF|HMOX1|IL6|SMAD4|NOTCH2|PRKAR1A|RPS6KA1|CX3CL1|TEAD3|TLR4|NUMB|SQSTM1|TCIRG1|YAP1|MALT1|SCRIB|PLXNB2|YPEL5|CTC1|AKNA|NDEL1|BRAT1	-3.2	MyList
GO Biological Processes	19	GO:0031058	positive regulation of histone modification	19_GO:0048518 positive regulation of biological process	-4.9	4	5.7	30198	110	971	14	1.4	0.38	1487|1499|2074|3553|3976|4000|4089|4297|7422|10270|23411|23476|51043|51230	CTBP1|CTNNB1|ERCC6|IL1B|LIF|LMNA|SMAD4|KMT2A|VEGFA|AKAP8|SIRT1|BRD4|ZBTB7B|PHF20	-3.2	MyList
WikiPathways	27	WP35	G protein signaling pathways		-4.9	4.2	5.7	30198	96	971	13	1.3	0.37	113|2778|2788|5136|5142|5144|5150|5153|5573|5581|5583|9472|10270	ADCY7|GNAS|GNG7|PDE1A|PDE4B|PDE4D|PDE7A|PDE1B|PRKAR1A|PRKCE|PRKCH|AKAP6|AKAP8	-3.2	MyList
GO Biological Processes	19	GO:0051693	actin filament capping	19_GO:0048519 negative regulation of biological process	-4.9	7.1	6.6	30198	35	971	8	0.82	0.29	118|832|2039|2059|2934|6710|6711|6840	ADD1|CAPZB|DMTN|EPS8|GSN|SPTB|SPTBN1|SVIL	-3.2	MyList
GO Biological Processes	19	GO:0060627	regulation of vesicle-mediated transport	19_GO:0051179 localization	-4.9	2.2	4.9	30198	535	971	37	3.8	0.61	25|136|320|961|967|998|1012|2624|3092|3162|3553|3598|5170|5724|6311|6424|6812|7422|8291|8573|8650|8877|8898|9847|9863|10188|10399|10675|23122|23513|27236|27243|27342|29091|29763|51762|55738	ABL1|ADORA2B|APBA1|CD47|CD63|CDC42|CDH13|GATA2|HIP1|HMOX1|IL1B|IL13RA2|PDPK1|PTAFR|ATXN2|SFRP4|STXBP1|VEGFA|DYSF|CASK|NUMB|SPHK1|MTMR2|C2CD5|MAGI2|TNK2|RACK1|CSPG5|CLASP2|SCRIB|ARFIP1|CHMP2A|RABGEF1|STXBP6|PACSIN3|RAB8B|ARFGAP1	-3.2	MyList
WikiPathways	27	WP4262	Breast cancer pathway		-4.9	3.4	5.4	30198	157	971	17	1.8	0.42	578|673|1026|1499|1856|4791|4853|5290|6198|6424|6464|6934|8321|8503|8648|23462|81029	BAK1|BRAF|CDKN1A|CTNNB1|DVL2|NFKB2|NOTCH2|PIK3CA|RPS6KB1|SFRP4|SHC1|TCF7L2|FZD1|PIK3R3|NCOA1|HEY1|WNT5B	-3.2	MyList
KEGG Pathway	24	hsa04390	Hippo signaling pathway		-4.9	3.4	5.4	30198	157	971	17	1.8	0.42	1453|1499|1856|4087|4089|6934|7005|7040|7048|7159|7483|8321|10413|23513|50855|56288|81029	CSNK1D|CTNNB1|DVL2|SMAD2|SMAD4|TCF7L2|TEAD3|TGFB1|TGFBR2|TP53BP2|WNT9A|FZD1|YAP1|SCRIB|PARD6A|PARD3|WNT5B	-3.2	MyList
GO Biological Processes	19	GO:0010212	response to ionizing radiation	19_GO:0050896 response to stimulus	-4.9	3.5	5.5	30198	141	971	16	1.6	0.41	388|578|1026|1196|1894|2074|2140|4255|9112|9575|10413|23411|29086|55159|85456|221927	RHOB|BAK1|CDKN1A|CLK2|ECT2|ERCC6|EYA3|MGMT|MTA1|CLOCK|YAP1|SIRT1|BABAM1|RFWD3|TNKS1BP1|BRAT1	-3.2	MyList
GO Biological Processes	19	GO:0140352	export from cell	19_GO:0051179 localization	-4.9	2.3	5	30198	433	971	32	3.3	0.57	21|133|162|320|490|2039|2697|3569|3624|4053|4074|4087|5125|5270|5341|6352|6546|6812|7127|10972|23396|23513|26056|29091|51762|55088|64855|84522|117247|283849|388552|399979	ABCA3|ADM|AP1B1|APBA1|ATP2B1|DMTN|GJA1|IL6|INHBA|LTBP2|M6PR|SMAD2|PCSK5|SERPINE2|PLEK|CCL5|SLC8A1|STXBP1|TNFAIP2|TMED10|PIP5K1C|SCRIB|RAB11FIP5|STXBP6|RAB8B|CCDC186|NIBAN2|JAGN1|SLC16A10|EXOC3L1|BLOC1S3|SNX19	-3.2	MyList
GO Biological Processes	19	GO:0043434	response to peptide hormone	19_GO:0050896 response to stimulus	-4.9	2.5	5	30198	354	971	28	2.9	0.54	133|682|1281|3416|4929|5170|5290|5313|5447|5468|5743|5829|6198|6338|6464|8503|8614|8835|8893|9663|9847|23411|23433|28999|51043|51762|81565|83667	ADM|BSG|COL3A1|IDE|NR4A2|PDPK1|PIK3CA|PKLR|POR|PPARG|PTGS2|PXN|RPS6KB1|SCNN1B|SHC1|PIK3R3|STC2|SOCS2|EIF2B5|LPIN2|C2CD5|SIRT1|RHOQ|KLF15|ZBTB7B|RAB8B|NDEL1|SESN2	-3.2	MyList
GO Biological Processes	19	GO:0010256	endomembrane system organization	19_GO:0009987 cellular process	-4.9	2.1	4.9	30198	536	971	37	3.8	0.61	162|523|998|1453|2804|4000|5270|6711|8291|8546|8615|8675|8878|8905|9368|9688|10397|10419|10972|11113|22872|22878|23122|23141|23325|23353|27243|29763|51112|57142|64225|81565|84522|252839|388552|399979|440400	AP1B1|ATP6V1A|CDC42|CSNK1D|GOLGB1|LMNA|SERPINE2|SPTBN1|DYSF|AP3B1|USO1|STX16|SQSTM1|AP1S2|SLC9A3R1|NUP93|NDRG1|PRMT5|TMED10|CIT|SEC31A|TRAPPC8|CLASP2|ANKLE2|WASHC4|SUN1|CHMP2A|PACSIN3|TRAPPC12|RTN4|ATL2|NDEL1|JAGN1|TMEM9|BLOC1S3|SNX19|RNASEK	-3.2	MyList
GO Biological Processes	19	GO:2000050	regulation of non-canonical Wnt signaling pathway	19_GO:0023052 signaling	-4.9	8.4	6.9	30198	26	971	7	0.72	0.27	25|1453|6424|7074|51339|57674|81029	ABL1|CSNK1D|SFRP4|TIAM1|DACT1|RNF213|WNT5B	-3.2	MyList
GO Biological Processes	19	GO:0006875	cellular metal ion homeostasis	19_GO:0065007 biological regulation	-4.9	2.6	5.1	30198	316	971	26	2.7	0.52	351|490|493|523|578|817|2512|2915|3162|3778|4089|6338|6352|6546|6786|7037|7220|8546|8614|9709|10312|25769|57181|57217|57620|148867	APP|ATP2B1|ATP2B4|ATP6V1A|BAK1|CAMK2D|FTL|GRM5|HMOX1|KCNMA1|SMAD4|SCNN1B|CCL5|SLC8A1|STIM1|TFRC|TRPC1|AP3B1|STC2|HERPUD1|TCIRG1|SLC24A2|SLC39A10|TTC7A|STIM2|SLC30A7	-3.2	MyList
WikiPathways	27	WP5205	CLOCKED CONTROLLED AUTOPHAGY IN BONE METABOLISM		-4.9	4.5	5.8	30198	83	971	12	1.2	0.35	1513|3569|3920|4089|4982|7040|8878|9575|9776|10533|79365|128338	CTSK|IL6|LAMP2|SMAD4|TNFRSF11B|TGFB1|SQSTM1|CLOCK|ATG13|ATG7|BHLHE41|DRAM2	-3.2	MyList
GO Biological Processes	19	GO:0046683	response to organophosphorus	19_GO:0050896 response to stimulus	-4.9	3.7	5.5	30198	126	971	15	1.5	0.4	351|358|594|610|682|2039|3553|5313|5724|5743|6546|9472|10411|10518|57026	APP|AQP1|BCKDHB|HCN2|BSG|DMTN|IL1B|PKLR|PTAFR|PTGS2|SLC8A1|AKAP6|RAPGEF3|CIB2|PDXP	-3.2	MyList
Reactome Gene Sets	6	R-HSA-400253	Circadian Clock		-4.9	4.9	5.9	30198	70	971	11	1.1	0.34	1374|1390|1453|4209|6907|8648|9575|23411|28999|79365|80205	CPT1A|CREM|CSNK1D|MEF2D|TBL1X|NCOA1|CLOCK|SIRT1|KLF15|BHLHE41|CHD9	-3.2	MyList
GO Biological Processes	19	GO:0051223	regulation of protein transport	19_GO:0051179 localization	-4.9	2.2	4.9	30198	495	971	35	3.6	0.6	998|1374|1894|2039|2534|3553|3569|5066|5468|5581|5743|5991|6352|6566|6934|7040|7099|7323|9575|9776|9818|9847|10312|10399|10411|10972|26056|27236|50855|51768|54602|79778|80149|81565|84522	CDC42|CPT1A|ECT2|DMTN|FYN|IL1B|IL6|PAM|PPARG|PRKCE|PTGS2|RFX3|CCL5|SLC16A1|TCF7L2|TGFB1|TLR4|UBE2D3|CLOCK|ATG13|NUP58|C2CD5|TCIRG1|RACK1|RAPGEF3|TMED10|RAB11FIP5|ARFIP1|PARD6A|TM7SF3|NDFIP2|MICALL2|ZC3H12A|NDEL1|JAGN1	-3.2	MyList
GO Biological Processes	19	GO:0032675	regulation of interleukin-6 production	19_GO:0032501 multicellular organismal process	-4.9	3.2	5.3	30198	174	971	18	1.9	0.43	136|351|824|961|3082|3553|3569|3570|4615|5450|5724|6376|7099|10417|26137|27342|79671|80149	ADORA2B|APP|CAPN2|CD47|HGF|IL1B|IL6|IL6R|MYD88|POU2AF1|PTAFR|CX3CL1|TLR4|SPON2|ZBTB20|RABGEF1|NLRX1|ZC3H12A	-3.2	MyList
GO Biological Processes	19	GO:0045927	positive regulation of growth	19_GO:0040007 growth	-4.9	2.7	5.1	30198	261	971	23	2.4	0.49	998|1839|2137|2263|3142|3516|4654|4803|6195|6198|7048|7422|8877|9472|9962|10409|10413|22850|23499|51393|81565|84678|221927	CDC42|HBEGF|EXTL3|FGFR2|HLX|RBPJ|MYOD1|NGF|RPS6KA1|RPS6KB1|TGFBR2|VEGFA|SPHK1|AKAP6|SLC23A2|BASP1|YAP1|ADNP2|MACF1|TRPV2|NDEL1|KDM2B|BRAT1	-3.2	MyList
Reactome Gene Sets	6	R-HSA-446353	Cell-extracellular matrix interactions		-4.8	10	7.2	30198	18	971	6	0.62	0.25	3688|3987|5829|7016|10979|54751	ITGB1|LIMS1|PXN|TESK1|FERMT2|FBLIM1	-3.1	MyList
GO Biological Processes	19	GO:0051054	positive regulation of DNA metabolic process	19_GO:0048518 positive regulation of biological process	-4.9	2.6	5.1	30198	298	971	25	2.6	0.51	998|1499|2070|2074|2140|2264|3082|3181|3569|4255|5155|7037|7040|23411|29086|51659|54891|54929|55193|55719|57634|64769|79618|80169|140609	CDC42|CTNNB1|EYA4|ERCC6|EYA3|FGFR4|HGF|HNRNPA2B1|IL6|MGMT|PDGFB|TFRC|TGFB1|SIRT1|BABAM1|GINS2|INO80D|TMEM161A|PBRM1|SLF2|EP400|MEAF6|HMBOX1|CTC1|NEK7	-3.1	MyList
WikiPathways	27	WP560	TGF-beta receptor signaling		-4.8	5.4	6.1	30198	58	971	10	1	0.32	1499|3624|3976|4052|4087|4089|6497|6696|7040|7048	CTNNB1|INHBA|LIF|LTBP1|SMAD2|SMAD4|SKI|SPP1|TGFB1|TGFBR2	-3.1	MyList
GO Biological Processes	19	GO:1902018	negative regulation of cilium assembly	19_GO:0048519 negative regulation of biological process	-4.8	10	7.2	30198	18	971	6	0.62	0.25	4134|7016|10198|10413|51256|115704	MAP4|TESK1|MPHOSPH9|YAP1|TBC1D7|EVI5L	-3.1	MyList
GO Biological Processes	19	GO:0007264	small GTPase mediated signal transduction	19_GO:0023052 signaling	-4.8	2.7	5.1	30198	262	971	23	2.4	0.49	388|998|1012|1026|2059|3162|7074|8615|9844|9869|10163|10188|10287|10411|10630|23433|23580|25780|51209|51735|54453|55103|153020	RHOB|CDC42|CDH13|CDKN1A|EPS8|HMOX1|TIAM1|USO1|ELMO1|SETDB1|WASF2|TNK2|RGS19|RAPGEF3|PDPN|RHOQ|CDC42EP4|RASGRP3|RAB9B|RAPGEF6|RIN2|RALGPS2|RASGEF1B	-3.1	MyList
WikiPathways	27	WP4241	Type 2 papillary renal cell carcinoma		-4.8	6.9	6.5	30198	36	971	8	0.82	0.29	405|1026|1513|1856|5155|7040|7422|112399	ARNT|CDKN1A|CTSK|DVL2|PDGFB|TGFB1|VEGFA|EGLN3	-3.1	MyList
GO Biological Processes	19	GO:0045165	cell fate commitment	19_GO:0032502 developmental process	-4.8	2.8	5.2	30198	244	971	22	2.3	0.48	998|1499|2114|2263|2624|3475|3516|3569|3570|3688|4087|4089|4170|4654|4853|5468|6934|7005|7483|10630|56603|81029	CDC42|CTNNB1|ETS2|FGFR2|GATA2|IFRD1|RBPJ|IL6|IL6R|ITGB1|SMAD2|SMAD4|MCL1|MYOD1|NOTCH2|PPARG|TCF7L2|TEAD3|WNT9A|PDPN|CYP26B1|WNT5B	-3.1	MyList
GO Biological Processes	19	GO:0042129	regulation of T cell proliferation	19_GO:0002376 immune system process	-4.8	3.2	5.3	30198	175	971	18	1.9	0.43	944|1499|3485|3553|3569|3659|4004|5573|6352|7037|7048|10457|11035|11148|23513|27242|51043|259307	TNFSF8|CTNNB1|IGFBP2|IL1B|IL6|IRF1|LMO1|PRKAR1A|CCL5|TFRC|TGFBR2|GPNMB|RIPK3|HHLA2|SCRIB|TNFRSF21|ZBTB7B|IL4I1	-3.1	MyList
GO Biological Processes	19	GO:0035973	aggrephagy	19_GO:0008152 metabolic process	-4.8	21	8.8	30198	6	971	4	0.41	0.21	8878|23001|29979|124997	SQSTM1|WDFY3|UBQLN1|WDR81	-3.1	MyList
GO Biological Processes	19	GO:0031334	positive regulation of protein-containing complex assembly	19_GO:0048518 positive regulation of biological process	-4.8	3.1	5.3	30198	192	971	19	2	0.44	21|402|578|1015|1440|4615|5341|5581|7037|7040|7099|7422|10399|10979|23116|23580|55719|140609|205251	ABCA3|ARL2|BAK1|CDH17|CSF3|MYD88|PLEK|PRKCE|TFRC|TGFB1|TLR4|VEGFA|RACK1|FERMT2|TOGARAM1|CDC42EP4|SLF2|NEK7|MTLN	-3.1	MyList
Reactome Gene Sets	6	R-HSA-76002	Platelet activation, signaling and aggregation		-4.8	2.7	5.1	30198	263	971	23	2.4	0.49	334|351|388|967|998|1893|2534|2788|3082|3920|5155|5170|5290|5321|5341|5581|5583|6464|7040|7422|8503|10411|10630	APLP2|APP|RHOB|CD63|CDC42|ECM1|FYN|GNG7|HGF|LAMP2|PDGFB|PDPK1|PIK3CA|PLA2G4A|PLEK|PRKCE|PRKCH|SHC1|TGFB1|VEGFA|PIK3R3|RAPGEF3|PDPN	-3.1	MyList
GO Biological Processes	19	GO:0016331	morphogenesis of embryonic epithelium	19_GO:0032502 developmental process	-4.8	3.5	5.4	30198	143	971	16	1.6	0.41	25|133|1499|1856|2263|2909|4522|6201|6497|6768|7040|8321|10427|23513|23654|84678	ABL1|ADM|CTNNB1|DVL2|FGFR2|ARHGAP35|MTHFD1|RPS7|SKI|ST14|TGFB1|FZD1|SEC24B|SCRIB|PLXNB2|KDM2B	-3.1	MyList
GO Biological Processes	19	GO:0050679	positive regulation of epithelial cell proliferation	19_GO:0048518 positive regulation of biological process	-4.8	3	5.2	30198	210	971	20	2.1	0.46	405|998|1012|1499|1893|2263|2624|3162|4192|4853|5155|5170|5228|6934|7422|10413|23411|51162|57142|57608	ARNT|CDC42|CDH13|CTNNB1|ECM1|FGFR2|GATA2|HMOX1|MDK|NOTCH2|PDGFB|PDPK1|PGF|TCF7L2|VEGFA|YAP1|SIRT1|EGFL7|RTN4|JCAD	-3.1	MyList
GO Biological Processes	19	GO:0003012	muscle system process	19_GO:0032501 multicellular organismal process	-4.8	2.6	5.1	30198	282	971	24	2.5	0.5	136|323|493|624|775|817|1141|2697|2934|3162|3553|3762|3778|4654|5290|6198|6338|6546|7168|7170|7871|8735|9759|28999	ADORA2B|APBB2|ATP2B4|BDKRB2|CACNA1C|CAMK2D|CHRNB2|GJA1|GSN|HMOX1|IL1B|KCNJ5|KCNMA1|MYOD1|PIK3CA|RPS6KB1|SCNN1B|SLC8A1|TPM1|TPM3|SLMAP|MYH13|HDAC4|KLF15	-3.1	MyList
GO Biological Processes	19	GO:0032940	secretion by cell	19_GO:0051179 localization	-4.8	2.4	4.9	30198	378	971	29	3	0.55	133|162|320|2039|2697|3569|3624|4053|4074|4087|5125|5270|5341|6352|6812|7127|10972|23396|23513|26056|29091|51762|55088|64855|84522|117247|283849|388552|399979	ADM|AP1B1|APBA1|DMTN|GJA1|IL6|INHBA|LTBP2|M6PR|SMAD2|PCSK5|SERPINE2|PLEK|CCL5|STXBP1|TNFAIP2|TMED10|PIP5K1C|SCRIB|RAB11FIP5|STXBP6|RAB8B|CCDC186|NIBAN2|JAGN1|SLC16A10|EXOC3L1|BLOC1S3|SNX19	-3.1	MyList
WikiPathways	27	WP2380	Brain-derived neurotrophic factor (BDNF) signaling pathway		-4.8	3.5	5.4	30198	144	971	16	1.6	0.41	249|998|1499|1808|2534|4792|4803|5170|6195|6198|6464|6696|7074|8878|10399|84894	ALPL|CDC42|CTNNB1|DPYSL2|FYN|NFKBIA|NGF|PDPK1|RPS6KA1|RPS6KB1|SHC1|SPP1|TIAM1|SQSTM1|RACK1|LINGO1	-3.1	MyList
WikiPathways	27	WP5083	Neuroinflammation and glutamatergic signaling		-4.8	3.5	5.4	30198	144	971	16	1.6	0.41	817|2915|3553|3569|3570|3976|4087|4089|4791|4803|7040|7048|7850|10645|27165|84254	CAMK2D|GRM5|IL1B|IL6|IL6R|LIF|SMAD2|SMAD4|NFKB2|NGF|TGFB1|TGFBR2|IL1R2|CAMKK2|GLS2|CAMKK1	-3.1	MyList
GO Biological Processes	19	GO:0021537	telencephalon development	19_GO:0032502 developmental process	-4.8	2.8	5.1	30198	246	971	22	2.3	0.48	238|358|493|1281|1499|2049|3624|4192|4967|6497|6546|8650|8893|23224|23353|23380|26468|57142|57178|81565|84678|113246	ALK|AQP1|ATP2B4|COL3A1|CTNNB1|EPHB3|INHBA|MDK|OGDH|SKI|SLC8A1|NUMB|EIF2B5|SYNE2|SUN1|SRGAP2|LHX6|RTN4|ZMIZ1|NDEL1|KDM2B|C12orf57	-3.1	MyList
GO Biological Processes	19	GO:0016042	lipid catabolic process	19_GO:0008152 metabolic process	-4.8	2.6	5	30198	283	971	24	2.5	0.5	51|549|1374|1591|1593|1891|2760|5049|5191|5321|6696|8877|9588|9663|11313|26063|51573|55862|56603|57552|60526|83667|205251|375775	ACOX1|AUH|CPT1A|CYP24A1|CYP27A1|ECH1|GM2A|PAFAH1B2|PEX7|PLA2G4A|SPP1|SPHK1|PRDX6|LPIN2|LYPLA2|DECR2|GDE1|ECHDC1|CYP26B1|NCEH1|LDAH|SESN2|MTLN|PNPLA7	-3.1	MyList
GO Biological Processes	19	GO:0051495	positive regulation of cytoskeleton organization	19_GO:0048518 positive regulation of biological process	-4.7	3	5.2	30198	194	971	19	2	0.44	25|402|961|998|1440|2934|5341|5581|5829|6376|7016|7168|10163|10411|10979|11346|23116|23580|57026	ABL1|ARL2|CD47|CDC42|CSF3|GSN|PLEK|PRKCE|PXN|CX3CL1|TESK1|TPM1|WASF2|RAPGEF3|FERMT2|SYNPO|TOGARAM1|CDC42EP4|PDXP	-3.1	MyList
GO Biological Processes	19	GO:0006661	phosphatidylinositol biosynthetic process	19_GO:0008152 metabolic process	-4.7	3.6	5.4	30198	129	971	15	1.5	0.4	5281|5290|5298|8503|8733|8835|8898|9107|9807|23167|23396|54872|55697|57217|80271	PIGF|PIK3CA|PI4KB|PIK3R3|GPAA1|SOCS2|MTMR2|MTMR6|IP6K1|EFR3A|PIP5K1C|PIGG|VAC14|TTC7A|ITPKC	-3.1	MyList
GO Biological Processes	19	GO:0007369	gastrulation	19_GO:0032502 developmental process	-4.7	3.3	5.3	30198	161	971	17	1.8	0.42	1303|1499|1846|1856|2114|2132|2263|3624|3688|3914|4087|4089|4318|5573|7048|8861|10399	COL12A1|CTNNB1|DUSP4|DVL2|ETS2|EXT2|FGFR2|INHBA|ITGB1|LAMB3|SMAD2|SMAD4|MMP9|PRKAR1A|TGFBR2|LDB1|RACK1	-3.1	MyList
GO Biological Processes	19	GO:0051235	maintenance of location	19_GO:0051179 localization	-4.7	3.3	5.3	30198	161	971	17	1.8	0.42	123|402|1149|2512|2760|2934|3553|4052|4792|4794|6646|8733|8760|23353|57674|60526|148867	PLIN2|ARL2|CIDEA|FTL|GM2A|GSN|IL1B|LTBP1|NFKBIA|NFKBIE|SOAT1|GPAA1|CDS2|SUN1|RNF213|LDAH|SLC30A7	-3.1	MyList
WikiPathways	27	WP2882	Nuclear receptors meta-pathway		-4.7	2.5	5	30198	322	971	26	2.7	0.52	51|405|1374|1728|1839|2512|3082|3162|3553|3895|4097|4791|5142|5155|5743|6364|6533|6594|7040|7048|8648|8878|9588|51129|57181|144195	ACOX1|ARNT|CPT1A|NQO1|HBEGF|FTL|HGF|HMOX1|IL1B|KTN1|MAFG|NFKB2|PDE4B|PDGFB|PTGS2|CCL20|SLC6A6|SMARCA1|TGFB1|TGFBR2|NCOA1|SQSTM1|PRDX6|ANGPTL4|SLC39A10|SLC2A14	-3.1	MyList
WikiPathways	27	WP3614	Photodynamic therapy-induced HIF-1 survival signaling		-4.7	6.7	6.4	30198	37	971	8	0.82	0.29	405|578|3485|3939|4170|5743|6566|7422	ARNT|BAK1|IGFBP2|LDHA|MCL1|PTGS2|SLC16A1|VEGFA	-3.1	MyList
GO Biological Processes	19	GO:0050727	regulation of inflammatory response	19_GO:0050896 response to stimulus	-4.7	2.3	4.9	30198	400	971	30	3.1	0.56	136|351|961|2534|3082|3371|3553|3569|3957|4192|4318|4615|4792|5468|5682|5743|6352|6376|7099|7130|8877|9575|10318|10658|23476|27086|27342|79671|80709|284467	ADORA2B|APP|CD47|FYN|HGF|TNC|IL1B|IL6|LGALS2|MDK|MMP9|MYD88|NFKBIA|PPARG|PSMA1|PTGS2|CCL5|CX3CL1|TLR4|TNFAIP6|SPHK1|CLOCK|TNIP1|CELF1|BRD4|FOXP1|RABGEF1|NLRX1|AKNA|TAFA3	-3.1	MyList
GO Biological Processes	19	GO:0046785	microtubule polymerization	19_GO:0009987 cellular process	-4.7	6.7	6.4	30198	37	971	8	0.82	0.29	1453|7283|7756|23122|79649|81565|114791|121441	CSNK1D|TUBG1|ZNF207|CLASP2|MAP7D3|NDEL1|TUBGCP5|NEDD1	-3.1	MyList
GO Biological Processes	19	GO:0002696	positive regulation of leukocyte activation	19_GO:0002376 immune system process	-4.7	2.3	4.8	30198	441	971	32	3.3	0.57	136|861|961|1026|1141|2534|2624|3142|3485|3553|3569|4192|4615|5290|5321|5724|6352|6812|7037|7040|7048|7099|8546|10892|11148|51043|55193|57178|57181|259307|284467|388552	ADORA2B|RUNX1|CD47|CDKN1A|CHRNB2|FYN|GATA2|HLX|IGFBP2|IL1B|IL6|MDK|MYD88|PIK3CA|PLA2G4A|PTAFR|CCL5|STXBP1|TFRC|TGFB1|TGFBR2|TLR4|AP3B1|MALT1|HHLA2|ZBTB7B|PBRM1|ZMIZ1|SLC39A10|IL4I1|TAFA3|BLOC1S3	-3	MyList
GO Biological Processes	19	GO:0043484	regulation of RNA splicing	19_GO:0008152 metabolic process	-4.7	3.1	5.2	30198	178	971	18	1.9	0.43	1196|3181|4154|4654|4857|6651|6733|8464|9444|9588|10150|10250|10419|10656|10657|10658|23543|55225	CLK2|HNRNPA2B1|MBNL1|MYOD1|NOVA1|SON|SRPK2|SUPT3H|QKI|PRDX6|MBNL2|SRRM1|PRMT5|KHDRBS3|KHDRBS1|CELF1|RBFOX2|RAVER2	-3	MyList
GO Biological Processes	19	GO:0051301	cell division	19_GO:0009987 cellular process	-4.7	2.2	4.8	30198	503	971	35	3.6	0.6	388|904|996|1022|1894|2263|4134|5581|6651|6711|7005|7756|8650|10112|10735|10801|10899|11113|23111|23122|23141|27243|27443|29086|50855|55726|55920|56288|64682|80709|84101|91768|115098|121441|201161	RHOB|CCNT1|CDC27|CDK7|ECT2|FGFR2|MAP4|PRKCE|SON|SPTBN1|TEAD3|ZNF207|NUMB|KIF20A|STAG2|SEPTIN9|JTB|CIT|SPART|CLASP2|ANKLE2|CHMP2A|CECR2|BABAM1|PARD6A|INTS13|RCC2|PARD3|ANAPC1|AKNA|USP44|CABLES1|CCDC124|NEDD1|CENPV	-3	MyList
KEGG Pathway	24	hsa05210	Colorectal cancer		-4.7	4.3	5.7	30198	86	971	12	1.2	0.35	578|673|1026|1499|4087|4089|5290|6198|6934|7040|7048|8503	BAK1|BRAF|CDKN1A|CTNNB1|SMAD2|SMAD4|PIK3CA|RPS6KB1|TCF7L2|TGFB1|TGFBR2|PIK3R3	-3	MyList
GO Biological Processes	19	GO:0050900	leukocyte migration	19_GO:0040011 locomotion	-4.7	2.8	5.1	30198	230	971	21	2.2	0.47	682|998|2059|2534|3553|3569|3570|3655|3688|4192|4318|5142|5155|6351|6352|6364|6376|6729|23396|57580|84522	BSG|CDC42|EPS8|FYN|IL1B|IL6|IL6R|ITGA6|ITGB1|MDK|MMP9|PDE4B|PDGFB|CCL4|CCL5|CCL20|CX3CL1|SRP54|PIP5K1C|PREX1|JAGN1	-3	MyList
GO Biological Processes	19	GO:0043086	negative regulation of catalytic activity	19_GO:0065007 biological regulation	-4.7	1.9	4.7	30198	786	971	48	4.9	0.7	25|334|351|358|402|493|831|960|1026|1508|1728|1893|3082|3553|4318|4331|4803|5064|5170|5270|5447|5468|5573|5743|6050|6195|6201|6546|7016|7035|7422|9961|10049|10188|10399|10935|10972|11113|23411|51129|51347|51422|55861|55920|64114|79007|81611|84101	ABL1|APLP2|APP|AQP1|ARL2|ATP2B4|CAST|CD44|CDKN1A|CTSB|NQO1|ECM1|HGF|IL1B|MMP9|MNAT1|NGF|PALM|PDPK1|SERPINE2|POR|PPARG|PRKAR1A|PTGS2|RNH1|RPS6KA1|RPS7|SLC8A1|TESK1|TFPI|VEGFA|MVP|DNAJB6|TNK2|RACK1|PRDX3|TMED10|CIT|SIRT1|ANGPTL4|TAOK3|PRKAG2|DBNDD2|RCC2|TMBIM1|DBNDD1|ANP32E|USP44	-3	MyList
WikiPathways	27	WP710	DNA damage response (only ATM dependent)		-4.7	3.8	5.5	30198	115	971	14	1.4	0.38	25|578|998|1026|1499|1856|4089|4791|5290|6464|6934|7040|8503|81029	ABL1|BAK1|CDC42|CDKN1A|CTNNB1|DVL2|SMAD4|NFKB2|PIK3CA|SHC1|TCF7L2|TGFB1|PIK3R3|WNT5B	-3	MyList
GO Biological Processes	19	GO:0018394	peptidyl-lysine acetylation	19_GO:0008152 metabolic process	-4.7	3.6	5.4	30198	130	971	15	1.5	0.4	4297|4654|5447|6873|8464|8648|8861|9575|23411|23774|51105|51230|57634|64769|80218	KMT2A|MYOD1|POR|TAF2|SUPT3H|NCOA1|LDB1|CLOCK|SIRT1|BRD1|PHF20L1|PHF20|EP400|MEAF6|NAA50	-3	MyList
GO Biological Processes	19	GO:0007162	negative regulation of cell adhesion	19_GO:0048519 negative regulation of biological process	-4.7	2.5	5	30198	305	971	25	2.6	0.51	25|861|1012|2039|3142|3659|4192|5270|5361|5573|6376|7040|7422|8573|9448|10457|23122|23513|23654|27242|51043|55920|80149|80709|259307	ABL1|RUNX1|CDH13|DMTN|HLX|IRF1|MDK|SERPINE2|PLXNA1|PRKAR1A|CX3CL1|TGFB1|VEGFA|CASK|MAP4K4|GPNMB|CLASP2|SCRIB|PLXNB2|TNFRSF21|ZBTB7B|RCC2|ZC3H12A|AKNA|IL4I1	-3	MyList
WikiPathways	27	WP1544	MicroRNAs in cardiomyocyte hypertrophy		-4.7	4	5.5	30198	101	971	13	1.3	0.37	817|1022|1499|1827|2263|3976|5170|5290|7040|8321|8503|8893|9759	CAMK2D|CDK7|CTNNB1|RCAN1|FGFR2|LIF|PDPK1|PIK3CA|TGFB1|FZD1|PIK3R3|EIF2B5|HDAC4	-3	MyList
GO Biological Processes	19	GO:0006325	chromatin organization	19_GO:0009987 cellular process	-4.7	2	4.7	30198	612	971	40	4.1	0.64	1105|1108|1487|2070|2074|2140|3159|4297|4676|6594|8019|9112|9759|9869|9874|10419|10771|22893|23411|23476|23774|27443|29086|29998|51230|51317|51535|54891|55159|55193|57634|57683|64769|79813|80205|81611|84333|84678|201161|221037	CHD1|CHD4|CTBP1|EYA4|ERCC6|EYA3|HMGA1|KMT2A|NAP1L4|SMARCA1|BRD3|MTA1|HDAC4|SETDB1|TLK1|PRMT5|ZMYND11|BAHD1|SIRT1|BRD4|BRD1|CECR2|BABAM1|BICRA|PHF20|PHF21A|PPHLN1|INO80D|RFWD3|PBRM1|EP400|ZDBF2|MEAF6|EHMT1|CHD9|ANP32E|PCGF5|KDM2B|CENPV|JMJD1C	-3	MyList
GO Biological Processes	19	GO:0110020	regulation of actomyosin structure organization	19_GO:0050789 regulation of biological process	-4.7	4	5.5	30198	101	971	13	1.3	0.37	25|961|998|1894|4089|5829|7016|7168|7840|10163|10411|10979|23122	ABL1|CD47|CDC42|ECT2|SMAD4|PXN|TESK1|TPM1|ALMS1|WASF2|RAPGEF3|FERMT2|CLASP2	-3	MyList
WikiPathways	27	WP4018	Clear cell renal cell carcinoma pathways		-4.7	4.3	5.6	30198	87	971	12	1.2	0.35	31|405|1012|2023|3939|5155|5313|7040|7422|8878|55193|79365	ACACA|ARNT|CDH13|ENO1|LDHA|PDGFB|PKLR|TGFB1|VEGFA|SQSTM1|PBRM1|BHLHE41	-3	MyList
CORUM	33	CORUM:5230	CHUK-NFKB2-REL-IKBKG-SPAG9-NFKB1-NFKBIE-COPB2-TNIP1-NFKBIA-RELA-TNIP2 complex		-4.7	13	7.6	30198	12	971	5	0.51	0.23	4791|4792|4794|9043|10318	NFKB2|NFKBIA|NFKBIE|SPAG9|TNIP1	-3	MyList
WikiPathways	27	WP4172	PI3K-Akt signaling pathway		-4.6	2.4	4.9	30198	345	971	27	2.8	0.53	1026|1440|2263|2264|2788|3082|3371|3569|3570|3655|3688|3914|3918|4170|4803|5155|5170|5228|5290|5523|6198|6696|7099|7422|8503|9170|9470	CDKN1A|CSF3|FGFR2|FGFR4|GNG7|HGF|TNC|IL6|IL6R|ITGA6|ITGB1|LAMB3|LAMC2|MCL1|NGF|PDGFB|PDPK1|PGF|PIK3CA|PPP2R3A|RPS6KB1|SPP1|TLR4|VEGFA|PIK3R3|LPAR2|EIF4E2	-3	MyList
GO Biological Processes	19	GO:1903037	regulation of leukocyte cell-cell adhesion	19_GO:0050789 regulation of biological process	-4.7	2.4	4.9	30198	364	971	28	2.9	0.54	861|960|961|2534|3142|3485|3553|3569|3659|4192|5290|5573|5724|6352|7037|7048|8546|10457|10892|11148|23513|27242|51043|55193|57178|80149|259307|340481	RUNX1|CD44|CD47|FYN|HLX|IGFBP2|IL1B|IL6|IRF1|MDK|PIK3CA|PRKAR1A|PTAFR|CCL5|TFRC|TGFBR2|AP3B1|GPNMB|MALT1|HHLA2|SCRIB|TNFRSF21|ZBTB7B|PBRM1|ZMIZ1|ZC3H12A|IL4I1|ZDHHC21	-3	MyList
GO Biological Processes	19	GO:0060395	SMAD protein signal transduction	19_GO:0023052 signaling	-4.6	5.1	5.8	30198	61	971	10	1	0.32	3624|4087|4089|6497|7040|9688|9863|10432|57178|57552	INHBA|SMAD2|SMAD4|SKI|TGFB1|NUP93|MAGI2|RBM14|ZMIZ1|NCEH1	-3	MyList
KEGG Pathway	24	hsa05142	Chagas disease		-4.6	4	5.5	30198	102	971	13	1.3	0.37	624|2778|3553|3569|4087|4615|4792|5290|6352|7040|7048|7099|8503	BDKRB2|GNAS|IL1B|IL6|SMAD2|MYD88|NFKBIA|PIK3CA|CCL5|TGFB1|TGFBR2|TLR4|PIK3R3	-3	MyList
GO Biological Processes	19	GO:1902882	regulation of response to oxidative stress	19_GO:0050896 response to stimulus	-4.6	4	5.5	30198	102	971	13	1.3	0.37	25|1499|2530|2534|3082|4170|7099|8321|10399|23411|29979|55074|83667	ABL1|CTNNB1|FUT8|FYN|HGF|MCL1|TLR4|FZD1|RACK1|SIRT1|UBQLN1|OXR1|SESN2	-3	MyList
Reactome Gene Sets	6	R-HSA-1989781	PPARA activates gene expression		-4.6	3.7	5.4	30198	117	971	14	1.4	0.38	51|123|405|1374|3157|5468|6907|8648|9575|27242|29841|50486|51129|80205	ACOX1|PLIN2|ARNT|CPT1A|HMGCS1|PPARG|TBL1X|NCOA1|CLOCK|TNFRSF21|GRHL1|G0S2|ANGPTL4|CHD9	-3	MyList
GO Biological Processes	19	GO:0008015	blood circulation	19_GO:0032501 multicellular organismal process	-4.6	2.3	4.8	30198	406	971	30	3.1	0.56	25|133|136|490|624|775|817|998|2132|2697|2909|2934|3162|3762|3778|5125|5144|5155|5290|5468|5724|5743|6196|6338|6546|7040|7168|7422|10979|340481	ABL1|ADM|ADORA2B|ATP2B1|BDKRB2|CACNA1C|CAMK2D|CDC42|EXT2|GJA1|ARHGAP35|GSN|HMOX1|KCNJ5|KCNMA1|PCSK5|PDE4D|PDGFB|PIK3CA|PPARG|PTAFR|PTGS2|RPS6KA2|SCNN1B|SLC8A1|TGFB1|TPM1|VEGFA|FERMT2|ZDHHC21	-3	MyList
GO Biological Processes	19	GO:0050866	negative regulation of cell activation	19_GO:0048519 negative regulation of biological process	-4.6	2.9	5.1	30198	216	971	20	2.1	0.46	861|3142|3162|3598|3624|3659|4192|5155|5270|5573|6376|10457|23513|27242|27342|51043|80149|133396|259307|284467	RUNX1|HLX|HMOX1|IL13RA2|INHBA|IRF1|MDK|PDGFB|SERPINE2|PRKAR1A|CX3CL1|GPNMB|SCRIB|TNFRSF21|RABGEF1|ZBTB7B|ZC3H12A|IL31RA|IL4I1|TAFA3	-3	MyList
GO Biological Processes	19	GO:0072507	divalent inorganic cation homeostasis	19_GO:0065007 biological regulation	-4.6	2.7	5	30198	252	971	22	2.3	0.48	249|351|490|493|578|817|2915|6352|6546|6786|7220|8546|8614|9709|10312|10518|25769|26507|54805|57181|57620|148867	ALPL|APP|ATP2B1|ATP2B4|BAK1|CAMK2D|GRM5|CCL5|SLC8A1|STIM1|TRPC1|AP3B1|STC2|HERPUD1|TCIRG1|CIB2|SLC24A2|CNNM1|CNNM2|SLC39A10|STIM2|SLC30A7	-3	MyList
WikiPathways	27	WP3929	Chemokine signaling pathway		-4.6	3.2	5.2	30198	165	971	17	1.8	0.42	113|673|998|2788|4792|5290|5829|6351|6352|6364|6376|6464|7074|8503|9844|56288|57580	ADCY7|BRAF|CDC42|GNG7|NFKBIA|PIK3CA|PXN|CCL4|CCL5|CCL20|CX3CL1|SHC1|TIAM1|PIK3R3|ELMO1|PARD3|PREX1	-2.9	MyList
GO Biological Processes	19	GO:0021953	central nervous system neuron differentiation	19_GO:0032502 developmental process	-4.6	3.2	5.1	30198	166	971	17	1.8	0.42	1141|2049|2055|2263|2624|2909|3624|4929|4967|8861|25809|26468|57147|57178|57410|81565|113246	CHRNB2|EPHB3|CLN8|FGFR2|GATA2|ARHGAP35|INHBA|NR4A2|OGDH|LDB1|TTLL1|LHX6|SCYL3|ZMIZ1|SCYL1|NDEL1|C12orf57	-2.9	MyList
WikiPathways	27	WP4816	TGF-beta receptor signaling in skeletal dysplasias		-4.6	5	5.8	30198	62	971	10	1	0.32	1499|3624|3976|4052|4087|4089|6497|6696|7040|7048	CTNNB1|INHBA|LIF|LTBP1|SMAD2|SMAD4|SKI|SPP1|TGFB1|TGFBR2	-2.9	MyList
GO Biological Processes	19	GO:0009746	response to hexose	19_GO:0050896 response to stimulus	-4.6	3.3	5.2	30198	149	971	16	1.6	0.41	2030|4087|4089|5290|5313|5743|6198|6546|6934|7048|8893|10399|26056|26137|55088|83667	SLC29A1|SMAD2|SMAD4|PIK3CA|PKLR|PTGS2|RPS6KB1|SLC8A1|TCF7L2|TGFBR2|EIF2B5|RACK1|RAB11FIP5|ZBTB20|CCDC186|SESN2	-2.9	MyList
GO Biological Processes	19	GO:1903076	regulation of protein localization to plasma membrane	19_GO:0051179 localization	-4.6	3.9	5.4	30198	103	971	13	1.3	0.37	493|3688|5170|5581|5583|6711|7040|8650|8878|10399|23433|64114|131578	ATP2B4|ITGB1|PDPK1|PRKCE|PRKCH|SPTBN1|TGFB1|NUMB|SQSTM1|RACK1|RHOQ|TMBIM1|LRRC15	-2.9	MyList
GO Biological Processes	19	GO:0002762	negative regulation of myeloid leukocyte differentiation	19_GO:0002376 immune system process	-4.6	5.6	5.9	30198	50	971	9	0.93	0.31	1499|2624|3624|4982|7099|7130|10234|10272|10401	CTNNB1|GATA2|INHBA|TNFRSF11B|TLR4|TNFAIP6|LRRC17|FSTL3|PIAS3	-2.9	MyList
KEGG Pathway	24	hsa04211	Longevity regulating pathway		-4.6	4.2	5.5	30198	89	971	12	1.2	0.35	113|5290|5468|6198|8503|9470|9776|10645|23411|51422|79813|83667	ADCY7|PIK3CA|PPARG|RPS6KB1|PIK3R3|EIF4E2|ATG13|CAMKK2|SIRT1|PRKAG2|EHMT1|SESN2	-2.9	MyList
KEGG Pathway	24	hsa04810	Regulation of actin cytoskeleton		-4.6	2.9	5	30198	218	971	20	2.1	0.46	624|673|998|1730|2263|2264|2909|2934|3655|3688|5155|5290|5829|7074|8503|9170|10163|10298|23396|55740	BDKRB2|BRAF|CDC42|DIAPH2|FGFR2|FGFR4|ARHGAP35|GSN|ITGA6|ITGB1|PDGFB|PIK3CA|PXN|TIAM1|PIK3R3|LPAR2|WASF2|PAK4|PIP5K1C|ENAH	-2.9	MyList
Reactome Gene Sets	6	R-HSA-111996	Ca-dependent events		-4.6	6.4	6.1	30198	39	971	8	0.82	0.29	113|817|5136|5153|5321|5573|10645|84254	ADCY7|CAMK2D|PDE1A|PDE1B|PLA2G4A|PRKAR1A|CAMKK2|CAMKK1	-2.9	MyList
Canonical Pathways	11	M156	PID ECADHERIN NASCENT AJ PATHWAY		-4.6	6.4	6.1	30198	39	971	8	0.82	0.29	998|1499|1500|5290|7074|10163|23396|55740	CDC42|CTNNB1|CTNND1|PIK3CA|TIAM1|WASF2|PIP5K1C|ENAH	-2.9	MyList
Reactome Gene Sets	6	R-HSA-166520	Signaling by NTRKs		-4.5	3.5	5.2	30198	134	971	15	1.5	0.4	673|1108|1846|2534|4209|4803|5125|5290|5802|6195|6196|6464|6938|7074|10126	BRAF|CHD4|DUSP4|FYN|MEF2D|NGF|PCSK5|PIK3CA|PTPRS|RPS6KA1|RPS6KA2|SHC1|TCF12|TIAM1|DNAL4	-2.9	MyList
Reactome Gene Sets	6	R-HSA-400206	Regulation of lipid metabolism by PPARalpha		-4.5	3.7	5.3	30198	119	971	14	1.4	0.38	51|123|405|1374|3157|5468|6907|8648|9575|27242|29841|50486|51129|80205	ACOX1|PLIN2|ARNT|CPT1A|HMGCS1|PPARG|TBL1X|NCOA1|CLOCK|TNFRSF21|GRHL1|G0S2|ANGPTL4|CHD9	-2.9	MyList
GO Biological Processes	19	GO:0071222	cellular response to lipopolysaccharide	19_GO:0044419 biological process involved in interspecies interaction between organisms	-4.6	3	5.1	30198	200	971	19	2	0.44	25|824|1440|3553|3569|4615|4792|5142|5581|5724|6352|7040|7099|10270|10318|10417|10892|80149|90933	ABL1|CAPN2|CSF3|IL1B|IL6|MYD88|NFKBIA|PDE4B|PRKCE|PTAFR|CCL5|TGFB1|TLR4|AKAP8|TNIP1|SPON2|MALT1|ZC3H12A|TRIM41	-2.9	MyList
GO Biological Processes	19	GO:0071346	cellular response to interferon-gamma	19_GO:0044419 biological process involved in interspecies interaction between organisms	-4.5	3.9	5.4	30198	104	971	13	1.3	0.37	961|998|2934|3659|6198|6351|6352|6364|6376|6812|7099|10492|23580	CD47|CDC42|GSN|IRF1|RPS6KB1|CCL4|CCL5|CCL20|CX3CL1|STXBP1|TLR4|SYNCRIP|CDC42EP4	-2.9	MyList
WikiPathways	27	WP2037	Prolactin signaling pathway		-4.5	4.5	5.6	30198	76	971	11	1.1	0.34	2534|3659|3688|4792|5290|5829|6196|6198|6464|8835|10401	FYN|IRF1|ITGB1|NFKBIA|PIK3CA|PXN|RPS6KA2|RPS6KB1|SHC1|SOCS2|PIAS3	-2.9	MyList
GO Biological Processes	19	GO:0070372	regulation of ERK1 and ERK2 cascade	19_GO:0023052 signaling	-4.5	2.5	4.8	30198	312	971	25	2.6	0.51	25|351|673|960|1846|2263|2264|3553|3976|4089|4853|5155|6351|6352|6364|6376|6464|7040|7099|9368|10318|10419|10457|10979|11331	ABL1|APP|BRAF|CD44|DUSP4|FGFR2|FGFR4|IL1B|LIF|SMAD4|NOTCH2|PDGFB|CCL4|CCL5|CCL20|CX3CL1|SHC1|TGFB1|TLR4|SLC9A3R1|TNIP1|PRMT5|GPNMB|FERMT2|PHB2	-2.9	MyList
GO Biological Processes	19	GO:0071560	cellular response to transforming growth factor beta stimulus	19_GO:0050896 response to stimulus	-4.5	3.3	5.2	30198	151	971	16	1.6	0.41	25|1281|2263|2530|2534|3987|4053|4087|4089|5829|6497|7040|7048|10979|23411|57178	ABL1|COL3A1|FGFR2|FUT8|FYN|LIMS1|LTBP2|SMAD2|SMAD4|PXN|SKI|TGFB1|TGFBR2|FERMT2|SIRT1|ZMIZ1	-2.9	MyList
Reactome Gene Sets	6	R-HSA-6811442	Intra-Golgi and retrograde Golgi-to-ER traffic		-4.5	2.9	5	30198	202	971	19	2	0.44	832|1523|1781|3831|4074|5049|5321|8675|10112|10972|23299|51209|51542|55738|57589|64837|81930|84316|90990	CAPZB|CUX1|DYNC1I2|KLC1|M6PR|PAFAH1B2|PLA2G4A|STX16|KIF20A|TMED10|BICD2|RAB9B|VPS54|ARFGAP1|RIC1|KLC2|KIF18A|NAA38|KIFC2	-2.9	MyList
GO Biological Processes	19	GO:0051090	regulation of DNA-binding transcription factor activity	19_GO:0008152 metabolic process	-4.5	2.2	4.7	30198	452	971	32	3.3	0.57	238|351|1440|1499|1856|1896|3162|3553|3569|4615|4792|4794|5468|5583|6376|6424|6934|7037|7099|7187|7422|8321|8877|9575|9759|10892|10935|11035|11331|23411|80149|90933	ALK|APP|CSF3|CTNNB1|DVL2|EDA|HMOX1|IL1B|IL6|MYD88|NFKBIA|NFKBIE|PPARG|PRKCH|CX3CL1|SFRP4|TCF7L2|TFRC|TLR4|TRAF3|VEGFA|FZD1|SPHK1|CLOCK|HDAC4|MALT1|PRDX3|RIPK3|PHB2|SIRT1|ZC3H12A|TRIM41	-2.9	MyList
GO Biological Processes	19	GO:1901888	regulation of cell junction assembly	19_GO:0050789 regulation of biological process	-4.5	2.9	5	30198	202	971	19	2	0.44	25|351|1141|2039|2049|3553|3987|4867|5583|7422|8321|8861|9448|10979|23122|23499|27067|55920|79414	ABL1|APP|CHRNB2|DMTN|EPHB3|IL1B|LIMS1|NPHP1|PRKCH|VEGFA|FZD1|LDB1|MAP4K4|FERMT2|CLASP2|MACF1|STAU2|RCC2|LRFN3	-2.9	MyList
GO Biological Processes	19	GO:0034612	response to tumor necrosis factor	19_GO:0050896 response to stimulus	-4.5	2.9	5	30198	202	971	19	2	0.44	3987|4654|4792|5743|6198|6351|6352|6364|6376|7187|8877|10068|10401|11173|23411|27242|29965|80149|128506	LIMS1|MYOD1|NFKBIA|PTGS2|RPS6KB1|CCL4|CCL5|CCL20|CX3CL1|TRAF3|SPHK1|IL18BP|PIAS3|ADAMTS7|SIRT1|TNFRSF21|CDIP1|ZC3H12A|OCSTAMP	-2.9	MyList
GO Biological Processes	19	GO:0031056	regulation of histone modification	19_GO:0008152 metabolic process	-4.5	3	5	30198	185	971	18	1.9	0.43	817|1487|1499|2074|2624|3553|3976|4000|4089|4297|6497|7422|9320|10270|23411|23476|51043|51230	CAMK2D|CTBP1|CTNNB1|ERCC6|GATA2|IL1B|LIF|LMNA|SMAD4|KMT2A|SKI|VEGFA|TRIP12|AKAP8|SIRT1|BRD4|ZBTB7B|PHF20	-2.9	MyList
GO Biological Processes	19	GO:0044282	small molecule catabolic process	19_GO:0008152 metabolic process	-4.5	2.4	4.8	30198	352	971	27	2.8	0.53	51|549|593|594|978|1374|1591|1593|1891|2023|2530|2747|2820|3029|5191|8898|9663|26063|27165|55862|56603|57026|57571|83667|89874|205251|259307	ACOX1|AUH|BCKDHA|BCKDHB|CDA|CPT1A|CYP24A1|CYP27A1|ECH1|ENO1|FUT8|GLUD2|GPD2|HAGH|PEX7|MTMR2|LPIN2|DECR2|GLS2|ECHDC1|CYP26B1|PDXP|CARNS1|SESN2|SLC25A21|MTLN|IL4I1	-2.9	MyList
KEGG Pathway	24	hsa04152	AMPK signaling pathway		-4.5	3.6	5.3	30198	120	971	14	1.4	0.38	31|1374|1994|5170|5290|5468|5523|6198|8503|10645|23411|51422|55437|92335	ACACA|CPT1A|ELAVL1|PDPK1|PIK3CA|PPARG|PPP2R3A|RPS6KB1|PIK3R3|CAMKK2|SIRT1|PRKAG2|STRADB|STRADA	-2.9	MyList
CORUM	33	CORUM:3739	SKI-SMAD2-SMAD4 pentameric complex		-4.5	31	9.5	30198	3	971	3	0.31	0.18	4087|4089|6497	SMAD2|SMAD4|SKI	-2.8	MyList
CORUM	33	CORUM:6907	CTNNB1-FERMT2-TCF7L2 complex		-4.5	31	9.5	30198	3	971	3	0.31	0.18	1499|6934|10979	CTNNB1|TCF7L2|FERMT2	-2.8	MyList
GO Biological Processes	19	GO:0051051	negative regulation of transport	19_GO:0051179 localization	-4.5	2.2	4.7	30198	474	971	33	3.4	0.58	817|961|1193|2039|2669|2697|3162|3553|3598|3624|3976|4318|5270|5581|5743|6311|6424|7416|8291|8898|9368|10399|26056|27236|27342|29091|29763|29979|54602|84522|124935|344901|375611	CAMK2D|CD47|CLIC2|DMTN|GEM|GJA1|HMOX1|IL1B|IL13RA2|INHBA|LIF|MMP9|SERPINE2|PRKCE|PTGS2|ATXN2|SFRP4|VDAC1|DYSF|MTMR2|SLC9A3R1|RACK1|RAB11FIP5|ARFIP1|RABGEF1|STXBP6|PACSIN3|UBQLN1|NDFIP2|JAGN1|SLC43A2|OSTN|SLC26A5	-2.9	MyList
GO Biological Processes	19	GO:0071216	cellular response to biotic stimulus	19_GO:0050896 response to stimulus	-4.5	2.7	4.9	30198	239	971	21	2.2	0.47	25|824|978|1440|3553|3569|4615|4792|4853|5142|5581|5724|6352|7040|7099|10270|10318|10417|10892|80149|90933	ABL1|CAPN2|CDA|CSF3|IL1B|IL6|MYD88|NFKBIA|NOTCH2|PDE4B|PRKCE|PTAFR|CCL5|TGFB1|TLR4|AKAP8|TNIP1|SPON2|MALT1|ZC3H12A|TRIM41	-2.8	MyList
GO Biological Processes	19	GO:0019915	lipid storage	19_GO:0051179 localization	-4.5	6.2	6	30198	40	971	8	0.82	0.29	123|1149|2760|3553|6646|8760|57674|60526	PLIN2|CIDEA|GM2A|IL1B|SOAT1|CDS2|RNF213|LDAH	-2.8	MyList
GO Biological Processes	19	GO:0060462	lung lobe development	19_GO:0032502 developmental process	-4.5	18	8.1	30198	7	971	4	0.41	0.21	2263|3976|7048|10427	FGFR2|LIF|TGFBR2|SEC24B	-2.8	MyList
Reactome Gene Sets	6	R-HSA-3304349	Loss of Function of SMAD2/3 in Cancer		-4.5	18	8.1	30198	7	971	4	0.41	0.21	4087|4089|7040|7048	SMAD2|SMAD4|TGFB1|TGFBR2	-2.8	MyList
GO Biological Processes	19	GO:0060463	lung lobe morphogenesis	19_GO:0032502 developmental process	-4.5	18	8.1	30198	7	971	4	0.41	0.21	2263|3976|7048|10427	FGFR2|LIF|TGFBR2|SEC24B	-2.8	MyList
KEGG Pathway	24	hsa05100	Bacterial invasion of epithelial cells		-4.5	4.4	5.5	30198	77	971	11	1.1	0.34	998|1499|3688|5290|5829|6464|8503|9844|10163|10801|79658	CDC42|CTNNB1|ITGB1|PIK3CA|PXN|SHC1|PIK3R3|ELMO1|WASF2|SEPTIN9|ARHGAP10	-2.8	MyList
GO Biological Processes	19	GO:0007182	common-partner SMAD protein phosphorylation	19_GO:0023052 signaling	-4.5	18	8.1	30198	7	971	4	0.41	0.21	4087|6711|7040|7048	SMAD2|SPTBN1|TGFB1|TGFBR2	-2.8	MyList
GO Biological Processes	19	GO:0051893	regulation of focal adhesion assembly	19_GO:0050789 regulation of biological process	-4.5	4.9	5.6	30198	64	971	10	1	0.32	25|2039|3987|7422|8861|9448|10979|23122|23499|55920	ABL1|DMTN|LIMS1|VEGFA|LDB1|MAP4K4|FERMT2|CLASP2|MACF1|RCC2	-2.8	MyList
GO Biological Processes	19	GO:0090109	regulation of cell-substrate junction assembly	19_GO:0050789 regulation of biological process	-4.5	4.9	5.6	30198	64	971	10	1	0.32	25|2039|3987|7422|8861|9448|10979|23122|23499|55920	ABL1|DMTN|LIMS1|VEGFA|LDB1|MAP4K4|FERMT2|CLASP2|MACF1|RCC2	-2.8	MyList
GO Biological Processes	19	GO:0071214	cellular response to abiotic stimulus	19_GO:0050896 response to stimulus	-4.4	2.5	4.8	30198	315	971	25	2.6	0.51	358|388|578|1026|1894|2697|3553|3659|4255|4318|4615|5064|5290|5724|5743|6338|7099|9575|10413|23411|25769|26056|54929|85456|94241	AQP1|RHOB|BAK1|CDKN1A|ECT2|GJA1|IL1B|IRF1|MGMT|MMP9|MYD88|PALM|PIK3CA|PTAFR|PTGS2|SCNN1B|TLR4|CLOCK|YAP1|SIRT1|SLC24A2|RAB11FIP5|TMEM161A|TNKS1BP1|TP53INP1	-2.8	MyList
GO Biological Processes	19	GO:0104004	cellular response to environmental stimulus	19_GO:0050896 response to stimulus	-4.4	2.5	4.8	30198	315	971	25	2.6	0.51	358|388|578|1026|1894|2697|3553|3659|4255|4318|4615|5064|5290|5724|5743|6338|7099|9575|10413|23411|25769|26056|54929|85456|94241	AQP1|RHOB|BAK1|CDKN1A|ECT2|GJA1|IL1B|IRF1|MGMT|MMP9|MYD88|PALM|PIK3CA|PTAFR|PTGS2|SCNN1B|TLR4|CLOCK|YAP1|SIRT1|SLC24A2|RAB11FIP5|TMEM161A|TNKS1BP1|TP53INP1	-2.8	MyList
KEGG Pathway	24	hsa05135	Yersinia infection		-4.4	3.4	5.1	30198	137	971	15	1.5	0.4	998|3553|3569|3688|4615|4792|5290|5829|6195|6196|7099|8503|9844|10163|23396	CDC42|IL1B|IL6|ITGB1|MYD88|NFKBIA|PIK3CA|PXN|RPS6KA1|RPS6KA2|TLR4|PIK3R3|ELMO1|WASF2|PIP5K1C	-2.8	MyList
GO Biological Processes	19	GO:0021915	neural tube development	19_GO:0032502 developmental process	-4.4	3.3	5.1	30198	153	971	16	1.6	0.41	25|133|1856|2909|3705|4522|6201|6497|6768|7040|8321|10427|23513|23654|51339|84678	ABL1|ADM|DVL2|ARHGAP35|ITPK1|MTHFD1|RPS7|SKI|ST14|TGFB1|FZD1|SEC24B|SCRIB|PLXNB2|DACT1|KDM2B	-2.8	MyList
Reactome Gene Sets	6	R-HSA-525793	Myogenesis		-4.4	7.3	6.2	30198	30	971	7	0.72	0.27	25|998|1499|4209|4654|6938|9043	ABL1|CDC42|CTNNB1|MEF2D|MYOD1|TCF12|SPAG9	-2.8	MyList
GO Biological Processes	19	GO:0045667	regulation of osteoblast differentiation	19_GO:0032502 developmental process	-4.4	3.4	5.1	30198	137	971	15	1.5	0.4	1499|2263|3082|3569|3570|5468|6497|7130|9260|10312|10413|10979|23051|64093|344901	CTNNB1|FGFR2|HGF|IL6|IL6R|PPARG|SKI|TNFAIP6|PDLIM7|TCIRG1|YAP1|FERMT2|ZHX3|SMOC1|OSTN	-2.8	MyList
GO Biological Processes	19	GO:0070201	regulation of establishment of protein localization	19_GO:0051179 localization	-4.4	2.1	4.6	30198	520	971	35	3.6	0.6	998|1374|1894|2039|2534|3553|3569|5066|5468|5581|5743|5991|6352|6566|6934|7040|7099|7323|9575|9776|9818|9847|10312|10399|10411|10972|26056|27236|50855|51768|54602|79778|80149|81565|84522	CDC42|CPT1A|ECT2|DMTN|FYN|IL1B|IL6|PAM|PPARG|PRKCE|PTGS2|RFX3|CCL5|SLC16A1|TCF7L2|TGFB1|TLR4|UBE2D3|CLOCK|ATG13|NUP58|C2CD5|TCIRG1|RACK1|RAPGEF3|TMED10|RAB11FIP5|ARFIP1|PARD6A|TM7SF3|NDFIP2|MICALL2|ZC3H12A|NDEL1|JAGN1	-2.8	MyList
GO Biological Processes	19	GO:1903201	regulation of oxidative stress-induced cell death	19_GO:0050896 response to stimulus	-4.4	4.4	5.5	30198	78	971	11	1.1	0.34	25|1499|2534|3082|4170|7099|8321|10399|23411|29979|55074	ABL1|CTNNB1|FYN|HGF|MCL1|TLR4|FZD1|RACK1|SIRT1|UBQLN1|OXR1	-2.8	MyList
GO Biological Processes	19	GO:0050731	positive regulation of peptidyl-tyrosine phosphorylation	19_GO:0048518 positive regulation of biological process	-4.4	3	5	30198	188	971	18	1.9	0.43	25|960|1440|1839|1856|2074|2534|2915|3082|3569|3570|3976|5155|6352|7040|7422|10188|133396	ABL1|CD44|CSF3|HBEGF|DVL2|ERCC6|FYN|GRM5|HGF|IL6|IL6R|LIF|PDGFB|CCL5|TGFB1|VEGFA|TNK2|IL31RA	-2.8	MyList
KEGG Pathway	24	hsa04934	Cushing syndrome		-4.4	3.2	5	30198	155	971	16	1.6	0.41	113|405|673|775|817|1026|1499|1856|2778|4297|5087|6934|7483|8321|57552|81029	ADCY7|ARNT|BRAF|CACNA1C|CAMK2D|CDKN1A|CTNNB1|DVL2|GNAS|KMT2A|PBX1|TCF7L2|WNT9A|FZD1|NCEH1|WNT5B	-2.8	MyList
GO Biological Processes	19	GO:1905330	regulation of morphogenesis of an epithelium	19_GO:0032502 developmental process	-4.4	4.8	5.6	30198	65	971	10	1	0.32	25|1499|2697|3082|3976|4192|7422|11331|27086|81029	ABL1|CTNNB1|GJA1|HGF|LIF|MDK|VEGFA|PHB2|FOXP1|WNT5B	-2.8	MyList
GO Biological Processes	19	GO:0044242	cellular lipid catabolic process	19_GO:0008152 metabolic process	-4.4	3	4.9	30198	189	971	18	1.9	0.43	51|549|1374|1891|2760|5191|5321|8877|9588|9663|11313|26063|51573|55862|56603|83667|205251|375775	ACOX1|AUH|CPT1A|ECH1|GM2A|PEX7|PLA2G4A|SPHK1|PRDX6|LPIN2|LYPLA2|DECR2|GDE1|ECHDC1|CYP26B1|SESN2|MTLN|PNPLA7	-2.8	MyList
GO Biological Processes	19	GO:0007610	behavior	19_GO:0032501 multicellular organismal process	-4.3	2	4.5	30198	572	971	37	3.8	0.61	25|238|320|351|824|1141|1374|1827|2055|2059|2534|2760|2915|3688|4097|4192|4803|4867|4885|4929|5153|5270|5581|5743|6198|6566|7068|9112|9698|9867|10411|25769|55074|55084|113246|130507|166379	ABL1|ALK|APBA1|APP|CAPN2|CHRNB2|CPT1A|RCAN1|CLN8|EPS8|FYN|GM2A|GRM5|ITGB1|MAFG|MDK|NGF|NPHP1|NPTX2|NR4A2|PDE1B|SERPINE2|PRKCE|PTGS2|RPS6KB1|SLC16A1|THRB|MTA1|PUM1|PJA2|RAPGEF3|SLC24A2|OXR1|SOBP|C12orf57|UBR3|BBS12	-2.7	MyList
GO Biological Processes	19	GO:0001819	positive regulation of cytokine production	19_GO:0048518 positive regulation of biological process	-4.4	2.1	4.6	30198	481	971	33	3.4	0.58	25|136|351|405|861|3082|3162|3553|3569|3570|3659|4192|4615|5142|5144|5450|5724|5743|6376|6711|7040|7099|8877|10417|10555|10892|10972|11148|23411|23513|26137|27086|51043	ABL1|ADORA2B|APP|ARNT|RUNX1|HGF|HMOX1|IL1B|IL6|IL6R|IRF1|MDK|MYD88|PDE4B|PDE4D|POU2AF1|PTAFR|PTGS2|CX3CL1|SPTBN1|TGFB1|TLR4|SPHK1|SPON2|AGPAT2|MALT1|TMED10|HHLA2|SIRT1|SCRIB|ZBTB20|FOXP1|ZBTB7B	-2.7	MyList
GO Biological Processes	19	GO:1900407	regulation of cellular response to oxidative stress	19_GO:0050896 response to stimulus	-4.4	4	5.3	30198	93	971	12	1.2	0.35	25|1499|2530|2534|3082|4170|7099|8321|10399|23411|29979|55074	ABL1|CTNNB1|FUT8|FYN|HGF|MCL1|TLR4|FZD1|RACK1|SIRT1|UBQLN1|OXR1	-2.7	MyList
GO Biological Processes	19	GO:0007229	integrin-mediated signaling pathway	19_GO:0023052 signaling	-4.4	4	5.3	30198	93	971	12	1.2	0.35	25|667|961|998|1015|1281|2530|3655|3688|5341|10979|55920	ABL1|DST|CD47|CDC42|CDH17|COL3A1|FUT8|ITGA6|ITGB1|PLEK|FERMT2|RCC2	-2.7	MyList
GO Biological Processes	19	GO:0043523	regulation of neuron apoptotic process	19_GO:0050789 regulation of biological process	-4.4	2.9	4.9	30198	207	971	19	2	0.44	16|25|997|998|1499|1728|2632|3162|4170|4192|4803|4929|5290|6376|6733|6812|55074|84678|112399	AARS1|ABL1|CDC34|CDC42|CTNNB1|NQO1|GBE1|HMOX1|MCL1|MDK|NGF|NR4A2|PIK3CA|CX3CL1|SRPK2|STXBP1|OXR1|KDM2B|EGLN3	-2.7	MyList
Canonical Pathways	11	M48	PID MET PATHWAY		-4.4	4.3	5.4	30198	79	971	11	1.1	0.34	998|1499|3082|5170|5290|5829|6464|8650|10298|50855|54453	CDC42|CTNNB1|HGF|PDPK1|PIK3CA|PXN|SHC1|NUMB|PAK4|PARD6A|RIN2	-2.7	MyList
GO Biological Processes	19	GO:0061387	regulation of extent of cell growth	19_GO:0040007 growth	-4.4	3.7	5.2	30198	108	971	13	1.3	0.37	25|1808|4803|5802|6049|6696|7422|10509|23111|23499|51393|57142|81565	ABL1|DPYSL2|NGF|PTPRS|RNF6|SPP1|VEGFA|SEMA4B|SPART|MACF1|TRPV2|RTN4|NDEL1	-2.7	MyList
Reactome Gene Sets	6	R-HSA-194138	Signaling by VEGF		-4.4	3.7	5.2	30198	108	971	13	1.3	0.37	998|1499|1500|2534|5170|5228|5290|5829|6461|7422|8877|9844|10163	CDC42|CTNNB1|CTNND1|FYN|PDPK1|PGF|PIK3CA|PXN|SHB|VEGFA|SPHK1|ELMO1|WASF2	-2.7	MyList
GO Biological Processes	19	GO:0006937	regulation of muscle contraction	19_GO:0032501 multicellular organismal process	-4.3	3.1	4.9	30198	173	971	17	1.8	0.42	136|490|775|817|1193|2023|3778|5142|5144|5724|5743|6546|7168|8877|80149|113246|340481	ADORA2B|ATP2B1|CACNA1C|CAMK2D|CLIC2|ENO1|KCNMA1|PDE4B|PDE4D|PTAFR|PTGS2|SLC8A1|TPM1|SPHK1|ZC3H12A|C12orf57|ZDHHC21	-2.7	MyList
GO Biological Processes	19	GO:0045671	negative regulation of osteoclast differentiation	19_GO:0002376 immune system process	-4.3	7	6.1	30198	31	971	7	0.72	0.27	1499|4982|7099|7130|10234|10272|10401	CTNNB1|TNFRSF11B|TLR4|TNFAIP6|LRRC17|FSTL3|PIAS3	-2.7	MyList
GO Biological Processes	19	GO:0060390	regulation of SMAD protein signal transduction	19_GO:0023052 signaling	-4.3	7	6.1	30198	31	971	7	0.72	0.27	4089|5468|6711|7040|9688|11030|79674	SMAD4|PPARG|SPTBN1|TGFB1|NUP93|RBPMS|VEPH1	-2.7	MyList
Canonical Pathways	11	M63	PID AVB3 OPN PATHWAY		-4.3	7	6.1	30198	31	971	7	0.72	0.27	960|998|2934|4318|4792|5290|6696	CD44|CDC42|GSN|MMP9|NFKBIA|PIK3CA|SPP1	-2.7	MyList
GO Biological Processes	19	GO:0001933	negative regulation of protein phosphorylation	19_GO:0048519 negative regulation of biological process	-4.3	2.4	4.7	30198	340	971	26	2.7	0.52	25|578|624|1026|2039|3082|3553|5144|5170|5468|5573|6546|7016|7040|9043|9961|10217|10399|23411|27342|50855|51422|55861|56288|79007|80149	ABL1|BAK1|BDKRB2|CDKN1A|DMTN|HGF|IL1B|PDE4D|PDPK1|PPARG|PRKAR1A|SLC8A1|TESK1|TGFB1|SPAG9|MVP|CTDSPL|RACK1|SIRT1|RABGEF1|PARD6A|PRKAG2|DBNDD2|PARD3|DBNDD1|ZC3H12A	-2.7	MyList
GO Biological Processes	19	GO:0001952	regulation of cell-matrix adhesion	19_GO:0050789 regulation of biological process	-4.3	3.5	5.1	30198	124	971	14	1.4	0.38	25|1012|2039|3987|6376|7422|8573|8861|9448|10979|23122|23499|54453|55920	ABL1|CDH13|DMTN|LIMS1|CX3CL1|VEGFA|CASK|LDB1|MAP4K4|FERMT2|CLASP2|MACF1|RIN2|RCC2	-2.7	MyList
GO Biological Processes	19	GO:0014074	response to purine-containing compound	19_GO:0050896 response to stimulus	-4.3	3.3	5	30198	140	971	15	1.5	0.4	351|358|594|610|682|2039|3553|5313|5724|5743|6546|9472|10411|10518|57026	APP|AQP1|BCKDHB|HCN2|BSG|DMTN|IL1B|PKLR|PTAFR|PTGS2|SLC8A1|AKAP6|RAPGEF3|CIB2|PDXP	-2.7	MyList
GO Biological Processes	19	GO:0007179	transforming growth factor beta receptor signaling pathway	19_GO:0023052 signaling	-4.3	4	5.3	30198	94	971	12	1.2	0.35	1281|2530|4053|4087|4089|5829|6497|7040|7048|10979|23411|57178	COL3A1|FUT8|LTBP2|SMAD2|SMAD4|PXN|SKI|TGFB1|TGFBR2|FERMT2|SIRT1|ZMIZ1	-2.7	MyList
GO Biological Processes	19	GO:0090263	positive regulation of canonical Wnt signaling pathway	19_GO:0023052 signaling	-4.3	3.7	5.2	30198	109	971	13	1.3	0.37	1453|1896|2263|3516|5495|6424|6907|7040|9736|10413|51339|130612|252839	CSNK1D|EDA|FGFR2|RBPJ|PPM1B|SFRP4|TBL1X|TGFB1|USP34|YAP1|DACT1|TMEM198|TMEM9	-2.7	MyList
GO Biological Processes	19	GO:0034284	response to monosaccharide	19_GO:0050896 response to stimulus	-4.3	3.2	5	30198	157	971	16	1.6	0.41	2030|4087|4089|5290|5313|5743|6198|6546|6934|7048|8893|10399|26056|26137|55088|83667	SLC29A1|SMAD2|SMAD4|PIK3CA|PKLR|PTGS2|RPS6KB1|SLC8A1|TCF7L2|TGFBR2|EIF2B5|RACK1|RAB11FIP5|ZBTB20|CCDC186|SESN2	-2.7	MyList
GO Biological Processes	19	GO:0001709	cell fate determination	19_GO:0032502 developmental process	-4.3	5.9	5.8	30198	42	971	8	0.82	0.29	998|1499|2624|3475|4170|4654|4853|56603	CDC42|CTNNB1|GATA2|IFRD1|MCL1|MYOD1|NOTCH2|CYP26B1	-2.7	MyList
GO Biological Processes	19	GO:0051279	regulation of release of sequestered calcium ion into cytosol	19_GO:0051179 localization	-4.3	4.3	5.3	30198	80	971	11	1.1	0.34	25|775|817|1193|5144|5170|5581|6376|6546|7220|9472	ABL1|CACNA1C|CAMK2D|CLIC2|PDE4D|PDPK1|PRKCE|CX3CL1|SLC8A1|TRPC1|AKAP6	-2.7	MyList
GO Biological Processes	19	GO:1901215	negative regulation of neuron death	19_GO:0048519 negative regulation of biological process	-4.3	2.8	4.8	30198	209	971	19	2	0.44	16|1440|1499|2632|3162|4192|4803|4929|5290|6376|6812|8321|9962|10399|10457|23411|55074|84678|91304	AARS1|CSF3|CTNNB1|GBE1|HMOX1|MDK|NGF|NR4A2|PIK3CA|CX3CL1|STXBP1|FZD1|SLC23A2|RACK1|GPNMB|SIRT1|OXR1|KDM2B|TMEM259	-2.7	MyList
GO Biological Processes	19	GO:0031109	microtubule polymerization or depolymerization	19_GO:0009987 cellular process	-4.3	5.2	5.6	30198	54	971	9	0.93	0.31	1453|7283|7756|23122|79649|81565|81930|114791|121441	CSNK1D|TUBG1|ZNF207|CLASP2|MAP7D3|NDEL1|KIF18A|TUBGCP5|NEDD1	-2.7	MyList
Reactome Gene Sets	6	R-HSA-73887	Death Receptor Signalling		-4.3	3.3	5	30198	141	971	15	1.5	0.4	1894|4615|4792|4803|7074|7375|8743|8878|8997|10399|56957|57142|57580|84894|257397	ECT2|MYD88|NFKBIA|NGF|TIAM1|USP4|TNFSF10|SQSTM1|KALRN|RACK1|OTUD7B|RTN4|PREX1|LINGO1|TAB3	-2.7	MyList
GO Biological Processes	19	GO:0043244	regulation of protein-containing complex disassembly	19_GO:0050789 regulation of biological process	-4.3	3.5	5.1	30198	125	971	14	1.4	0.38	118|832|2039|2059|2934|5290|5341|6710|6711|6840|23122|57026|57551|146057	ADD1|CAPZB|DMTN|EPS8|GSN|PIK3CA|PLEK|SPTB|SPTBN1|SVIL|CLASP2|PDXP|TAOK1|TTBK2	-2.7	MyList
GO Biological Processes	19	GO:0051928	positive regulation of calcium ion transport	19_GO:0051179 localization	-4.3	3.5	5.1	30198	125	971	14	1.4	0.38	25|490|578|5155|5170|6351|6352|6376|6786|7220|8573|9472|51393|57620	ABL1|ATP2B1|BAK1|PDGFB|PDPK1|CCL4|CCL5|CX3CL1|STIM1|TRPC1|CASK|AKAP6|TRPV2|STIM2	-2.7	MyList
GO Biological Processes	19	GO:0097529	myeloid leukocyte migration	19_GO:0040011 locomotion	-4.3	3.5	5.1	30198	125	971	14	1.4	0.38	682|3553|3569|3570|5142|5155|6351|6352|6364|6376|6729|23396|57580|84522	BSG|IL1B|IL6|IL6R|PDE4B|PDGFB|CCL4|CCL5|CCL20|CX3CL1|SRP54|PIP5K1C|PREX1|JAGN1	-2.7	MyList
WikiPathways	27	WP4790	FGF23 signaling in hypophosphatemic rickets and related disorders		-4.3	8.5	6.4	30198	22	971	6	0.62	0.25	249|1026|1591|2263|4791|6696	ALPL|CDKN1A|CYP24A1|FGFR2|NFKB2|SPP1	-2.7	MyList
GO Biological Processes	19	GO:0042110	T cell activation	19_GO:0002376 immune system process	-4.3	2.6	4.7	30198	265	971	22	2.3	0.48	25|944|960|1499|2534|2697|3569|3570|3659|4192|5316|8503|10312|10892|11035|23513|26022|27086|51043|56603|57580|653519	ABL1|TNFSF8|CD44|CTNNB1|FYN|GJA1|IL6|IL6R|IRF1|MDK|PKNOX1|PIK3R3|TCIRG1|MALT1|RIPK3|SCRIB|TMEM98|FOXP1|ZBTB7B|CYP26B1|PREX1|GPR89A	-2.7	MyList
GO Biological Processes	19	GO:1902017	regulation of cilium assembly	19_GO:0050789 regulation of biological process	-4.3	4.6	5.4	30198	67	971	10	1	0.32	2909|4134|4957|7016|10198|10413|10801|23224|51256|115704	ARHGAP35|MAP4|ODF2|TESK1|MPHOSPH9|YAP1|SEPTIN9|SYNE2|TBC1D7|EVI5L	-2.7	MyList
GO Biological Processes	19	GO:0008064	regulation of actin polymerization or depolymerization	19_GO:0050789 regulation of biological process	-4.3	3.1	4.9	30198	158	971	16	1.6	0.41	118|832|1440|2039|2059|2909|2934|5290|5341|5581|6710|6711|6840|11113|23580|57026	ADD1|CAPZB|CSF3|DMTN|EPS8|ARHGAP35|GSN|PIK3CA|PLEK|PRKCE|SPTB|SPTBN1|SVIL|CIT|CDC42EP4|PDXP	-2.7	MyList
GO Biological Processes	19	GO:0071559	response to transforming growth factor beta	19_GO:0050896 response to stimulus	-4.3	3.1	4.9	30198	158	971	16	1.6	0.41	25|1281|2263|2530|2534|3987|4053|4087|4089|5829|6497|7040|7048|10979|23411|57178	ABL1|COL3A1|FGFR2|FUT8|FYN|LIMS1|LTBP2|SMAD2|SMAD4|PXN|SKI|TGFB1|TGFBR2|FERMT2|SIRT1|ZMIZ1	-2.7	MyList
GO Biological Processes	19	GO:0021954	central nervous system neuron development	19_GO:0032502 developmental process	-4.3	4.2	5.3	30198	81	971	11	1.1	0.34	1141|2049|2263|2624|2909|4929|4967|26468|57178|81565|113246	CHRNB2|EPHB3|FGFR2|GATA2|ARHGAP35|NR4A2|OGDH|LHX6|ZMIZ1|NDEL1|C12orf57	-2.7	MyList
GO Biological Processes	19	GO:0002695	negative regulation of leukocyte activation	19_GO:0002376 immune system process	-4.3	2.9	4.8	30198	193	971	18	1.9	0.43	861|3142|3162|3598|3624|3659|4192|5573|6376|10457|23513|27242|27342|51043|80149|133396|259307|284467	RUNX1|HLX|HMOX1|IL13RA2|INHBA|IRF1|MDK|PRKAR1A|CX3CL1|GPNMB|SCRIB|TNFRSF21|RABGEF1|ZBTB7B|ZC3H12A|IL31RA|IL4I1|TAFA3	-2.7	MyList
GO Biological Processes	19	GO:0030832	regulation of actin filament length	19_GO:0050789 regulation of biological process	-4.2	3.1	4.9	30198	159	971	16	1.6	0.41	118|832|1440|2039|2059|2909|2934|5290|5341|5581|6710|6711|6840|11113|23580|57026	ADD1|CAPZB|CSF3|DMTN|EPS8|ARHGAP35|GSN|PIK3CA|PLEK|PRKCE|SPTB|SPTBN1|SVIL|CIT|CDC42EP4|PDXP	-2.7	MyList
GO Biological Processes	19	GO:0043500	muscle adaptation	19_GO:0032501 multicellular organismal process	-4.2	6.8	6	30198	32	971	7	0.72	0.27	2934|3162|3553|4654|6198|9759|28999	GSN|HMOX1|IL1B|MYOD1|RPS6KB1|HDAC4|KLF15	-2.7	MyList
GO Biological Processes	19	GO:0051642	centrosome localization	19_GO:0051179 localization	-4.2	6.8	6	30198	32	971	7	0.72	0.27	23224|23299|23353|51134|55726|56288|81565	SYNE2|BICD2|SUN1|CEP83|INTS13|PARD3|NDEL1	-2.7	MyList
GO Biological Processes	19	GO:0043304	regulation of mast cell degranulation	19_GO:0002376 immune system process	-4.2	6.8	6	30198	32	971	7	0.72	0.27	136|2624|3162|3598|5170|6812|27342	ADORA2B|GATA2|HMOX1|IL13RA2|PDPK1|STXBP1|RABGEF1	-2.7	MyList
GO Biological Processes	19	GO:0001654	eye development	19_GO:0032502 developmental process	-4.2	2.3	4.5	30198	368	971	27	2.8	0.53	490|493|578|775|1499|2055|2697|2909|3624|4853|4867|5087|5316|6497|7048|7068|7422|7483|10312|25932|27067|54549|64093|81029|84678|113246|388552	ATP2B1|ATP2B4|BAK1|CACNA1C|CTNNB1|CLN8|GJA1|ARHGAP35|INHBA|NOTCH2|NPHP1|PBX1|PKNOX1|SKI|TGFBR2|THRB|VEGFA|WNT9A|TCIRG1|CLIC4|STAU2|SDK2|SMOC1|WNT5B|KDM2B|C12orf57|BLOC1S3	-2.6	MyList
WikiPathways	27	WP5124	Alzheimer's disease		-4.2	2.6	4.7	30198	267	971	22	2.3	0.48	351|673|775|824|1499|1856|3416|3553|3569|3831|5290|5682|5718|5743|6424|7416|8321|8503|9776|57142|64837|81029	APP|BRAF|CACNA1C|CAPN2|CTNNB1|DVL2|IDE|IL1B|IL6|KLC1|PIK3CA|PSMA1|PSMD12|PTGS2|SFRP4|VDAC1|FZD1|PIK3R3|ATG13|RTN4|KLC2|WNT5B	-2.6	MyList
Reactome Gene Sets	6	R-HSA-1489509	DAG and IP3 signaling		-4.2	5.8	5.7	30198	43	971	8	0.82	0.29	113|817|5136|5153|5573|5581|10645|84254	ADCY7|CAMK2D|PDE1A|PDE1B|PRKAR1A|PRKCE|CAMKK2|CAMKK1	-2.6	MyList
GO Biological Processes	19	GO:0048640	negative regulation of developmental growth	19_GO:0040007 growth	-4.2	3.6	5.1	30198	111	971	13	1.3	0.37	1026|5802|6049|6696|7048|8614|8835|9043|9686|10509|23111|57142|344901	CDKN1A|PTPRS|RNF6|SPP1|TGFBR2|STC2|SOCS2|SPAG9|VGLL4|SEMA4B|SPART|RTN4|OSTN	-2.6	MyList
GO Biological Processes	19	GO:0001938	positive regulation of endothelial cell proliferation	19_GO:0048518 positive regulation of biological process	-4.2	3.6	5.1	30198	111	971	13	1.3	0.37	405|1012|1893|2624|3162|4192|5155|5170|5228|7422|23411|51162|57608	ARNT|CDH13|ECM1|GATA2|HMOX1|MDK|PDGFB|PDPK1|PGF|VEGFA|SIRT1|EGFL7|JCAD	-2.6	MyList
Reactome Gene Sets	6	R-HSA-9013409	RHOJ GTPase cycle		-4.2	5.1	5.5	30198	55	971	9	0.93	0.31	998|2697|2909|7037|9497|10298|23048|23513|57580	CDC42|GJA1|ARHGAP35|TFRC|SLC4A7|PAK4|FNBP1|SCRIB|PREX1	-2.6	MyList
GO Biological Processes	19	GO:0030522	intracellular receptor signaling pathway	19_GO:0023052 signaling	-4.2	3.3	4.9	30198	143	971	15	1.5	0.4	405|1591|2104|4792|4929|5468|7068|8648|10413|11331|23543|55809|56603|57178|92610	ARNT|CYP24A1|ESRRG|NFKBIA|NR4A2|PPARG|THRB|NCOA1|YAP1|PHB2|RBFOX2|TRERF1|CYP26B1|ZMIZ1|TIFA	-2.6	MyList
KEGG Pathway	24	hsa04550	Signaling pathways regulating pluripotency of stem cells		-4.2	3.3	4.9	30198	143	971	15	1.5	0.4	1499|1856|2263|2264|3624|3976|4087|4089|5290|7483|8321|8503|9869|81029|84333	CTNNB1|DVL2|FGFR2|FGFR4|INHBA|LIF|SMAD2|SMAD4|PIK3CA|WNT9A|FZD1|PIK3R3|SETDB1|WNT5B|PCGF5	-2.6	MyList
GO Biological Processes	19	GO:0071219	cellular response to molecule of bacterial origin	19_GO:0044419 biological process involved in interspecies interaction between organisms	-4.2	2.8	4.8	30198	212	971	19	2	0.44	25|824|1440|3553|3569|4615|4792|5142|5581|5724|6352|7040|7099|10270|10318|10417|10892|80149|90933	ABL1|CAPN2|CSF3|IL1B|IL6|MYD88|NFKBIA|PDE4B|PRKCE|PTAFR|CCL5|TGFB1|TLR4|AKAP8|TNIP1|SPON2|MALT1|ZC3H12A|TRIM41	-2.6	MyList
GO Biological Processes	19	GO:0031669	cellular response to nutrient levels	19_GO:0050896 response to stimulus	-4.2	2.8	4.8	30198	212	971	19	2	0.44	123|440|490|1026|1591|3162|3920|4654|7071|8648|8735|10533|10631|23411|51422|55846|80149|83667|167359	PLIN2|ASNS|ATP2B1|CDKN1A|CYP24A1|HMOX1|LAMP2|MYOD1|KLF10|NCOA1|MYH13|ATG7|POSTN|SIRT1|PRKAG2|ITFG2|ZC3H12A|SESN2|NIM1K	-2.6	MyList
GO Biological Processes	19	GO:0018393	internal peptidyl-lysine acetylation	19_GO:0008152 metabolic process	-4.2	3.4	5	30198	127	971	14	1.4	0.38	4297|4654|5447|6873|8464|8648|8861|9575|23774|51105|51230|57634|64769|80218	KMT2A|MYOD1|POR|TAF2|SUPT3H|NCOA1|LDB1|CLOCK|BRD1|PHF20L1|PHF20|EP400|MEAF6|NAA50	-2.6	MyList
GO Biological Processes	19	GO:0048736	appendage development	19_GO:0032502 developmental process	-4.2	3	4.8	30198	177	971	17	1.8	0.42	578|775|1281|1499|2263|2697|3655|4089|4154|4853|5066|5087|5125|6497|10979|56603|64093	BAK1|CACNA1C|COL3A1|CTNNB1|FGFR2|GJA1|ITGA6|SMAD4|MBNL1|NOTCH2|PAM|PBX1|PCSK5|SKI|FERMT2|CYP26B1|SMOC1	-2.6	MyList
GO Biological Processes	19	GO:0060173	limb development	19_GO:0032502 developmental process	-4.2	3	4.8	30198	177	971	17	1.8	0.42	578|775|1281|1499|2263|2697|3655|4089|4154|4853|5066|5087|5125|6497|10979|56603|64093	BAK1|CACNA1C|COL3A1|CTNNB1|FGFR2|GJA1|ITGA6|SMAD4|MBNL1|NOTCH2|PAM|PBX1|PCSK5|SKI|FERMT2|CYP26B1|SMOC1	-2.6	MyList
GO Biological Processes	19	GO:0042063	gliogenesis	19_GO:0032502 developmental process	-4.2	2.8	4.7	30198	213	971	19	2	0.44	25|351|1499|3553|4192|6376|6497|7099|8893|10397|10675|23224|23353|23380|23513|28999|56288|57142|57178	ABL1|APP|CTNNB1|IL1B|MDK|CX3CL1|SKI|TLR4|EIF2B5|NDRG1|CSPG5|SYNE2|SUN1|SRGAP2|SCRIB|KLF15|PARD3|RTN4|ZMIZ1	-2.6	MyList
GO Biological Processes	19	GO:0031396	regulation of protein ubiquitination	19_GO:0008152 metabolic process	-4.2	2.8	4.7	30198	213	971	19	2	0.44	25|2534|3300|5581|6201|7375|8877|8878|9112|9320|9709|10892|29979|51256|54602|54778|83593|84101|339745	ABL1|FYN|DNAJB2|PRKCE|RPS7|USP4|SPHK1|SQSTM1|MTA1|TRIP12|HERPUD1|MALT1|UBQLN1|TBC1D7|NDFIP2|RNF111|RASSF5|USP44|SPOPL	-2.6	MyList
GO Biological Processes	19	GO:0006605	protein targeting	19_GO:0051179 localization	-4.2	2.6	4.7	30198	250	971	21	2.2	0.47	3308|3920|4053|4074|5191|6729|6746|8546|9472|9709|10245|22906|23203|27342|51304|51762|56288|79683|84243|90637|340481	HSPA4|LAMP2|LTBP2|M6PR|PEX7|SRP54|SSR2|AP3B1|AKAP6|HERPUD1|TIMM17B|TRAK1|PMPCA|RABGEF1|ZDHHC3|RAB8B|PARD3|ZDHHC14|ZDHHC18|ZFAND2A|ZDHHC21	-2.6	MyList
WikiPathways	27	WP2858	Ectoderm differentiation		-4.2	3.2	4.9	30198	144	971	15	1.5	0.4	1487|1499|1896|2263|2534|4089|4982|5150|6907|8675|8835|51043|51422|51762|79658	CTBP1|CTNNB1|EDA|FGFR2|FYN|SMAD4|TNFRSF11B|PDE7A|TBL1X|STX16|SOCS2|ZBTB7B|PRKAG2|RAB8B|ARHGAP10	-2.6	MyList
KEGG Pathway	24	hsa05215	Prostate cancer		-4.2	3.8	5.1	30198	97	971	12	1.2	0.35	673|1026|1499|2263|4318|4792|5155|5170|5290|6934|7850|8503	BRAF|CDKN1A|CTNNB1|FGFR2|MMP9|NFKBIA|PDGFB|PDPK1|PIK3CA|TCF7L2|IL1R2|PIK3R3	-2.6	MyList
GO Biological Processes	19	GO:0032787	monocarboxylic acid metabolic process	19_GO:0008152 metabolic process	-4.2	2.1	4.4	30198	492	971	33	3.4	0.58	31|51|224|549|1374|1591|1593|1891|2023|3029|3417|3939|4967|5066|5191|5313|5321|5447|5468|5743|7416|9444|9663|10941|11313|26063|51422|55862|56603|83667|114883|205251|259307	ACACA|ACOX1|ALDH3A2|AUH|CPT1A|CYP24A1|CYP27A1|ECH1|ENO1|HAGH|IDH1|LDHA|OGDH|PAM|PEX7|PKLR|PLA2G4A|POR|PPARG|PTGS2|VDAC1|QKI|LPIN2|UGT2A1|LYPLA2|DECR2|PRKAG2|ECHDC1|CYP26B1|SESN2|OSBPL9|MTLN|IL4I1	-2.6	MyList
GO Biological Processes	19	GO:0002314	germinal center B cell differentiation	19_GO:0002376 immune system process	-4.2	16	7.5	30198	8	971	4	0.41	0.21	1015|3569|5450|55846	CDH17|IL6|POU2AF1|ITFG2	-2.6	MyList
Reactome Gene Sets	6	R-HSA-3304351	Signaling by TGF-beta Receptor Complex in Cancer		-4.2	16	7.5	30198	8	971	4	0.41	0.21	4087|4089|7040|7048	SMAD2|SMAD4|TGFB1|TGFBR2	-2.6	MyList
GO Biological Processes	19	GO:0046883	regulation of hormone secretion	19_GO:0023052 signaling	-4.2	2.7	4.7	30198	232	971	20	2.1	0.46	1374|2697|3553|3569|3624|3976|4089|5468|5581|5991|6352|6566|6696|6934|9575|10312|26056|51762|51768|84522	CPT1A|GJA1|IL1B|IL6|INHBA|LIF|SMAD4|PPARG|PRKCE|RFX3|CCL5|SLC16A1|SPP1|TCF7L2|CLOCK|TCIRG1|RAB11FIP5|RAB8B|TM7SF3|JAGN1	-2.6	MyList
GO Biological Processes	19	GO:0046697	decidualization	19_GO:0022414 reproductive process	-4.2	8.1	6.2	30198	23	971	6	0.62	0.25	682|1508|3976|5743|6696|8614	BSG|CTSB|LIF|PTGS2|SPP1|STC2	-2.6	MyList
Canonical Pathways	11	M237	PID VEGFR1 2 PATHWAY		-4.2	4.5	5.3	30198	69	971	10	1	0.32	673|998|1499|2534|5170|5290|5829|6461|7422|10645	BRAF|CDC42|CTNNB1|FYN|PDPK1|PIK3CA|PXN|SHB|VEGFA|CAMKK2	-2.6	MyList
GO Biological Processes	19	GO:0009895	negative regulation of catabolic process	19_GO:0048519 negative regulation of biological process	-4.2	2.4	4.5	30198	328	971	25	2.6	0.51	238|493|863|1149|1728|1994|2534|3082|3162|3553|4089|4170|4615|5270|5290|6201|8898|9704|9759|9860|10492|10533|57589|257397|474384	ALK|ATP2B4|CBFA2T3|CIDEA|NQO1|ELAVL1|FYN|HGF|HMOX1|IL1B|SMAD4|MCL1|MYD88|SERPINE2|PIK3CA|RPS7|MTMR2|DHX34|HDAC4|LRIG2|SYNCRIP|ATG7|RIC1|TAB3|F8A3	-2.6	MyList
GO Biological Processes	19	GO:1903053	regulation of extracellular matrix organization	19_GO:0050789 regulation of biological process	-4.2	5	5.5	30198	56	971	9	0.93	0.31	25|861|2191|2264|3569|7040|10630|23122|57589	ABL1|RUNX1|FAP|FGFR4|IL6|TGFB1|PDPN|CLASP2|RIC1	-2.6	MyList
Reactome Gene Sets	6	R-HSA-432722	Golgi Associated Vesicle Biogenesis		-4.2	5	5.5	30198	56	971	9	0.93	0.31	162|2512|2804|7037|8546|8905|9698|152503|388552	AP1B1|FTL|GOLGB1|TFRC|AP3B1|AP1S2|PUM1|SH3D19|BLOC1S3	-2.6	MyList
KEGG Pathway	24	hsa04144	Endocytosis		-4.2	2.6	4.6	30198	251	971	21	2.2	0.47	832|998|2263|2264|4087|7037|7048|22905|23111|23325|23362|23396|26056|27243|50855|51324|55738|56288|58513|89853|440073	CAPZB|CDC42|FGFR2|FGFR4|SMAD2|TFRC|TGFBR2|EPN2|SPART|WASHC4|PSD3|PIP5K1C|RAB11FIP5|CHMP2A|PARD6A|SPG21|ARFGAP1|PARD3|EPS15L1|MVB12B|IQSEC3	-2.6	MyList
GO Biological Processes	19	GO:0019395	fatty acid oxidation	19_GO:0008152 metabolic process	-4.2	4.1	5.2	30198	83	971	11	1.1	0.34	51|549|1374|1591|1891|5191|5447|26063|55862|83667|205251	ACOX1|AUH|CPT1A|CYP24A1|ECH1|PEX7|POR|DECR2|ECHDC1|SESN2|MTLN	-2.6	MyList
GO Biological Processes	19	GO:0006417	regulation of translation	19_GO:0008152 metabolic process	-4.2	2.1	4.4	30198	472	971	32	3.3	0.57	16|351|1994|2915|3569|5724|6195|6198|6208|6311|6352|8662|8672|8893|9444|9470|9698|9811|10399|10492|10657|10658|23034|23654|26610|28969|80149|83667|83939|85456|192669|340719	AARS1|APP|ELAVL1|GRM5|IL6|PTAFR|RPS6KA1|RPS6KB1|RPS14|ATXN2|CCL5|EIF3B|EIF4G3|EIF2B5|QKI|EIF4E2|PUM1|CTIF|RACK1|SYNCRIP|KHDRBS1|CELF1|SAMD4A|PLXNB2|ELP4|BZW2|ZC3H12A|SESN2|EIF2A|TNKS1BP1|AGO3|NANOS1	-2.6	MyList
GO Biological Processes	19	GO:0021795	cerebral cortex cell migration	19_GO:0040011 locomotion	-4.2	5.7	5.6	30198	44	971	8	0.82	0.29	1499|23224|23353|23380|26468|57142|57178|81565	CTNNB1|SYNE2|SUN1|SRGAP2|LHX6|RTN4|ZMIZ1|NDEL1	-2.6	MyList
GO Biological Processes	19	GO:1902116	negative regulation of organelle assembly	19_GO:0048519 negative regulation of biological process	-4.2	5.7	5.6	30198	44	971	8	0.82	0.29	4089|4134|7016|10198|10413|10432|51256|115704	SMAD4|MAP4|TESK1|MPHOSPH9|YAP1|RBM14|TBC1D7|EVI5L	-2.6	MyList
GO Biological Processes	19	GO:0009749	response to glucose	19_GO:0050896 response to stimulus	-4.1	3.2	4.9	30198	145	971	15	1.5	0.4	2030|4087|4089|5290|5313|6198|6546|6934|7048|8893|10399|26056|26137|55088|83667	SLC29A1|SMAD2|SMAD4|PIK3CA|PKLR|RPS6KB1|SLC8A1|TCF7L2|TGFBR2|EIF2B5|RACK1|RAB11FIP5|ZBTB20|CCDC186|SESN2	-2.6	MyList
WikiPathways	27	WP4838	Regucalcin in proximal tubule epithelial kidney cells		-4.1	6.6	5.9	30198	33	971	7	0.72	0.27	578|673|4087|4089|5153|5290|7040	BAK1|BRAF|SMAD2|SMAD4|PDE1B|PIK3CA|TGFB1	-2.6	MyList
Canonical Pathways	11	M266	PID NCADHERIN PATHWAY		-4.1	6.6	5.9	30198	33	971	7	0.72	0.27	998|1499|1500|2697|2934|5290|23396	CDC42|CTNNB1|CTNND1|GJA1|GSN|PIK3CA|PIP5K1C	-2.6	MyList
GO Biological Processes	19	GO:0001893	maternal placenta development	19_GO:0022414 reproductive process	-4.1	6.6	5.9	30198	33	971	7	0.72	0.27	682|1508|3976|5743|6696|8614|10935	BSG|CTSB|LIF|PTGS2|SPP1|STC2|PRDX3	-2.6	MyList
GO Biological Processes	19	GO:0061842	microtubule organizing center localization	19_GO:0051179 localization	-4.1	6.6	5.9	30198	33	971	7	0.72	0.27	23224|23299|23353|51134|55726|56288|81565	SYNE2|BICD2|SUN1|CEP83|INTS13|PARD3|NDEL1	-2.6	MyList
GO Biological Processes	19	GO:0034248	regulation of cellular amide metabolic process	19_GO:0008152 metabolic process	-4.1	2	4.4	30198	537	971	35	3.6	0.6	16|351|1994|2915|3569|5724|6195|6198|6208|6311|6352|8662|8672|8877|8893|9444|9470|9698|9811|10399|10492|10657|10658|10972|23034|23654|26610|28969|57142|80149|83667|83939|85456|192669|340719	AARS1|APP|ELAVL1|GRM5|IL6|PTAFR|RPS6KA1|RPS6KB1|RPS14|ATXN2|CCL5|EIF3B|EIF4G3|SPHK1|EIF2B5|QKI|EIF4E2|PUM1|CTIF|RACK1|SYNCRIP|KHDRBS1|CELF1|TMED10|SAMD4A|PLXNB2|ELP4|BZW2|RTN4|ZC3H12A|SESN2|EIF2A|TNKS1BP1|AGO3|NANOS1	-2.6	MyList
GO Biological Processes	19	GO:0051052	regulation of DNA metabolic process	19_GO:0008152 metabolic process	-4.1	2	4.4	30198	537	971	35	3.6	0.6	998|1026|1149|1499|2070|2074|2140|2264|3082|3181|3569|4255|4297|5155|5290|6873|7037|7040|8464|9320|10419|23411|29086|51659|54891|54929|55193|55719|57634|64769|64855|79618|80169|116028|140609	CDC42|CDKN1A|CIDEA|CTNNB1|EYA4|ERCC6|EYA3|FGFR4|HGF|HNRNPA2B1|IL6|MGMT|KMT2A|PDGFB|PIK3CA|TAF2|TFRC|TGFB1|SUPT3H|TRIP12|PRMT5|SIRT1|BABAM1|GINS2|INO80D|TMEM161A|PBRM1|SLF2|EP400|MEAF6|NIBAN2|HMBOX1|CTC1|RMI2|NEK7	-2.6	MyList
Canonical Pathways	11	M186	PID PDGFRB PATHWAY		-4.1	3.4	4.9	30198	129	971	14	1.4	0.38	25|673|2059|2534|2909|5155|5290|5321|5581|6464|8503|8877|9368|10163	ABL1|BRAF|EPS8|FYN|ARHGAP35|PDGFB|PIK3CA|PLA2G4A|PRKCE|SHC1|PIK3R3|SPHK1|SLC9A3R1|WASF2	-2.6	MyList
GO Biological Processes	19	GO:0006475	internal protein amino acid acetylation	19_GO:0008152 metabolic process	-4.1	3.4	4.9	30198	129	971	14	1.4	0.38	4297|4654|5447|6873|8464|8648|8861|9575|23774|51105|51230|57634|64769|80218	KMT2A|MYOD1|POR|TAF2|SUPT3H|NCOA1|LDB1|CLOCK|BRD1|PHF20L1|PHF20|EP400|MEAF6|NAA50	-2.6	MyList
KEGG Pathway	24	hsa05130	Pathogenic Escherichia coli infection		-4.1	2.8	4.7	30198	197	971	18	1.9	0.43	25|578|998|2534|3553|3569|3688|4615|4642|4792|7099|8743|9170|9368|10163|10427|10972|257397	ABL1|BAK1|CDC42|FYN|IL1B|IL6|ITGB1|MYD88|MYO1D|NFKBIA|TLR4|TNFSF10|LPAR2|SLC9A3R1|WASF2|SEC24B|TMED10|TAB3	-2.6	MyList
KEGG Pathway	24	hsa04750	Inflammatory mediator regulation of TRP channels		-4.1	3.8	5.1	30198	98	971	12	1.2	0.35	113|624|817|2778|3553|4803|5290|5321|5581|5583|8503|51393	ADCY7|BDKRB2|CAMK2D|GNAS|IL1B|NGF|PIK3CA|PLA2G4A|PRKCE|PRKCH|PIK3R3|TRPV2	-2.6	MyList
GO Biological Processes	19	GO:1901655	cellular response to ketone	19_GO:0050896 response to stimulus	-4.1	3.8	5.1	30198	98	971	12	1.2	0.35	31|358|490|5581|5737|6198|6338|6696|10270|10631|55809|114907	ACACA|AQP1|ATP2B1|PRKCE|PTGFR|RPS6KB1|SCNN1B|SPP1|AKAP8|POSTN|TRERF1|FBXO32	-2.6	MyList
WikiPathways	27	WP23	B cell receptor signaling pathway		-4.1	3.8	5.1	30198	98	971	12	1.2	0.35	673|998|2534|4209|4792|5170|6195|6464|8462|10892|23396|25780	BRAF|CDC42|FYN|MEF2D|NFKBIA|PDPK1|RPS6KA1|SHC1|KLF11|MALT1|PIP5K1C|RASGRP3	-2.6	MyList
KEGG Pathway	24	hsa05206	MicroRNAs in cancer		-4.1	2.4	4.5	30198	310	971	24	2.5	0.5	25|578|960|1026|1591|3162|3371|4170|4318|4853|5155|5290|5581|5743|6464|6768|7168|7422|8503|9759|10298|23411|27086|27165	ABL1|BAK1|CD44|CDKN1A|CYP24A1|HMOX1|TNC|MCL1|MMP9|NOTCH2|PDGFB|PIK3CA|PRKCE|PTGS2|SHC1|ST14|TPM1|VEGFA|PIK3R3|HDAC4|PAK4|SIRT1|FOXP1|GLS2	-2.6	MyList
GO Biological Processes	19	GO:0018108	peptidyl-tyrosine phosphorylation	19_GO:0008152 metabolic process	-4.1	3.2	4.8	30198	146	971	15	1.5	0.4	25|238|1196|2049|2263|2264|2534|3976|4486|5155|7016|10188|10420|10645|57410	ABL1|ALK|CLK2|EPHB3|FGFR2|FGFR4|FYN|LIF|MST1R|PDGFB|TESK1|TNK2|TESK2|CAMKK2|SCYL1	-2.6	MyList
WikiPathways	27	WP437	EGF/EGFR signaling pathway		-4.1	3.1	4.8	30198	163	971	16	1.6	0.41	25|673|998|2059|2697|4209|5170|6195|6196|6198|6311|6464|6812|10188|10401|58513	ABL1|BRAF|CDC42|EPS8|GJA1|MEF2D|PDPK1|RPS6KA1|RPS6KA2|RPS6KB1|ATXN2|SHC1|STXBP1|TNK2|PIAS3|EPS15L1	-2.6	MyList
GO Biological Processes	19	GO:0010763	positive regulation of fibroblast migration	19_GO:0040011 locomotion	-4.1	10	6.6	30198	15	971	5	0.51	0.23	2039|3688|5581|6546|7040	DMTN|ITGB1|PRKCE|SLC8A1|TGFB1	-2.6	MyList
Canonical Pathways	11	M11736	SA MMP CYTOKINE CONNECTION		-4.1	10	6.6	30198	15	971	5	0.51	0.23	944|960|3553|3570|7040	TNFSF8|CD44|IL1B|IL6R|TGFB1	-2.6	MyList
GO Biological Processes	19	GO:1900182	positive regulation of protein localization to nucleus	19_GO:0051179 localization	-4.1	4.1	5.1	30198	84	971	11	1.1	0.34	1894|2534|3976|5743|7016|7037|7040|10413|10979|80149|83667	ECT2|FYN|LIF|PTGS2|TESK1|TFRC|TGFB1|YAP1|FERMT2|ZC3H12A|SESN2	-2.6	MyList
GO Biological Processes	19	GO:0150063	visual system development	19_GO:0032502 developmental process	-4.1	2.3	4.4	30198	372	971	27	2.8	0.53	490|493|578|775|1499|2055|2697|2909|3624|4853|4867|5087|5316|6497|7048|7068|7422|7483|10312|25932|27067|54549|64093|81029|84678|113246|388552	ATP2B1|ATP2B4|BAK1|CACNA1C|CTNNB1|CLN8|GJA1|ARHGAP35|INHBA|NOTCH2|NPHP1|PBX1|PKNOX1|SKI|TGFBR2|THRB|VEGFA|WNT9A|TCIRG1|CLIC4|STAU2|SDK2|SMOC1|WNT5B|KDM2B|C12orf57|BLOC1S3	-2.5	MyList
Reactome Gene Sets	6	R-HSA-4420097	VEGFA-VEGFR2 Pathway		-4.1	3.8	5	30198	99	971	12	1.2	0.35	998|1499|1500|2534|5170|5290|5829|6461|7422|8877|9844|10163	CDC42|CTNNB1|CTNND1|FYN|PDPK1|PIK3CA|PXN|SHB|VEGFA|SPHK1|ELMO1|WASF2	-2.5	MyList
GO Biological Processes	19	GO:0007517	muscle organ development	19_GO:0032502 developmental process	-4.1	2.4	4.5	30198	293	971	23	2.4	0.49	1281|1827|1839|2263|2275|3142|3516|3688|3976|4089|4209|4654|6497|6840|6938|7040|7168|8321|8910|9328|10409|23411|59269	COL3A1|RCAN1|HBEGF|FGFR2|FHL3|HLX|RBPJ|ITGB1|LIF|SMAD4|MEF2D|MYOD1|SKI|SVIL|TCF12|TGFB1|TPM1|FZD1|SGCE|GTF3C5|BASP1|SIRT1|HIVEP3	-2.5	MyList
GO Biological Processes	19	GO:0052547	regulation of peptidase activity	19_GO:0008152 metabolic process	-4.1	2.1	4.4	30198	456	971	31	3.2	0.56	334|351|358|578|831|960|1508|1893|2534|2934|3082|3092|4255|4318|4803|5270|5447|5468|5743|6195|7035|7422|8743|9966|10049|10399|10892|10935|10972|23411|112399	APLP2|APP|AQP1|BAK1|CAST|CD44|CTSB|ECM1|FYN|GSN|HGF|HIP1|MGMT|MMP9|NGF|SERPINE2|POR|PPARG|PTGS2|RPS6KA1|TFPI|VEGFA|TNFSF10|TNFSF15|DNAJB6|RACK1|MALT1|PRDX3|TMED10|SIRT1|EGLN3	-2.5	MyList
GO Biological Processes	19	GO:0010595	positive regulation of endothelial cell migration	19_GO:0040011 locomotion	-4.1	3.3	4.9	30198	131	971	14	1.4	0.38	25|388|2624|3162|5155|5170|5743|7040|7422|23411|27086|54453|57608|80149	ABL1|RHOB|GATA2|HMOX1|PDGFB|PDPK1|PTGS2|TGFB1|VEGFA|SIRT1|FOXP1|RIN2|JCAD|ZC3H12A	-2.5	MyList
GO Biological Processes	19	GO:2000117	negative regulation of cysteine-type endopeptidase activity	19_GO:0048519 negative regulation of biological process	-4.1	4	5.1	30198	85	971	11	1.1	0.34	358|831|960|3082|4318|5447|5743|6195|7422|10049|10935	AQP1|CAST|CD44|HGF|MMP9|POR|PTGS2|RPS6KA1|VEGFA|DNAJB6|PRDX3	-2.5	MyList
GO Biological Processes	19	GO:0033006	regulation of mast cell activation involved in immune response	19_GO:0002376 immune system process	-4.1	6.4	5.7	30198	34	971	7	0.72	0.27	136|2624|3162|3598|5170|6812|27342	ADORA2B|GATA2|HMOX1|IL13RA2|PDPK1|STXBP1|RABGEF1	-2.5	MyList
GO Biological Processes	19	GO:0032743	positive regulation of interleukin-2 production	19_GO:0048518 positive regulation of biological process	-4.1	6.4	5.7	30198	34	971	7	0.72	0.27	25|861|3553|5142|5144|6711|10892	ABL1|RUNX1|IL1B|PDE4B|PDE4D|SPTBN1|MALT1	-2.5	MyList
GO Biological Processes	19	GO:0021801	cerebral cortex radial glia-guided migration	19_GO:0040011 locomotion	-4.1	7.8	6.1	30198	24	971	6	0.62	0.25	1499|23224|23353|23380|57142|57178	CTNNB1|SYNE2|SUN1|SRGAP2|RTN4|ZMIZ1	-2.5	MyList
GO Biological Processes	19	GO:0022030	telencephalon glial cell migration	19_GO:0040011 locomotion	-4.1	7.8	6.1	30198	24	971	6	0.62	0.25	1499|23224|23353|23380|57142|57178	CTNNB1|SYNE2|SUN1|SRGAP2|RTN4|ZMIZ1	-2.5	MyList
GO Biological Processes	19	GO:0090075	relaxation of muscle	19_GO:0032501 multicellular organismal process	-4.1	7.8	6.1	30198	24	971	6	0.62	0.25	136|817|2934|3778|5290|6546	ADORA2B|CAMK2D|GSN|KCNMA1|PIK3CA|SLC8A1	-2.5	MyList
WikiPathways	27	WP5046	NAD metabolism in oncogene-induced senescence and mitochondrial dysfunction-associated senescence		-4.1	7.8	6.1	30198	24	971	6	0.62	0.25	1994|3159|3553|3569|23408|23411	ELAVL1|HMGA1|IL1B|IL6|SIRT5|SIRT1	-2.5	MyList
WikiPathways	27	WP1539	Angiogenesis		-4.1	7.8	6.1	30198	24	971	6	0.62	0.25	405|2263|4318|5155|5290|7422	ARNT|FGFR2|MMP9|PDGFB|PIK3CA|VEGFA	-2.5	MyList
KEGG Pathway	24	hsa04933	AGE-RAGE signaling pathway in diabetic complications		-4	3.7	5	30198	100	971	12	1.2	0.35	998|1281|3553|3569|4087|4089|5290|5581|7040|7048|7422|8503	CDC42|COL3A1|IL1B|IL6|SMAD2|SMAD4|PIK3CA|PRKCE|TGFB1|TGFBR2|VEGFA|PIK3R3	-2.5	MyList
GO Biological Processes	19	GO:0014013	regulation of gliogenesis	19_GO:0032502 developmental process	-4	3.7	5	30198	100	971	12	1.2	0.35	1499|3553|3569|3976|4192|5270|5324|5583|6497|7040|10419|26022	CTNNB1|IL1B|IL6|LIF|MDK|SERPINE2|PLAG1|PRKCH|SKI|TGFB1|PRMT5|TMEM98	-2.5	MyList
Canonical Pathways	11	M124	PID CXCR4 PATHWAY		-4	3.7	5	30198	100	971	12	1.2	0.35	388|998|2534|3655|3688|4318|5170|5290|5829|8503|10399|29979	RHOB|CDC42|FYN|ITGA6|ITGB1|MMP9|PDPK1|PIK3CA|PXN|PIK3R3|RACK1|UBQLN1	-2.5	MyList
KEGG Pathway	24	hsa04072	Phospholipase D signaling pathway		-4	3.2	4.8	30198	148	971	15	1.5	0.4	113|2534|2778|2915|5155|5290|5321|5737|6464|8503|8877|9170|10411|10555|23396	ADCY7|FYN|GNAS|GRM5|PDGFB|PIK3CA|PLA2G4A|PTGFR|SHC1|PIK3R3|SPHK1|LPAR2|RAPGEF3|AGPAT2|PIP5K1C	-2.5	MyList
GO Biological Processes	19	GO:0032446	protein modification by small protein conjugation	19_GO:0008152 metabolic process	-4	1.8	4.2	30198	744	971	44	4.5	0.67	996|997|998|1499|6049|7187|7323|7325|8835|9320|9709|9759|9867|10399|10401|10533|10892|11275|23411|25897|27342|29089|54467|54476|54778|54800|55159|55658|55719|55819|57674|64682|64718|79176|84333|84678|90933|114907|127544|130507|151525|246330|339745|100507650	CDC27|CDC34|CDC42|CTNNB1|RNF6|TRAF3|UBE2D3|UBE2E2|SOCS2|TRIP12|HERPUD1|HDAC4|PJA2|RACK1|PIAS3|ATG7|MALT1|KLHL2|SIRT1|RNF19A|RABGEF1|UBE2T|ANKIB1|RNF216|RNF111|KLHL24|RFWD3|RNF126|SLF2|RNF130|RNF213|ANAPC1|UNKL|FBXL15|PCGF5|KDM2B|TRIM41|FBXO32|RNF19B|UBR3|WDSUB1|PELI3|SPOPL|RNF212B	-2.5	MyList
GO Biological Processes	19	GO:0060135	maternal process involved in female pregnancy	19_GO:0022414 reproductive process	-4	4.8	5.3	30198	58	971	9	0.93	0.31	113|682|1508|3976|5066|5743|6696|8614|10935	ADCY7|BSG|CTSB|LIF|PAM|PTGS2|SPP1|STC2|PRDX3	-2.5	MyList
GO Biological Processes	19	GO:0022029	telencephalon cell migration	19_GO:0040011 locomotion	-4	4.8	5.3	30198	58	971	9	0.93	0.31	1499|4967|23224|23353|23380|26468|57142|57178|81565	CTNNB1|OGDH|SYNE2|SUN1|SRGAP2|LHX6|RTN4|ZMIZ1|NDEL1	-2.5	MyList
GO Biological Processes	19	GO:0002685	regulation of leukocyte migration	19_GO:0040011 locomotion	-4	2.7	4.6	30198	219	971	19	2	0.44	351|961|1893|3162|3569|3570|4192|4615|5228|5724|6351|6352|6364|6376|6793|7130|7422|11035|27342	APP|CD47|ECM1|HMOX1|IL6|IL6R|MDK|MYD88|PGF|PTAFR|CCL4|CCL5|CCL20|CX3CL1|STK10|TNFAIP6|VEGFA|RIPK3|RABGEF1	-2.5	MyList
GO Biological Processes	19	GO:0045786	negative regulation of cell cycle	19_GO:0048519 negative regulation of biological process	-4	2.2	4.4	30198	375	971	27	2.8	0.53	25|323|388|1026|1499|2074|3624|3976|5743|6196|7040|7159|7756|9368|9575|10217|10432|10457|23411|23513|27243|29086|51339|51347|51696|55159|57551	ABL1|APBB2|RHOB|CDKN1A|CTNNB1|ERCC6|INHBA|LIF|PTGS2|RPS6KA2|TGFB1|TP53BP2|ZNF207|SLC9A3R1|CLOCK|CTDSPL|RBM14|GPNMB|SIRT1|SCRIB|CHMP2A|BABAM1|DACT1|TAOK3|HECA|RFWD3|TAOK1	-2.5	MyList
GO Biological Processes	19	GO:0043161	proteasome-mediated ubiquitin-dependent protein catabolic process	19_GO:0008152 metabolic process	-4	2.3	4.4	30198	335	971	25	2.6	0.51	996|997|1499|3300|5682|5718|6907|7323|9112|9320|9575|9709|23411|29979|54476|55658|64682|79176|80232|83590|84101|90637|130507|201595|339745	CDC27|CDC34|CTNNB1|DNAJB2|PSMA1|PSMD12|TBL1X|UBE2D3|MTA1|TRIP12|CLOCK|HERPUD1|SIRT1|UBQLN1|RNF216|RNF126|ANAPC1|FBXL15|WDR26|TMUB1|USP44|ZFAND2A|UBR3|STT3B|SPOPL	-2.5	MyList
GO Biological Processes	19	GO:0018212	peptidyl-tyrosine modification	19_GO:0008152 metabolic process	-4	3.1	4.8	30198	149	971	15	1.5	0.4	25|238|1196|2049|2263|2264|2534|3976|4486|5155|7016|10188|10420|10645|57410	ABL1|ALK|CLK2|EPHB3|FGFR2|FGFR4|FYN|LIF|MST1R|PDGFB|TESK1|TNK2|TESK2|CAMKK2|SCYL1	-2.5	MyList
GO Biological Processes	19	GO:0001892	embryonic placenta development	19_GO:0022414 reproductive process	-4	4	5	30198	86	971	11	1.1	0.34	133|405|2263|2624|3516|3976|5155|6768|8648|10049|23462	ADM|ARNT|FGFR2|GATA2|RBPJ|LIF|PDGFB|ST14|NCOA1|DNAJB6|HEY1	-2.5	MyList
GO Biological Processes	19	GO:0034103	regulation of tissue remodeling	19_GO:0032501 multicellular organismal process	-4	4	5	30198	86	971	11	1.1	0.34	861|2697|3569|4192|4982|5468|6696|7037|7040|10457|64114	RUNX1|GJA1|IL6|MDK|TNFRSF11B|PPARG|SPP1|TFRC|TGFB1|GPNMB|TMBIM1	-2.5	MyList
GO Biological Processes	19	GO:0050918	positive chemotaxis	19_GO:0040011 locomotion	-4	5.4	5.5	30198	46	971	8	0.82	0.29	3082|5155|5228|6352|6376|7422|10457|23513	HGF|PDGFB|PGF|CCL5|CX3CL1|VEGFA|GPNMB|SCRIB	-2.5	MyList
Canonical Pathways	11	M239	PID A6B1 A6B4 INTEGRIN PATHWAY		-4	5.4	5.5	30198	46	971	8	0.82	0.29	3655|3688|3914|3918|4486|5290|6198|6464	ITGA6|ITGB1|LAMB3|LAMC2|MST1R|PIK3CA|RPS6KB1|SHC1	-2.5	MyList
Canonical Pathways	11	M198	PID SYNDECAN 1 PATHWAY		-4	5.4	5.5	30198	46	971	8	0.82	0.29	682|1281|1303|3082|4318|6352|7040|8573	BSG|COL3A1|COL12A1|HGF|MMP9|CCL5|TGFB1|CASK	-2.5	MyList
GO Biological Processes	19	GO:0035601	protein deacylation	19_GO:0008152 metabolic process	-4	4.3	5.1	30198	72	971	10	1	0.32	1108|6907|9112|9759|10432|11313|23408|23411|55809|91748	CHD4|TBL1X|MTA1|HDAC4|RBM14|LYPLA2|SIRT5|SIRT1|TRERF1|MIDEAS	-2.5	MyList
GO Biological Processes	19	GO:0042176	regulation of protein catabolic process	19_GO:0008152 metabolic process	-4	2.2	4.4	30198	397	971	28	2.9	0.54	863|1453|1728|2534|3300|3416|3553|4089|5270|6201|9686|9709|9860|10399|10533|25897|29763|29979|51339|54467|55270|57589|90637|91304|127544|152503|252839|474384	CBFA2T3|CSNK1D|NQO1|FYN|DNAJB2|IDE|IL1B|SMAD4|SERPINE2|RPS7|VGLL4|HERPUD1|LRIG2|RACK1|ATG7|RNF19A|PACSIN3|UBQLN1|DACT1|ANKIB1|NUDT15|RIC1|ZFAND2A|TMEM259|RNF19B|SH3D19|TMEM9|F8A3	-2.5	MyList
GO Biological Processes	19	GO:0007160	cell-matrix adhesion	19_GO:0009987 cellular process	-4	3.3	4.8	30198	133	971	14	1.4	0.38	960|967|1281|1499|1896|3655|3688|5829|7074|8910|10420|10979|22795|55920	CD44|CD63|COL3A1|CTNNB1|EDA|ITGA6|ITGB1|PXN|TIAM1|SGCE|TESK2|FERMT2|NID2|RCC2	-2.5	MyList
WikiPathways	27	WP51	Regulation of actin cytoskeleton		-4	3.1	4.7	30198	150	971	15	1.5	0.4	624|673|998|2263|2264|2909|2934|5155|5290|5829|8503|10163|10298|23396|55740	BDKRB2|BRAF|CDC42|FGFR2|FGFR4|ARHGAP35|GSN|PDGFB|PIK3CA|PXN|PIK3R3|WASF2|PAK4|PIP5K1C|ENAH	-2.5	MyList
Reactome Gene Sets	6	R-HSA-3000171	Non-integrin membrane-ECM interactions		-4	4.7	5.2	30198	59	971	9	0.93	0.31	1281|3371|3655|3688|3914|3918|5155|7040|8573	COL3A1|TNC|ITGA6|ITGB1|LAMB3|LAMC2|PDGFB|TGFB1|CASK	-2.5	MyList
GO Biological Processes	19	GO:0048880	sensory system development	19_GO:0032502 developmental process	-4	2.2	4.4	30198	378	971	27	2.8	0.53	490|493|578|775|1499|2055|2697|2909|3624|4853|4867|5087|5316|6497|7048|7068|7422|7483|10312|25932|27067|54549|64093|81029|84678|113246|388552	ATP2B1|ATP2B4|BAK1|CACNA1C|CTNNB1|CLN8|GJA1|ARHGAP35|INHBA|NOTCH2|NPHP1|PBX1|PKNOX1|SKI|TGFBR2|THRB|VEGFA|WNT9A|TCIRG1|CLIC4|STAU2|SDK2|SMOC1|WNT5B|KDM2B|C12orf57|BLOC1S3	-2.4	MyList
Reactome Gene Sets	6	R-HSA-114604	GPVI-mediated activation cascade		-4	6.2	5.6	30198	35	971	7	0.72	0.27	388|998|2534|5170|5290|8503|10630	RHOB|CDC42|FYN|PDPK1|PIK3CA|PIK3R3|PDPN	-2.4	MyList
GO Biological Processes	19	GO:1903522	regulation of blood circulation	19_GO:0032501 multicellular organismal process	-4	2.5	4.5	30198	259	971	21	2.2	0.47	25|133|490|493|610|624|775|817|1193|1839|2697|3762|5142|5144|5743|6546|7068|7168|7220|80149|340481	ABL1|ADM|ATP2B1|ATP2B4|HCN2|BDKRB2|CACNA1C|CAMK2D|CLIC2|HBEGF|GJA1|KCNJ5|PDE4B|PDE4D|PTGS2|SLC8A1|THRB|TPM1|TRPC1|ZC3H12A|ZDHHC21	-2.4	MyList
Canonical Pathways	11	M5885	NABA MATRISOME ASSOCIATED		-4	1.8	4.2	30198	751	971	44	4.5	0.67	944|1440|1508|1513|1839|1896|3082|3553|3569|3624|3957|3976|4192|4318|4803|5125|5155|5228|5270|5361|6351|6352|6364|6376|6424|6768|7040|7047|7422|7483|8743|9966|10272|10509|10675|11173|23654|51129|51162|57125|81029|112399|170591|221914	TNFSF8|CSF3|CTSB|CTSK|HBEGF|EDA|HGF|IL1B|IL6|INHBA|LGALS2|LIF|MDK|MMP9|NGF|PCSK5|PDGFB|PGF|SERPINE2|PLXNA1|CCL4|CCL5|CCL20|CX3CL1|SFRP4|ST14|TGFB1|TGM4|VEGFA|WNT9A|TNFSF10|TNFSF15|FSTL3|SEMA4B|CSPG5|ADAMTS7|PLXNB2|ANGPTL4|EGFL7|PLXDC1|WNT5B|EGLN3|S100Z|GPC2	-2.4	MyList
GO Biological Processes	19	GO:0030307	positive regulation of cell growth	19_GO:0040007 growth	-4	3	4.6	30198	168	971	16	1.6	0.41	998|1839|2137|4803|6195|7422|8877|9472|9962|10413|22850|23499|51393|81565|84678|221927	CDC42|HBEGF|EXTL3|NGF|RPS6KA1|VEGFA|SPHK1|AKAP6|SLC23A2|YAP1|ADNP2|MACF1|TRPV2|NDEL1|KDM2B|BRAT1	-2.4	MyList
Reactome Gene Sets	6	R-HSA-983231	Factors involved in megakaryocyte development and platelet production		-4	3	4.6	30198	168	971	16	1.6	0.41	25|832|998|2624|3659|3705|3831|4097|5573|10112|51317|64837|81930|90990|91768|221037	ABL1|CAPZB|CDC42|GATA2|IRF1|ITPK1|KLC1|MAFG|PRKAR1A|KIF20A|PHF21A|KLC2|KIF18A|KIFC2|CABLES1|JMJD1C	-2.4	MyList
KEGG Pathway	24	hsa05166	Human T-cell leukemia virus 1 infection		-4	2.7	4.5	30198	222	971	19	2	0.44	113|996|1026|2114|3569|4087|4089|4791|4792|5290|7040|7048|7416|7850|8498|8503|55697|64682|83660	ADCY7|CDC27|CDKN1A|ETS2|IL6|SMAD2|SMAD4|NFKB2|NFKBIA|PIK3CA|TGFB1|TGFBR2|VDAC1|IL1R2|RANBP3|PIK3R3|VAC14|ANAPC1|TLN2	-2.4	MyList
Reactome Gene Sets	6	R-HSA-9707616	Heme signaling		-3.9	5.3	5.4	30198	47	971	8	0.82	0.29	3162|4209|6907|7099|8648|9575|23411|80205	HMOX1|MEF2D|TBL1X|TLR4|NCOA1|CLOCK|SIRT1|CHD9	-2.4	MyList
KEGG Pathway	24	hsa04530	Tight junction		-3.9	2.9	4.6	30198	169	971	16	1.6	0.41	861|998|3308|3688|5581|7074|9223|9368|11346|23513|50855|51422|51735|51762|56288|79778	RUNX1|CDC42|HSPA4|ITGB1|PRKCE|TIAM1|MAGI1|SLC9A3R1|SYNPO|SCRIB|PARD6A|PRKAG2|RAPGEF6|RAB8B|PARD3|MICALL2	-2.4	MyList
GO Biological Processes	19	GO:0019221	cytokine-mediated signaling pathway	19_GO:0023052 signaling	-3.9	2.2	4.3	30198	360	971	26	2.7	0.52	960|1440|3553|3569|3570|3598|3659|3987|4089|4486|4615|4792|5155|6351|6352|6364|6376|7187|7850|8638|10401|10413|23411|29965|84522|133396	CD44|CSF3|IL1B|IL6|IL6R|IL13RA2|IRF1|LIMS1|SMAD4|MST1R|MYD88|NFKBIA|PDGFB|CCL4|CCL5|CCL20|CX3CL1|TRAF3|IL1R2|OASL|PIAS3|YAP1|SIRT1|CDIP1|JAGN1|IL31RA	-2.4	MyList
GO Biological Processes	19	GO:0034440	lipid oxidation	19_GO:0008152 metabolic process	-3.9	3.9	4.9	30198	88	971	11	1.1	0.34	51|549|1374|1591|1891|5191|5447|26063|55862|83667|205251	ACOX1|AUH|CPT1A|CYP24A1|ECH1|PEX7|POR|DECR2|ECHDC1|SESN2|MTLN	-2.4	MyList
GO Biological Processes	19	GO:0000381	regulation of alternative mRNA splicing, via spliceosome	19_GO:0008152 metabolic process	-3.9	4.7	5.2	30198	60	971	9	0.93	0.31	4154|4654|4857|10150|10656|10657|10658|23543|55225	MBNL1|MYOD1|NOVA1|MBNL2|KHDRBS3|KHDRBS1|CELF1|RBFOX2|RAVER2	-2.4	MyList
GO Biological Processes	19	GO:0006635	fatty acid beta-oxidation	19_GO:0008152 metabolic process	-3.9	4.7	5.2	30198	60	971	9	0.93	0.31	51|549|1374|1891|5191|26063|55862|83667|205251	ACOX1|AUH|CPT1A|ECH1|PEX7|DECR2|ECHDC1|SESN2|MTLN	-2.4	MyList
GO Biological Processes	19	GO:0046824	positive regulation of nucleocytoplasmic transport	19_GO:0051179 localization	-3.9	4.7	5.2	30198	60	971	9	0.93	0.31	1894|3553|5743|6934|7040|10411|10657|11052|80149	ECT2|IL1B|PTGS2|TCF7L2|TGFB1|RAPGEF3|KHDRBS1|CPSF6|ZC3H12A	-2.4	MyList
WikiPathways	27	WP536	Calcium regulation in cardiac cells		-3.9	3.1	4.7	30198	152	971	15	1.5	0.4	113|490|775|817|2697|2778|2788|3762|5573|5581|5583|5998|6546|10287|57620	ADCY7|ATP2B1|CACNA1C|CAMK2D|GJA1|GNAS|GNG7|KCNJ5|PRKAR1A|PRKCE|PRKCH|RGS3|SLC8A1|RGS19|STIM2	-2.4	MyList
KEGG Pathway	24	hsa04722	Neurotrophin signaling pathway		-3.9	3.4	4.8	30198	119	971	13	1.3	0.37	25|673|817|998|4792|4794|4803|5170|5290|6195|6196|6464|8503	ABL1|BRAF|CAMK2D|CDC42|NFKBIA|NFKBIE|NGF|PDPK1|PIK3CA|RPS6KA1|RPS6KA2|SHC1|PIK3R3	-2.4	MyList
Reactome Gene Sets	6	R-HSA-983169	Class I MHC mediated antigen processing & presentation		-3.9	2.2	4.3	30198	381	971	27	2.8	0.53	996|997|4615|5682|5718|6049|7099|7323|7325|9320|9867|10427|10533|11275|22872|25897|54778|55658|55819|57674|64682|64718|79176|90135|90933|114907|127544	CDC27|CDC34|MYD88|PSMA1|PSMD12|RNF6|TLR4|UBE2D3|UBE2E2|TRIP12|PJA2|SEC24B|ATG7|KLHL2|SEC31A|RNF19A|RNF111|RNF126|RNF130|RNF213|ANAPC1|UNKL|FBXL15|BTBD6|TRIM41|FBXO32|RNF19B	-2.4	MyList
Reactome Gene Sets	6	R-HSA-422475	Axon guidance		-3.9	2	4.2	30198	552	971	35	3.6	0.6	25|388|775|998|1281|1808|2049|2534|2909|3688|4318|5290|5361|5682|5718|6195|6196|6201|6208|6464|6710|6711|7074|7220|8503|8650|8861|8997|9260|10298|11313|23122|23380|23396|55740	ABL1|RHOB|CACNA1C|CDC42|COL3A1|DPYSL2|EPHB3|FYN|ARHGAP35|ITGB1|MMP9|PIK3CA|PLXNA1|PSMA1|PSMD12|RPS6KA1|RPS6KA2|RPS7|RPS14|SHC1|SPTB|SPTBN1|TIAM1|TRPC1|PIK3R3|NUMB|LDB1|KALRN|PDLIM7|PAK4|LYPLA2|CLASP2|SRGAP2|PIP5K1C|ENAH	-2.4	MyList
WikiPathways	27	WP4216	Chromosomal and microsatellite instability in colorectal cancer		-3.9	4.2	5	30198	74	971	10	1	0.32	578|673|1026|1499|4087|4089|5743|6934|7040|7048	BAK1|BRAF|CDKN1A|CTNNB1|SMAD2|SMAD4|PTGS2|TCF7L2|TGFB1|TGFBR2	-2.4	MyList
GO Biological Processes	19	GO:0008088	axo-dendritic transport	19_GO:0051179 localization	-3.9	4.2	5	30198	74	971	10	1	0.32	320|351|667|3831|8546|22906|27067|64837|81565|388552	APBA1|APP|DST|KLC1|AP3B1|TRAK1|STAU2|KLC2|NDEL1|BLOC1S3	-2.4	MyList
GO Biological Processes	19	GO:0198738	cell-cell signaling by wnt	19_GO:0023052 signaling	-3.9	2.5	4.4	30198	262	971	21	2.2	0.47	998|1453|1499|1500|1856|4929|6424|6934|7074|7483|8321|8861|9368|9736|9863|10979|23499|26959|51339|81029|130612	CDC42|CSNK1D|CTNNB1|CTNND1|DVL2|NR4A2|SFRP4|TCF7L2|TIAM1|WNT9A|FZD1|LDB1|SLC9A3R1|USP34|MAGI2|FERMT2|MACF1|HBP1|DACT1|WNT5B|TMEM198	-2.4	MyList
GO Biological Processes	19	GO:0016055	Wnt signaling pathway	19_GO:0023052 signaling	-3.9	2.5	4.4	30198	262	971	21	2.2	0.47	998|1453|1499|1500|1856|4929|6424|6934|7074|7483|8321|8861|9368|9736|9863|10979|23499|26959|51339|81029|130612	CDC42|CSNK1D|CTNNB1|CTNND1|DVL2|NR4A2|SFRP4|TCF7L2|TIAM1|WNT9A|FZD1|LDB1|SLC9A3R1|USP34|MAGI2|FERMT2|MACF1|HBP1|DACT1|WNT5B|TMEM198	-2.4	MyList
GO Biological Processes	19	GO:0019216	regulation of lipid metabolic process	19_GO:0008152 metabolic process	-3.9	2.3	4.3	30198	341	971	25	2.6	0.51	21|133|238|824|998|1149|1374|2264|3417|3553|5155|5447|5468|5581|5743|7040|8877|8898|9926|11331|23411|26137|51422|57674|205251	ABCA3|ADM|ALK|CAPN2|CDC42|CIDEA|CPT1A|FGFR4|IDH1|IL1B|PDGFB|POR|PPARG|PRKCE|PTGS2|TGFB1|SPHK1|MTMR2|LPGAT1|PHB2|SIRT1|ZBTB20|PRKAG2|RNF213|MTLN	-2.4	MyList
GO Biological Processes	19	GO:0042113	B cell activation	19_GO:0002376 immune system process	-3.9	2.9	4.6	30198	170	971	16	1.6	0.41	25|578|1015|1141|3516|3569|3688|4853|5450|7099|8503|9759|10312|10892|11331|55846	ABL1|BAK1|CDH17|CHRNB2|RBPJ|IL6|ITGB1|NOTCH2|POU2AF1|TLR4|PIK3R3|HDAC4|TCIRG1|MALT1|PHB2|ITFG2	-2.4	MyList
GO Biological Processes	19	GO:1903034	regulation of response to wounding	19_GO:0050896 response to stimulus	-3.9	2.9	4.6	30198	170	971	16	1.6	0.41	1839|2039|2191|3688|4192|5155|5270|5581|5802|6696|7035|8573|9860|10979|23122|81565	HBEGF|DMTN|FAP|ITGB1|MDK|PDGFB|SERPINE2|PRKCE|PTPRS|SPP1|TFPI|CASK|LRIG2|FERMT2|CLASP2|NDEL1	-2.4	MyList
GO Biological Processes	19	GO:1905332	positive regulation of morphogenesis of an epithelium	19_GO:0032502 developmental process	-3.9	6	5.5	30198	36	971	7	0.72	0.27	25|1499|2697|3976|4192|7422|81029	ABL1|CTNNB1|GJA1|LIF|MDK|VEGFA|WNT5B	-2.4	MyList
GO Biological Processes	19	GO:0038189	neuropilin signaling pathway	19_GO:0023052 signaling	-3.9	23	8.1	30198	4	971	3	0.31	0.18	25|998|7422	ABL1|CDC42|VEGFA	-2.4	MyList
GO Biological Processes	19	GO:0021815	modulation of microtubule cytoskeleton involved in cerebral cortex radial glia guided migration	19_GO:0040011 locomotion	-3.9	23	8.1	30198	4	971	3	0.31	0.18	23224|23353|23380	SYNE2|SUN1|SRGAP2	-2.4	MyList
GO Biological Processes	19	GO:0007265	Ras protein signal transduction	19_GO:0023052 signaling	-3.9	2.8	4.5	30198	188	971	17	1.8	0.42	388|998|1012|1026|2059|7074|9844|9869|10163|10411|10630|23580|25780|51209|51735|55103|153020	RHOB|CDC42|CDH13|CDKN1A|EPS8|TIAM1|ELMO1|SETDB1|WASF2|RAPGEF3|PDPN|CDC42EP4|RASGRP3|RAB9B|RAPGEF6|RALGPS2|RASGEF1B	-2.4	MyList
GO Biological Processes	19	GO:0030217	T cell differentiation	19_GO:0002376 immune system process	-3.9	3	4.6	30198	153	971	15	1.5	0.4	25|944|1499|3569|3570|3659|5316|8503|10312|11035|26022|27086|51043|57580|653519	ABL1|TNFSF8|CTNNB1|IL6|IL6R|IRF1|PKNOX1|PIK3R3|TCIRG1|RIPK3|TMEM98|FOXP1|ZBTB7B|PREX1|GPR89A	-2.4	MyList
GO Biological Processes	19	GO:0090101	negative regulation of transmembrane receptor protein serine/threonine kinase signaling pathway	19_GO:0023052 signaling	-3.9	3	4.6	30198	153	971	15	1.5	0.4	25|1149|3547|4052|5170|5468|6497|7130|7323|8321|9863|10272|23111|23411|79674	ABL1|CIDEA|IGSF1|LTBP1|PDPK1|PPARG|SKI|TNFAIP6|UBE2D3|FZD1|MAGI2|FSTL3|SPART|SIRT1|VEPH1	-2.4	MyList
WikiPathways	27	WP75	Toll-like receptor signaling pathway		-3.9	3.6	4.8	30198	104	971	12	1.2	0.35	3553|3569|4615|4792|5290|6351|6352|6696|7099|7187|8503|257397	IL1B|IL6|MYD88|NFKBIA|PIK3CA|CCL4|CCL5|SPP1|TLR4|TRAF3|PIK3R3|TAB3	-2.4	MyList
KEGG Pathway	24	hsa04620	Toll-like receptor signaling pathway		-3.9	3.6	4.8	30198	104	971	12	1.2	0.35	1513|3553|3569|4615|4792|5290|6351|6352|6696|7099|7187|8503	CTSK|IL1B|IL6|MYD88|NFKBIA|PIK3CA|CCL4|CCL5|SPP1|TLR4|TRAF3|PIK3R3	-2.4	MyList
GO Biological Processes	19	GO:0030183	B cell differentiation	19_GO:0002376 immune system process	-3.9	3.4	4.7	30198	120	971	13	1.3	0.37	25|578|1015|3516|3569|3688|4853|5450|8503|9759|10312|10892|55846	ABL1|BAK1|CDH17|RBPJ|IL6|ITGB1|NOTCH2|POU2AF1|PIK3R3|HDAC4|TCIRG1|MALT1|ITFG2	-2.4	MyList
GO Biological Processes	19	GO:0051591	response to cAMP	19_GO:0050896 response to stimulus	-3.9	3.8	4.9	30198	89	971	11	1.1	0.34	351|358|594|610|682|2039|5313|5724|6546|9472|10411	APP|AQP1|BCKDHB|HCN2|BSG|DMTN|PKLR|PTAFR|SLC8A1|AKAP6|RAPGEF3	-2.4	MyList
GO Biological Processes	19	GO:1990266	neutrophil migration	19_GO:0040011 locomotion	-3.9	3.8	4.9	30198	89	971	11	1.1	0.34	682|3553|5142|6351|6352|6364|6376|6729|23396|57580|84522	BSG|IL1B|PDE4B|CCL4|CCL5|CCL20|CX3CL1|SRP54|PIP5K1C|PREX1|JAGN1	-2.4	MyList
GO Biological Processes	19	GO:0010631	epithelial cell migration	19_GO:0040011 locomotion	-3.9	3.8	4.9	30198	89	971	11	1.1	0.34	25|1012|2191|3688|5290|5829|7016|7422|8503|90627|340719	ABL1|CDH13|FAP|ITGB1|PIK3CA|PXN|TESK1|VEGFA|PIK3R3|STARD13|NANOS1	-2.4	MyList
KEGG Pathway	24	hsa05163	Human cytomegalovirus infection		-3.9	2.6	4.5	30198	225	971	19	2	0.44	113|578|1026|1499|2778|2788|3553|3569|3570|4792|5290|5743|5829|6198|6351|6352|6376|7422|8503	ADCY7|BAK1|CDKN1A|CTNNB1|GNAS|GNG7|IL1B|IL6|IL6R|NFKBIA|PIK3CA|PTGS2|PXN|RPS6KB1|CCL4|CCL5|CX3CL1|VEGFA|PIK3R3	-2.4	MyList
Canonical Pathways	11	M288	PID HES HEY PATHWAY		-3.9	5.2	5.3	30198	48	971	8	0.82	0.29	405|817|1487|1827|3516|4654|8648|23462	ARNT|CAMK2D|CTBP1|RCAN1|RBPJ|MYOD1|NCOA1|HEY1	-2.4	MyList
WikiPathways	27	WP2848	Pluripotent stem cell differentiation pathway		-3.9	5.2	5.3	30198	48	971	8	0.82	0.29	238|3082|3569|3570|3624|5155|7040|7422	ALK|HGF|IL6|IL6R|INHBA|PDGFB|TGFB1|VEGFA	-2.4	MyList
Canonical Pathways	11	M142	PID AJDISS 2PATHWAY		-3.9	5.2	5.3	30198	48	971	8	0.82	0.29	25|998|1499|1500|2534|7074|54453|91768	ABL1|CDC42|CTNNB1|CTNND1|FYN|TIAM1|RIN2|CABLES1	-2.4	MyList
GO Biological Processes	19	GO:0003018	vascular process in circulatory system	19_GO:0032501 multicellular organismal process	-3.9	2.5	4.4	30198	263	971	21	2.2	0.47	25|133|136|490|493|624|2030|2132|2909|3778|5743|6338|6533|6546|6566|7037|7040|7422|9368|10979|340481	ABL1|ADM|ADORA2B|ATP2B1|ATP2B4|BDKRB2|SLC29A1|EXT2|ARHGAP35|KCNMA1|PTGS2|SCNN1B|SLC6A6|SLC8A1|SLC16A1|TFRC|TGFB1|VEGFA|SLC9A3R1|FERMT2|ZDHHC21	-2.4	MyList
Canonical Pathways	11	M187	PID TRKR PATHWAY		-3.9	4.6	5.1	30198	61	971	9	0.93	0.31	25|998|4803|5290|6464|7074|8878|9844|10287	ABL1|CDC42|NGF|PIK3CA|SHC1|TIAM1|SQSTM1|ELMO1|RGS19	-2.4	MyList
GO Biological Processes	19	GO:0006476	protein deacetylation	19_GO:0008152 metabolic process	-3.9	4.6	5.1	30198	61	971	9	0.93	0.31	1108|6907|9112|9759|10432|23408|23411|55809|91748	CHD4|TBL1X|MTA1|HDAC4|RBM14|SIRT5|SIRT1|TRERF1|MIDEAS	-2.4	MyList
GO Biological Processes	19	GO:0021885	forebrain cell migration	19_GO:0040011 locomotion	-3.9	4.6	5.1	30198	61	971	9	0.93	0.31	1499|4967|23224|23353|23380|26468|57142|57178|81565	CTNNB1|OGDH|SYNE2|SUN1|SRGAP2|LHX6|RTN4|ZMIZ1|NDEL1	-2.4	MyList
Reactome Gene Sets	6	R-HSA-9675108	Nervous system development		-3.9	1.9	4.2	30198	577	971	36	3.7	0.61	25|388|775|998|1281|1808|2049|2534|2909|3688|4318|5290|5361|5682|5718|6195|6196|6201|6208|6464|6710|6711|7074|7220|8503|8650|8861|8997|9260|10298|10413|11313|23122|23380|23396|55740	ABL1|RHOB|CACNA1C|CDC42|COL3A1|DPYSL2|EPHB3|FYN|ARHGAP35|ITGB1|MMP9|PIK3CA|PLXNA1|PSMA1|PSMD12|RPS6KA1|RPS6KA2|RPS7|RPS14|SHC1|SPTB|SPTBN1|TIAM1|TRPC1|PIK3R3|NUMB|LDB1|KALRN|PDLIM7|PAK4|YAP1|LYPLA2|CLASP2|SRGAP2|PIP5K1C|ENAH	-2.4	MyList
GO Biological Processes	19	GO:0032868	response to insulin	19_GO:0050896 response to stimulus	-3.9	2.7	4.5	30198	207	971	18	1.9	0.43	133|3416|5170|5290|5313|5468|6198|6464|8503|9663|9847|23411|23433|28999|51043|51762|81565|83667	ADM|IDE|PDPK1|PIK3CA|PKLR|PPARG|RPS6KB1|SHC1|PIK3R3|LPIN2|C2CD5|SIRT1|RHOQ|KLF15|ZBTB7B|RAB8B|NDEL1|SESN2	-2.4	MyList
GO Biological Processes	19	GO:0052548	regulation of endopeptidase activity	19_GO:0008152 metabolic process	-3.9	2.1	4.2	30198	426	971	29	3	0.55	334|351|358|578|831|960|2534|2934|3082|3092|4255|4318|4803|5270|5447|5468|5743|6195|7035|7422|8743|9966|10049|10399|10892|10935|10972|23411|112399	APLP2|APP|AQP1|BAK1|CAST|CD44|FYN|GSN|HGF|HIP1|MGMT|MMP9|NGF|SERPINE2|POR|PPARG|PTGS2|RPS6KA1|TFPI|VEGFA|TNFSF10|TNFSF15|DNAJB6|RACK1|MALT1|PRDX3|TMED10|SIRT1|EGLN3	-2.4	MyList
GO Biological Processes	19	GO:0043536	positive regulation of blood vessel endothelial cell migration	19_GO:0040011 locomotion	-3.9	4.1	5	30198	75	971	10	1	0.32	25|2624|3162|5155|5170|5743|7040|7422|23411|57608	ABL1|GATA2|HMOX1|PDGFB|PDPK1|PTGS2|TGFB1|VEGFA|SIRT1|JCAD	-2.4	MyList
GO Biological Processes	19	GO:0006820	anion transport	19_GO:0051179 localization	-3.8	2.1	4.2	30198	449	971	30	3.1	0.56	320|624|961|1185|1193|2030|2055|2697|5321|6533|6553|6566|6574|7416|9368|9497|9962|23155|25769|25932|55129|60386|81796|81855|89874|124935|144195|152078|375611|653519	APBA1|BDKRB2|CD47|CLCN6|CLIC2|SLC29A1|CLN8|GJA1|PLA2G4A|SLC6A6|SLC9A5|SLC16A1|SLC20A1|VDAC1|SLC9A3R1|SLC4A7|SLC23A2|CLCC1|SLC24A2|CLIC4|ANO10|SLC25A19|SLCO5A1|SFXN3|SLC25A21|SLC43A2|SLC2A14|SLC66A1L|SLC26A5|GPR89A	-2.3	MyList
GO Biological Processes	19	GO:0007020	microtubule nucleation	19_GO:0009987 cellular process	-3.8	7.2	5.7	30198	26	971	6	0.62	0.25	1453|7283|23122|81565|114791|121441	CSNK1D|TUBG1|CLASP2|NDEL1|TUBGCP5|NEDD1	-2.3	MyList
GO Biological Processes	19	GO:0016573	histone acetylation	19_GO:0008152 metabolic process	-3.8	3.3	4.7	30198	121	971	13	1.3	0.37	4297|4654|6873|8464|8648|8861|9575|23774|51105|51230|57634|64769|80218	KMT2A|MYOD1|TAF2|SUPT3H|NCOA1|LDB1|CLOCK|BRD1|PHF20L1|PHF20|EP400|MEAF6|NAA50	-2.3	MyList
GO Biological Processes	19	GO:0071692	protein localization to extracellular region	19_GO:0051179 localization	-3.8	3.3	4.7	30198	121	971	13	1.3	0.37	162|2039|4052|4053|4074|4087|5125|5341|26056|51762|55088|388552|399979	AP1B1|DMTN|LTBP1|LTBP2|M6PR|SMAD2|PCSK5|PLEK|RAB11FIP5|RAB8B|CCDC186|BLOC1S3|SNX19	-2.3	MyList
GO Biological Processes	19	GO:0030100	regulation of endocytosis	19_GO:0051179 localization	-3.8	2.7	4.5	30198	208	971	18	1.9	0.43	25|967|998|1012|2624|3092|6311|6424|7422|8650|8877|8898|9863|10188|23513|27342|29763|55738	ABL1|CD63|CDC42|CDH13|GATA2|HIP1|ATXN2|SFRP4|VEGFA|NUMB|SPHK1|MTMR2|MAGI2|TNK2|SCRIB|RABGEF1|PACSIN3|ARFGAP1	-2.3	MyList
Reactome Gene Sets	6	R-HSA-1640170	Cell Cycle		-3.8	1.8	4.1	30198	692	971	41	4.2	0.65	25|996|1022|1026|1453|1781|4000|4331|4957|5682|5718|7283|7840|8615|9663|9688|9818|10112|10734|10735|22981|23122|23141|23224|23243|23353|27243|29086|51230|51659|55920|57551|64682|80169|81565|81930|91768|114791|116028|121441|140609	ABL1|CDC27|CDK7|CDKN1A|CSNK1D|DYNC1I2|LMNA|MNAT1|ODF2|PSMA1|PSMD12|TUBG1|ALMS1|USO1|LPIN2|NUP93|NUP58|KIF20A|STAG3|STAG2|NINL|CLASP2|ANKLE2|SYNE2|ANKRD28|SUN1|CHMP2A|BABAM1|PHF20|GINS2|RCC2|TAOK1|ANAPC1|CTC1|NDEL1|KIF18A|CABLES1|TUBGCP5|RMI2|NEDD1|NEK7	-2.3	MyList
GO Biological Processes	19	GO:1903039	positive regulation of leukocyte cell-cell adhesion	19_GO:0048518 positive regulation of biological process	-3.8	2.5	4.4	30198	265	971	21	2.2	0.47	861|960|961|2534|3142|3485|3553|3569|4192|5290|5724|6352|7037|7048|8546|10892|11148|51043|55193|57178|259307	RUNX1|CD44|CD47|FYN|HLX|IGFBP2|IL1B|IL6|MDK|PIK3CA|PTAFR|CCL5|TFRC|TGFBR2|AP3B1|MALT1|HHLA2|ZBTB7B|PBRM1|ZMIZ1|IL4I1	-2.3	MyList
GO Biological Processes	19	GO:0007411	axon guidance	19_GO:0040011 locomotion	-3.8	2.6	4.4	30198	227	971	19	2	0.44	351|682|1123|1808|2049|2534|2909|3918|4089|4853|5361|7422|8997|10509|10678|11313|23654|55740|64855	APP|BSG|CHN1|DPYSL2|EPHB3|FYN|ARHGAP35|LAMC2|SMAD4|NOTCH2|PLXNA1|VEGFA|KALRN|SEMA4B|B3GNT2|LYPLA2|PLXNB2|ENAH|NIBAN2	-2.3	MyList
GO Biological Processes	19	GO:0002274	myeloid leukocyte activation	19_GO:0002376 immune system process	-3.8	3.2	4.6	30198	138	971	14	1.4	0.38	351|3516|4615|4853|5581|6338|6352|6376|7048|7099|8291|10397|27086|57580	APP|RBPJ|MYD88|NOTCH2|PRKCE|SCNN1B|CCL5|CX3CL1|TGFBR2|TLR4|DYSF|NDRG1|FOXP1|PREX1	-2.3	MyList
Reactome Gene Sets	6	R-HSA-111997	CaM pathway		-3.8	5.9	5.4	30198	37	971	7	0.72	0.27	113|817|5136|5153|5573|10645|84254	ADCY7|CAMK2D|PDE1A|PDE1B|PRKAR1A|CAMKK2|CAMKK1	-2.3	MyList
GO Biological Processes	19	GO:0120033	negative regulation of plasma membrane bounded cell projection assembly	19_GO:0048519 negative regulation of biological process	-3.8	5.9	5.4	30198	37	971	7	0.72	0.27	832|4134|7016|10198|10413|51256|115704	CAPZB|MAP4|TESK1|MPHOSPH9|YAP1|TBC1D7|EVI5L	-2.3	MyList
KEGG Pathway	24	hsa05216	Thyroid cancer		-3.8	5.9	5.4	30198	37	971	7	0.72	0.27	578|673|1026|1499|5468|6934|7170	BAK1|BRAF|CDKN1A|CTNNB1|PPARG|TCF7L2|TPM3	-2.3	MyList
Reactome Gene Sets	6	R-HSA-111933	Calmodulin induced events		-3.8	5.9	5.4	30198	37	971	7	0.72	0.27	113|817|5136|5153|5573|10645|84254	ADCY7|CAMK2D|PDE1A|PDE1B|PRKAR1A|CAMKK2|CAMKK1	-2.3	MyList
Reactome Gene Sets	6	R-HSA-5683057	MAPK family signaling cascades		-3.8	2.3	4.3	30198	325	971	24	2.5	0.5	402|673|817|998|1839|1846|1850|2263|2264|2534|3082|3569|3570|5155|5290|5682|5718|6464|6710|6711|8997|25780|28956|192669	ARL2|BRAF|CAMK2D|CDC42|HBEGF|DUSP4|DUSP8|FGFR2|FGFR4|FYN|HGF|IL6|IL6R|PDGFB|PIK3CA|PSMA1|PSMD12|SHC1|SPTB|SPTBN1|KALRN|RASGRP3|LAMTOR2|AGO3	-2.3	MyList
GO Biological Processes	19	GO:0043300	regulation of leukocyte degranulation	19_GO:0002376 immune system process	-3.8	5.1	5.2	30198	49	971	8	0.82	0.29	136|2624|3162|3598|5170|5724|6812|27342	ADORA2B|GATA2|HMOX1|IL13RA2|PDPK1|PTAFR|STXBP1|RABGEF1	-2.3	MyList
WikiPathways	27	WP2038	Microtubule cytoskeleton regulation		-3.8	5.1	5.2	30198	49	971	8	0.82	0.29	25|998|1808|5290|7074|10420|50855|57551	ABL1|CDC42|DPYSL2|PIK3CA|TIAM1|TESK2|PARD6A|TAOK1	-2.3	MyList
GO Biological Processes	19	GO:0043030	regulation of macrophage activation	19_GO:0002376 immune system process	-3.8	4.5	5	30198	62	971	9	0.93	0.31	3569|5321|6376|7099|8877|9867|80149|133396|284467	IL6|PLA2G4A|CX3CL1|TLR4|SPHK1|PJA2|ZC3H12A|IL31RA|TAFA3	-2.3	MyList
GO Biological Processes	19	GO:0010498	proteasomal protein catabolic process	19_GO:0008152 metabolic process	-3.8	2.2	4.2	30198	366	971	26	2.7	0.52	996|997|1499|3300|5682|5718|6907|7323|9112|9320|9575|9709|23411|29979|54476|55658|64682|79176|80232|81502|83590|84101|90637|130507|201595|339745	CDC27|CDC34|CTNNB1|DNAJB2|PSMA1|PSMD12|TBL1X|UBE2D3|MTA1|TRIP12|CLOCK|HERPUD1|SIRT1|UBQLN1|RNF216|RNF126|ANAPC1|FBXL15|WDR26|HM13|TMUB1|USP44|ZFAND2A|UBR3|STT3B|SPOPL	-2.3	MyList
GO Biological Processes	19	GO:0045216	cell-cell junction organization	19_GO:0009987 cellular process	-3.8	2.9	4.5	30198	173	971	16	1.6	0.41	402|998|1499|1500|1894|2697|3987|7040|8650|10979|23396|29841|50855|56288|79778|83660	ARL2|CDC42|CTNNB1|CTNND1|ECT2|GJA1|LIMS1|TGFB1|NUMB|FERMT2|PIP5K1C|GRHL1|PARD6A|PARD3|MICALL2|TLN2	-2.3	MyList
GO Biological Processes	19	GO:0003151	outflow tract morphogenesis	19_GO:0032502 developmental process	-3.8	4.1	4.9	30198	76	971	10	1	0.32	998|1856|2263|3516|4089|7048|7422|8321|9249|10427	CDC42|DVL2|FGFR2|RBPJ|SMAD4|TGFBR2|VEGFA|FZD1|DHRS3|SEC24B	-2.3	MyList
WikiPathways	27	WP2034	Leptin signaling pathway		-3.8	4.1	4.9	30198	76	971	10	1	0.32	31|998|2534|3553|6195|6198|6464|8648|8835|10657	ACACA|CDC42|FYN|IL1B|RPS6KA1|RPS6KB1|SHC1|NCOA1|SOCS2|KHDRBS1	-2.3	MyList
GO Biological Processes	19	GO:0098732	macromolecule deacylation	19_GO:0008152 metabolic process	-3.8	4.1	4.9	30198	76	971	10	1	0.32	1108|6907|9112|9759|10432|11313|23408|23411|55809|91748	CHD4|TBL1X|MTA1|HDAC4|RBM14|LYPLA2|SIRT5|SIRT1|TRERF1|MIDEAS	-2.3	MyList
GO Biological Processes	19	GO:0046879	hormone secretion	19_GO:0023052 signaling	-3.8	4.1	4.9	30198	76	971	10	1	0.32	133|3569|3624|4087|26056|55088|64855|117247|283849|399979	ADM|IL6|INHBA|SMAD2|RAB11FIP5|CCDC186|NIBAN2|SLC16A10|EXOC3L1|SNX19	-2.3	MyList
GO Biological Processes	19	GO:0097485	neuron projection guidance	19_GO:0040011 locomotion	-3.8	2.6	4.4	30198	228	971	19	2	0.44	351|682|1123|1808|2049|2534|2909|3918|4089|4853|5361|7422|8997|10509|10678|11313|23654|55740|64855	APP|BSG|CHN1|DPYSL2|EPHB3|FYN|ARHGAP35|LAMC2|SMAD4|NOTCH2|PLXNA1|VEGFA|KALRN|SEMA4B|B3GNT2|LYPLA2|PLXNB2|ENAH|NIBAN2	-2.3	MyList
GO Biological Processes	19	GO:0018205	peptidyl-lysine modification	19_GO:0008152 metabolic process	-3.8	2.3	4.3	30198	306	971	23	2.4	0.49	4297|4654|5447|6873|8464|8648|8861|9575|9759|9869|10401|23408|23411|23774|51105|51230|55719|57634|64769|79813|80218|83475|100507650	KMT2A|MYOD1|POR|TAF2|SUPT3H|NCOA1|LDB1|CLOCK|HDAC4|SETDB1|PIAS3|SIRT5|SIRT1|BRD1|PHF20L1|PHF20|SLF2|EP400|MEAF6|EHMT1|NAA50|DOHH|RNF212B	-2.3	MyList
WikiPathways	27	WP138	Androgen receptor signaling pathway		-3.8	3.8	4.8	30198	91	971	11	1.1	0.34	388|998|1026|1499|4089|6049|8648|10399|10401|23411|57178	RHOB|CDC42|CDKN1A|CTNNB1|SMAD4|RNF6|NCOA1|RACK1|PIAS3|SIRT1|ZMIZ1	-2.3	MyList
WikiPathways	27	WP673	ErbB signaling pathway		-3.8	3.8	4.8	30198	91	971	11	1.1	0.34	25|673|817|1026|1839|5170|5290|6198|6464|8503|10298	ABL1|BRAF|CAMK2D|CDKN1A|HBEGF|PDPK1|PIK3CA|RPS6KB1|SHC1|PIK3R3|PAK4	-2.3	MyList
GO Biological Processes	19	GO:1901983	regulation of protein acetylation	19_GO:0008152 metabolic process	-3.8	3.8	4.8	30198	91	971	11	1.1	0.34	1487|2074|2624|3553|3976|4089|4297|10411|23411|28999|57551	CTBP1|ERCC6|GATA2|IL1B|LIF|SMAD4|KMT2A|RAPGEF3|SIRT1|KLF15|TAOK1	-2.3	MyList
Reactome Gene Sets	6	R-HSA-1257604	PIP3 activates AKT signaling		-3.8	2.4	4.3	30198	267	971	21	2.2	0.47	1026|1108|1839|1912|2263|2264|2534|3082|4615|5155|5170|5290|5468|5682|5718|8503|8870|9112|23396|28956|192669	CDKN1A|CHD4|HBEGF|PHC2|FGFR2|FGFR4|FYN|HGF|MYD88|PDGFB|PDPK1|PIK3CA|PPARG|PSMA1|PSMD12|PIK3R3|IER3|MTA1|PIP5K1C|LAMTOR2|AGO3	-2.3	MyList
KEGG Pathway	24	hsa04062	Chemokine signaling pathway		-3.8	2.8	4.4	30198	192	971	17	1.8	0.42	113|673|998|2788|4792|5290|5829|6351|6352|6364|6376|6464|7074|8503|9844|56288|57580	ADCY7|BRAF|CDC42|GNG7|NFKBIA|PIK3CA|PXN|CCL4|CCL5|CCL20|CX3CL1|SHC1|TIAM1|PIK3R3|ELMO1|PARD3|PREX1	-2.3	MyList
WikiPathways	27	WP399	Wnt signaling pathway and pluripotency		-3.8	3.5	4.7	30198	107	971	12	1.2	0.35	960|1487|1499|1500|1856|5523|5581|5583|6934|8321|81029|333926	CD44|CTBP1|CTNNB1|CTNND1|DVL2|PPP2R3A|PRKCE|PRKCH|TCF7L2|FZD1|WNT5B|PPM1J	-2.3	MyList
GO Biological Processes	19	GO:0022037	metencephalon development	19_GO:0032502 developmental process	-3.8	3.5	4.7	30198	107	971	12	1.2	0.35	16|25|1152|4192|4967|5270|8861|10427|23513|25809|146057|340719	AARS1|ABL1|CKB|MDK|OGDH|SERPINE2|LDB1|SEC24B|SCRIB|TTLL1|TTBK2|NANOS1	-2.3	MyList
Reactome Gene Sets	6	R-HSA-168898	Toll-like Receptor Cascades		-3.8	3	4.5	30198	157	971	15	1.5	0.4	351|1508|1513|1846|4615|4791|4792|6195|6196|7099|7187|7323|11035|246330|257397	APP|CTSB|CTSK|DUSP4|MYD88|NFKB2|NFKBIA|RPS6KA1|RPS6KA2|TLR4|TRAF3|UBE2D3|RIPK3|PELI3|TAB3	-2.3	MyList
GO Biological Processes	19	GO:0043154	negative regulation of cysteine-type endopeptidase activity involved in apoptotic process	19_GO:0048519 negative regulation of biological process	-3.8	4	4.9	30198	77	971	10	1	0.32	358|960|3082|4318|5447|5743|6195|7422|10049|10935	AQP1|CD44|HGF|MMP9|POR|PTGS2|RPS6KA1|VEGFA|DNAJB6|PRDX3	-2.3	MyList
GO Biological Processes	19	GO:0008154	actin polymerization or depolymerization	19_GO:0009987 cellular process	-3.8	4.4	5	30198	63	971	9	0.93	0.31	25|832|1730|2934|6840|8522|55740|57580|79778	ABL1|CAPZB|DIAPH2|GSN|SVIL|GAS7|ENAH|PREX1|MICALL2	-2.3	MyList
WikiPathways	27	WP4155	Endometrial cancer		-3.8	4.4	5	30198	63	971	9	0.93	0.31	578|673|1026|1499|2263|5170|5290|6934|8503	BAK1|BRAF|CDKN1A|CTNNB1|FGFR2|PDPK1|PIK3CA|TCF7L2|PIK3R3	-2.3	MyList
KEGG Pathway	24	hsa05132	Salmonella infection		-3.8	2.5	4.3	30198	249	971	20	2.1	0.46	388|578|998|1499|1781|3553|3569|3831|4074|4615|4792|5290|6934|7099|8743|9844|11035|51209|64837|257397	RHOB|BAK1|CDC42|CTNNB1|DYNC1I2|IL1B|IL6|KLC1|M6PR|MYD88|NFKBIA|PIK3CA|TCF7L2|TLR4|TNFSF10|ELMO1|RIPK3|RAB9B|KLC2|TAB3	-2.3	MyList
WikiPathways	27	WP382	MAPK signaling pathway		-3.8	2.5	4.3	30198	249	971	20	2.1	0.46	673|775|998|1846|1850|2263|2264|3553|4791|4803|5155|5321|5495|7040|7048|7850|9448|25780|51347|57551	BRAF|CACNA1C|CDC42|DUSP4|DUSP8|FGFR2|FGFR4|IL1B|NFKB2|NGF|PDGFB|PLA2G4A|PPM1B|TGFB1|TGFBR2|IL1R2|MAP4K4|RASGRP3|TAOK3|TAOK1	-2.3	MyList
KEGG Pathway	24	hsa05202	Transcriptional misregulation in cancer		-3.7	2.7	4.4	30198	193	971	17	1.8	0.42	578|861|904|1026|2120|2130|2530|3569|4297|4318|5087|5468|7048|7850|8464|8861|221037	BAK1|RUNX1|CCNT1|CDKN1A|ETV6|EWSR1|FUT8|IL6|KMT2A|MMP9|PBX1|PPARG|TGFBR2|IL1R2|SUPT3H|LDB1|JMJD1C	-2.3	MyList
GO Biological Processes	19	GO:0090132	epithelium migration	19_GO:0032501 multicellular organismal process	-3.7	3.7	4.8	30198	92	971	11	1.1	0.34	25|1012|2191|3688|5290|5829|7016|7422|8503|90627|340719	ABL1|CDH13|FAP|ITGB1|PIK3CA|PXN|TESK1|VEGFA|PIK3R3|STARD13|NANOS1	-2.3	MyList
KEGG Pathway	24	hsa05222	Small cell lung cancer		-3.7	3.7	4.8	30198	92	971	11	1.1	0.34	578|1026|3655|3688|3914|3918|4792|5290|5743|7187|8503	BAK1|CDKN1A|ITGA6|ITGB1|LAMB3|LAMC2|NFKBIA|PIK3CA|PTGS2|TRAF3|PIK3R3	-2.3	MyList
GO Biological Processes	19	GO:0051492	regulation of stress fiber assembly	19_GO:0050789 regulation of biological process	-3.7	3.7	4.8	30198	92	971	11	1.1	0.34	25|961|998|5829|7016|7168|7840|10163|10411|10979|23122	ABL1|CD47|CDC42|PXN|TESK1|TPM1|ALMS1|WASF2|RAPGEF3|FERMT2|CLASP2	-2.3	MyList
Reactome Gene Sets	6	R-HSA-111885	Opioid Signalling		-3.7	3.7	4.8	30198	92	971	11	1.1	0.34	113|817|2788|5136|5142|5144|5153|5321|5573|10645|84254	ADCY7|CAMK2D|GNG7|PDE1A|PDE4B|PDE4D|PDE1B|PLA2G4A|PRKAR1A|CAMKK2|CAMKK1	-2.3	MyList
GO Biological Processes	19	GO:0045638	negative regulation of myeloid cell differentiation	19_GO:0002376 immune system process	-3.7	3.7	4.8	30198	92	971	11	1.1	0.34	1499|2624|3624|4792|4982|7099|7130|8861|10234|10272|10401	CTNNB1|GATA2|INHBA|NFKBIA|TNFRSF11B|TLR4|TNFAIP6|LDB1|LRRC17|FSTL3|PIAS3	-2.3	MyList
GO Biological Processes	19	GO:0010543	regulation of platelet activation	19_GO:0032501 multicellular organismal process	-3.7	5	5.1	30198	50	971	8	0.82	0.29	2039|3569|5155|5270|5321|5341|7099|10630	DMTN|IL6|PDGFB|SERPINE2|PLA2G4A|PLEK|TLR4|PDPN	-2.3	MyList
WikiPathways	27	WP3646	Hepatitis C and hepatocellular carcinoma		-3.7	5	5.1	30198	50	971	8	0.82	0.29	960|1026|3569|3570|4089|5743|7040|7422	CD44|CDKN1A|IL6|IL6R|SMAD4|PTGS2|TGFB1|VEGFA	-2.3	MyList
Canonical Pathways	11	M33	PID GLYPICAN 1PATHWAY		-3.7	6.9	5.6	30198	27	971	6	0.62	0.25	351|2534|4087|7040|7048|7422	APP|FYN|SMAD2|TGFB1|TGFBR2|VEGFA	-2.3	MyList
GO Biological Processes	19	GO:0030225	macrophage differentiation	19_GO:0002376 immune system process	-3.7	6.9	5.6	30198	27	971	6	0.62	0.25	351|998|4318|7422|23411|133396	APP|CDC42|MMP9|VEGFA|SIRT1|IL31RA	-2.3	MyList
Reactome Gene Sets	6	R-HSA-1368108	BMAL1:CLOCK,NPAS2 activates circadian gene expression		-3.7	6.9	5.6	30198	27	971	6	0.62	0.25	6907|8648|9575|28999|79365|80205	TBL1X|NCOA1|CLOCK|KLF15|BHLHE41|CHD9	-2.3	MyList
GO Biological Processes	19	GO:1903055	positive regulation of extracellular matrix organization	19_GO:0048518 positive regulation of biological process	-3.7	6.9	5.6	30198	27	971	6	0.62	0.25	25|861|3569|7040|10630|23122	ABL1|RUNX1|IL6|TGFB1|PDPN|CLASP2	-2.3	MyList
Reactome Gene Sets	6	R-HSA-3000170	Syndecan interactions		-3.7	6.9	5.6	30198	27	971	6	0.62	0.25	1281|3371|3655|3688|7040|8573	COL3A1|TNC|ITGA6|ITGB1|TGFB1|CASK	-2.3	MyList
Canonical Pathways	11	M13	PID ERBB4 PATHWAY		-3.7	5.7	5.3	30198	38	971	7	0.72	0.27	863|1839|2534|5290|6464|8503|10413	CBFA2T3|HBEGF|FYN|PIK3CA|SHC1|PIK3R3|YAP1	-2.3	MyList
GO Biological Processes	19	GO:0043491	protein kinase B signaling	19_GO:0023052 signaling	-3.7	5.7	5.3	30198	38	971	7	0.72	0.27	3553|5290|6198|6352|7040|8503|83667	IL1B|PIK3CA|RPS6KB1|CCL5|TGFB1|PIK3R3|SESN2	-2.3	MyList
GO Biological Processes	19	GO:0008347	glial cell migration	19_GO:0040011 locomotion	-3.7	5.7	5.3	30198	38	971	7	0.72	0.27	1499|23224|23353|23380|23513|57142|57178	CTNNB1|SYNE2|SUN1|SRGAP2|SCRIB|RTN4|ZMIZ1	-2.3	MyList
Reactome Gene Sets	6	R-HSA-9013424	RHOV GTPase cycle		-3.7	5.7	5.3	30198	38	971	7	0.72	0.27	667|998|6711|7170|10298|50855|94134	DST|CDC42|SPTBN1|TPM3|PAK4|PARD6A|ARHGAP12	-2.3	MyList
Canonical Pathways	11	M241	PID RAC1 REG PATHWAY		-3.7	5.7	5.3	30198	38	971	7	0.72	0.27	1123|1124|2059|7074|8997|9844|57580	CHN1|CHN2|EPS8|TIAM1|KALRN|ELMO1|PREX1	-2.3	MyList
GO Biological Processes	19	GO:1904375	regulation of protein localization to cell periphery	19_GO:0051179 localization	-3.7	3.3	4.6	30198	124	971	13	1.3	0.37	493|3688|5170|5581|5583|6711|7040|8650|8878|10399|23433|64114|131578	ATP2B4|ITGB1|PDPK1|PRKCE|PRKCH|SPTBN1|TGFB1|NUMB|SQSTM1|RACK1|RHOQ|TMBIM1|LRRC15	-2.3	MyList
Reactome Gene Sets	6	R-HSA-983168	Antigen processing: Ubiquitination & Proteasome degradation		-3.7	2.3	4.2	30198	309	971	23	2.4	0.49	996|997|5682|5718|6049|7323|7325|9320|9867|10533|11275|25897|54778|55658|55819|57674|64682|64718|79176|90135|90933|114907|127544	CDC27|CDC34|PSMA1|PSMD12|RNF6|UBE2D3|UBE2E2|TRIP12|PJA2|ATG7|KLHL2|RNF19A|RNF111|RNF126|RNF130|RNF213|ANAPC1|UNKL|FBXL15|BTBD6|TRIM41|FBXO32|RNF19B	-2.3	MyList
GO Biological Processes	19	GO:0060537	muscle tissue development	19_GO:0032502 developmental process	-3.7	2.3	4.2	30198	309	971	23	2.4	0.49	998|1281|1827|2263|2697|3142|3516|3688|4000|4089|4209|4654|4853|5573|6497|6546|6840|7040|7168|7422|9328|23462|59269	CDC42|COL3A1|RCAN1|FGFR2|GJA1|HLX|RBPJ|ITGB1|LMNA|SMAD4|MEF2D|MYOD1|NOTCH2|PRKAR1A|SKI|SLC8A1|SVIL|TGFB1|TPM1|VEGFA|GTF3C5|HEY1|HIVEP3	-2.3	MyList
GO Biological Processes	19	GO:0045861	negative regulation of proteolysis	19_GO:0048519 negative regulation of biological process	-3.7	2.2	4.2	30198	352	971	25	2.6	0.51	334|351|358|831|960|1508|1893|2055|3082|4318|4803|5270|5447|5743|6195|6201|7035|7422|7850|9860|10049|10935|10972|26022|474384	APLP2|APP|AQP1|CAST|CD44|CTSB|ECM1|CLN8|HGF|MMP9|NGF|SERPINE2|POR|PTGS2|RPS6KA1|RPS7|TFPI|VEGFA|IL1R2|LRIG2|DNAJB6|PRDX3|TMED10|TMEM98|F8A3	-2.2	MyList
GO Biological Processes	19	GO:0001837	epithelial to mesenchymal transition	19_GO:0032502 developmental process	-3.7	4	4.8	30198	78	971	10	1	0.32	1499|2263|3082|3516|4089|7040|23462|57142|80709|359845	CTNNB1|FGFR2|HGF|RBPJ|SMAD4|TGFB1|HEY1|RTN4|AKNA|RFLNB	-2.2	MyList
GO Biological Processes	19	GO:0060047	heart contraction	19_GO:0032501 multicellular organismal process	-3.7	3.7	4.7	30198	93	971	11	1.1	0.34	775|817|998|2132|2697|2934|3762|5290|6196|6546|7168	CACNA1C|CAMK2D|CDC42|EXT2|GJA1|GSN|KCNJ5|PIK3CA|RPS6KA2|SLC8A1|TPM1	-2.2	MyList
KEGG Pathway	24	hsa05323	Rheumatoid arthritis		-3.7	3.7	4.7	30198	93	971	11	1.1	0.34	523|528|1513|3553|3569|6352|6364|7040|7099|7422|10312	ATP6V1A|ATP6V1C1|CTSK|IL1B|IL6|CCL5|CCL20|TGFB1|TLR4|VEGFA|TCIRG1	-2.2	MyList
KEGG Pathway	24	hsa04014	Ras signaling pathway		-3.7	2.5	4.3	30198	232	971	19	2	0.44	25|998|2114|2263|2264|2788|3082|4803|5155|5228|5290|5321|6464|7074|7422|8503|10298|25780|83593	ABL1|CDC42|ETS2|FGFR2|FGFR4|GNG7|HGF|NGF|PDGFB|PGF|PIK3CA|PLA2G4A|SHC1|TIAM1|VEGFA|PIK3R3|PAK4|RASGRP3|RASSF5	-2.2	MyList
GO Biological Processes	19	GO:0014015	positive regulation of gliogenesis	19_GO:0032502 developmental process	-3.7	4.4	4.9	30198	64	971	9	0.93	0.31	3553|3569|3976|4192|5270|5324|5583|7040|10419	IL1B|IL6|LIF|MDK|SERPINE2|PLAG1|PRKCH|TGFB1|PRMT5	-2.2	MyList
GO Biological Processes	19	GO:0009314	response to radiation	19_GO:0050896 response to stimulus	-3.7	2.1	4.1	30198	435	971	29	3	0.55	351|358|388|578|1026|1141|1196|1281|1894|2074|2140|3688|4255|4318|4867|5153|5743|8863|9112|9575|10413|23411|25769|29086|54929|55159|85456|94241|221927	APP|AQP1|RHOB|BAK1|CDKN1A|CHRNB2|CLK2|COL3A1|ECT2|ERCC6|EYA3|ITGB1|MGMT|MMP9|NPHP1|PDE1B|PTGS2|PER3|MTA1|CLOCK|YAP1|SIRT1|SLC24A2|BABAM1|TMEM161A|RFWD3|TNKS1BP1|TP53INP1|BRAT1	-2.2	MyList
GO Biological Processes	19	GO:0051494	negative regulation of cytoskeleton organization	19_GO:0048519 negative regulation of biological process	-3.7	2.9	4.5	30198	159	971	15	1.5	0.4	118|832|2039|2059|2934|4089|5290|6710|6711|6840|10163|10432|23122|57551|146057	ADD1|CAPZB|DMTN|EPS8|GSN|SMAD4|PIK3CA|SPTB|SPTBN1|SVIL|WASF2|RBM14|CLASP2|TAOK1|TTBK2	-2.2	MyList
GO Biological Processes	19	GO:0030258	lipid modification	19_GO:0008152 metabolic process	-3.7	2.8	4.4	30198	177	971	16	1.6	0.41	51|549|1374|1591|1891|5191|5447|6646|8877|8898|9107|26063|55862|57674|83667|205251	ACOX1|AUH|CPT1A|CYP24A1|ECH1|PEX7|POR|SOAT1|SPHK1|MTMR2|MTMR6|DECR2|ECHDC1|RNF213|SESN2|MTLN	-2.2	MyList
GO Biological Processes	19	GO:0034645	cellular macromolecule biosynthetic process	19_GO:0008152 metabolic process	-3.7	1.8	4	30198	749	971	43	4.4	0.66	16|2132|2137|2530|2617|2632|3624|5281|5495|6185|6201|6208|6487|8662|8672|8733|8893|9470|9761|10090|10318|10399|10533|10678|22845|22906|23333|25973|27090|30815|51304|54872|57505|64132|79587|79590|79683|83939|84243|120071|124583|201595|340481	AARS1|EXT2|EXTL3|FUT8|GARS1|GBE1|INHBA|PIGF|PPM1B|RPN2|RPS7|RPS14|ST3GAL3|EIF3B|EIF4G3|GPAA1|EIF2B5|EIF4E2|MLEC|UST|TNIP1|RACK1|ATG7|B3GNT2|DOLK|TRAK1|DPY19L1|PARS2|ST6GALNAC4|ST6GALNAC6|ZDHHC3|PIGG|AARS2|XYLT2|CARS2|MRPL24|ZDHHC14|EIF2A|ZDHHC18|LARGE2|CANT1|STT3B|ZDHHC21	-2.2	MyList
GO Biological Processes	19	GO:0060391	positive regulation of SMAD protein signal transduction	19_GO:0023052 signaling	-3.7	8.6	5.9	30198	18	971	5	0.51	0.23	4089|5468|7040|9688|11030	SMAD4|PPARG|TGFB1|NUP93|RBPMS	-2.2	MyList
GO Biological Processes	19	GO:0002011	morphogenesis of an epithelial sheet	19_GO:0032502 developmental process	-3.7	4.9	5.1	30198	51	971	8	0.82	0.29	960|1839|1856|2909|3688|4853|10630|94134	CD44|HBEGF|DVL2|ARHGAP35|ITGB1|NOTCH2|PDPN|ARHGAP12	-2.2	MyList
GO Biological Processes	19	GO:0043124	negative regulation of I-kappaB kinase/NF-kappaB signaling	19_GO:0023052 signaling	-3.7	4.9	5.1	30198	51	971	8	0.82	0.29	25|5495|10318|10771|23411|56957|79671|80149	ABL1|PPM1B|TNIP1|ZMYND11|SIRT1|OTUD7B|NLRX1|ZC3H12A	-2.2	MyList
GO Biological Processes	19	GO:0060688	regulation of morphogenesis of a branching structure	19_GO:0032502 developmental process	-3.7	4.9	5.1	30198	51	971	8	0.82	0.29	25|1499|2263|3082|4192|7422|11331|57142	ABL1|CTNNB1|FGFR2|HGF|MDK|VEGFA|PHB2|RTN4	-2.2	MyList
GO Biological Processes	19	GO:0051496	positive regulation of stress fiber assembly	19_GO:0048518 positive regulation of biological process	-3.7	4.9	5.1	30198	51	971	8	0.82	0.29	25|961|998|5829|7016|7168|10411|10979	ABL1|CD47|CDC42|PXN|TESK1|TPM1|RAPGEF3|FERMT2	-2.2	MyList
Reactome Gene Sets	6	R-HSA-112043	PLC beta mediated events		-3.7	4.9	5.1	30198	51	971	8	0.82	0.29	113|817|5136|5153|5321|5573|10645|84254	ADCY7|CAMK2D|PDE1A|PDE1B|PLA2G4A|PRKAR1A|CAMKK2|CAMKK1	-2.2	MyList
GO Biological Processes	19	GO:0050708	regulation of protein secretion	19_GO:0051179 localization	-3.7	2.5	4.3	30198	252	971	20	2.1	0.46	1374|3553|3569|5066|5468|5581|5991|6352|6566|6934|7040|7099|9575|10312|10972|26056|27236|50855|51768|84522	CPT1A|IL1B|IL6|PAM|PPARG|PRKCE|RFX3|CCL5|SLC16A1|TCF7L2|TGFB1|TLR4|CLOCK|TCIRG1|TMED10|RAB11FIP5|ARFIP1|PARD6A|TM7SF3|JAGN1	-2.2	MyList
GO Biological Processes	19	GO:2000027	regulation of animal organ morphogenesis	19_GO:0032502 developmental process	-3.7	3.2	4.5	30198	126	971	13	1.3	0.37	25|998|1499|1856|3082|4982|7074|7422|8321|9863|10427|11331|51339	ABL1|CDC42|CTNNB1|DVL2|HGF|TNFRSF11B|TIAM1|VEGFA|FZD1|MAGI2|SEC24B|PHB2|DACT1	-2.2	MyList
GO Biological Processes	19	GO:0034341	response to interferon-gamma	19_GO:0044419 biological process involved in interspecies interaction between organisms	-3.7	3.2	4.5	30198	126	971	13	1.3	0.37	961|998|2934|3659|6198|6351|6352|6364|6376|6812|7099|10492|23580	CD47|CDC42|GSN|IRF1|RPS6KB1|CCL4|CCL5|CCL20|CX3CL1|STXBP1|TLR4|SYNCRIP|CDC42EP4	-2.2	MyList
GO Biological Processes	19	GO:0003158	endothelium development	19_GO:0032502 developmental process	-3.7	3.6	4.7	30198	94	971	11	1.1	0.34	388|1499|3516|4089|4615|5144|10411|10630|23462|25932|90627	RHOB|CTNNB1|RBPJ|SMAD4|MYD88|PDE4D|RAPGEF3|PDPN|HEY1|CLIC4|STARD13	-2.2	MyList
Reactome Gene Sets	6	R-HSA-9013423	RAC3 GTPase cycle		-3.7	3.6	4.7	30198	94	971	11	1.1	0.34	998|2909|3688|7037|7074|10163|10298|10979|23380|51347|57580	CDC42|ARHGAP35|ITGB1|TFRC|TIAM1|WASF2|PAK4|FERMT2|SRGAP2|TAOK3|PREX1	-2.2	MyList
Reactome Gene Sets	6	R-HSA-8853884	Transcriptional Regulation by VENTX		-3.7	5.6	5.2	30198	39	971	7	0.72	0.27	996|1499|3569|6934|64682|79813|192669	CDC27|CTNNB1|IL6|TCF7L2|ANAPC1|EHMT1|AGO3	-2.2	MyList
GO Biological Processes	19	GO:0030323	respiratory tube development	19_GO:0032502 developmental process	-3.7	2.8	4.4	30198	178	971	16	1.6	0.41	21|1281|1499|2263|3516|3976|4087|5125|7048|7068|7422|8546|10413|10427|10630|51696	ABCA3|COL3A1|CTNNB1|FGFR2|RBPJ|LIF|SMAD2|PCSK5|TGFBR2|THRB|VEGFA|AP3B1|YAP1|SEC24B|PDPN|HECA	-2.2	MyList
GO Biological Processes	19	GO:0071356	cellular response to tumor necrosis factor	19_GO:0050896 response to stimulus	-3.7	2.8	4.4	30198	178	971	16	1.6	0.41	3987|4654|4792|6351|6352|6364|6376|7187|10068|10401|11173|23411|27242|29965|80149|128506	LIMS1|MYOD1|NFKBIA|CCL4|CCL5|CCL20|CX3CL1|TRAF3|IL18BP|PIAS3|ADAMTS7|SIRT1|TNFRSF21|CDIP1|ZC3H12A|OCSTAMP	-2.2	MyList
GO Biological Processes	19	GO:0030593	neutrophil chemotaxis	19_GO:0040011 locomotion	-3.7	3.9	4.8	30198	79	971	10	1	0.32	682|3553|5142|6351|6352|6364|6376|6729|23396|57580	BSG|IL1B|PDE4B|CCL4|CCL5|CCL20|CX3CL1|SRP54|PIP5K1C|PREX1	-2.2	MyList
GO Biological Processes	19	GO:0048145	regulation of fibroblast proliferation	19_GO:0050789 regulation of biological process	-3.7	3.9	4.8	30198	79	971	10	1	0.32	25|358|1026|1499|5155|6497|8877|57178|80169|94241	ABL1|AQP1|CDKN1A|CTNNB1|PDGFB|SKI|SPHK1|ZMIZ1|CTC1|TP53INP1	-2.2	MyList
WikiPathways	27	WP4300	Extracellular vesicles in the crosstalk of cardiac cells		-3.7	6.7	5.5	30198	28	971	6	0.62	0.25	967|2114|3569|4318|6696|7099	CD63|ETS2|IL6|MMP9|SPP1|TLR4	-2.2	MyList
GO Biological Processes	19	GO:0033280	response to vitamin D	19_GO:0050896 response to stimulus	-3.7	6.7	5.5	30198	28	971	6	0.62	0.25	249|490|1591|5743|6696|8614	ALPL|ATP2B1|CYP24A1|PTGS2|SPP1|STC2	-2.2	MyList
Canonical Pathways	11	M15	PID LYSOPHOSPHOLIPID PATHWAY		-3.6	4.3	4.9	30198	65	971	9	0.93	0.31	113|1839|3569|4318|4792|5581|5829|7074|9170	ADCY7|HBEGF|IL6|MMP9|NFKBIA|PRKCE|PXN|TIAM1|LPAR2	-2.2	MyList
GO Biological Processes	19	GO:0031100	animal organ regeneration	19_GO:0032502 developmental process	-3.6	4.3	4.9	30198	65	971	9	0.93	0.31	133|578|1374|3082|3162|3569|5228|7048|10419	ADM|BAK1|CPT1A|HGF|HMOX1|IL6|PGF|TGFBR2|PRMT5	-2.2	MyList
GO Biological Processes	19	GO:0043393	regulation of protein binding	19_GO:0065007 biological regulation	-3.6	2.7	4.3	30198	197	971	17	1.8	0.42	25|118|351|998|1026|1440|3300|3416|4318|5155|6934|7074|9759|10399|25979|51339|146057	ABL1|ADD1|APP|CDC42|CDKN1A|CSF3|DNAJB2|IDE|MMP9|PDGFB|TCF7L2|TIAM1|HDAC4|RACK1|DHRS7B|DACT1|TTBK2	-2.2	MyList
Reactome Gene Sets	6	R-HSA-4839726	Chromatin organization		-3.6	2.4	4.2	30198	274	971	21	2.2	0.47	1108|4297|4791|6907|8464|8648|9112|9575|9869|10419|23774|26610|51230|51317|55193|57634|64769|79813|84678|84864|317772	CHD4|KMT2A|NFKB2|TBL1X|SUPT3H|NCOA1|MTA1|CLOCK|SETDB1|PRMT5|BRD1|ELP4|PHF20|PHF21A|PBRM1|EP400|MEAF6|EHMT1|KDM2B|RIOX2|H2AC21	-2.2	MyList
Reactome Gene Sets	6	R-HSA-3247509	Chromatin modifying enzymes		-3.6	2.4	4.2	30198	274	971	21	2.2	0.47	1108|4297|4791|6907|8464|8648|9112|9575|9869|10419|23774|26610|51230|51317|55193|57634|64769|79813|84678|84864|317772	CHD4|KMT2A|NFKB2|TBL1X|SUPT3H|NCOA1|MTA1|CLOCK|SETDB1|PRMT5|BRD1|ELP4|PHF20|PHF21A|PBRM1|EP400|MEAF6|EHMT1|KDM2B|RIOX2|H2AC21	-2.2	MyList
GO Biological Processes	19	GO:0097306	cellular response to alcohol	19_GO:0050896 response to stimulus	-3.6	3.6	4.6	30198	95	971	11	1.1	0.34	31|113|490|1499|3624|5581|5737|6338|9962|10270|94241	ACACA|ADCY7|ATP2B1|CTNNB1|INHBA|PRKCE|PTGFR|SCNN1B|SLC23A2|AKAP8|TP53INP1	-2.2	MyList
GO Biological Processes	19	GO:0032388	positive regulation of intracellular transport	19_GO:0051179 localization	-3.6	2.7	4.3	30198	198	971	17	1.8	0.42	998|1894|2534|3553|5743|6934|7040|7323|8898|9776|9847|10411|10657|11052|79778|80149|118426	CDC42|ECT2|FYN|IL1B|PTGS2|TCF7L2|TGFB1|UBE2D3|MTMR2|ATG13|C2CD5|RAPGEF3|KHDRBS1|CPSF6|MICALL2|ZC3H12A|BORCS5	-2.2	MyList
GO Biological Processes	19	GO:0060541	respiratory system development	19_GO:0032502 developmental process	-3.6	2.7	4.3	30198	198	971	17	1.8	0.42	21|1281|1499|1896|2263|3516|3976|4087|6497|7048|7068|7422|8546|10409|10413|10427|10630	ABCA3|COL3A1|CTNNB1|EDA|FGFR2|RBPJ|LIF|SMAD2|SKI|TGFBR2|THRB|VEGFA|AP3B1|BASP1|YAP1|SEC24B|PDPN	-2.2	MyList
GO Biological Processes	19	GO:0030004	cellular monovalent inorganic cation homeostasis	19_GO:0065007 biological regulation	-3.6	3.4	4.5	30198	111	971	12	1.2	0.35	523|3778|4097|6338|6546|6553|9497|10312|25932|252839|440400|653519	ATP6V1A|KCNMA1|MAFG|SCNN1B|SLC8A1|SLC9A5|SLC4A7|TCIRG1|CLIC4|TMEM9|RNASEK|GPR89A	-2.2	MyList
GO Biological Processes	19	GO:0019932	second-messenger-mediated signaling	19_GO:0023052 signaling	-3.6	2.6	4.3	30198	217	971	18	1.9	0.43	133|358|775|817|1193|1827|2039|2915|5144|5150|5170|5737|6364|6546|8877|9472|10411|10645	ADM|AQP1|CACNA1C|CAMK2D|CLIC2|RCAN1|DMTN|GRM5|PDE4D|PDE7A|PDPK1|PTGFR|CCL20|SLC8A1|SPHK1|AKAP6|RAPGEF3|CAMKK2	-2.2	MyList
KEGG Pathway	24	hsa04060	Cytokine-cytokine receptor interaction		-3.6	2.3	4.2	30198	295	971	22	2.3	0.48	944|1440|1896|3553|3569|3570|3598|3624|3976|4803|4982|6351|6352|6364|6376|7040|7048|7850|8743|9966|27242|133396	TNFSF8|CSF3|EDA|IL1B|IL6|IL6R|IL13RA2|INHBA|LIF|NGF|TNFRSF11B|CCL4|CCL5|CCL20|CX3CL1|TGFB1|TGFBR2|IL1R2|TNFSF10|TNFSF15|TNFRSF21|IL31RA	-2.2	MyList
WikiPathways	27	WP3651	Pathways affected in adenoid cystic carcinoma		-3.6	4.2	4.8	30198	66	971	9	0.93	0.31	1487|2264|5290|9223|9863|9874|23774|55534|221037	CTBP1|FGFR4|PIK3CA|MAGI1|MAGI2|TLK1|BRD1|MAML3|JMJD1C	-2.2	MyList
Canonical Pathways	11	M18	PID INTEGRIN1 PATHWAY		-3.6	4.2	4.8	30198	66	971	9	0.93	0.31	1281|3371|3655|3688|3914|3918|4192|6696|7422	COL3A1|TNC|ITGA6|ITGB1|LAMB3|LAMC2|MDK|SPP1|VEGFA	-2.2	MyList
GO Biological Processes	19	GO:0030595	leukocyte chemotaxis	19_GO:0040011 locomotion	-3.6	3	4.4	30198	145	971	14	1.4	0.38	682|3553|3569|3570|4192|5142|5155|6351|6352|6364|6376|6729|23396|57580	BSG|IL1B|IL6|IL6R|MDK|PDE4B|PDGFB|CCL4|CCL5|CCL20|CX3CL1|SRP54|PIP5K1C|PREX1	-2.2	MyList
Canonical Pathways	11	M62	PID EPHB FWD PATHWAY		-3.6	5.4	5.1	30198	40	971	7	0.72	0.27	998|2049|5290|5829|6464|8997|9448	CDC42|EPHB3|PIK3CA|PXN|SHC1|KALRN|MAP4K4	-2.2	MyList
GO Biological Processes	19	GO:0090114	COPII-coated vesicle budding	19_GO:0051179 localization	-3.6	5.4	5.1	30198	40	971	7	0.72	0.27	1453|10427|10972|22872|22878|51112|126003	CSNK1D|SEC24B|TMED10|SEC31A|TRAPPC8|TRAPPC12|TRAPPC5	-2.2	MyList
GO Biological Processes	19	GO:0007568	aging	19_GO:0032502 developmental process	-3.5	2.8	4.3	30198	165	971	15	1.5	0.4	133|249|490|578|1728|2055|3485|4089|5743|6185|6198|6376|7037|7048|8893	ADM|ALPL|ATP2B1|BAK1|NQO1|CLN8|IGFBP2|SMAD4|PTGS2|RPN2|RPS6KB1|CX3CL1|TFRC|TGFBR2|EIF2B5	-2.1	MyList
GO Biological Processes	19	GO:0043010	camera-type eye development	19_GO:0032502 developmental process	-3.5	2.2	4	30198	320	971	23	2.4	0.49	490|493|578|775|1499|2055|2697|2909|3624|4853|4867|5316|6497|7048|7068|7422|7483|10312|25932|54549|81029|84678|113246	ATP2B1|ATP2B4|BAK1|CACNA1C|CTNNB1|CLN8|GJA1|ARHGAP35|INHBA|NOTCH2|NPHP1|PKNOX1|SKI|TGFBR2|THRB|VEGFA|WNT9A|TCIRG1|CLIC4|SDK2|WNT5B|KDM2B|C12orf57	-2.1	MyList
GO Biological Processes	19	GO:1903532	positive regulation of secretion by cell	19_GO:0051179 localization	-3.6	2.4	4.2	30198	276	971	21	2.2	0.47	136|1141|2624|3553|3624|4089|5321|5468|5581|5724|6696|6812|6934|7040|7099|10972|23122|27243|50855|51762|51768	ADORA2B|CHRNB2|GATA2|IL1B|INHBA|SMAD4|PLA2G4A|PPARG|PRKCE|PTAFR|SPP1|STXBP1|TCF7L2|TGFB1|TLR4|TMED10|CLASP2|CHMP2A|PARD6A|RAB8B|TM7SF3	-2.1	MyList
GO Biological Processes	19	GO:1903321	negative regulation of protein modification by small protein conjugation or removal	19_GO:0048519 negative regulation of biological process	-3.6	3.6	4.6	30198	96	971	11	1.1	0.34	25|1499|2534|5581|6201|7375|8878|9320|10401|84101|339745	ABL1|CTNNB1|FYN|PRKCE|RPS7|USP4|SQSTM1|TRIP12|PIAS3|USP44|SPOPL	-2.1	MyList
GO Biological Processes	19	GO:0009306	protein secretion	19_GO:0051179 localization	-3.6	3.3	4.5	30198	112	971	12	1.2	0.35	162|2039|4053|4074|4087|5125|5341|26056|51762|55088|388552|399979	AP1B1|DMTN|LTBP2|M6PR|SMAD2|PCSK5|PLEK|RAB11FIP5|RAB8B|CCDC186|BLOC1S3|SNX19	-2.1	MyList
GO Biological Processes	19	GO:0010660	regulation of muscle cell apoptotic process	19_GO:0050789 regulation of biological process	-3.6	3.8	4.7	30198	81	971	10	1	0.32	817|824|3162|4089|4192|5170|5468|23408|23411|80149	CAMK2D|CAPN2|HMOX1|SMAD4|MDK|PDPK1|PPARG|SIRT5|SIRT1|ZC3H12A	-2.1	MyList
Reactome Gene Sets	6	R-HSA-9703465	Signaling by FLT3 fusion proteins		-3.6	8.2	5.7	30198	19	971	5	0.51	0.23	1026|2120|2804|5290|6711	CDKN1A|ETV6|GOLGB1|PIK3CA|SPTBN1	-2.1	MyList
WikiPathways	27	WP5101	Congenital generalized lipodystrophy (CGL)		-3.6	8.2	5.7	30198	19	971	5	0.51	0.23	2534|5290|9663|10555|84803	FYN|PIK3CA|LPIN2|AGPAT2|GPAT3	-2.1	MyList
WikiPathways	27	WP2884	NRF2 pathway		-3.6	3	4.4	30198	146	971	14	1.4	0.38	1728|1839|2512|3082|3162|4097|5155|6533|7040|7048|8878|9588|57181|144195	NQO1|HBEGF|FTL|HGF|HMOX1|MAFG|PDGFB|SLC6A6|TGFB1|TGFBR2|SQSTM1|PRDX6|SLC39A10|SLC2A14	-2.1	MyList
GO Biological Processes	19	GO:0042149	cellular response to glucose starvation	19_GO:0050896 response to stimulus	-3.6	4.7	4.9	30198	53	971	8	0.82	0.29	123|440|23411|51422|55846|80149|83667|167359	PLIN2|ASNS|SIRT1|PRKAG2|ITFG2|ZC3H12A|SESN2|NIM1K	-2.1	MyList
GO Biological Processes	19	GO:1903203	regulation of oxidative stress-induced neuron death	19_GO:0050896 response to stimulus	-3.6	6.4	5.3	30198	29	971	6	0.62	0.25	1499|4170|7099|8321|10399|55074	CTNNB1|MCL1|TLR4|FZD1|RACK1|OXR1	-2.1	MyList
Canonical Pathways	11	M125	PID IGF1 PATHWAY		-3.6	6.4	5.3	30198	29	971	6	0.62	0.25	5170|5290|5829|6198|6464|10399	PDPK1|PIK3CA|PXN|RPS6KB1|SHC1|RACK1	-2.1	MyList
GO Biological Processes	19	GO:0010575	positive regulation of vascular endothelial growth factor production	19_GO:0048518 positive regulation of biological process	-3.6	6.4	5.3	30198	29	971	6	0.62	0.25	136|405|3553|3569|5743|7040	ADORA2B|ARNT|IL1B|IL6|PTGS2|TGFB1	-2.1	MyList
KEGG Pathway	24	hsa04926	Relaxin signaling pathway		-3.6	3.1	4.4	30198	129	971	13	1.3	0.37	113|1281|2778|2788|4087|4318|4792|5290|6464|7040|7048|7422|8503	ADCY7|COL3A1|GNAS|GNG7|SMAD2|MMP9|NFKBIA|PIK3CA|SHC1|TGFB1|TGFBR2|VEGFA|PIK3R3	-2.1	MyList
GO Biological Processes	19	GO:0043542	endothelial cell migration	19_GO:0040011 locomotion	-3.5	4.2	4.7	30198	67	971	9	0.93	0.31	25|1012|2191|3688|5290|5829|7422|8503|90627	ABL1|CDH13|FAP|ITGB1|PIK3CA|PXN|VEGFA|PIK3R3|STARD13	-2.1	MyList
GO Biological Processes	19	GO:0043270	positive regulation of ion transport	19_GO:0051179 localization	-3.5	2.3	4.1	30198	278	971	21	2.2	0.47	25|490|578|1141|3553|3688|5155|5170|5321|5724|6351|6352|6376|6786|6812|7220|8573|9368|9472|51393|57620	ABL1|ATP2B1|BAK1|CHRNB2|IL1B|ITGB1|PDGFB|PDPK1|PLA2G4A|PTAFR|CCL4|CCL5|CX3CL1|STIM1|STXBP1|TRPC1|CASK|SLC9A3R1|AKAP6|TRPV2|STIM2	-2.1	MyList
GO Biological Processes	19	GO:0035592	establishment of protein localization to extracellular region	19_GO:0051179 localization	-3.5	3.3	4.5	30198	113	971	12	1.2	0.35	162|2039|4053|4074|4087|5125|5341|26056|51762|55088|388552|399979	AP1B1|DMTN|LTBP2|M6PR|SMAD2|PCSK5|PLEK|RAB11FIP5|RAB8B|CCDC186|BLOC1S3|SNX19	-2.1	MyList
GO Biological Processes	19	GO:0032755	positive regulation of interleukin-6 production	19_GO:0048518 positive regulation of biological process	-3.5	3.5	4.5	30198	97	971	11	1.1	0.34	136|351|3553|3569|3570|4615|5450|5724|7099|10417|26137	ADORA2B|APP|IL1B|IL6|IL6R|MYD88|POU2AF1|PTAFR|TLR4|SPON2|ZBTB20	-2.1	MyList
KEGG Pathway	24	hsa04666	Fc gamma R-mediated phagocytosis		-3.5	3.5	4.5	30198	97	971	11	1.1	0.34	998|2934|5290|5321|5581|6198|8503|8877|10163|23396|65108	CDC42|GSN|PIK3CA|PLA2G4A|PRKCE|RPS6KB1|PIK3R3|SPHK1|WASF2|PIP5K1C|MARCKSL1	-2.1	MyList
GO Biological Processes	19	GO:0060349	bone morphogenesis	19_GO:0032502 developmental process	-3.5	3.5	4.5	30198	97	971	11	1.1	0.34	249|1281|2132|2263|4209|5191|6424|6497|7048|9249|56603	ALPL|COL3A1|EXT2|FGFR2|MEF2D|PEX7|SFRP4|SKI|TGFBR2|DHRS3|CYP26B1	-2.1	MyList
GO Biological Processes	19	GO:0097530	granulocyte migration	19_GO:0040011 locomotion	-3.5	3.5	4.5	30198	97	971	11	1.1	0.34	682|3553|5142|6351|6352|6364|6376|6729|23396|57580|84522	BSG|IL1B|PDE4B|CCL4|CCL5|CCL20|CX3CL1|SRP54|PIP5K1C|PREX1|JAGN1	-2.1	MyList
Reactome Gene Sets	6	R-HSA-446107	Type I hemidesmosome assembly		-3.5	11	6.2	30198	11	971	4	0.41	0.21	667|3655|3914|3918	DST|ITGA6|LAMB3|LAMC2	-2.1	MyList
Reactome Gene Sets	6	R-HSA-5625970	RHO GTPases activate KTN1		-3.5	11	6.2	30198	11	971	4	0.41	0.21	998|3831|3895|64837	CDC42|KLC1|KTN1|KLC2	-2.1	MyList
GO Biological Processes	19	GO:0046395	carboxylic acid catabolic process	19_GO:0008152 metabolic process	-3.5	2.5	4.2	30198	220	971	18	1.9	0.43	51|549|593|594|1374|1891|2747|5191|9663|26063|27165|55862|56603|57571|83667|89874|205251|259307	ACOX1|AUH|BCKDHA|BCKDHB|CPT1A|ECH1|GLUD2|PEX7|LPIN2|DECR2|GLS2|ECHDC1|CYP26B1|CARNS1|SESN2|SLC25A21|MTLN|IL4I1	-2.1	MyList
GO Biological Processes	19	GO:0072503	cellular divalent inorganic cation homeostasis	19_GO:0065007 biological regulation	-3.5	2.5	4.2	30198	220	971	18	1.9	0.43	351|490|493|578|817|2915|6352|6546|6786|7220|8546|8614|9709|10312|25769|57181|57620|148867	APP|ATP2B1|ATP2B4|BAK1|CAMK2D|GRM5|CCL5|SLC8A1|STIM1|TRPC1|AP3B1|STC2|HERPUD1|TCIRG1|SLC24A2|SLC39A10|STIM2|SLC30A7	-2.1	MyList
GO Biological Processes	19	GO:0000082	G1/S transition of mitotic cell cycle	19_GO:0009987 cellular process	-3.5	3.8	4.6	30198	82	971	10	1	0.32	586|997|1026|3688|4331|4863|6198|8462|10657|23476	BCAT1|CDC34|CDKN1A|ITGB1|MNAT1|NPAT|RPS6KB1|KLF11|KHDRBS1|BRD4	-2.1	MyList
GO Biological Processes	19	GO:1903510	mucopolysaccharide metabolic process	19_GO:0008152 metabolic process	-3.5	3.8	4.6	30198	82	971	10	1	0.32	633|960|2132|3553|6487|7040|7130|10090|10678|64132	BGN|CD44|EXT2|IL1B|ST3GAL3|TGFB1|TNFAIP6|UST|B3GNT2|XYLT2	-2.1	MyList
GO Biological Processes	19	GO:0072384	organelle transport along microtubule	19_GO:0051179 localization	-3.5	3.8	4.6	30198	82	971	10	1	0.32	998|8546|22906|23224|23299|23353|54785|81565|118426|388552	CDC42|AP3B1|TRAK1|SYNE2|BICD2|SUN1|BORCS6|NDEL1|BORCS5|BLOC1S3	-2.1	MyList
GO Biological Processes	19	GO:0007276	gamete generation	19_GO:0022414 reproductive process	-3.5	1.8	3.9	30198	739	971	42	4.3	0.65	51|493|1390|1499|1730|2120|2697|3298|3688|4089|4192|4867|4957|5049|5743|6196|6198|7016|7130|8546|9444|9575|9698|10420|10657|10658|22862|23353|23411|25809|26064|56603|57178|64395|81930|84056|84132|84678|144195|164091|340719|643376	ACOX1|ATP2B4|CREM|CTNNB1|DIAPH2|ETV6|GJA1|HSF2|ITGB1|SMAD4|MDK|NPHP1|ODF2|PAFAH1B2|PTGS2|RPS6KA2|RPS6KB1|TESK1|TNFAIP6|AP3B1|QKI|CLOCK|PUM1|TESK2|KHDRBS1|CELF1|FNDC3A|SUN1|SIRT1|TTLL1|RAI14|CYP26B1|ZMIZ1|GMCL1|KIF18A|KATNAL1|USP42|KDM2B|SLC2A14|PAQR7|NANOS1|BTBD18	-2.1	MyList
WikiPathways	27	WP4239	Epithelial to mesenchymal transition in colorectal cancer		-3.5	2.8	4.3	30198	165	971	15	1.5	0.4	1499|3516|4087|4089|4209|4318|4853|5290|6464|7040|7048|7483|8321|8503|81029	CTNNB1|RBPJ|SMAD2|SMAD4|MEF2D|MMP9|NOTCH2|PIK3CA|SHC1|TGFB1|TGFBR2|WNT9A|FZD1|PIK3R3|WNT5B	-2.1	MyList
GO Biological Processes	19	GO:0150077	regulation of neuroinflammatory response	19_GO:0050896 response to stimulus	-3.5	5.3	5	30198	41	971	7	0.72	0.27	3553|3569|4318|5743|6376|8877|284467	IL1B|IL6|MMP9|PTGS2|CX3CL1|SPHK1|TAFA3	-2.1	MyList
WikiPathways	27	WP3941	Oxidative damage response		-3.5	5.3	5	30198	41	971	7	0.72	0.27	578|716|998|1026|4794|7187|10188	BAK1|C1S|CDC42|CDKN1A|NFKBIE|TRAF3|TNK2	-2.1	MyList
GO Biological Processes	19	GO:0070374	positive regulation of ERK1 and ERK2 cascade	19_GO:0023052 signaling	-3.5	2.5	4.2	30198	221	971	18	1.9	0.43	25|351|673|960|2263|2264|4853|5155|6351|6352|6364|6376|6464|7040|7099|10457|10979|11331	ABL1|APP|BRAF|CD44|FGFR2|FGFR4|NOTCH2|PDGFB|CCL4|CCL5|CCL20|CX3CL1|SHC1|TGFB1|TLR4|GPNMB|FERMT2|PHB2	-2.1	MyList
GO Biological Processes	19	GO:0032409	regulation of transporter activity	19_GO:0065007 biological regulation	-3.5	2.2	4	30198	320	971	23	2.4	0.49	351|610|817|1193|2669|2915|3688|4297|4318|5142|5144|5468|5581|5724|6786|7871|9368|9472|11331|29979|54602|54800|57620	APP|HCN2|CAMK2D|CLIC2|GEM|GRM5|ITGB1|KMT2A|MMP9|PDE4B|PDE4D|PPARG|PRKCE|PTAFR|STIM1|SLMAP|SLC9A3R1|AKAP6|PHB2|UBQLN1|NDFIP2|KLHL24|STIM2	-2.1	MyList
GO Biological Processes	19	GO:0071320	cellular response to cAMP	19_GO:0050896 response to stimulus	-3.5	4.6	4.8	30198	54	971	8	0.82	0.29	351|358|610|2039|5724|6546|9472|10411	APP|AQP1|HCN2|DMTN|PTAFR|SLC8A1|AKAP6|RAPGEF3	-2.1	MyList
WikiPathways	27	WP2864	Apoptosis-related network due to altered Notch3 in ovarian cancer		-3.5	4.6	4.8	30198	54	971	8	0.82	0.29	25|351|1026|1728|6198|8870|8878|27242	ABL1|APP|CDKN1A|NQO1|RPS6KB1|IER3|SQSTM1|TNFRSF21	-2.1	MyList
GO Biological Processes	19	GO:0001704	formation of primary germ layer	19_GO:0032502 developmental process	-3.5	3.3	4.4	30198	114	971	12	1.2	0.35	1303|1499|1846|2114|2132|2263|3624|3688|3914|4087|4318|5573	COL12A1|CTNNB1|DUSP4|ETS2|EXT2|FGFR2|INHBA|ITGB1|LAMB3|SMAD2|MMP9|PRKAR1A	-2.1	MyList
WikiPathways	27	WP4658	Small cell lung cancer		-3.5	3.5	4.5	30198	98	971	11	1.1	0.34	578|1026|3655|3688|3914|3918|4792|5290|5743|7187|8503	BAK1|CDKN1A|ITGA6|ITGB1|LAMB3|LAMC2|NFKBIA|PIK3CA|PTGS2|TRAF3|PIK3R3	-2.1	MyList
KEGG Pathway	24	hsa01522	Endocrine resistance		-3.5	3.5	4.5	30198	98	971	11	1.1	0.34	113|673|1026|1839|2778|4318|4853|5290|6198|6464|8503	ADCY7|BRAF|CDKN1A|HBEGF|GNAS|MMP9|NOTCH2|PIK3CA|RPS6KB1|SHC1|PIK3R3	-2.1	MyList
GO Biological Processes	19	GO:0030048	actin filament-based movement	19_GO:0009987 cellular process	-3.5	3.5	4.5	30198	98	971	11	1.1	0.34	775|817|2697|2934|3762|4642|5290|7168|10163|10630|23224	CACNA1C|CAMK2D|GJA1|GSN|KCNJ5|MYO1D|PIK3CA|TPM1|WASF2|PDPN|SYNE2	-2.1	MyList
GO Biological Processes	19	GO:0120162	positive regulation of cold-induced thermogenesis	19_GO:0048518 positive regulation of biological process	-3.5	3.5	4.5	30198	98	971	11	1.1	0.34	249|2104|2697|2778|7422|7840|9658|50486|51043|51393|79813	ALPL|ESRRG|GJA1|GNAS|VEGFA|ALMS1|ZNF516|G0S2|ZBTB7B|TRPV2|EHMT1	-2.1	MyList
GO Biological Processes	19	GO:0090130	tissue migration	19_GO:0032501 multicellular organismal process	-3.5	3.5	4.5	30198	98	971	11	1.1	0.34	25|1012|2191|3688|5290|5829|7016|7422|8503|90627|340719	ABL1|CDH13|FAP|ITGB1|PIK3CA|PXN|TESK1|VEGFA|PIK3R3|STARD13|NANOS1	-2.1	MyList
GO Biological Processes	19	GO:0048625	myoblast fate commitment	19_GO:0032502 developmental process	-3.5	19	7.2	30198	5	971	3	0.31	0.18	3475|4654|6934	IFRD1|MYOD1|TCF7L2	-2.1	MyList
GO Biological Processes	19	GO:0002263	cell activation involved in immune response	19_GO:0002376 immune system process	-3.5	2.7	4.2	30198	184	971	16	1.6	0.41	25|351|1015|3569|3570|4192|4615|4853|5450|5581|6338|7099|8291|26022|27086|55846	ABL1|APP|CDH17|IL6|IL6R|MDK|MYD88|NOTCH2|POU2AF1|PRKCE|SCNN1B|TLR4|DYSF|TMEM98|FOXP1|ITFG2	-2.1	MyList
Reactome Gene Sets	6	R-HSA-9679506	SARS-CoV Infections		-3.5	2.1	4	30198	362	971	25	2.6	0.51	1108|2530|2697|3570|3688|5170|6185|6201|6208|6487|6733|7187|7422|9112|9688|9818|10427|23476|27090|27243|50628|51304|51317|221914|257397	CHD4|FUT8|GJA1|IL6R|ITGB1|PDPK1|RPN2|RPS7|RPS14|ST3GAL3|SRPK2|TRAF3|VEGFA|MTA1|NUP93|NUP58|SEC24B|BRD4|ST6GALNAC4|CHMP2A|GEMIN4|ZDHHC3|PHF21A|GPC2|TAB3	-2.1	MyList
GO Biological Processes	19	GO:0046854	phosphatidylinositol phosphate biosynthetic process	19_GO:0008152 metabolic process	-3.5	4.1	4.7	30198	68	971	9	0.93	0.31	5290|5298|8503|8835|9807|23167|23396|57217|80271	PIK3CA|PI4KB|PIK3R3|SOCS2|IP6K1|EFR3A|PIP5K1C|TTC7A|ITPKC	-2.1	MyList
KEGG Pathway	24	hsa04068	FoxO signaling pathway		-3.5	3.1	4.4	30198	131	971	13	1.3	0.37	673|1026|3569|4089|5170|5290|7040|7048|8503|8743|23411|51422|114907	BRAF|CDKN1A|IL6|SMAD4|PDPK1|PIK3CA|TGFB1|TGFBR2|PIK3R3|TNFSF10|SIRT1|PRKAG2|FBXO32	-2.1	MyList
GO Biological Processes	19	GO:0042593	glucose homeostasis	19_GO:0065007 biological regulation	-3.5	2.6	4.2	30198	203	971	17	1.8	0.42	2030|2264|2825|3569|4089|5290|5468|6566|6934|10399|23411|26056|26137|28999|55088|83667|648791	SLC29A1|FGFR4|CMKLR2|IL6|SMAD4|PIK3CA|PPARG|SLC16A1|TCF7L2|RACK1|SIRT1|RAB11FIP5|ZBTB20|KLF15|CCDC186|SESN2|PPP1R3G	-2.1	MyList
GO Biological Processes	19	GO:0015833	peptide transport	19_GO:0051179 localization	-3.5	3.7	4.6	30198	83	971	10	1	0.32	1015|2697|3569|4087|9368|26056|55088|117247|283849|399979	CDH17|GJA1|IL6|SMAD2|SLC9A3R1|RAB11FIP5|CCDC186|SLC16A10|EXOC3L1|SNX19	-2.1	MyList
GO Biological Processes	19	GO:0060828	regulation of canonical Wnt signaling pathway	19_GO:0023052 signaling	-3.5	2.4	4.1	30198	261	971	20	2.1	0.46	1453|1499|1500|1896|2263|3485|3516|4192|5495|6424|6907|6934|7040|8321|9368|9736|10413|51339|130612|252839	CSNK1D|CTNNB1|CTNND1|EDA|FGFR2|IGFBP2|RBPJ|MDK|PPM1B|SFRP4|TBL1X|TCF7L2|TGFB1|FZD1|SLC9A3R1|USP34|YAP1|DACT1|TMEM198|TMEM9	-2.1	MyList
WikiPathways	27	WP2870	Extracellular vesicle-mediated signaling in recipient cells		-3.5	6.2	5.2	30198	30	971	6	0.62	0.25	1499|3082|4087|4089|7040|7048	CTNNB1|HGF|SMAD2|SMAD4|TGFB1|TGFBR2	-2.1	MyList
GO Biological Processes	19	GO:0002335	mature B cell differentiation	19_GO:0002376 immune system process	-3.5	6.2	5.2	30198	30	971	6	0.62	0.25	1015|3569|4853|5450|10892|55846	CDH17|IL6|NOTCH2|POU2AF1|MALT1|ITFG2	-2.1	MyList
GO Biological Processes	19	GO:0006109	regulation of carbohydrate metabolic process	19_GO:0008152 metabolic process	-3.5	2.7	4.2	30198	185	971	16	1.6	0.41	351|402|405|863|1196|5155|5341|5581|5724|7040|9759|23411|26137|51422|83667|648791	APP|ARL2|ARNT|CBFA2T3|CLK2|PDGFB|PLEK|PRKCE|PTAFR|TGFB1|HDAC4|SIRT1|ZBTB20|PRKAG2|SESN2|PPP1R3G	-2.1	MyList
GO Biological Processes	19	GO:0090288	negative regulation of cellular response to growth factor stimulus	19_GO:0048519 negative regulation of biological process	-3.5	3.2	4.4	30198	115	971	12	1.2	0.35	25|493|5468|6497|7130|7323|8321|8573|10272|22905|23111|64855	ABL1|ATP2B4|PPARG|SKI|TNFAIP6|UBE2D3|FZD1|CASK|FSTL3|EPN2|SPART|NIBAN2	-2.1	MyList
Reactome Gene Sets	6	R-HSA-937061	TRIF(TICAM1)-mediated TLR4 signaling		-3.5	3.5	4.5	30198	99	971	11	1.1	0.34	351|1846|4791|4792|6195|6196|7099|7187|7323|11035|257397	APP|DUSP4|NFKB2|NFKBIA|RPS6KA1|RPS6KA2|TLR4|TRAF3|UBE2D3|RIPK3|TAB3	-2.1	MyList
Reactome Gene Sets	6	R-HSA-166166	MyD88-independent TLR4 cascade		-3.5	3.5	4.5	30198	99	971	11	1.1	0.34	351|1846|4791|4792|6195|6196|7099|7187|7323|11035|257397	APP|DUSP4|NFKB2|NFKBIA|RPS6KA1|RPS6KA2|TLR4|TRAF3|UBE2D3|RIPK3|TAB3	-2.1	MyList
GO Biological Processes	19	GO:0010565	regulation of cellular ketone metabolic process	19_GO:0008152 metabolic process	-3.5	3.1	4.3	30198	132	971	13	1.3	0.37	133|493|1374|2264|3553|5468|5581|5743|9926|23408|23411|51422|205251	ADM|ATP2B4|CPT1A|FGFR4|IL1B|PPARG|PRKCE|PTGS2|LPGAT1|SIRT5|SIRT1|PRKAG2|MTLN	-2.1	MyList
GO Biological Processes	19	GO:0033500	carbohydrate homeostasis	19_GO:0065007 biological regulation	-3.5	2.6	4.2	30198	204	971	17	1.8	0.42	2030|2264|2825|3569|4089|5290|5468|6566|6934|10399|23411|26056|26137|28999|55088|83667|648791	SLC29A1|FGFR4|CMKLR2|IL6|SMAD4|PIK3CA|PPARG|SLC16A1|TCF7L2|RACK1|SIRT1|RAB11FIP5|ZBTB20|KLF15|CCDC186|SESN2|PPP1R3G	-2.1	MyList
GO Biological Processes	19	GO:0034329	cell junction assembly	19_GO:0009987 cellular process	-3.5	2.4	4.1	30198	262	971	20	2.1	0.46	351|402|667|998|1499|1500|1894|2697|3655|8321|10420|10979|23380|23396|23654|54549|55920|56288|79778|83660	APP|ARL2|DST|CDC42|CTNNB1|CTNND1|ECT2|GJA1|ITGA6|FZD1|TESK2|FERMT2|SRGAP2|PIP5K1C|PLXNB2|SDK2|RCC2|PARD3|MICALL2|TLN2	-2.1	MyList
GO Biological Processes	19	GO:0015849	organic acid transport	19_GO:0051179 localization	-3.4	2.4	4	30198	264	971	20	2.1	0.46	123|320|624|1374|2055|2697|5321|5468|6198|6533|6566|9368|9962|81855|89874|117247|124565|124935|152078|375611	PLIN2|APBA1|BDKRB2|CPT1A|CLN8|GJA1|PLA2G4A|PPARG|RPS6KB1|SLC6A6|SLC16A1|SLC9A3R1|SLC23A2|SFXN3|SLC25A21|SLC16A10|SLC38A10|SLC43A2|SLC66A1L|SLC26A5	-2	MyList
GO Biological Processes	19	GO:0045494	photoreceptor cell maintenance	19_GO:0032501 multicellular organismal process	-3.4	5.1	4.9	30198	43	971	7	0.72	0.27	2055|2074|10518|55812|128338|166379|167691	CLN8|ERCC6|CIB2|SPATA7|DRAM2|BBS12|LCA5	-2	MyList
Canonical Pathways	11	M91	PID TCPTP PATHWAY		-3.5	5.2	4.9	30198	42	971	7	0.72	0.27	3082|3688|5155|5290|6464|7422|8503	HGF|ITGB1|PDGFB|PIK3CA|SHC1|VEGFA|PIK3R3	-2	MyList
WikiPathways	27	WP2036	TNF-related weak inducer of apoptosis (TWEAK) signaling pathway		-3.5	5.2	4.9	30198	42	971	7	0.72	0.27	1499|3569|4318|4791|4792|6352|7187	CTNNB1|IL6|MMP9|NFKB2|NFKBIA|CCL5|TRAF3	-2	MyList
GO Biological Processes	19	GO:0051016	barbed-end actin filament capping	19_GO:0048519 negative regulation of biological process	-3.5	7.8	5.5	30198	20	971	5	0.51	0.23	118|832|2059|2934|6840	ADD1|CAPZB|EPS8|GSN|SVIL	-2	MyList
GO Biological Processes	19	GO:2000479	regulation of cAMP-dependent protein kinase activity	19_GO:0008152 metabolic process	-3.5	7.8	5.5	30198	20	971	5	0.51	0.23	493|5573|23411|51422|83667	ATP2B4|PRKAR1A|SIRT1|PRKAG2|SESN2	-2	MyList
GO Biological Processes	19	GO:0010883	regulation of lipid storage	19_GO:0051179 localization	-3.5	4.5	4.8	30198	55	971	8	0.82	0.29	123|1149|1374|3569|4792|5468|23411|80149	PLIN2|CIDEA|CPT1A|IL6|NFKBIA|PPARG|SIRT1|ZC3H12A	-2	MyList
GO Biological Processes	19	GO:0001954	positive regulation of cell-matrix adhesion	19_GO:0048518 positive regulation of biological process	-3.5	4.5	4.8	30198	55	971	8	0.82	0.29	25|1012|3987|6376|7422|9448|10979|54453	ABL1|CDH13|LIMS1|CX3CL1|VEGFA|MAP4K4|FERMT2|RIN2	-2	MyList
GO Biological Processes	19	GO:0001570	vasculogenesis	19_GO:0032502 developmental process	-3.4	4.1	4.6	30198	69	971	9	0.93	0.31	133|1499|7040|7048|7422|9444|10413|51162|57178	ADM|CTNNB1|TGFB1|TGFBR2|VEGFA|QKI|YAP1|EGFL7|ZMIZ1	-2	MyList
GO Biological Processes	19	GO:0050870	positive regulation of T cell activation	19_GO:0002376 immune system process	-3.4	2.4	4.1	30198	243	971	19	2	0.44	861|961|2534|3142|3485|3553|3569|4192|5290|6352|7037|7048|8546|10892|11148|51043|55193|57178|259307	RUNX1|CD47|FYN|HLX|IGFBP2|IL1B|IL6|MDK|PIK3CA|CCL5|TFRC|TGFBR2|AP3B1|MALT1|HHLA2|ZBTB7B|PBRM1|ZMIZ1|IL4I1	-2	MyList
GO Biological Processes	19	GO:0008544	epidermis development	19_GO:0032502 developmental process	-3.4	2.3	4	30198	303	971	22	2.3	0.48	224|1499|1896|2263|3516|3624|3914|3918|6768|8546|8861|9368|9497|10413|10427|10555|23513|25932|29841|51535|56603|340481	ALDH3A2|CTNNB1|EDA|FGFR2|RBPJ|INHBA|LAMB3|LAMC2|ST14|AP3B1|LDB1|SLC9A3R1|SLC4A7|YAP1|SEC24B|AGPAT2|SCRIB|CLIC4|GRHL1|PPHLN1|CYP26B1|ZDHHC21	-2	MyList
GO Biological Processes	19	GO:0051047	positive regulation of secretion	19_GO:0051179 localization	-3.4	2.3	4	30198	303	971	22	2.3	0.48	136|358|1141|2624|3553|3624|4089|5321|5468|5581|5724|6696|6812|6934|7040|7099|10972|23122|27243|50855|51762|51768	ADORA2B|AQP1|CHRNB2|GATA2|IL1B|INHBA|SMAD4|PLA2G4A|PPARG|PRKCE|PTAFR|SPP1|STXBP1|TCF7L2|TGFB1|TLR4|TMED10|CLASP2|CHMP2A|PARD6A|RAB8B|TM7SF3	-2	MyList
GO Biological Processes	19	GO:0071621	granulocyte chemotaxis	19_GO:0040011 locomotion	-3.4	3.7	4.5	30198	84	971	10	1	0.32	682|3553|5142|6351|6352|6364|6376|6729|23396|57580	BSG|IL1B|PDE4B|CCL4|CCL5|CCL20|CX3CL1|SRP54|PIP5K1C|PREX1	-2	MyList
GO Biological Processes	19	GO:0044843	cell cycle G1/S phase transition	19_GO:0009987 cellular process	-3.4	3.7	4.5	30198	84	971	10	1	0.32	586|997|1026|3688|4331|4863|6198|8462|10657|23476	BCAT1|CDC34|CDKN1A|ITGB1|MNAT1|NPAT|RPS6KB1|KLF11|KHDRBS1|BRD4	-2	MyList
GO Biological Processes	19	GO:0016054	organic acid catabolic process	19_GO:0008152 metabolic process	-3.4	2.5	4.1	30198	224	971	18	1.9	0.43	51|549|593|594|1374|1891|2747|5191|9663|26063|27165|55862|56603|57571|83667|89874|205251|259307	ACOX1|AUH|BCKDHA|BCKDHB|CPT1A|ECH1|GLUD2|PEX7|LPIN2|DECR2|GLS2|ECHDC1|CYP26B1|CARNS1|SESN2|SLC25A21|MTLN|IL4I1	-2	MyList
GO Biological Processes	19	GO:0016567	protein ubiquitination	19_GO:0008152 metabolic process	-3.4	1.8	3.8	30198	677	971	39	4	0.63	996|997|998|1499|6049|7187|7323|7325|8835|9320|9709|9867|10399|10892|11275|23411|25897|27342|29089|54467|54476|54778|54800|55159|55658|55819|57674|64682|64718|79176|84333|84678|90933|114907|127544|130507|151525|246330|339745	CDC27|CDC34|CDC42|CTNNB1|RNF6|TRAF3|UBE2D3|UBE2E2|SOCS2|TRIP12|HERPUD1|PJA2|RACK1|MALT1|KLHL2|SIRT1|RNF19A|RABGEF1|UBE2T|ANKIB1|RNF216|RNF111|KLHL24|RFWD3|RNF126|RNF130|RNF213|ANAPC1|UNKL|FBXL15|PCGF5|KDM2B|TRIM41|FBXO32|RNF19B|UBR3|WDSUB1|PELI3|SPOPL	-2	MyList
GO Biological Processes	19	GO:0045639	positive regulation of myeloid cell differentiation	19_GO:0002376 immune system process	-3.4	3.4	4.4	30198	100	971	11	1.1	0.34	405|861|1440|2624|3624|3976|4853|7040|7071|23774|128506	ARNT|RUNX1|CSF3|GATA2|INHBA|LIF|NOTCH2|TGFB1|KLF10|BRD1|OCSTAMP	-2	MyList
GO Biological Processes	19	GO:0051896	regulation of protein kinase B signaling	19_GO:0023052 signaling	-3.4	2.7	4.2	30198	187	971	16	1.6	0.41	1440|1839|3092|3688|4150|4486|5290|6376|6934|7040|9368|9863|10399|10979|23411|57142	CSF3|HBEGF|HIP1|ITGB1|MAZ|MST1R|PIK3CA|CX3CL1|TCF7L2|TGFB1|SLC9A3R1|MAGI2|RACK1|FERMT2|SIRT1|RTN4	-2	MyList
GO Biological Processes	19	GO:0000209	protein polyubiquitination	19_GO:0008152 metabolic process	-3.4	2.5	4.1	30198	225	971	18	1.9	0.43	996|997|1499|6049|7187|7323|7325|9320|25897|29089|54467|54476|54778|55658|57674|64682|127544|246330	CDC27|CDC34|CTNNB1|RNF6|TRAF3|UBE2D3|UBE2E2|TRIP12|RNF19A|UBE2T|ANKIB1|RNF216|RNF111|RNF126|RNF213|ANAPC1|RNF19B|PELI3	-2	MyList
GO Biological Processes	19	GO:0006470	protein dephosphorylation	19_GO:0008152 metabolic process	-3.4	2.6	4.1	30198	206	971	17	1.8	0.42	55|1846|1850|2070|2140|5495|5523|5802|7803|8898|9107|9989|10217|57026|57552|58490|333926	ACP3|DUSP4|DUSP8|EYA4|EYA3|PPM1B|PPP2R3A|PTPRS|PTP4A1|MTMR2|MTMR6|PPP4R1|CTDSPL|PDXP|NCEH1|RPRD1B|PPM1J	-2	MyList
GO Biological Processes	19	GO:0048639	positive regulation of developmental growth	19_GO:0040007 growth	-3.4	2.8	4.2	30198	169	971	15	1.5	0.4	2263|3142|3516|4654|4803|6198|7048|7422|9472|9962|10409|10413|23499|51393|81565	FGFR2|HLX|RBPJ|MYOD1|NGF|RPS6KB1|TGFBR2|VEGFA|AKAP6|SLC23A2|BASP1|YAP1|MACF1|TRPV2|NDEL1	-2	MyList
GO Biological Processes	19	GO:0009914	hormone transport	19_GO:0051179 localization	-3.4	3.7	4.5	30198	85	971	10	1	0.32	133|3569|3624|4087|26056|55088|64855|117247|283849|399979	ADM|IL6|INHBA|SMAD2|RAB11FIP5|CCDC186|NIBAN2|SLC16A10|EXOC3L1|SNX19	-2	MyList
KEGG Pathway	24	hsa04012	ErbB signaling pathway		-3.4	3.7	4.5	30198	85	971	10	1	0.32	25|673|817|1026|1839|5290|6198|6464|8503|10298	ABL1|BRAF|CAMK2D|CDKN1A|HBEGF|PIK3CA|RPS6KB1|SHC1|PIK3R3|PAK4	-2	MyList
Reactome Gene Sets	6	R-HSA-112040	G-protein mediated events		-3.4	4.4	4.7	30198	56	971	8	0.82	0.29	113|817|5136|5153|5321|5573|10645|84254	ADCY7|CAMK2D|PDE1A|PDE1B|PLA2G4A|PRKAR1A|CAMKK2|CAMKK1	-2	MyList
GO Biological Processes	19	GO:0034446	substrate adhesion-dependent cell spreading	19_GO:0032502 developmental process	-3.4	4.4	4.7	30198	56	971	8	0.82	0.29	25|2049|3914|5829|10979|23380|55698|79778	ABL1|EPHB3|LAMB3|PXN|FERMT2|SRGAP2|RADIL|MICALL2	-2	MyList
GO Biological Processes	19	GO:1905114	cell surface receptor signaling pathway involved in cell-cell signaling	19_GO:0023052 signaling	-3.4	2.2	4	30198	326	971	23	2.4	0.49	998|1141|1453|1499|1500|1856|2030|4929|6424|6934|7074|7483|8321|8861|9368|9736|9863|10979|23499|26959|51339|81029|130612	CDC42|CHRNB2|CSNK1D|CTNNB1|CTNND1|DVL2|SLC29A1|NR4A2|SFRP4|TCF7L2|TIAM1|WNT9A|FZD1|LDB1|SLC9A3R1|USP34|MAGI2|FERMT2|MACF1|HBP1|DACT1|WNT5B|TMEM198	-2	MyList
GO Biological Processes	19	GO:0033137	negative regulation of peptidyl-serine phosphorylation	19_GO:0048519 negative regulation of biological process	-3.4	6	5.1	30198	31	971	6	0.62	0.25	578|624|2039|3082|5144|10399	BAK1|BDKRB2|DMTN|HGF|PDE4D|RACK1	-2	MyList
GO Biological Processes	19	GO:0010880	regulation of release of sequestered calcium ion into cytosol by sarcoplasmic reticulum	19_GO:0051179 localization	-3.4	6	5.1	30198	31	971	6	0.62	0.25	775|817|1193|5144|6546|9472	CACNA1C|CAMK2D|CLIC2|PDE4D|SLC8A1|AKAP6	-2	MyList
GO Biological Processes	19	GO:0060425	lung morphogenesis	19_GO:0032502 developmental process	-3.4	5.1	4.9	30198	43	971	7	0.72	0.27	1499|2263|3976|7048|8546|10413|10427	CTNNB1|FGFR2|LIF|TGFBR2|AP3B1|YAP1|SEC24B	-2	MyList
Canonical Pathways	11	M53	PID INTEGRIN3 PATHWAY		-3.4	5.1	4.9	30198	43	971	7	0.72	0.27	961|3371|5155|6696|7048|7422|8877	CD47|TNC|PDGFB|SPP1|TGFBR2|VEGFA|SPHK1	-2	MyList
Reactome Gene Sets	6	R-HSA-9696270	RND2 GTPase cycle		-3.4	5.1	4.9	30198	43	971	7	0.72	0.27	224|667|2909|3895|7037|23048|23513	ALDH3A2|DST|ARHGAP35|KTN1|TFRC|FNBP1|SCRIB	-2	MyList
GO Biological Processes	19	GO:0060326	cell chemotaxis	19_GO:0040011 locomotion	-3.4	2.6	4.1	30198	207	971	17	1.8	0.42	682|1839|3082|3553|3569|3570|4192|5142|5155|6351|6352|6364|6376|6729|7422|23396|57580	BSG|HBEGF|HGF|IL1B|IL6|IL6R|MDK|PDE4B|PDGFB|CCL4|CCL5|CCL20|CX3CL1|SRP54|VEGFA|PIP5K1C|PREX1	-2	MyList
GO Biological Processes	19	GO:0050729	positive regulation of inflammatory response	19_GO:0048518 positive regulation of biological process	-3.4	2.9	4.2	30198	152	971	14	1.4	0.38	136|351|961|3553|3569|3957|4192|4792|5743|6376|7099|9575|10318|284467	ADORA2B|APP|CD47|IL1B|IL6|LGALS2|MDK|NFKBIA|PTGS2|CX3CL1|TLR4|CLOCK|TNIP1|TAFA3	-2	MyList
GO Biological Processes	19	GO:0010976	positive regulation of neuron projection development	19_GO:0032502 developmental process	-3.4	2.9	4.2	30198	152	971	14	1.4	0.38	25|238|2534|2909|3082|3655|4192|6376|8321|9863|23654|27067|81565|221914	ABL1|ALK|FYN|ARHGAP35|HGF|ITGA6|MDK|CX3CL1|FZD1|MAGI2|PLXNB2|STAU2|NDEL1|GPC2	-2	MyList
GO Biological Processes	19	GO:0051668	localization within membrane	19_GO:0051179 localization	-3.4	1.9	3.8	30198	521	971	32	3.3	0.57	673|682|1012|3308|5064|6711|6729|6746|6812|7871|8546|9368|9847|9863|10979|23122|23167|23499|23513|27342|29091|51304|51735|51762|56288|57020|57217|57512|79683|79778|84243|340481	BRAF|BSG|CDH13|HSPA4|PALM|SPTBN1|SRP54|SSR2|STXBP1|SLMAP|AP3B1|SLC9A3R1|C2CD5|MAGI2|FERMT2|CLASP2|EFR3A|MACF1|SCRIB|RABGEF1|STXBP6|ZDHHC3|RAPGEF6|RAB8B|PARD3|VPS35L|TTC7A|GPR158|ZDHHC14|MICALL2|ZDHHC18|ZDHHC21	-2	MyList
Reactome Gene Sets	6	R-HSA-5684996	MAPK1/MAPK3 signaling		-3.4	2.3	4	30198	286	971	21	2.2	0.47	402|673|817|1839|1846|1850|2263|2264|2534|3082|3569|3570|5155|5290|5682|5718|6464|6710|6711|25780|28956	ARL2|BRAF|CAMK2D|HBEGF|DUSP4|DUSP8|FGFR2|FGFR4|FYN|HGF|IL6|IL6R|PDGFB|PIK3CA|PSMA1|PSMD12|SHC1|SPTB|SPTBN1|RASGRP3|LAMTOR2	-2	MyList
GO Biological Processes	19	GO:0051302	regulation of cell division	19_GO:0050789 regulation of biological process	-3.4	2.6	4.1	30198	189	971	16	1.6	0.41	998|1894|2263|3553|4192|5155|5228|5581|6840|7040|7422|10112|10399|11113|57026|201161	CDC42|ECT2|FGFR2|IL1B|MDK|PDGFB|PGF|PRKCE|SVIL|TGFB1|VEGFA|KIF20A|RACK1|CIT|PDXP|CENPV	-2	MyList
Reactome Gene Sets	6	R-HSA-166016	Toll Like Receptor 4 (TLR4) Cascade		-3.4	3	4.2	30198	135	971	13	1.3	0.37	351|1846|4615|4791|4792|6195|6196|7099|7187|7323|11035|246330|257397	APP|DUSP4|MYD88|NFKB2|NFKBIA|RPS6KA1|RPS6KA2|TLR4|TRAF3|UBE2D3|RIPK3|PELI3|TAB3	-2	MyList
Reactome Gene Sets	6	R-HSA-9700645	ALK mutants bind TKIs		-3.4	10	5.9	30198	12	971	4	0.41	0.21	238|3092|5495|5573	ALK|HIP1|PPM1B|PRKAR1A	-2	MyList
GO Biological Processes	19	GO:0032926	negative regulation of activin receptor signaling pathway	19_GO:0023052 signaling	-3.4	10	5.9	30198	12	971	4	0.41	0.21	3547|6497|9863|10272	IGSF1|SKI|MAGI2|FSTL3	-2	MyList
GO Biological Processes	19	GO:2001020	regulation of response to DNA damage stimulus	19_GO:0050896 response to stimulus	-3.4	2.2	3.9	30198	307	971	22	2.3	0.48	25|960|2070|2074|2140|4170|4255|6873|8464|8870|9320|9774|23411|29086|54891|54929|55159|55193|55719|57634|64769|116028	ABL1|CD44|EYA4|ERCC6|EYA3|MCL1|MGMT|TAF2|SUPT3H|IER3|TRIP12|BCLAF1|SIRT1|BABAM1|INO80D|TMEM161A|RFWD3|PBRM1|SLF2|EP400|MEAF6|RMI2	-2	MyList
GO Biological Processes	19	GO:0055074	calcium ion homeostasis	19_GO:0065007 biological regulation	-3.4	2.5	4.1	30198	208	971	17	1.8	0.42	249|351|490|493|578|817|2915|6352|6546|6786|7220|8614|9709|10312|10518|25769|57620	ALPL|APP|ATP2B1|ATP2B4|BAK1|CAMK2D|GRM5|CCL5|SLC8A1|STIM1|TRPC1|STC2|HERPUD1|TCIRG1|CIB2|SLC24A2|STIM2	-2	MyList
GO Biological Processes	19	GO:0051251	positive regulation of lymphocyte activation	19_GO:0002376 immune system process	-3.4	2.1	3.9	30198	391	971	26	2.7	0.52	861|961|1026|1141|2534|3142|3485|3553|3569|4192|4615|5290|6352|7037|7040|7048|7099|8546|10892|11148|51043|55193|57178|57181|259307|388552	RUNX1|CD47|CDKN1A|CHRNB2|FYN|HLX|IGFBP2|IL1B|IL6|MDK|MYD88|PIK3CA|CCL5|TFRC|TGFB1|TGFBR2|TLR4|AP3B1|MALT1|HHLA2|ZBTB7B|PBRM1|ZMIZ1|SLC39A10|IL4I1|BLOC1S3	-2	MyList
GO Biological Processes	19	GO:0009062	fatty acid catabolic process	19_GO:0008152 metabolic process	-3.4	3.6	4.4	30198	86	971	10	1	0.32	51|549|1374|1891|5191|9663|26063|55862|83667|205251	ACOX1|AUH|CPT1A|ECH1|PEX7|LPIN2|DECR2|ECHDC1|SESN2|MTLN	-2	MyList
GO Biological Processes	19	GO:2001242	regulation of intrinsic apoptotic signaling pathway	19_GO:0023052 signaling	-3.4	2.7	4.1	30198	171	971	15	1.5	0.4	624|960|2023|4170|4318|5743|6201|9368|9709|9774|10399|11035|23411|29979|54929	BDKRB2|CD44|ENO1|MCL1|MMP9|PTGS2|RPS7|SLC9A3R1|HERPUD1|BCLAF1|RACK1|RIPK3|SIRT1|UBQLN1|TMEM161A	-2	MyList
KEGG Pathway	24	hsa04520	Adherens junction		-3.4	3.9	4.5	30198	71	971	9	0.93	0.31	998|1499|1500|2534|4089|6934|7048|10163|56288	CDC42|CTNNB1|CTNND1|FYN|SMAD4|TCF7L2|TGFBR2|WASF2|PARD3	-2	MyList
KEGG Pathway	24	hsa05146	Amoebiasis		-3.4	3.4	4.3	30198	102	971	11	1.1	0.34	1281|2778|3553|3569|3914|3918|5290|7040|7099|7850|8503	COL3A1|GNAS|IL1B|IL6|LAMB3|LAMC2|PIK3CA|TGFB1|TLR4|IL1R2|PIK3R3	-2	MyList
GO Biological Processes	19	GO:0006936	muscle contraction	19_GO:0032501 multicellular organismal process	-3.3	2.5	4	30198	228	971	18	1.9	0.43	323|493|624|775|817|1141|2697|2934|3762|3778|5290|6198|6338|6546|7168|7170|7871|8735	APBB2|ATP2B4|BDKRB2|CACNA1C|CAMK2D|CHRNB2|GJA1|GSN|KCNJ5|KCNMA1|PIK3CA|RPS6KB1|SCNN1B|SLC8A1|TPM1|TPM3|SLMAP|MYH13	-2	MyList
WikiPathways	27	WP4970	Galanin receptor pathway		-3.3	7.4	5.4	30198	21	971	5	0.51	0.23	1026|3569|5468|7422|10413	CDKN1A|IL6|PPARG|VEGFA|YAP1	-2	MyList
Canonical Pathways	11	M100	PID SHP2 PATHWAY		-3.3	4.4	4.6	30198	57	971	8	0.82	0.29	2909|3569|3570|4803|5155|5290|6464|7422	ARHGAP35|IL6|IL6R|NGF|PDGFB|PIK3CA|SHC1|VEGFA	-2	MyList
GO Biological Processes	19	GO:0032648	regulation of interferon-beta production	19_GO:0032501 multicellular organismal process	-3.3	4.4	4.6	30198	57	971	8	0.82	0.29	3659|5495|5802|7099|7187|26137|54476|79671	IRF1|PPM1B|PTPRS|TLR4|TRAF3|ZBTB20|RNF216|NLRX1	-2	MyList
GO Biological Processes	19	GO:0090175	regulation of establishment of planar polarity	19_GO:0032502 developmental process	-3.3	4.4	4.6	30198	57	971	8	0.82	0.29	25|998|1856|7074|8321|9863|10427|51339	ABL1|CDC42|DVL2|TIAM1|FZD1|MAGI2|SEC24B|DACT1	-2	MyList
GO Biological Processes	19	GO:2000278	regulation of DNA biosynthetic process	19_GO:0008152 metabolic process	-3.3	3.1	4.3	30198	119	971	12	1.2	0.35	1026|1499|2264|3082|3181|5155|51659|64769|64855|79618|80169|140609	CDKN1A|CTNNB1|FGFR4|HGF|HNRNPA2B1|PDGFB|GINS2|MEAF6|NIBAN2|HMBOX1|CTC1|NEK7	-2	MyList
GO Biological Processes	19	GO:0051897	positive regulation of protein kinase B signaling	19_GO:0023052 signaling	-3.3	3.1	4.3	30198	119	971	12	1.2	0.35	1440|1839|3092|3688|4150|4486|5290|6376|6934|7040|10979|57142	CSF3|HBEGF|HIP1|ITGB1|MAZ|MST1R|PIK3CA|CX3CL1|TCF7L2|TGFB1|FERMT2|RTN4	-2	MyList
GO Biological Processes	19	GO:0051092	positive regulation of NF-kappaB transcription factor activity	19_GO:0008152 metabolic process	-3.3	2.8	4.1	30198	154	971	14	1.4	0.38	238|351|1896|3553|4615|5583|6376|7037|7099|8877|9575|10892|10935|11035	ALK|APP|EDA|IL1B|MYD88|PRKCH|CX3CL1|TFRC|TLR4|SPHK1|CLOCK|MALT1|PRDX3|RIPK3	-1.9	MyList
GO Biological Processes	19	GO:0031063	regulation of histone deacetylation	19_GO:0008152 metabolic process	-3.3	4.9	4.8	30198	44	971	7	0.72	0.27	817|1487|6497|7422|10270|23411|51043	CAMK2D|CTBP1|SKI|VEGFA|AKAP8|SIRT1|ZBTB7B	-1.9	MyList
GO Biological Processes	19	GO:0010799	regulation of peptidyl-threonine phosphorylation	19_GO:0008152 metabolic process	-3.3	4.9	4.8	30198	44	971	7	0.72	0.27	351|2039|7040|8877|51422|56288|85456	APP|DMTN|TGFB1|SPHK1|PRKAG2|PARD3|TNKS1BP1	-1.9	MyList
GO Biological Processes	19	GO:2001239	regulation of extrinsic apoptotic signaling pathway in absence of ligand	19_GO:0023052 signaling	-3.3	4.9	4.8	30198	44	971	7	0.72	0.27	2070|2140|3553|3624|4170|6376|55437	EYA4|EYA3|IL1B|INHBA|MCL1|CX3CL1|STRADB	-1.9	MyList
GO Biological Processes	19	GO:0050808	synapse organization	19_GO:0009987 cellular process	-3.3	2.3	3.9	30198	289	971	21	2.2	0.47	323|351|831|998|1499|2049|2534|2915|3371|5064|5802|6376|8321|8496|8898|10163|11346|23380|23654|54549|79414	APBB2|APP|CAST|CDC42|CTNNB1|EPHB3|FYN|GRM5|TNC|PALM|PTPRS|CX3CL1|FZD1|PPFIBP1|MTMR2|WASF2|SYNPO|SRGAP2|PLXNB2|SDK2|LRFN3	-1.9	MyList
GO Biological Processes	19	GO:0008016	regulation of heart contraction	19_GO:0032501 multicellular organismal process	-3.3	2.5	4	30198	210	971	17	1.8	0.42	133|490|493|610|775|817|1193|1839|2697|3762|5142|5144|6546|7068|7168|7220|80149	ADM|ATP2B1|ATP2B4|HCN2|CACNA1C|CAMK2D|CLIC2|HBEGF|GJA1|KCNJ5|PDE4B|PDE4D|SLC8A1|THRB|TPM1|TRPC1|ZC3H12A	-1.9	MyList
Reactome Gene Sets	6	R-HSA-8941326	RUNX2 regulates bone development		-3.3	5.8	5	30198	32	971	6	0.62	0.25	25|4089|9759|10413|10432|23462	ABL1|SMAD4|HDAC4|YAP1|RBM14|HEY1	-1.9	MyList
Canonical Pathways	11	M165	PID SYNDECAN 4 PATHWAY		-3.3	5.8	5	30198	32	971	6	0.62	0.25	3371|3688|4192|4318|6352|7035	TNC|ITGB1|MDK|MMP9|CCL5|TFPI	-1.9	MyList
KEGG Pathway	24	hsa00640	Propanoate metabolism		-3.3	5.8	5	30198	32	971	6	0.62	0.25	31|51|593|594|3939|55862	ACACA|ACOX1|BCKDHA|BCKDHB|LDHA|ECHDC1	-1.9	MyList
GO Biological Processes	19	GO:0033198	response to ATP	19_GO:0050896 response to stimulus	-3.3	5.8	5	30198	32	971	6	0.62	0.25	3553|5313|5743|6546|10518|57026	IL1B|PKLR|PTGS2|SLC8A1|CIB2|PDXP	-1.9	MyList
GO Biological Processes	19	GO:0021700	developmental maturation	19_GO:0032502 developmental process	-3.3	2.4	4	30198	249	971	19	2	0.44	351|967|1499|2624|2697|3516|4929|5064|5468|5991|6196|6376|6812|7422|11173|23774|26468|388552|399979	APP|CD63|CTNNB1|GATA2|GJA1|RBPJ|NR4A2|PALM|PPARG|RFX3|RPS6KA2|CX3CL1|STXBP1|VEGFA|ADAMTS7|BRD1|LHX6|BLOC1S3|SNX19	-1.9	MyList
GO Biological Processes	19	GO:0050852	T cell receptor signaling pathway	19_GO:0002376 immune system process	-3.3	3.3	4.3	30198	103	971	11	1.1	0.34	25|2534|5142|5144|5290|8893|10657|10892|11148|27242|80149	ABL1|FYN|PDE4B|PDE4D|PIK3CA|EIF2B5|KHDRBS1|MALT1|HHLA2|TNFRSF21|ZC3H12A	-1.9	MyList
GO Biological Processes	19	GO:1905477	positive regulation of protein localization to membrane	19_GO:0051179 localization	-3.3	3.3	4.3	30198	103	971	11	1.1	0.34	493|2534|3688|5170|5581|5583|6711|7130|8878|9847|10399	ATP2B4|FYN|ITGB1|PDPK1|PRKCE|PRKCH|SPTBN1|TNFAIP6|SQSTM1|C2CD5|RACK1	-1.9	MyList
Reactome Gene Sets	6	R-HSA-9020702	Interleukin-1 signaling		-3.3	3.3	4.3	30198	103	971	11	1.1	0.34	351|3553|4615|4791|4792|5682|5718|7850|8878|246330|257397	APP|IL1B|MYD88|NFKB2|NFKBIA|PSMA1|PSMD12|IL1R2|SQSTM1|PELI3|TAB3	-1.9	MyList
KEGG Pathway	24	hsa05223	Non-small cell lung cancer		-3.3	3.9	4.5	30198	72	971	9	0.93	0.31	238|578|673|1026|3082|5170|5290|8503|83593	ALK|BAK1|BRAF|CDKN1A|HGF|PDPK1|PIK3CA|PIK3R3|RASSF5	-1.9	MyList
GO Biological Processes	19	GO:0002062	chondrocyte differentiation	19_GO:0032502 developmental process	-3.3	3.9	4.5	30198	72	971	9	0.93	0.31	861|1281|1893|4209|7040|7048|11173|81029|399979	RUNX1|COL3A1|ECM1|MEF2D|TGFB1|TGFBR2|ADAMTS7|WNT5B|SNX19	-1.9	MyList
Canonical Pathways	11	M145	PID P53 DOWNSTREAM PATHWAY		-3.3	3	4.2	30198	137	971	13	1.3	0.37	578|624|1026|3082|3976|4170|6376|6696|7159|9448|10397|94241|333926	BAK1|BDKRB2|CDKN1A|HGF|LIF|MCL1|CX3CL1|SPP1|TP53BP2|MAP4K4|NDRG1|TP53INP1|PPM1J	-1.9	MyList
KEGG Pathway	24	hsa04910	Insulin signaling pathway		-3.3	3	4.2	30198	137	971	13	1.3	0.37	31|673|5170|5290|5313|5573|6198|6464|8503|8835|9470|23433|51422	ACACA|BRAF|PDPK1|PIK3CA|PKLR|PRKAR1A|RPS6KB1|SHC1|PIK3R3|SOCS2|EIF4E2|RHOQ|PRKAG2	-1.9	MyList
Reactome Gene Sets	6	R-HSA-6798695	Neutrophil degranulation		-3.3	1.9	3.8	30198	482	971	30	3.1	0.56	55|960|961|967|978|1508|2512|2760|2934|3417|3920|4126|4318|5049|5718|5724|6793|7130|9588|9761|9961|10312|10533|10555|28956|51209|51646|57020|64114|124583	ACP3|CD44|CD47|CD63|CDA|CTSB|FTL|GM2A|GSN|IDH1|LAMP2|MANBA|MMP9|PAFAH1B2|PSMD12|PTAFR|STK10|TNFAIP6|PRDX6|MLEC|MVP|TCIRG1|ATG7|AGPAT2|LAMTOR2|RAB9B|YPEL5|VPS35L|TMBIM1|CANT1	-1.9	MyList
GO Biological Processes	19	GO:0090100	positive regulation of transmembrane receptor protein serine/threonine kinase signaling pathway	19_GO:0023052 signaling	-3.3	3.1	4.2	30198	120	971	12	1.2	0.35	3516|3624|4087|4089|4853|5468|7040|7048|9688|11030|54778|79176	RBPJ|INHBA|SMAD2|SMAD4|NOTCH2|PPARG|TGFB1|TGFBR2|NUP93|RBPMS|RNF111|FBXL15	-1.9	MyList
WikiPathways	27	WP2431	Spinal cord injury		-3.3	3.1	4.2	30198	120	971	12	1.2	0.35	358|388|961|998|2697|3553|3569|4318|5743|7040|7099|57142	AQP1|RHOB|CD47|CDC42|GJA1|IL1B|IL6|MMP9|PTGS2|TGFB1|TLR4|RTN4	-1.9	MyList
GO Biological Processes	19	GO:0030514	negative regulation of BMP signaling pathway	19_GO:0023052 signaling	-3.3	4.3	4.6	30198	58	971	8	0.82	0.29	25|5468|6497|7130|7323|8321|10272|23111	ABL1|PPARG|SKI|TNFAIP6|UBE2D3|FZD1|FSTL3|SPART	-1.9	MyList
GO Biological Processes	19	GO:0002090	regulation of receptor internalization	19_GO:0051179 localization	-3.3	4.3	4.6	30198	58	971	8	0.82	0.29	967|6311|6424|7422|8650|8898|9863|23513	CD63|ATXN2|SFRP4|VEGFA|NUMB|MTMR2|MAGI2|SCRIB	-1.9	MyList
GO Biological Processes	19	GO:0046632	alpha-beta T cell differentiation	19_GO:0002376 immune system process	-3.3	4.3	4.6	30198	58	971	8	0.82	0.29	25|944|3569|3570|3659|26022|27086|51043	ABL1|TNFSF8|IL6|IL6R|IRF1|TMEM98|FOXP1|ZBTB7B	-1.9	MyList
KEGG Pathway	24	hsa05213	Endometrial cancer		-3.3	4.3	4.6	30198	58	971	8	0.82	0.29	578|673|1026|1499|5170|5290|6934|8503	BAK1|BRAF|CDKN1A|CTNNB1|PDPK1|PIK3CA|TCF7L2|PIK3R3	-1.9	MyList
GO Biological Processes	19	GO:0016575	histone deacetylation	19_GO:0008152 metabolic process	-3.3	4.3	4.6	30198	58	971	8	0.82	0.29	1108|6907|9112|9759|10432|23411|55809|91748	CHD4|TBL1X|MTA1|HDAC4|RBM14|SIRT1|TRERF1|MIDEAS	-1.9	MyList
KEGG Pathway	24	hsa04064	NF-kappa B signaling pathway		-3.3	3.3	4.3	30198	104	971	11	1.1	0.34	1896|3553|4615|4791|4792|5743|6351|7099|7187|10892|257397	EDA|IL1B|MYD88|NFKB2|NFKBIA|PTGS2|CCL4|TLR4|TRAF3|MALT1|TAB3	-1.9	MyList
WikiPathways	27	WP185	Integrin-mediated cell adhesion		-3.3	3.3	4.3	30198	104	971	11	1.1	0.34	673|824|998|2534|3655|3688|5170|5829|6464|7145|10298	BRAF|CAPN2|CDC42|FYN|ITGA6|ITGB1|PDPK1|PXN|SHC1|TNS1|PAK4	-1.9	MyList
GO Biological Processes	19	GO:1901216	positive regulation of neuron death	19_GO:0048518 positive regulation of biological process	-3.3	3.5	4.3	30198	88	971	10	1	0.32	25|824|997|998|1499|1728|2534|4170|6733|7099	ABL1|CAPN2|CDC34|CDC42|CTNNB1|NQO1|FYN|MCL1|SRPK2|TLR4	-1.9	MyList
Reactome Gene Sets	6	R-HSA-418346	Platelet homeostasis		-3.3	3.5	4.3	30198	88	971	10	1	0.32	490|493|2778|2788|3778|5136|5153|5321|6546|6786	ATP2B1|ATP2B4|GNAS|GNG7|KCNMA1|PDE1A|PDE1B|PLA2G4A|SLC8A1|STIM1	-1.9	MyList
Reactome Gene Sets	6	R-HSA-68886	M Phase		-3.3	2	3.8	30198	418	971	27	2.8	0.53	996|1453|1781|4000|4957|5682|5718|7283|7840|8615|9663|9688|9818|10112|10735|22981|23122|23141|27243|55920|57551|64682|81565|81930|114791|121441|140609	CDC27|CSNK1D|DYNC1I2|LMNA|ODF2|PSMA1|PSMD12|TUBG1|ALMS1|USO1|LPIN2|NUP93|NUP58|KIF20A|STAG2|NINL|CLASP2|ANKLE2|CHMP2A|RCC2|TAOK1|ANAPC1|NDEL1|KIF18A|TUBGCP5|NEDD1|NEK7	-1.9	MyList
GO Biological Processes	19	GO:0045834	positive regulation of lipid metabolic process	19_GO:0048518 positive regulation of biological process	-3.3	2.8	4.1	30198	156	971	14	1.4	0.38	133|824|998|1374|3553|5155|5447|5468|5581|5743|7040|9926|26137|205251	ADM|CAPN2|CDC42|CPT1A|IL1B|PDGFB|POR|PPARG|PRKCE|PTGS2|TGFB1|LPGAT1|ZBTB20|MTLN	-1.9	MyList
Reactome Gene Sets	6	R-HSA-1483257	Phospholipid metabolism		-3.3	2.5	4	30198	212	971	17	1.8	0.42	2820|5290|5298|5321|8503|8760|8898|9107|9663|9926|10555|23396|51573|55697|84803|253558|375775	GPD2|PIK3CA|PI4KB|PLA2G4A|PIK3R3|CDS2|MTMR2|MTMR6|LPIN2|LPGAT1|AGPAT2|PIP5K1C|GDE1|VAC14|GPAT3|LCLAT1|PNPLA7	-1.9	MyList
GO Biological Processes	19	GO:0042476	odontogenesis	19_GO:0032502 developmental process	-3.3	3.1	4.2	30198	121	971	12	1.2	0.35	133|249|358|682|1499|1896|2263|3624|5066|6786|10312|29123	ADM|ALPL|AQP1|BSG|CTNNB1|EDA|FGFR2|INHBA|PAM|STIM1|TCIRG1|ANKRD11	-1.9	MyList
GO Biological Processes	19	GO:0033003	regulation of mast cell activation	19_GO:0002376 immune system process	-3.3	4.8	4.7	30198	45	971	7	0.72	0.27	136|2624|3162|3598|5170|6812|27342	ADORA2B|GATA2|HMOX1|IL13RA2|PDPK1|STXBP1|RABGEF1	-1.9	MyList
GO Biological Processes	19	GO:0002548	monocyte chemotaxis	19_GO:0040011 locomotion	-3.3	4.8	4.7	30198	45	971	7	0.72	0.27	3569|3570|5155|6351|6352|6364|6376	IL6|IL6R|PDGFB|CCL4|CCL5|CCL20|CX3CL1	-1.9	MyList
GO Biological Processes	19	GO:0060713	labyrinthine layer morphogenesis	19_GO:0022414 reproductive process	-3.2	7.1	5.2	30198	22	971	5	0.51	0.23	133|2263|6768|8648|10049	ADM|FGFR2|ST14|NCOA1|DNAJB6	-1.9	MyList
GO Biological Processes	19	GO:1905476	negative regulation of protein localization to membrane	19_GO:0051179 localization	-3.2	5.7	4.9	30198	33	971	6	0.62	0.25	2039|7040|8650|23433|64114|131578	DMTN|TGFB1|NUMB|RHOQ|TMBIM1|LRRC15	-1.9	MyList
GO Biological Processes	19	GO:2001240	negative regulation of extrinsic apoptotic signaling pathway in absence of ligand	19_GO:0023052 signaling	-3.2	5.7	4.9	30198	33	971	6	0.62	0.25	2070|2140|3553|4170|6376|55437	EYA4|EYA3|IL1B|MCL1|CX3CL1|STRADB	-1.9	MyList
WikiPathways	27	WP2839	Hair follicle development: organogenesis - part 2 of 3		-3.2	5.7	4.9	30198	33	971	6	0.62	0.25	1499|1896|2263|3624|3688|8321	CTNNB1|EDA|FGFR2|INHBA|ITGB1|FZD1	-1.9	MyList
GO Biological Processes	19	GO:1901099	negative regulation of signal transduction in absence of ligand	19_GO:0023052 signaling	-3.2	5.7	4.9	30198	33	971	6	0.62	0.25	2070|2140|3553|4170|6376|55437	EYA4|EYA3|IL1B|MCL1|CX3CL1|STRADB	-1.9	MyList
GO Biological Processes	19	GO:0035019	somatic stem cell population maintenance	19_GO:0032502 developmental process	-3.2	5.7	4.9	30198	33	971	6	0.62	0.25	2624|3516|6497|7071|8861|10413	GATA2|RBPJ|SKI|KLF10|LDB1|YAP1	-1.9	MyList
Canonical Pathways	11	M281	PID FAK PATHWAY		-3.2	4.2	4.5	30198	59	971	8	0.82	0.29	673|824|2534|2909|3688|5290|5829|9844	BRAF|CAPN2|FYN|ARHGAP35|ITGB1|PIK3CA|PXN|ELMO1	-1.9	MyList
GO Biological Processes	19	GO:0002886	regulation of myeloid leukocyte mediated immunity	19_GO:0002376 immune system process	-3.2	4.2	4.5	30198	59	971	8	0.82	0.29	136|2624|3162|3598|5170|5724|6812|27342	ADORA2B|GATA2|HMOX1|IL13RA2|PDPK1|PTAFR|STXBP1|RABGEF1	-1.9	MyList
GO Biological Processes	19	GO:0038127	ERBB signaling pathway	19_GO:0023052 signaling	-3.2	4.2	4.5	30198	59	971	8	0.82	0.29	25|673|1839|5170|5290|6464|7040|9961	ABL1|BRAF|HBEGF|PDPK1|PIK3CA|SHC1|TGFB1|MVP	-1.9	MyList
KEGG Pathway	24	hsa04370	VEGF signaling pathway		-3.2	4.2	4.5	30198	59	971	8	0.82	0.29	998|5290|5321|5743|5829|7422|8503|8877	CDC42|PIK3CA|PLA2G4A|PTGS2|PXN|VEGFA|PIK3R3|SPHK1	-1.9	MyList
WikiPathways	27	WP4205	MET in type 1 papillary renal cell carcinoma		-3.2	4.2	4.5	30198	59	971	8	0.82	0.29	238|673|998|1026|3082|5290|8503|10298	ALK|BRAF|CDC42|CDKN1A|HGF|PIK3CA|PIK3R3|PAK4	-1.9	MyList
GO Biological Processes	19	GO:0061097	regulation of protein tyrosine kinase activity	19_GO:0008152 metabolic process	-3.2	3.5	4.3	30198	89	971	10	1	0.32	351|1839|1856|2074|2915|5155|6352|6464|9961|10399	APP|HBEGF|DVL2|ERCC6|GRM5|PDGFB|CCL5|SHC1|MVP|RACK1	-1.9	MyList
GO Biological Processes	19	GO:0045732	positive regulation of protein catabolic process	19_GO:0048518 positive regulation of biological process	-3.2	2.4	3.9	30198	233	971	18	1.9	0.43	863|1453|3300|3416|3553|9686|9709|10399|10533|25897|29763|29979|51339|54467|90637|91304|127544|152503	CBFA2T3|CSNK1D|DNAJB2|IDE|IL1B|VGLL4|HERPUD1|RACK1|ATG7|RNF19A|PACSIN3|UBQLN1|DACT1|ANKIB1|ZFAND2A|TMEM259|RNF19B|SH3D19	-1.9	MyList
Canonical Pathways	11	M160	PID AVB3 INTEGRIN PATHWAY		-3.2	3.8	4.4	30198	74	971	9	0.93	0.31	1281|1303|5290|5298|5829|6198|6696|7048|7422	COL3A1|COL12A1|PIK3CA|PI4KB|PXN|RPS6KB1|SPP1|TGFBR2|VEGFA	-1.9	MyList
Reactome Gene Sets	6	R-HSA-9013408	RHOG GTPase cycle		-3.2	3.8	4.4	30198	74	971	9	0.93	0.31	998|2909|3688|3895|7037|8997|10298|23141|57580	CDC42|ARHGAP35|ITGB1|KTN1|TFRC|KALRN|PAK4|ANKLE2|PREX1	-1.9	MyList
GO Biological Processes	19	GO:0031016	pancreas development	19_GO:0032502 developmental process	-3.2	3.8	4.4	30198	74	971	9	0.93	0.31	578|1499|3569|3570|4087|5170|5991|6729|6934	BAK1|CTNNB1|IL6|IL6R|SMAD2|PDPK1|RFX3|SRP54|TCF7L2	-1.9	MyList
GO Biological Processes	19	GO:0007492	endoderm development	19_GO:0032502 developmental process	-3.2	3.8	4.4	30198	74	971	9	0.93	0.31	1303|1499|1846|3624|3914|4087|4089|4318|8861	COL12A1|CTNNB1|DUSP4|INHBA|LAMB3|SMAD2|SMAD4|MMP9|LDB1	-1.9	MyList
GO Biological Processes	19	GO:0071361	cellular response to ethanol	19_GO:0050896 response to stimulus	-3.2	9.6	5.6	30198	13	971	4	0.41	0.21	113|5581|9962|94241	ADCY7|PRKCE|SLC23A2|TP53INP1	-1.9	MyList
GO Biological Processes	19	GO:0016024	CDP-diacylglycerol biosynthetic process	19_GO:0008152 metabolic process	-3.2	9.6	5.6	30198	13	971	4	0.41	0.21	8760|10555|84803|253558	CDS2|AGPAT2|GPAT3|LCLAT1	-1.9	MyList
GO Biological Processes	19	GO:0061154	endothelial tube morphogenesis	19_GO:0032502 developmental process	-3.2	9.6	5.6	30198	13	971	4	0.41	0.21	388|1499|3516|90627	RHOB|CTNNB1|RBPJ|STARD13	-1.9	MyList
GO Biological Processes	19	GO:0003159	morphogenesis of an endothelium	19_GO:0032502 developmental process	-3.2	9.6	5.6	30198	13	971	4	0.41	0.21	388|1499|3516|90627	RHOB|CTNNB1|RBPJ|STARD13	-1.9	MyList
GO Biological Processes	19	GO:0072659	protein localization to plasma membrane	19_GO:0051179 localization	-3.2	2.6	4	30198	195	971	16	1.6	0.41	682|5064|6711|6812|7871|9368|9847|23122|23167|23499|23513|51304|51735|51762|57217|57512	BSG|PALM|SPTBN1|STXBP1|SLMAP|SLC9A3R1|C2CD5|CLASP2|EFR3A|MACF1|SCRIB|ZDHHC3|RAPGEF6|RAB8B|TTC7A|GPR158	-1.9	MyList
GO Biological Processes	19	GO:1903322	positive regulation of protein modification by small protein conjugation or removal	19_GO:0048518 positive regulation of biological process	-3.2	2.9	4.1	30198	140	971	13	1.3	0.37	405|8877|9112|9759|10318|10401|10892|29979|51256|54602|54778|80149|83593	ARNT|SPHK1|MTA1|HDAC4|TNIP1|PIAS3|MALT1|UBQLN1|TBC1D7|NDFIP2|RNF111|ZC3H12A|RASSF5	-1.9	MyList
GO Biological Processes	19	GO:0023061	signal release	19_GO:0023052 signaling	-3.2	2.8	4	30198	158	971	14	1.4	0.38	133|3569|3624|4087|5125|6812|23396|23513|26056|55088|64855|117247|283849|399979	ADM|IL6|INHBA|SMAD2|PCSK5|STXBP1|PIP5K1C|SCRIB|RAB11FIP5|CCDC186|NIBAN2|SLC16A10|EXOC3L1|SNX19	-1.9	MyList
CORUM	33	CORUM:2657	ESR1-CDK7-CCNH-MNAT1-MTA1-HDAC2 complex		-3.2	16	6.5	30198	6	971	3	0.31	0.18	1022|4331|9112	CDK7|MNAT1|MTA1	-1.9	MyList
GO Biological Processes	19	GO:1901897	regulation of relaxation of cardiac muscle	19_GO:0032501 multicellular organismal process	-3.2	16	6.5	30198	6	971	3	0.31	0.18	817|5142|5144	CAMK2D|PDE4B|PDE4D	-1.9	MyList
Reactome Gene Sets	6	R-HSA-3656532	TGFBR1 KD Mutants in Cancer		-3.2	16	6.5	30198	6	971	3	0.31	0.18	4087|7040|7048	SMAD2|TGFB1|TGFBR2	-1.9	MyList
PANTHER Pathway	28	P00046	Oxidative stress response		-3.2	16	6.5	30198	6	971	3	0.31	0.18	4803|5155|7040	NGF|PDGFB|TGFB1	-1.9	MyList
GO Biological Processes	19	GO:0021814	cell motility involved in cerebral cortex radial glia guided migration	19_GO:0040011 locomotion	-3.2	16	6.5	30198	6	971	3	0.31	0.18	23224|23353|23380	SYNE2|SUN1|SRGAP2	-1.9	MyList
Reactome Gene Sets	6	R-HSA-3304356	SMAD2/3 Phosphorylation Motif Mutants in Cancer		-3.2	16	6.5	30198	6	971	3	0.31	0.18	4087|7040|7048	SMAD2|TGFB1|TGFBR2	-1.9	MyList
KEGG Pathway	24	hsa04928	Parathyroid hormone synthesis, secretion and action		-3.2	3.2	4.2	30198	106	971	11	1.1	0.34	113|673|1026|1591|1839|2778|4209|4929|5142|5144|9368	ADCY7|BRAF|CDKN1A|CYP24A1|HBEGF|GNAS|MEF2D|NR4A2|PDE4B|PDE4D|SLC9A3R1	-1.9	MyList
Reactome Gene Sets	6	R-HSA-6811558	PI5P, PP2A and IER3 Regulate PI3K/AKT Signaling		-3.2	3.2	4.2	30198	106	971	11	1.1	0.34	1839|2263|2264|2534|3082|4615|5155|5290|8503|8870|23396	HBEGF|FGFR2|FGFR4|FYN|HGF|MYD88|PDGFB|PIK3CA|PIK3R3|IER3|PIP5K1C	-1.9	MyList
WikiPathways	27	WP4932	7q11.23 copy number variation syndrome		-3.2	3.2	4.2	30198	106	971	11	1.1	0.34	31|1499|2074|3159|4967|5313|8878|23122|23476|83939|155368	ACACA|CTNNB1|ERCC6|HMGA1|OGDH|PKLR|SQSTM1|CLASP2|BRD4|EIF2A|METTL27	-1.9	MyList
Reactome Gene Sets	6	R-HSA-2173789	TGF-beta receptor signaling activates SMADs		-3.2	4.7	4.6	30198	46	971	7	0.72	0.27	3688|4052|4053|4087|4089|7040|7048	ITGB1|LTBP1|LTBP2|SMAD2|SMAD4|TGFB1|TGFBR2	-1.9	MyList
WikiPathways	27	WP4541	Hippo-Merlin signaling dysregulation		-3.2	3	4.1	30198	123	971	12	1.2	0.35	960|1012|1015|1499|2263|2264|3655|3688|5573|7005|9686|10298	CD44|CDH13|CDH17|CTNNB1|FGFR2|FGFR4|ITGA6|ITGB1|PRKAR1A|TEAD3|VGLL4|PAK4	-1.9	MyList
Reactome Gene Sets	6	R-HSA-2132295	MHC class II antigen presentation		-3.2	3	4.1	30198	123	971	12	1.2	0.35	162|832|1508|1513|1781|3831|8905|10112|10427|22872|64837|81930	AP1B1|CAPZB|CTSB|CTSK|DYNC1I2|KLC1|AP1S2|KIF20A|SEC24B|SEC31A|KLC2|KIF18A	-1.9	MyList
GO Biological Processes	19	GO:0030879	mammary gland development	19_GO:0032502 developmental process	-3.2	3	4.1	30198	123	971	12	1.2	0.35	2030|2263|2697|2909|4255|5066|7048|7422|8835|11331|23513|51043	SLC29A1|FGFR2|GJA1|ARHGAP35|MGMT|PAM|TGFBR2|VEGFA|SOCS2|PHB2|SCRIB|ZBTB7B	-1.9	MyList
WikiPathways	27	WP4549	Fragile X syndrome		-3.2	3	4.1	30198	123	971	12	1.2	0.35	224|351|673|1374|2534|2915|4318|5573|6198|6464|6566|51256	ALDH3A2|APP|BRAF|CPT1A|FYN|GRM5|MMP9|PRKAR1A|RPS6KB1|SHC1|SLC16A1|TBC1D7	-1.9	MyList
GO Biological Processes	19	GO:1903708	positive regulation of hemopoiesis	19_GO:0002376 immune system process	-3.2	2.6	4	30198	177	971	15	1.5	0.4	861|3142|3976|4192|4853|7040|7048|7071|8546|10892|51043|55193|57178|128506|259307	RUNX1|HLX|LIF|MDK|NOTCH2|TGFB1|TGFBR2|KLF10|AP3B1|MALT1|ZBTB7B|PBRM1|ZMIZ1|OCSTAMP|IL4I1	-1.9	MyList
GO Biological Processes	19	GO:1902107	positive regulation of leukocyte differentiation	19_GO:0002376 immune system process	-3.2	2.6	4	30198	177	971	15	1.5	0.4	861|3142|3976|4192|4853|7040|7048|7071|8546|10892|51043|55193|57178|128506|259307	RUNX1|HLX|LIF|MDK|NOTCH2|TGFB1|TGFBR2|KLF10|AP3B1|MALT1|ZBTB7B|PBRM1|ZMIZ1|OCSTAMP|IL4I1	-1.9	MyList
GO Biological Processes	19	GO:0060191	regulation of lipase activity	19_GO:0065007 biological regulation	-3.2	3.5	4.3	30198	90	971	10	1	0.32	25|2263|5125|5170|5447|5724|6352|9170|11331|51129	ABL1|FGFR2|PCSK5|PDPK1|POR|PTAFR|CCL5|LPAR2|PHB2|ANGPTL4	-1.9	MyList
GO Biological Processes	19	GO:0097191	extrinsic apoptotic signaling pathway	19_GO:0023052 signaling	-3.2	3.5	4.3	30198	90	971	10	1	0.32	578|3553|3570|3624|4170|4803|5170|7040|50486|51304	BAK1|IL1B|IL6R|INHBA|MCL1|NGF|PDPK1|TGFB1|G0S2|ZDHHC3	-1.9	MyList
KEGG Pathway	24	hsa05410	Hypertrophic cardiomyopathy		-3.2	3.5	4.3	30198	90	971	10	1	0.32	775|3569|3655|3688|4000|6546|7040|7168|7170|51422	CACNA1C|IL6|ITGA6|ITGB1|LMNA|SLC8A1|TGFB1|TPM1|TPM3|PRKAG2	-1.9	MyList
GO Biological Processes	19	GO:0045787	positive regulation of cell cycle	19_GO:0048518 positive regulation of biological process	-3.2	2.1	3.8	30198	358	971	24	2.5	0.5	25|351|440|904|996|998|1894|2263|3553|4331|5087|5155|5581|6198|6733|6840|7325|8877|11113|11331|23476|55719|55920|201161	ABL1|APP|ASNS|CCNT1|CDC27|CDC42|ECT2|FGFR2|IL1B|MNAT1|PBX1|PDGFB|PRKCE|RPS6KB1|SRPK2|SVIL|UBE2E2|SPHK1|CIT|PHB2|BRD4|SLF2|RCC2|CENPV	-1.9	MyList
GO Biological Processes	19	GO:0032412	regulation of ion transmembrane transporter activity	19_GO:0051179 localization	-3.2	2.3	3.8	30198	275	971	20	2.1	0.46	351|610|817|1193|2669|2915|3688|4318|5142|5144|5581|5724|6786|7871|9368|9472|11331|29979|54800|57620	APP|HCN2|CAMK2D|CLIC2|GEM|GRM5|ITGB1|MMP9|PDE4B|PDE4D|PRKCE|PTAFR|STIM1|SLMAP|SLC9A3R1|AKAP6|PHB2|UBQLN1|KLHL24|STIM2	-1.8	MyList
GO Biological Processes	19	GO:0030837	negative regulation of actin filament polymerization	19_GO:0048519 negative regulation of biological process	-3.2	4.1	4.4	30198	60	971	8	0.82	0.29	118|832|2039|2059|2934|6710|6711|6840	ADD1|CAPZB|DMTN|EPS8|GSN|SPTB|SPTBN1|SVIL	-1.8	MyList
GO Biological Processes	19	GO:1903078	positive regulation of protein localization to plasma membrane	19_GO:0051179 localization	-3.2	4.1	4.4	30198	60	971	8	0.82	0.29	493|3688|5170|5581|5583|6711|8878|10399	ATP2B4|ITGB1|PDPK1|PRKCE|PRKCH|SPTBN1|SQSTM1|RACK1	-1.8	MyList
Reactome Gene Sets	6	R-HSA-416476	G alpha (q) signalling events		-3.2	2.4	3.9	30198	216	971	17	1.8	0.42	351|624|1839|2788|2915|5290|5581|5583|5724|5737|5998|6195|6196|8503|8997|9170|10287	APP|BDKRB2|HBEGF|GNG7|GRM5|PIK3CA|PRKCE|PRKCH|PTAFR|PTGFR|RGS3|RPS6KA1|RPS6KA2|PIK3R3|KALRN|LPAR2|RGS19	-1.8	MyList
GO Biological Processes	19	GO:0045685	regulation of glial cell differentiation	19_GO:0032502 developmental process	-3.2	3.7	4.3	30198	75	971	9	0.93	0.31	1499|3569|3976|4192|5270|7040|10419|26022|27242	CTNNB1|IL6|LIF|MDK|SERPINE2|TGFB1|PRMT5|TMEM98|TNFRSF21	-1.8	MyList
KEGG Pathway	24	hsa03320	PPAR signaling pathway		-3.2	3.7	4.3	30198	75	971	9	0.93	0.31	51|123|1374|1593|3157|5170|5468|51129|729359	ACOX1|PLIN2|CPT1A|CYP27A1|HMGCS1|PDPK1|PPARG|ANGPTL4|PLIN4	-1.8	MyList
GO Biological Processes	19	GO:0045739	positive regulation of DNA repair	19_GO:0048518 positive regulation of biological process	-3.2	3	4.1	30198	124	971	12	1.2	0.35	2070|2074|2140|4255|23411|29086|54891|54929|55193|55719|57634|64769	EYA4|ERCC6|EYA3|MGMT|SIRT1|BABAM1|INO80D|TMEM161A|PBRM1|SLF2|EP400|MEAF6	-1.8	MyList
GO Biological Processes	19	GO:0048536	spleen development	19_GO:0002376 immune system process	-3.2	5.5	4.8	30198	34	971	6	0.62	0.25	25|1015|4791|5087|11035|80169	ABL1|CDH17|NFKB2|PBX1|RIPK3|CTC1	-1.8	MyList
GO Biological Processes	19	GO:0072657	protein localization to membrane	19_GO:0051179 localization	-3.2	1.9	3.7	30198	447	971	28	2.9	0.54	673|682|3308|5064|6711|6729|6746|6812|7871|8546|9368|9847|9863|10979|23122|23167|23499|23513|27342|51304|51735|51762|56288|57217|57512|79683|84243|340481	BRAF|BSG|HSPA4|PALM|SPTBN1|SRP54|SSR2|STXBP1|SLMAP|AP3B1|SLC9A3R1|C2CD5|MAGI2|FERMT2|CLASP2|EFR3A|MACF1|SCRIB|RABGEF1|ZDHHC3|RAPGEF6|RAB8B|PARD3|TTC7A|GPR158|ZDHHC14|ZDHHC18|ZDHHC21	-1.8	MyList
GO Biological Processes	19	GO:0006140	regulation of nucleotide metabolic process	19_GO:0008152 metabolic process	-3.2	3.4	4.2	30198	91	971	10	1	0.32	136|351|402|405|863|978|2023|9759|26137|51422	ADORA2B|APP|ARL2|ARNT|CBFA2T3|CDA|ENO1|HDAC4|ZBTB20|PRKAG2	-1.8	MyList
Reactome Gene Sets	6	R-HSA-975138	TRAF6 mediated induction of NFkB and MAP kinases upon TLR7/8 or 9 activation		-3.2	3.4	4.2	30198	91	971	10	1	0.32	351|1846|4615|4791|4792|6195|6196|7099|246330|257397	APP|DUSP4|MYD88|NFKB2|NFKBIA|RPS6KA1|RPS6KA2|TLR4|PELI3|TAB3	-1.8	MyList
GO Biological Processes	19	GO:0035107	appendage morphogenesis	19_GO:0032502 developmental process	-3.2	2.8	4	30198	142	971	13	1.3	0.37	578|775|1281|1499|2263|2697|4089|4154|4853|5087|5125|6497|56603	BAK1|CACNA1C|COL3A1|CTNNB1|FGFR2|GJA1|SMAD4|MBNL1|NOTCH2|PBX1|PCSK5|SKI|CYP26B1	-1.8	MyList
GO Biological Processes	19	GO:0035108	limb morphogenesis	19_GO:0032502 developmental process	-3.2	2.8	4	30198	142	971	13	1.3	0.37	578|775|1281|1499|2263|2697|4089|4154|4853|5087|5125|6497|56603	BAK1|CACNA1C|COL3A1|CTNNB1|FGFR2|GJA1|SMAD4|MBNL1|NOTCH2|PBX1|PCSK5|SKI|CYP26B1	-1.8	MyList
Reactome Gene Sets	6	R-HSA-373753	Nephrin family interactions		-3.2	6.8	5	30198	23	971	5	0.51	0.23	2534|5290|6711|8573|9863	FYN|PIK3CA|SPTBN1|CASK|MAGI2	-1.8	MyList
GO Biological Processes	19	GO:0010226	response to lithium ion	19_GO:0050896 response to stimulus	-3.2	6.8	5	30198	23	971	5	0.51	0.23	113|3485|5313|5743|8893	ADCY7|IGFBP2|PKLR|PTGS2|EIF2B5	-1.8	MyList
GO Biological Processes	19	GO:0016601	Rac protein signal transduction	19_GO:0023052 signaling	-3.2	6.8	5	30198	23	971	5	0.51	0.23	1012|2059|7074|9844|10163	CDH13|EPS8|TIAM1|ELMO1|WASF2	-1.8	MyList
WikiPathways	27	WP5103	Progeria-associated lipodystrophy		-3.2	6.8	5	30198	23	971	5	0.51	0.23	4000|4087|4089|5468|7040	LMNA|SMAD2|SMAD4|PPARG|TGFB1	-1.8	MyList
GO Biological Processes	19	GO:0031065	positive regulation of histone deacetylation	19_GO:0048518 positive regulation of biological process	-3.2	6.8	5	30198	23	971	5	0.51	0.23	1487|7422|10270|23411|51043	CTBP1|VEGFA|AKAP8|SIRT1|ZBTB7B	-1.8	MyList
GO Biological Processes	19	GO:0071478	cellular response to radiation	19_GO:0050896 response to stimulus	-3.1	2.6	3.9	30198	179	971	15	1.5	0.4	358|388|578|1026|1894|4255|4318|5743|9575|10413|23411|25769|54929|85456|94241	AQP1|RHOB|BAK1|CDKN1A|ECT2|MGMT|MMP9|PTGS2|CLOCK|YAP1|SIRT1|SLC24A2|TMEM161A|TNKS1BP1|TP53INP1	-1.8	MyList
GO Biological Processes	19	GO:0032872	regulation of stress-activated MAPK cascade	19_GO:0023052 signaling	-3.1	2.5	3.9	30198	198	971	16	1.6	0.41	351|998|3082|3553|4615|7099|7187|7422|8877|9448|9867|10771|51339|51347|57551|80149	APP|CDC42|HGF|IL1B|MYD88|TLR4|TRAF3|VEGFA|SPHK1|MAP4K4|PJA2|ZMYND11|DACT1|TAOK3|TAOK1|ZC3H12A	-1.8	MyList
[truncated: 1,044 more rows]

## Sheet: G0-D0 down
Category	CategoryID	GO	Description	PARENT_GO	LogP	Enrichment	Z-score	#TotalGeneInLibrary	#GeneInGO	#GeneInHitList	#GeneInGOAndHitList	%InGO	STDV %InGO	GeneID	Hits	Log(q-value)	GeneList
[truncated: 1,675 more rows]

[truncated: 6 more sheets: G3-D3 up, G3-D3 down, D0-D3 up, D0-D3 down, G0-G3 up, G0-G3 down]
