# Supplementary material for: A novel candidate gene CLN8 regulates fat deposition in avian
Source: J Anim Sci Biotechnol. 2023 May 1;14:70. doi: 10.1186/s40104-023-00864-x (PMC10150489; doi:10.1186/s40104-023-00864-x)
Supplement: Supplementary file 16 — Additional file 16: Table S11. Prediction of transcription factors in the upstream regulatory region of CLN8. [file 40104_2023_864_MOESM16_ESM.xlsx]

## Sheet: Sheet1
Table S11. Prediction of transcription factors in the upstream regulatory region of CLN8
Upstream seqence of CLN8 ：
>3:22492571-22496571
TCTAGCCCCGTGATCAACTTTGTAGCCCTCCTCTAGGCCTGTTGTAACAGATCCTCATCTTTCTTGTGCTGGGGGCCCCAGACCTGGATGCAGTACTCCAAGTGGGGCCACAAAGTTTTGCAACAAATTTCCTCTATTTGCAAATTTCCTATTGTGCAAAGATGAATCCTTGTACCTACAAGAGCAACGTGCCAATGCATGTCGTTAGGATCTCTGTCATTTAATCATGACTGTGCTCTCTGTACAAAACAACTATTTTAGCTGAAATCTCTTGGCCTTGACTTACTGCTGAGTCTGGGCCTCTTGGGCAGGGATGAGGTTGCTTGTAGTGATGCGGCAGGAATGCTCCAACACGTGACTCACCAAATGACACATAAATAGTGTCTGGGTGTGTGGGCA…
AliBaba2.1 predicts the following sites in your sequence
Sequence >3:22492571-22496571
seq( 0.. 59) tctagccccgtgatcaactttgtagccctcctctaggcctgttgtaacagatcctcatct
Segments:
2.3.1.0 23 33 =====Sp1===
1.1.3.0 39 48 =C/EBPbeta
seq( 60.. 119) ttcttgtgctgggggccccagacctggatgcagtactccaagtggggccacaaagttttg
Segments:
2.3.1.0 67 79 ======Sp1====
1.6.1.0 71 83 ==AP-2alphaA=
2.3.1.0 99 108 ====Sp1===
2.1.1.1 108 117 =====GR===
1.1.3.0 110 124 ===C/EBPa
seq( 120.. 179) caacaaatttcctctatttgcaaatttcctattgtgcaaagatgaatccttgtacctaca
Segments:
1.1.3.0 110 124 lpha==
9.9.590 125 134 =NF-kappaB
3.5.2.0 128 137 ===Elf-1==
4.3.2.0 130 139 ====SRF===
3.3.2.0 131 140 ===HNF-3==
1.1.3.0 133 142 =C/EBPalp=
9.9.545 134 143 ====NF-A==
3.1.2.2 135 144 ===Oct-1==
3.1.2.5 135 144 ===Oct-4==
4.6.1.0 135 144 ===SOX-9==
4.3.1.3 143 152 ====MCM1==
1.1.3.0 149 158 =C/EBPalp=
seq( 180.. 239) agagcaacgtgccaatgcatgtcgttaggatctctgtcatttaatcatgactgtgctctc
Segments:
9.9.539 189 198 ====NF-1==
4.3.2.0 197 206 ====SRF===
1.1.3.0 211 220 =C/EBPalp=
3.1.2.1 218 227 ===Pit-1a=
1.1.3.0 222 231 =C/EBPalp=
9.9.29 224 233 ====AP-1==
seq( 240.. 299) tgtacaaaacaactattttagctgaaatctcttggccttgacttactgctgagtctgggc
Segments:
9.9.537 270 279 ====NF-1==
9.9.29 278 287 ====AP-1==
9.9.29 288 297 ====AP-1==
2.3.1.0 291 300 ====Sp1==
seq( 300.. 359) ctcttgggcagggatgaggttgcttgtagtgatgcggcaggaatgctccaacacgtgact
Segments:
2.3.1.0 291 300 =
2.3.1.0 306 315 ====Sp1===
1.1.3.0 316 325 =C/EBPalp=
1.1.3.0 323 332 =C/EBPalp=
1.3.1.2 349 360 =====USF===
1.1.1.1 354 363 ===c-J
9.9.32 354 363 ====AP
9.9.29 354 364 ====AP
seq( 360.. 419) caccaaatgacacataaatagtgtctgggtgtgtgggcaaggcatcccgagacttcaacc
Segments:
1.3.1.2 349 360 =
1.1.1.1 354 363 un==
9.9.32 354 363 -1==
9.9.29 354 364 -1===
1.1.3.0 362 371 =C/EBPdel=
1.1.1.5 364 373 ====GCN4==
9.9.29 364 373 ====AP-1==
4.3.2.0 374 383 ====SRF===
3.5.1.2 381 390 ====RAP1==
2.3.1.0 384 393 ====Sp1===
seq( 420.. 479) aaagcccggtgtcccttggggctgtctatagaggagctcacagaaggcactgcaagctac
Segments:
1.2.8.0 430 439 ===Olf-1==
2.1.1.4 453 462 =====ER===
seq( 480.. 539) tggcagcttgcagtgcctcacaaccagcatgtacaaggcagtagatttatttctggattt
Segments:
1.1.3.0 522 531 =C/EBPalp=
4.1.1.0 534 543 =====D
3.1.2.2 539 548 =
seq( 540.. 599) ttcatatgaacaacagaggatggctgctcatgtctaaactcttgaggtggcacataaaca
Segments:
4.1.1.0 534 543 l===
3.1.2.2 539 548 ==Oct-1==
3.5.2.0 553 562 ====PEA3==
9.9.539 557 566 ====NF-1==
3.1.1.12 599 608 =
seq( 600.. 659) aatttaacttttcagaaagctcggggagtccatcagggacacattagcaattacaaacac
Segments:
3.1.1.12 599 608 ==HNF-1==
4.1.1.0 621 630 =NF-kappa=
9.9.213 621 630 ===EBP-1==
9.9.588 621 630 =NF-kappaB
9.9.590 621 630 =NF-kappaB
2.2.1.1 626 635 ===GATA-1=
1.1.3.0 643 652 =C/EBPalp=
3.1.1.2 645 654 ====Antp==
1.1.3.0 649 661 ==C/EBPalph
4.6.1.0 651 660 ====SRY==
seq( 660.. 719) atgaaaacaaacaaacaaacaaaaaaacttcctctactcagatatccctctactttggca
Segments:
1.1.3.0 649 661 a=
4.6.1.0 651 660 =
3.3.2.0 663 672 ===HNF-3==
3.3.2.0 675 684 ===HNF-3==
2.3.2.2 676 685 =====Hb===
1.1.3.0 679 688 =C/EBPalp=
4.1.1.0 685 694 =NF-kappa=
9.9.590 685 694 =NF-kappaB
9.9.322 686 695 ====GCR1==
4.1.1.0 701 710 =NF-kappa=
9.9.590 701 710 =NF-kappaB
9.9.539 712 721 ====NF-1
2.3.1.0 715 724 ====S
seq( 720.. 779) ggacccagttttccaccaccaccgacagcgcttgcctctcaggctggaagctgagcacct
Segments:
9.9.539 712 721 ==
2.3.1.0 715 724 p1===
seq( 780.. 839) gaagcctgaggacttttatttcccaggtgtggtctttcaccacaggcaggcccagcttag
Segments:
1.6.1.0 783 792 =AP-2alph=
4.5.1.0 791 800 ====TBP===
1.1.3.0 795 804 ===C/EBP==
1.1.3.0 812 821 =C/EBPalp=
2.3.1.0 825 835 =====Sp1===
seq( 840.. 899) cgtttcagctgttctagaccaattctctgtgaaaaggaagttgtggtttgatttttattt
Segments:
1.2.2.0 842 851 ====MyoD==
2.1.1.1 861 870 =====GR===
1.1.3.0 885 894 =C/EBPalp=
3.1.2.2 890 899 ===Oct-1==
seq( 900.. 959) ttcagtggaatcatgtggtcagccatgggactgagcttccccttggcaaaagcctcagcc
Segments:
9.9.590 931 940 =NF-kappaB
9.9.29 948 957 ====AP-1==
seq( 960.. 1019) agctcagtgacttgtgtagaatcacagaaacattatggttggaaaagaccttcaagatca
Segments:
1.1.3.0 998 1007 =C/EBPbeta
seq( 1020.. 1079) tcaggtccaaccatcccctactaccaatgtcacccactaaaccatgtccctaagcaccag
Segments:
1.1.3.0 1059 1068 =C/EBPalp=
seq( 1080.. 1139) atccaacctttccttaaacacccccagggacggtgactccaccacttccctgggcaactc
Segments:
4.5.1.0 1090 1099 ====TBP===
2.3.1.0 1100 1109 ====Sp1===
1.1.1.5 1109 1118 ====GCN4==
1.1.1.1 1112 1121 ===c-Jun==
2.3.2.2 1112 1121 ==CF2-III=
9.9.29 1113 1122 ====AP-1==
2.3.1.0 1114 1125 =====Sp1====
2.3.1.0 1121 1130 ====Sp1===
9.9.590 1125 1134 =NF-kappaB
3.1.2.2 1133 1142 ===Oct-
seq( 1140.. 1199) attccaatgcctgactgctctttctgagcagaaatgtctcctcatttccaacctgaacct
Segments:
3.1.2.2 1133 1142 1==
9.9.29 1148 1157 ====AP-1==
1.1.3.0 1169 1178 =C/EBPbeta
3.5.2.0 1179 1188 ===Elk-1==
3.1.2.2 1180 1189 ===Oct-1A=
1.1.3.0 1182 1191 =C/EBPalp=
2.3.1.0 1194 1206 ======
2.1.2.2 1196 1205 =RXR
1.6.1.0 1197 1206 =AP
seq( 1200.. 1259) cccctggtgcaacttgaggccattccctctagtcctgtcactaattatgtgtgagaagag
Segments:
2.3.1.0 1194 1206 Sp1====
2.1.2.2 1196 1205 -alpha
1.6.1.0 1197 1206 -2alph=
1.1.3.0 1206 1215 =C/EBPalp=
4.3.2.0 1215 1224 ====SRF===
2.3.1.0 1224 1233 ====Sp1===
2.2.1.1 1243 1252 ===GATA-1=
seq( 1260.. 1319) gctgacccccagctccccacaccttcctttcaggtagctgaaaagcaataaggtctccct
Segments:
2.3.1.0 1260 1274 =======Sp1=====
2.3.1.0 1266 1275 ====YY1===
2.3.1.0 1272 1281 ====Sp1===
2.2.1.1 1283 1292 ===GATA-1=
2.3.2.2 1293 1302 ===LyF-1==
seq( 1320.. 1379) tgagtttcctcttctccagactaaacaaccccagtgccctcagccgctcctcataggact
Segments:
4.1.1.0 1322 1331 =NF-kappa=
3.5.2.0 1324 1333 ===Elf-1==
2.3.3.0 1329 1338 =CPE_bind=
3.3.2.0 1337 1346 ===HNF-3==
2.3.1.0 1354 1363 ====Sp1===
2.3.1.0 1362 1371 ====Sp1===
4.3.2.0 1365 1374 ====SRF===
9.9.29 1374 1383 ====AP
seq( 1380.. 1439) cgtgttccaaactggaacccagacacagctttgcaccactgctgaggaaacctccatgcg
Segments:
9.9.29 1374 1383 -1==
3.5.1.2 1396 1405 ====RAP1==
1.1.3.0 1410 1419 =C/EBPbeta
9.9.29 1419 1428 ====AP-1==
1.1.3.0 1420 1429 =C/EBPalp=
2.3.1.0 1435 1444 ====S
seq( 1440.. 1499) tggtttccctgggccctcccgtgttgctctcagaaccgggcagtttgagtcacggggatg
Segments:
2.3.1.0 1435 1444 p1===
9.9.590 1444 1453 =NF-kappaB
2.3.1.0 1444 1455 =====Sp1====
2.3.1.0 1450 1460 =====Sp1===
1.3.1.2 1456 1465 ====USF===
2.3.1.0 1474 1483 ====Sp1===
9.9.29 1482 1493 =====AP-1===
1.1.1.6 1487 1496 ==CRE-BP1=
1.3.1.2 1487 1496 ====USF===
seq( 1500.. 1559) acaagatcatttttgacaagtatggaaagaatcatgcagcagcactctgtgacatccctt
Segments:
4.3.2.0 1516 1525 ====SRF===
3.1.2.2 1518 1527 ===Oct-1==
1.1.1.1 1525 1534 ===c-Jun==
1.1.1.2 1525 1534 ===c-Fos==
1.1.1.5 1525 1534 ====GCN4==
9.9.29 1526 1535 ====AP-1==
3.5.2.0 1535 1544 ===Erg-1==
2.1.1.4 1544 1553 =====ER===
1.1.1.6 1546 1555 ==CRE-BP1=
1.1.2.0 1546 1555 ====CREB==
2.3.3.0 1546 1555 =CPE_bind=
1.1.3.0 1557 1566 =C/
seq( 1560.. 1619) ttgtaattcactgtccttaatgaaattggataattacaggtaagggtactcactgtggca
Segments:
1.1.3.0 1557 1566 EBPalp=
4.3.2.0 1569 1578 ====SRF===
2.1.1.1 1571 1580 =====GR===
3.1.1.7 1583 1592 =embryo_D=
1.1.3.0 1584 1593 =C/EBPbeta
3.1.2.1 1586 1595 ===Pit-1==
2.1.1.4 1596 1605 =====ER===
2.1.1.1 1606 1615 =====GR===
2.3.1.0 1614 1623 ====Sp
3.5.1.2 1616 1625 ====
seq( 1620.. 1679) tgggtgctttttacttatttatttatttatttacttatttatttattccaaacaggcatc
Segments:
2.3.1.0 1614 1623 1===
3.5.1.2 1616 1625 RAP1==
3.1.2.2 1629 1638 ===Oct-1==
1.1.3.0 1635 1644 =C/EBPalp=
1.1.3.0 1646 1655 =C/EBPbeta
3.1.2.2 1647 1656 ===Oct-1==
1.1.3.0 1654 1663 =C/EBPalp=
3.1.2.2 1654 1663 ===Oct-1==
seq( 1680.. 1739) tagtaaataccattaactttttagtggtagtgaggagcttgtttcagtgtgggggggaaa
Segments:
3.1.1.2 1680 1693 ======Ftz=====
1.1.3.0 1689 1698 =C/EBPalp=
2.3.1.0 1708 1718 =====Sp1===
2.3.3.0 1724 1733 ====MIG1==
2.3.1.0 1724 1737 ======Sp1=====
3.1.2.2 1736 1745 ===O
1.1.3.0 1739 1748 =
seq( 1740.. 1799) tgtaaacaaggctgttttcaaacttaaaatggaaaaaaaaaatagttaaaaaaaaaaaac
Segments:
3.1.2.2 1736 1745 ct-1==
1.1.3.0 1739 1748 C/EBPalp=
2.1.1.1 1754 1763 =====GR===
1.1.3.0 1769 1778 =C/EBPalp=
2.3.2.2 1772 1781 =====Hb===
4.3.1.1 1785 1794 ===MEB-1==
2.3.2.2 1791 1800 =====Hb==
1.1.3.0 1792 1806 ===C/EBP
3.3.2.0 1799 1808 =
seq( 1800.. 1859) aaaaacaaaaacaaaaacaaaaaacctcctcctcatggatttcctctgaggaaaatcgca
Segments:
2.3.2.2 1791 1800 =
1.1.3.0 1792 1806 alpha==
3.3.2.0 1799 1808 ==HNF-3==
3.3.2.0 1813 1822 ===HNF-3==
1.1.3.0 1814 1823 =C/EBPalp=
2.3.2.2 1815 1824 =====Hb===
2.3.1.0 1823 1834 =====Sp1====
9.9.590 1837 1846 =NF-kappaB
9.9.29 1843 1852 ====AP-1==
4.1.1.0 1846 1855 =====Dl===
seq( 1860.. 1919) aaggtgactgctgctcctgcagccctttctgtgccaggagacttcggggccccggcacac
Segments:
2.3.1.0 1873 1882 ====Sp1===
1.6.1.0 1875 1884 =AP-2alph=
2.2.1.1 1882 1891 ===GATA-1=
1.1.3.0 1886 1895 =C/EBPalp=
9.9.539 1887 1896 ====NF-1==
2.3.1.0 1890 1899 ====Sp1===
2.3.1.0 1904 1918 =======Sp1=====
9.9.539 1909 1918 ====NF-1==
seq( 1920.. 1979) gggagcccccctaggagaccggatggtccccccccgtccgggtcgcagtggtacggccgg
Segments:
2.3.1.0 1921 1930 ====Sp1===
2.3.1.0 1944 1956 ======Sp1====
2.3.3.0 1946 1955 =CPE_bind=
2.3.1.0 1972 1984 ======Sp
2.3.1.0 1979 1988 =
seq( 1980.. 2039) gccctacccgcgcggcgcagcacggtgcggttcgtaccaccgggccggcagctggggggg
Segments:
2.3.1.0 1972 1984 1====
2.3.1.0 1979 1988 ===Sp1===
2.3.1.0 1988 1997 ====Sp1===
2.3.1.0 2016 2028 ======Sp1====
2.3.1.0 2016 2030 =======Sp1=====
1.6.1.0 2022 2031 =AP-2alph=
9.9.539 2022 2031 ====NF-1==
2.3.1.0 2031 2045 =======Sp
9.9.270 2033 2042 ====ETF
2.3.3.0 2035 2044 ====M
seq( 2040.. 2099) gagcaggagcaggagcaggaggaggaggaggaggaggaggggggcggtgttggcgcctgc
Segments:
2.3.1.0 2031 2045 1=====n
9.9.270 2033 2042 ===
2.3.3.0 2035 2044 IG1==
2.3.1.0 2052 2063 =====Sp1====
2.3.1.0 2058 2067 ====Sp1===
2.3.1.0 2066 2079 ======Sp1=====
2.3.1.0 2073 2087 =======Sp1=====
9.9.270 2074 2083 ====ETF===
2.3.1.0 2079 2088 ====Sp1===
9.9.637 2093 2102 ===NRF-
9.9.1197 2093 2102 ===NRF-
seq( 2100.. 2159) gcgctgggtgcatggcgccggcggagccgagctgggtggtggcggagccgagccgggggc
Segments:
9.9.637 2093 2102 1==
9.9.1197 2093 2102 1==
2.3.1.0 2113 2127 =======Sp1=====
2.3.1.0 2119 2128 ====Sp1===
2.3.1.0 2131 2144 ======Sp1=====
2.3.1.0 2137 2147 =====Sp1===
9.9.270 2149 2158 ====ETF===
2.3.1.0 2149 2163 =======Sp1=
3.1.2.2 2153 2162 ===Oct-
9.9.561 2153 2162 ==NF-mu
2.3.2.1 2154 2163 ==Krox
1.6.1.0 2154 2166 ==AP-2
2.3.1.0 2155 2169 =====
seq( 2160.. 2219) cggggggcgtctcggcggccgcaggcggccccggagccgggaagggcccggccgccatct
Segments:
2.3.1.0 2149 2163 ====
3.1.2.2 2153 2162 1==
9.9.561 2153 2162 E1=
2.3.2.1 2154 2163 -20=
1.6.1.0 2154 2166 alphaA=
2.3.1.0 2155 2169 ==Sp1=====
1.6.1.0 2175 2185 =AP-2alphaA
2.3.1.0 2178 2192 =======Sp1=====
9.9.561 2184 2193 ==NF-muE1=
2.3.1.0 2184 2198 =======Sp1=====
2.3.1.0 2191 2200 ====Sp1===
2.3.1.0 2198 2212 =======Sp1=====
2.3.1.0 2205 2215 =====Sp1===
9.9.561 2210 2219 ==NF-muE1=
seq( 2220.. 2279) cgggcagcgctgccggcgaggagcggcgggtgcagagcgaggtgtgtgcgcggcggggcc
Segments:
2.3.1.0 2220 2229 ====Sp1===
2.3.1.0 2233 2247 =======Sp1=====
2.3.1.0 2239 2251 ======Sp1====
2.3.1.0 2249 2258 ====Sp1===
9.9.270 2267 2276 ====ETF===
2.3.1.0 2268 2280 ======Sp1===
9.9.561 2273 2282 ==NF-mu
2.3.1.0 2274 2287 ======
2.3.2.3 2275 2284 ====W
seq( 2280.. 2339) gcccctgggctcttaggggcgaggggagggggtttggggtcgggggtttggggttgggac
Segments:
2.3.1.0 2268 2280 =
9.9.561 2273 2282 E1=
2.3.1.0 2274 2287 Sp1=====
2.3.2.3 2275 2284 T1===
2.3.1.0 2280 2289 ====Sp1===
2.3.1.0 2291 2305 =======Sp1=====
2.3.2.1 2295 2304 ===Egr-1==
2.3.2.1 2302 2311 ==Krox-20=
2.3.1.0 2302 2312 =====Sp1===
3.5.1.2 2308 2317 ====RAP1==
2.3.1.0 2315 2325 =====Sp1===
3.5.1.2 2322 2331 ====RAP1==
2.3.1.0 2335 2344 ====S
seq( 2340.. 2399) cgccgagcgctgccctgcccgtgtggggctgaggggctcggggggagctatggggagagc
Segments:
2.3.1.0 2335 2344 p1===
2.3.1.0 2350 2361 =====Sp1====
1.3.1.2 2356 2365 ====USF===
2.3.1.0 2360 2374 =======Sp1=====
9.9.77 2361 2370 =CACCC-bi=
2.3.1.0 2368 2382 =======Sp1=====
1.6.1.0 2374 2383 =AP-2alph=
2.3.1.0 2377 2388 =====Sp1====
2.1.2.2 2399 2408 =
seq( 2400.. 2459) aggtccctgcagcgcccaacacctggtcccagcccggcccggcccgtggtgggggcgttt
Segments:
2.1.2.2 2399 2408 =RXR-beta
1.2.2.0 2415 2424 ====MyoD==
1.2.1.0 2419 2428 =====E1===
2.3.1.0 2421 2430 ====Sp1===
2.3.1.0 2430 2444 =======Sp1=====
3.1.2.2 2431 2440 ===Oct-1==
2.3.1.0 2436 2445 ====Sp1===
1.3.1.2 2440 2449 ====USF===
2.3.2.1 2447 2456 ==Krox-20=
2.3.1.0 2447 2459 ======Sp1====
seq( 2460.. 2519) tgtagggtgaggtgaggggggtgcagctctttggggtctctgagtcccaaaacccagctc
Segments:
2.3.1.0 2463 2473 =====Sp1===
2.1.2.2 2468 2477 ==RXR-beta
2.3.1.0 2469 2483 =======Sp1=====
2.3.1.0 2475 2486 =====Sp1====
9.9.539 2504 2513 ====NF-1==
3.5.1.2 2506 2515 ====RAP1==
3.5.1.2 2507 2516 ====RAP1==
2.3.1.0 2510 2524 =======Sp1
1.2.1.0 2513 2522 ====E47
1.2.2.0 2513 2522 ====Myo
2.3.1.0 2515 2524 ====S
seq( 2520.. 2579) ctgccacggtctgcgggtggtggtggggctggtggtcctgctggggtcggctaaactgta
Segments:
2.3.1.0 2510 2524 =====
1.2.1.0 2513 2522 ===
1.2.2.0 2513 2522 D==
2.3.1.0 2515 2524 p1===
2.3.1.0 2530 2539 ====Sp1===
3.5.1.2 2534 2543 ====RAP1==
2.3.1.0 2539 2551 ======Sp1====
1.1.3.0 2544 2553 =C/EBPalp=
1.2.1.0 2545 2554 ====E47===
1.2.2.0 2545 2554 ====MyoD==
2.3.1.0 2560 2569 ====Sp1===
seq( 2580.. 2639) agtaagatgaagtggcactcgcatgtttccctgttatcccctccccacaagtccacgatc
Segments:
2.3.1.0 2586 2595 ====Sp1===
9.9.820 2611 2620 ===TFIID==
2.3.1.0 2616 2627 =====Sp1====
2.3.3.0 2618 2627 ====MIG1==
seq( 2640.. 2699) gtcacctacggtgtgttcaggaagtttcagcgaacttggggtgcctgctgcaggactgct
Segments:
2.1.1.1 2651 2660 ==GR_alpha
1.6.1.0 2675 2684 =AP-2alph=
seq( 2700.. 2759) cggttaattatgataatgctgctaataacacgcattaacgttgcttgtctgcattccacg
Segments:
3.1.1.12 2701 2710 ===HNF-1==
3.1.1.2 2707 2716 ====Ubx===
3.1.2.2 2708 2717 ===Oct-1==
2.2.1.1 2709 2718 ===GATA-1=
9.9.539 2742 2751 ====NF-1==
3.6.1.0 2748 2757 ====TEC1==
seq( 2760.. 2819) ctcttctcgcatttttggaatagattttctgttggaaagttgtttaatctttggaggctg
Segments:
9.9.539 2771 2780 ====NF-1==
1.1.3.0 2790 2799 =C/EBPbeta
1.1.3.0 2797 2806 =C/EBPbeta
2.3.1.0 2810 2819 ====Sp1===
1.2.1.0 2819 2828 =
seq( 2820.. 2879) ctggctaagccttgttttgagacgtgatcttgaaaacccttttctttgtaagtggtgtta
Segments:
1.2.1.0 2819 2828 ====E1===
2.3.1.0 2822 2831 ====Sp1===
1.1.1.6 2838 2847 ==CRE-BP1=
3.5.1.2 2851 2860 ====RAP1==
seq( 2880.. 2939) acccctgtgagttattccatgtcttatcccatgtgttaacccatgtgacttctcccgtgt
Segments:
9.9.29 2887 2896 ====AP-1==
2.3.2.2 2890 2899 ====Odd===
1.1.3.0 2901 2910 =C/EBPalp=
1.1.1.6 2922 2931 ==CRE-BP1=
1.3.1.2 2931 2940 ====USF==
2.1.1.1 2937 2946 ===
seq( 2940.. 2999) gttatctcatgtgacttatttcacatgcagagataacttttcatatttttatgtcccagg
Segments:
1.3.1.2 2931 2940 =
2.1.1.1 2937 2946 ==GR===
1.3.1.2 2947 2956 ====USF===
3.1.2.2 2954 2968 ======Oct-1====
2.2.1.1 2967 2976 ===GATA-3=
3.1.2.2 2977 2986 ===Oct-1==
4.3.1.3 2977 2986 ====MCM1==
1.1.3.0 2982 2991 =C/EBPalp=
4.5.1.0 2986 2995 ====TBP===
seq( 3000.. 3059) tgtgtctgtgagattctgaatcgcgcccaaaactcaagaagttgtggaaaatcagtgagg
Segments:
2.3.1.0 3018 3027 ====Sp1===
2.3.1.0 3018 3028 =====Sp1===
1.1.3.0 3039 3051 ==C/EBPalpha=
4.1.1.0 3044 3053 =NF-kappa=
3.1.2.2 3045 3054 ===Oct-1==
2.1.1.1 3056 3065 ====
2.3.1.0 3056 3065 ====
seq( 3060.. 3119) gaacagcaaaggagcagaagaataatggttagtgacagcacgctgctgttgaaatgtgag
Segments:
2.1.1.1 3056 3065 =GR===
2.3.1.0 3056 3065 Sp1===
3.1.2.2 3068 3077 ===Oct-1==
2.1.2.3 3090 3099 =T3R-alpha
2.3.3.0 3091 3100 ====ADR1==
1.1.3.0 3109 3118 =C/EBPalp=
seq( 3120.. 3179) tttcgtgagtaagaaaacaggatttgcttcttgtgttttcgcttcctctttcttgccttc
Segments:
9.9.29 3125 3134 ====AP-1==
3.5.3.0 3156 3165 ===NF-EM5=
3.5.2.0 3161 3170 ====PU.1==
3.1.2.2 3179 3188 =
seq( 3180.. 3239) cttctttgccgtcttcttttgattcagtgagttactttgcactagtacagattttccagg
Segments:
3.1.2.2 3179 3188 ==Oct-1==
9.9.539 3215 3224 ====NF-1==
seq( 3240.. 3299) ccagttgttaatcttaaaaaaaaaaaaaaaaagttgtgttttttttttttcatttattta
Segments:
2.2.1.1 3245 3254 ===GATA-1=
4.3.1.1 3246 3255 ===MEB-1==
2.3.2.2 3276 3285 =====Hb===
3.1.1.2 3288 3297 ====Ftz===
seq( 3300.. 3359) cctgtctttgggatgactgtgcctaatggcaacaggaccaaagtcttactgcaataaaat
Segments:
9.9.29 3312 3321 ====AP-1==
9.9.539 3322 3331 ====NF-1==
seq( 3360.. 3419) ggagttccttatagttcaggagttgtgtatacaggtgacttattaaaaagactcacttta
Segments:
1.1.3.0 3379 3388 =C/EBPalp=
9.9.29 3405 3414 ====AP-1==
1.1.3.0 3416 3425 =C/E
2.3.2.2 3417 3426 ===
seq( 3420.. 3479) tttttttcttcttcttccagatggaaaaagaagagttcgtggttcctggtttgcatatta
Segments:
1.1.3.0 3416 3425 BPalp=
2.3.2.2 3417 3426 ==Hb===
2.3.2.2 3438 3447 =====Kr===
9.9.428 3442 3451 ===ISGF-3=
2.1.1.1 3447 3456 =====GR===
3.1.2.2 3466 3478 =====Oct-1===
seq( 3480.. 3539) gcagaggctgactaggcctaaaggagacaatagtgtgggcaagaagtgtccagccccctg
Segments:
2.3.1.0 3513 3522 ====Sp1===
2.1.1.1 3516 3525 =====GR===
2.3.1.0 3528 3537 ====Sp1===
1.1.3.0 3538 3547 =C
seq( 3540.. 3599) caagactttgatctattacaaggaaaaacaaaacaaaacaacaaaaaaaaagaaatgaat
Segments:
1.1.3.0 3538 3547 /EBPalp=
3.3.2.0 3564 3573 ===HNF-3==
1.1.3.0 3566 3575 =C/EBPalp=
1.1.3.0 3579 3588 =C/EBPalp=
2.3.2.2 3581 3590 =====Hb===
3.3.2.0 3583 3592 ===HNF-3==
seq( 3600.. 3659) cccacaaatgatgatccagcgtttgggaccatttttgactgggactacctcttatgggaa
Segments:
4.3.2.0 3647 3656 ====SRF===
4.1.1.0 3654 3663 =NF-ka
seq( 3660.. 3719) gttcgtttgacatttttggctgctggttttttaatctacctgggagtatttcttctgtcc
Segments:
4.1.1.0 3654 3663 ppa=
2.3.2.2 3665 3674 =====Hb===
9.9.539 3673 3683 ====NF-1===
1.2.2.0 3677 3686 ====MyoD==
3.1.1.2 3682 3691 ====Ftz===
4.3.1.1 3687 3696 ===MEB-1==
4.3.1.2 3687 3696 ====GLO===
2.3.2.2 3688 3697 ====Odd===
2.3.1.0 3696 3705 ====Sp1===
1.1.3.0 3704 3713 =C/EBPalp=
3.3.2.0 3706 3715 ===HNF-3==
seq( 3720.. 3779) cactcgttgtcttcctggataagtaccacttaccgtgccttgcatgcaaaggagaaggtg
Segments:
2.2.1.1 3734 3743 ===GATA-1=
3.1.2.2 3734 3743 ===Oct-1==
3.1.2.2 3759 3772 =====Oct-1====
3.5.1.2 3777 3786 ===
9.9.539 3779 3788 =
seq( 3780.. 3839) ttttggaatatggcagtcacacgtgctgtatttggacttcagagctgtgtttctggccta
Segments:
3.5.1.2 3777 3786 =RAP1==
9.9.539 3779 3788 ===NF-1==
1.3.1.2 3797 3806 ====USF===
1.2.1.0 3798 3807 ====E47===
1.2.2.0 3798 3807 ====MyoD==
seq( 3840.. 3899) tgggctttgctcatagatcccgtttttcatgcagacaaagtgtattcacagcaaaagtgg
Segments:
2.3.2.2 3859 3868 =====Hb===
3.1.2.1 3863 3872 ===Pit-1a=
9.9.539 3869 3878 ====NF-1==
2.3.1.0 3894 3905 =====Y
seq( 3900.. 3959) agctggtttaactgtttaatagctgctggatttttcttgcttgaaaatgtagctgttcac
Segments:
2.3.1.0 3894 3905 Y1====
2.4.1.0 3908 3917 ====p40x==
3.1.1.2 3927 3936 ===HOXA4==
1.1.3.0 3935 3944 =C/EBPalp=
1.1.5.2 3956 3965 ===E
1.1.5.3 3956 3965 ==EN
1.1.5.4 3956 3965 ===H
1.3.1.2 3956 3965 ====
1.3.2.1 3956 3965 ===v
seq( 3960.. 4019) gtgtccaacattgttttcagaacatttgatgtgttcttgg
Segments:
1.1.5.2 3956 3965 mBP-1=
1.1.5.3 3956 3965 KTF-1=
1.1.5.4 3956 3965 BP-1b=
1.3.1.2 3956 3965 USF===
1.3.2.1 3956 3965 -Myc==
1.1.3.0 3964 3973 =C/EBPbeta
2.1.1.1 3991 4000 =====GR===
385 segments in this sequence identified as potential binding sites
385 segments in complete file identified as potential binding sites
